# Supplementary material for: Ultrafiltration separation of Am(VI)-polyoxometalate from lanthanides
Source: Nature. 2023 Apr 19;616(7957):482–7. doi: 10.1038/s41586-023-05840-z (PMC10115636; doi:10.1038/s41586-023-05840-z)
Supplement: Supplementary file 6 — Supplementary data cif files with CCDC deposit numbers from 2150690 to 2150694. These can be obtained free of charge from The Cambridge Crystallographic Data Centre via http://www.ccdc.cam.ac.uk/data_request/cif. [file 41586_2023_5840_MOESM6_ESM.zip]

Archive with 5 entries (5 files):
- 2022-03-03978C-2150690-POM.txt
- 2022-03-03978C-2150691-UPOM.txt
- 2022-03-03978C-2150692-NpPOM.txt
- 2022-03-03978C-2150693-PuPOM.txt
- 2022-03-03978C-2150694-AmPOM.txt
