# Supplementary material for: Ultrafiltration separation of Am(VI)-polyoxometalate from lanthanides
Source: Nature. 2023 Apr 19;616(7957):482–7. doi: 10.1038/s41586-023-05840-z (PMC10115636; doi:10.1038/s41586-023-05840-z)
Supplement: Supplementary file 6 — Supplementary data cif files with CCDC deposit numbers from 2150690 to 2150694. These can be obtained free of charge from The Cambridge Crystallographic Data Centre via http://www.ccdc.cam.ac.uk/data_request/cif. [file 41586_2023_5840_MOESM6_ESM.zip › 2022-03-03978C-2150690-POM.txt]

data_pom
_audit_creation_date               2022-07-07
_audit_creation_method
;
Olex2 1.5
(compiled 2022.04.07 svn.rca3783a0 for OlexSys, GUI svn.r6498)
;
_shelx_SHELXL_version_number       '2018/1'
_audit_contact_author_address      ?
_audit_contact_author_email        ?
_audit_contact_author_name         ''
_audit_contact_author_phone        ?
_publ_contact_author_id_orcid      ?
_publ_section_references
;
Dolomanov, O.V., Bourhis, L.J., Gildea, R.J, Howard, J.A.K. & Puschmann, H.
 (2009), J. Appl. Cryst. 42, 339-341.

Sheldrick, G.M. (2015). Acta Cryst. C71, 3-8.
;
_chemical_name_common              ?
_chemical_name_systematic          ?
_chemical_formula_moiety           'O168 Se6 W45'
_chemical_formula_sum              'O168 Se6 W45'
_chemical_formula_weight           11435.01
_chemical_melting_point            ?
loop_
  _atom_type_symbol
  _atom_type_description
  _atom_type_scat_dispersion_real
  _atom_type_scat_dispersion_imag
  _atom_type_scat_source
 'O' 'O' 0.0106 0.0060 'International Tables Vol C Tables 4.2.6.8 and 6.1.1.4'
 'Se' 'Se' -0.0929 2.2259
 'International Tables Vol C Tables 4.2.6.8 and 6.1.1.4'
 'W' 'W' -0.8490 6.8722 'International Tables Vol C Tables 4.2.6.8 and 6.1.1.4'

_shelx_space_group_comment
;
The symmetry employed for this shelxl refinement is uniquely defined
by the following loop, which should always be used as a source of
symmetry information in preference to the above space-group names.
They are only intended as comments.
;
_space_group_crystal_system        'monoclinic'
_space_group_IT_number             11
_space_group_name_H-M_alt          'P 1 21/m 1'
_space_group_name_Hall             '-P 2yb'
loop_
  _space_group_symop_operation_xyz
 'x, y, z'
 '-x, y+1/2, -z'
 '-x, -y, -z'
 'x, -y-1/2, z'

_cell_length_a                     15.6207(6)
_cell_length_b                     33.5801(11)
_cell_length_c                     20.8294(7)
_cell_angle_alpha                  90
_cell_angle_beta                   98.130(2)
_cell_angle_gamma                  90
_cell_volume                       10816.1(7)
_cell_formula_units_Z              2
_cell_measurement_reflns_used      9724
_cell_measurement_temperature      119.97
_cell_measurement_theta_max        26.398
_cell_measurement_theta_min        2.246
_shelx_estimated_absorpt_T_max     0.190
_shelx_estimated_absorpt_T_min     0.154
_exptl_absorpt_coefficient_mu      24.909
_exptl_absorpt_correction_T_max    0.7458
_exptl_absorpt_correction_T_min    0.4799
_exptl_absorpt_correction_type     multi-scan
_exptl_absorpt_process_details    
 'SADABS-2016/2 (Bruker,2016/2) was used for absorption correction.'
_exptl_absorpt_special_details     ?
_exptl_crystal_colour              'clear light white'
_exptl_crystal_colour_lustre       clear
_exptl_crystal_colour_modifier     light
_exptl_crystal_colour_primary      white
_exptl_crystal_density_diffrn      3.511
_exptl_crystal_density_meas        ?
_exptl_crystal_density_method      ?
_exptl_crystal_description         block
_exptl_crystal_F_000               9756
_exptl_crystal_size_max            0.12
_exptl_crystal_size_mid            0.1
_exptl_crystal_size_min            0.1
_exptl_transmission_factor_max     ?
_exptl_transmission_factor_min     ?
_diffrn_reflns_av_R_equivalents    0.0725
_diffrn_reflns_av_unetI/netI       0.0354
_diffrn_reflns_Laue_measured_fraction_full  0.998
_diffrn_reflns_Laue_measured_fraction_max  0.998
_diffrn_reflns_limit_h_max         18
_diffrn_reflns_limit_h_min         -18
_diffrn_reflns_limit_k_max         39
_diffrn_reflns_limit_k_min         -39
_diffrn_reflns_limit_l_max         24
_diffrn_reflns_limit_l_min         -24
_diffrn_reflns_number              199410
_diffrn_reflns_point_group_measured_fraction_full  0.998
_diffrn_reflns_point_group_measured_fraction_max  0.998
_diffrn_reflns_theta_full          25.027
_diffrn_reflns_theta_max           25.027
_diffrn_reflns_theta_min           1.975
_diffrn_ambient_temperature        119.97
_diffrn_detector_area_resol_mean   ?
_diffrn_measured_fraction_theta_full  0.998
_diffrn_measured_fraction_theta_max  0.998
_diffrn_measurement_device_type    'CCD area detector'
_diffrn_measurement_method         ?
_diffrn_radiation_type             MoK\a
_diffrn_radiation_wavelength       0.71073
_diffrn_source                     ?
_reflns_Friedel_coverage           0.000
_reflns_Friedel_fraction_full      .
_reflns_Friedel_fraction_max       .
_reflns_number_gt                  14177
_reflns_number_total               19425
_reflns_special_details
;
 Reflections were merged by SHELXL according to the crystal
 class for the calculation of statistics and refinement.
 
 Structure factors included contributions from the .fab file.
 
 _reflns_Friedel_fraction is defined as the number of unique
 Friedel pairs measured divided by the number that would be
 possible theoretically, ignoring centric projections and
 systematic absences.
;
_reflns_threshold_expression       'I > 2\s(I)'
_computing_cell_refinement         ?
_computing_data_collection         ?
_computing_data_reduction          ?
_computing_molecular_graphics      'Olex2 1.5 (Dolomanov et al., 2009)'
_computing_publication_material    'Olex2 1.5 (Dolomanov et al., 2009)'
_computing_structure_refinement    'SHELXL 2018/1 (Sheldrick, 2015)'
_computing_structure_solution      ?
_refine_diff_density_max           5.431
_refine_diff_density_min           -3.676
_refine_diff_density_rms           0.382
_refine_ls_extinction_coef         .
_refine_ls_extinction_method       none
_refine_ls_goodness_of_fit_ref     1.039
_refine_ls_hydrogen_treatment      undef
_refine_ls_matrix_type             full
_refine_ls_number_parameters       1214
_refine_ls_number_reflns           19425
_refine_ls_number_restraints       1287
_refine_ls_R_factor_all            0.0909
_refine_ls_R_factor_gt             0.0680
_refine_ls_restrained_S_all        2.722
_refine_ls_shift/su_max            0.009
_refine_ls_shift/su_mean           0.000
_refine_ls_structure_factor_coef   Fsqd
_refine_ls_weighting_details      
 'w=1/[\s^2^(Fo^2^)+(0.0925P)^2^+540.2091P] where P=(Fo^2^+2Fc^2^)/3'
_refine_ls_weighting_scheme        calc
_refine_ls_wR_factor_gt            0.1793
_refine_ls_wR_factor_ref           0.2002
_refine_special_details            ?
_olex2_refinement_description
;
1. Restrained distances
 O1_2-O5_2 = O5_2-O6_2
 2.5 with sigma of 0.01
 W23_2-O3_2
 2.3 with sigma of 0.01
 W21_3-O6_3
 1.8 with sigma of 0.01
2. Uiso/Uaniso restraints and constraints
All non-hydrogen atoms have similar U: within 1A with sigma of 0.04 and sigma
for terminal atoms of 0.08 within 1A
All non-hydrogen atoms have similar U: within 2A with sigma of 0.01 and sigma
for terminal atoms of 0.02 within 2A
Uanis(O7_3) \\sim Ueq: with sigma of 0.01 and sigma for terminal atoms of 0.02
Uanis(O8_3) = Uanis(O5_3)
Uanis(O10_3) = Uanis(O12_3)
Uanis(O7_3) = Uanis(O6_3)
3. Rigid body (RIGU) restrains
 with sigma for 1-2 distances of 0.004 and sigma for 1-3 distances of 0.004
 with sigma for 1-2 distances of 0.004 and sigma for 1-3 distances of 0.004
4. Same fragment restrains
{O1_3, O2_3, O3_3, O4_3, O5_3, O6_3, O7_3, O8_3, O9_3, O10_3, O11_3, O12_3,
O13_3, O14_3, W22_3, W21'_3, W21_3} sigma for 1-2: 0.01, 1-3: 0.04
as in
{O1_4, O2_4, O3_4, O4_4, O5_4, O6_4, O7_4, O8_4, O9_4, O10_4, O11_4, O12_4,
O13_4, O14_4, W23_4, W24_4, W25_4}
5. Others
 Sof(W15B)=Sof(W16B)=1-FVAR(1)
 Sof(W15A)=Sof(W16A)=FVAR(1)
 Sof(O1)=Sof(O9)=1-FVAR(2)
 Sof(O2)=Sof(O3)=Sof(O4)=Sof(O5)=Sof(O6)=Sof(O7)=Sof(O8)=Sof(O10)=Sof(O11)=
 Sof(O12)=Sof(O13)=Sof(O14)=Sof(W22)=Sof(W21')=Sof(W21)=0.5*(1-FVAR(3))
 Sof(O3)=Sof(O4)=Sof(O5)=Sof(W22)=Sof(W21)=Sof(W21A)=Sof(O5A)=0.5*FVAR(3)
 Sof(O1)=Sof(O2)=Sof(O6)=Sof(O7)=Sof(O8)=Sof(O9)=FVAR(2)
 Sof(O1)=Sof(O9)=1-FVAR(3)
 Sof(O2)=Sof(O3)=Sof(O4)=Sof(O5)=Sof(O6)=Sof(O7)=Sof(O8)=Sof(O10)=Sof(O11)=
 Sof(O12)=Sof(O13)=Sof(O14)=Sof(W23)=Sof(W24)=Sof(W25)=0.5*(1-FVAR(4))
 Sof(O3)=Sof(O4)=Sof(W23)=0.5*FVAR(4)
 Sof(O1)=Sof(O2)=Sof(O5)=Sof(O6)=Sof(O7)=Sof(O8)=Sof(O9)=Sof(W24)=FVAR(3)
 Fixed X: O1(0.235529) O5(0.08678) W22(0.19981) O5A(0.060901)
 Fixed Y: O1(0.70888) O5(0.702409) W22(0.75) O5A(0.6997)
 Fixed Z: O1(0.436069) O5(0.62851) W22(0.492209) O5A(0.6448)
6.a Free rotating group:
 O1(O2,O3,O4,O5,O6,O7,O8,O9,W23,W24), O1(O2,O3,O4,O5,O6,O7,O8,O9,O10,O11,O12,
 O13,O14,W22,W21',W21), O1(O2,O3,O4,O5,O6,O7,O8,O9,O10,O11,O12,O13,O14,W23,W24,
 W25)
;
_atom_sites_solution_hydrogens     .
_atom_sites_solution_primary       ?
_atom_sites_solution_secondary     ?
loop_
  _atom_site_label
  _atom_site_type_symbol
  _atom_site_fract_x
  _atom_site_fract_y
  _atom_site_fract_z
  _atom_site_U_iso_or_equiv
  _atom_site_adp_type
  _atom_site_occupancy
  _atom_site_site_symmetry_order
  _atom_site_calc_flag
  _atom_site_refinement_flags_posn
  _atom_site_refinement_flags_adp
  _atom_site_refinement_flags_occupancy
  _atom_site_disorder_assembly
  _atom_site_disorder_group
 W6 W 0.20974(7) 0.55893(3) 0.97813(4) 0.0556(3) Uani 1 1 d . U . . .
 W10 W 0.09241(7) 0.50192(3) 0.74814(5) 0.0578(3) Uani 1 1 d . U . . .
 W9 W 0.31068(7) 0.50680(3) 0.84609(5) 0.0586(3) Uani 1 1 d . U . . .
 W7 W 0.33664(7) 0.63911(3) 0.96536(5) 0.0598(3) Uani 1 1 d . U . . .
 W14 W 0.37185(8) 0.57202(3) 0.54017(5) 0.0626(3) Uani 1 1 d . U . . .
 W5 W -0.00904(7) 0.55678(3) 0.87907(5) 0.0612(3) Uani 1 1 d . U . . .
 W15A W 0.5681(3) 0.60336(8) 0.4743(2) 0.0501(7) Uani 0.763(15) 1 d . U P A 1
 W16A W 0.3802(4) 0.60344(10) 0.37514(17) 0.0569(8) Uani 0.763(15) 1 d . U P A
 1
 W2S W 0.14149(8) 0.65486(3) 1.03913(5) 0.0651(3) Uani 1 1 d . U . . .
 W11 W 0.02987(8) 0.57600(3) 0.64280(5) 0.0644(3) Uani 1 1 d . U . . .
 W15B W 0.5384(11) 0.6013(3) 0.4575(6) 0.0504(18) Uani 0.237(15) 1 d . U P A
 2
 W20 W 0.63577(8) 0.69427(3) 0.55891(6) 0.0667(3) Uani 1 1 d . U . . .
 W8 W 0.43267(7) 0.58874(4) 0.83439(6) 0.0672(3) Uani 1 1 d . U . . .
 W12 W 0.20715(8) 0.51297(3) 0.60666(5) 0.0657(3) Uani 1 1 d . U . . .
 W3S W -0.05283(8) 0.65358(3) 0.94747(6) 0.0666(3) Uani 1 1 d . U . . .
 W4S W -0.06169(7) 0.63221(4) 0.77231(6) 0.0684(3) Uani 1 1 d . U . . .
 W13 W 0.40256(8) 0.52035(4) 0.69544(5) 0.0682(3) Uani 1 1 d . U . . .
 W19 W 0.63559(10) 0.69354(3) 0.39656(6) 0.0804(4) Uani 1 1 d . U . . .
 W18 W 0.42455(13) 0.69342(3) 0.28697(5) 0.0959(5) Uani 1 1 d . U . . .
 W1S W 0.04495(14) 0.750000 0.98364(12) 0.0885(6) Uani 1 2 d S TU P . .
 W17 W 0.24355(11) 0.69464(3) 0.35355(7) 0.0944(5) Uani 1 1 d . U . . .
 Se1 Se 0.13593(15) 0.64137(6) 0.86742(10) 0.0464(5) Uani 1 1 d . U . . .
 Se2 Se 0.23512(15) 0.58729(7) 0.73284(10) 0.0484(5) Uani 1 1 d . U . . .
 Se3 Se 0.43231(18) 0.69269(6) 0.46413(10) 0.0543(6) Uani 1 1 d . U . . .
 O10 O 0.2499(12) 0.6629(5) 1.0091(7) 0.060(3) Uani 1 1 d . U . . .
 O49 O 0.4922(11) 0.5781(4) 0.5261(7) 0.055(3) Uani 1 1 d . U . . .
 O69 O 0.6034(12) 0.6396(4) 0.4112(8) 0.064(3) Uani 1 1 d . U . . .
 O26 O 0.3973(11) 0.6072(5) 0.9137(8) 0.064(3) Uani 1 1 d . U . . .
 O25 O 0.2671(11) 0.5310(4) 0.9176(7) 0.054(3) Uani 1 1 d . U . . .
 O32 O 0.0139(11) 0.5240(5) 0.6809(8) 0.062(3) Uani 1 1 d . U . . .
 O68 O 0.4200(15) 0.6390(4) 0.3177(7) 0.075(3) Uani 1 1 d . U . . .
 O11 O 0.1491(11) 0.6004(5) 1.0233(7) 0.059(3) Uani 1 1 d . U . . .
 O23 O -0.0331(11) 0.5984(5) 0.7061(8) 0.067(3) Uani 1 1 d . U . . .
 O20 O 0.2134(9) 0.6114(4) 0.9061(7) 0.047(3) Uani 1 1 d . U . . .
 O40 O 0.1641(12) 0.4921(5) 0.6805(8) 0.062(3) Uani 1 1 d . U . . .
 O8S O -0.0770(11) 0.6547(5) 0.8568(9) 0.067(3) Uani 1 1 d . U . . .
 O9S O 0.0887(10) 0.6571(4) 0.9293(7) 0.054(3) Uani 1 1 d . U . . .
 O50 O 0.3397(12) 0.5777(4) 0.4512(7) 0.060(3) Uani 1 1 d . U . . .
 O18 O 0.3128(11) 0.5897(5) 1.0072(7) 0.059(3) Uani 1 1 d . U . . .
 O41 O 0.1167(12) 0.5496(5) 0.5975(8) 0.068(3) Uani 1 1 d . U . . .
 O24 O 0.0341(11) 0.5260(4) 0.8117(8) 0.059(3) Uani 1 1 d . U . . .
 O21 O 0.0630(10) 0.6077(4) 0.8341(7) 0.049(3) Uani 1 1 d . U . . .
 O56 O 0.6029(12) 0.6405(4) 0.5364(8) 0.061(3) Uani 1 1 d . U . . .
 O54 O 0.2824(13) 0.6407(4) 0.3741(8) 0.070(3) Uani 1 1 d . U . . .
 O52 O 0.4887(12) 0.5810(4) 0.4010(7) 0.057(3) Uani 1 1 d . U . . .
 O59 O 0.5364(11) 0.7059(4) 0.4651(7) 0.056(3) Uani 1 1 d . U . . .
 O12S O -0.0313(11) 0.5962(5) 0.9393(8) 0.063(3) Uani 1 1 d . U . . .
 O17 O 0.2169(13) 0.5240(5) 1.0380(7) 0.069(4) Uani 1 1 d . U . . .
 O30 O 0.1971(11) 0.4975(4) 0.8081(7) 0.057(3) Uani 1 1 d . U . . .
 O55 O 0.4437(12) 0.6425(4) 0.4532(7) 0.058(3) Uani 1 1 d . U . . .
 O61 O 0.6979(14) 0.6915(5) 0.4837(9) 0.076(3) Uani 1 1 d . U . . .
 O19 O 0.4221(12) 0.6552(5) 1.0189(8) 0.071(5) Uani 1 1 d . U . . .
 O70 O 0.240(2) 0.750000 0.3361(16) 0.101(5) Uani 1 2 d S TU P B .
 O46 O 0.2676(12) 0.5463(5) 0.5496(8) 0.068(3) Uani 1 1 d . U . . .
 O60 O 0.3876(13) 0.7063(4) 0.3885(7) 0.064(3) Uani 1 1 d . U . . .
 O64 O 0.422(3) 0.750000 0.2797(11) 0.096(5) Uani 1 2 d S TU P . .
 O16 O 0.1017(11) 0.5474(4) 0.9307(8) 0.058(3) Uani 1 1 d . U . . .
 O37 O 0.4406(12) 0.5618(6) 0.7516(8) 0.071(3) Uani 1 1 d . U . . .
 O38 O 0.3479(11) 0.4971(5) 0.7658(7) 0.063(3) Uani 1 1 d . U . . .
 O58 O 0.6480(19) 0.750000 0.5577(12) 0.072(5) Uani 1 2 d S TU P C .
 O39 O 0.2775(11) 0.5582(5) 0.6782(7) 0.055(3) Uani 1 1 d . U . . .
 O36 O 0.2878(10) 0.5700(4) 0.8043(7) 0.050(3) Uani 1 1 d . U . . .
 O31 O 0.0525(12) 0.4548(5) 0.7491(8) 0.069(4) Uani 1 1 d . U . . .
 O53 O 0.3275(13) 0.5682(4) 0.3185(8) 0.066(3) Uani 1 1 d . U . . .
 O35 O 0.1363(10) 0.5669(4) 0.7321(7) 0.050(3) Uani 1 1 d . U . . .
 O65 O 0.5434(16) 0.6965(4) 0.3311(8) 0.081(3) Uani 1 1 d . U . . .
 O45 O 0.4218(12) 0.5512(5) 0.6236(8) 0.068(3) Uani 1 1 d . U . . .
 O5S O 0.1667(14) 0.6555(5) 1.1229(8) 0.076(5) Uani 1 1 d . U . . .
 O13 O -0.1626(12) 0.6460(6) 0.7377(11) 0.085(5) Uani 1 1 d . U . . .
 O62 O 0.643(2) 0.750000 0.3953(12) 0.077(4) Uani 1 2 d S TU P . .
 O43 O 0.3181(12) 0.4906(6) 0.6374(8) 0.070(3) Uani 1 1 d . U . . .
 O47 O 0.4039(14) 0.5088(5) 0.5090(10) 0.082(6) Uani 1 1 d . . . . .
 O14 O -0.0881(11) 0.5802(5) 0.8166(9) 0.067(4) Uani 1 1 d . U . . .
 O22 O 0.0069(12) 0.6709(5) 0.7542(9) 0.072(3) Uani 1 1 d . U . . .
 O33 O -0.0498(13) 0.5759(6) 0.5775(8) 0.077(5) Uani 1 1 d . U . . .
 O6S O 0.0185(13) 0.6487(5) 1.0307(9) 0.070(3) Uani 1 1 d . U . . .
 O92 O 0.3169(13) 0.6772(6) 0.9005(9) 0.072(4) Uani 1 1 d . U . . .
 O57 O 0.7151(14) 0.6827(5) 0.6189(10) 0.086(5) Uani 1 1 d . U . . .
 O27 O 0.5408(12) 0.5945(6) 0.8545(10) 0.082(5) Uani 1 1 d . U . . .
 O29 O 0.3381(13) 0.4609(5) 0.8812(8) 0.069(4) Uani 1 1 d . U . . .
 O51 O 0.6484(12) 0.5694(4) 0.4794(9) 0.066(4) Uani 1 1 d . U . . .
 O48 O 0.3523(13) 0.6187(5) 0.5666(10) 0.078(5) Uani 1 1 d . U . . .
 O44 O 0.4904(13) 0.4886(7) 0.7017(9) 0.083(5) Uani 1 1 d . U . . .
 O2S O 0.0958(17) 0.750000 0.9102(14) 0.074(6) Uani 1 2 d S TU P . .
 O42 O 0.1689(14) 0.4785(6) 0.5486(8) 0.077(5) Uani 1 1 d . U . . .
 O7S O -0.1537(12) 0.6499(6) 0.9711(10) 0.078(5) Uani 1 1 d . U . . .
 O66 O 0.440(2) 0.6837(5) 0.2093(8) 0.110(6) Uani 1 1 d . U . . .
 O15 O -0.0680(12) 0.5200(5) 0.9075(9) 0.068(4) Uani 1 1 d . U . . .
 O67 O 0.3009(18) 0.6898(5) 0.2789(9) 0.096(3) Uani 1 1 d . U . . .
 O63 O 0.7188(16) 0.6837(5) 0.3534(11) 0.095(5) Uani 1 1 d . U . . .
 O28 O 0.4161(11) 0.5346(5) 0.8675(8) 0.063(3) Uani 1 1 d . U . . .
 O4S O -0.016(2) 0.750000 1.0692(15) 0.091(9) Uani 1 2 d S T P . .
 O71 O 0.1428(18) 0.6832(6) 0.3181(11) 0.109(7) Uani 1 1 d . U . . .
 W16B W 0.3447(11) 0.6040(3) 0.3674(6) 0.056(2) Uani 0.237(15) 1 d . U P A 2
 O1 O 0.1165(13) 0.7115(5) 1.0275(9) 0.073(3) Uani 1 1 d . U . . .
 O2 O -0.0369(12) 0.7102(5) 0.9556(10) 0.075(3) Uani 1 1 d . U . . .
 O1_1 O 0.235529 0.708880 0.436069 0.067(3) Uani 0.686(3) 1 d . U P B 1
 O2_1 O 0.1420(19) 0.7090(8) 0.5294(12) 0.067(3) Uani 0.686(3) 1 d . U P B 1
 O3_1 O 0.294(3) 0.750000 0.5441(15) 0.065(7) Uani 0.686(3) 2 d S TU P B 1
 O4_1 O 0.080(3) 0.750000 0.416(2) 0.083(12) Uani 0.686(3) 2 d S T P B 1
 O5_1 O 0.086780 0.702409 0.628510 0.077(3) Uani 0.3429(15) 1 d . U P B 1
 O6_1 O 0.1549(17) 0.6277(6) 0.5170(10) 0.058(3) Uani 0.686(3) 1 d . U P B 1
 O7_1 O -0.001(2) 0.6627(7) 0.5270(13) 0.074(4) Uani 0.686(3) 1 d . U P B 1
 O8_1 O 0.232(2) 0.6686(9) 0.6292(15) 0.093(5) Uani 0.686(3) 1 d . U P B 1
 O9_1 O 0.0830(18) 0.6241(7) 0.6318(12) 0.069(3) Uani 0.686(3) 1 d . U P B 1
 W22_1 W 0.199810 0.750000 0.492209 0.0590(6) Uani 0.686(3) 2 d S TU P B 1
 W21_1 W 0.1132(3) 0.65963(8) 0.56568(15) 0.0524(8) Uani 0.3429(15) 1 d . U P B
 1
 W21A_1 W 0.1151(4) 0.67333(16) 0.5894(3) 0.0944(13) Uani 0.3429(15) 1 d . U P B
 1
 O5A_1 O 0.060901 0.699700 0.644800 0.072(3) Uani 0.3429(15) 1 d . U P B 1
 O1_2 O 0.519(2) 0.6942(4) 0.5903(8) 0.064(6) Uani 0.236(3) 1 d DG U P C -2
 O2_2 O 0.4653(6) 0.72090(18) 0.7087(3) 0.070(3) Uani 0.236(3) 1 d G U P C -2
 O3_2 O 0.5768(15) 0.7535(6) 0.7252(8) 0.099(14) Uani 0.1179(15) 1 d DG U P C -2
 O4_2 O 0.3792(9) 0.7520(7) 0.5876(11) 0.063(8) Uani 0.1179(15) 1 d G U P C -2
 O5_2 O 0.446(3) 0.7039(3) 0.8448(6) 0.085(8) Uani 0.236(3) 1 d DG U P C -2
 O6_2 O 0.487(2) 0.6387(2) 0.6860(7) 0.076(9) Uani 0.236(3) 1 d DG U P C -2
 O7_2 O 0.3366(6) 0.6609(7) 0.7228(12) 0.096(9) Uani 0.236(3) 1 d G U P C -2
 O8_2 O 0.5848(9) 0.6831(7) 0.7870(12) 0.100(10) Uani 0.236(3) 1 d G U P C -2
 O9_2 O 0.4098(8) 0.6236(3) 0.7881(5) 0.076(4) Uani 0.236(3) 1 d G U P C -2
 W23_2 W 0.4904(4) 0.7501(3) 0.6425(3) 0.0486(16) Uani 0.1179(15) 1 d DG U P C
 -2
 W24_2 W 0.4572(4) 0.66975(18) 0.7492(3) 0.0906(17) Uani 0.236(3) 1 d G U P C
 -2
 O1_3 O 0.1043(7) 0.62505(12) 0.6505(3) 0.066(5) Uani 0.314(3) 1 d DG U P B -2
 O2_3 O -0.0655(4) 0.6750(3) 0.6270(4) 0.11(6) Uani 0.1571(15) 1 d DG . P B -2
 O3_3 O 0.0477(4) 0.72041(14) 0.7247(2) 0.067(3) Uani 0.1571(15) 1 d DG U P B -2
 O4_3 O 0.1788(5) 0.6805(2) 0.7110(2) 0.063(9) Uani 0.1571(15) 1 d DG U P B -2
 O5_3 O 0.1327(5) 0.7856(3) 0.7955(3) 0.102(8) Uani 0.1571(15) 1 d DG U P B -2
 O6_3 O -0.0315(5) 0.7658(2) 0.8052(3) 0.065(10) Uani 0.1571(15) 1 d DG U P B -2
 O7_3 O 0.0754(7) 0.79403(11) 0.6530(3) 0.065(10) Uani 0.1571(15) 1 d DG U P B
 -2
 O8_3 O -0.0791(4) 0.7594(3) 0.6819(3) 0.102(8) Uani 0.1571(15) 1 d DG U P B -2
 O9_3 O 0.1879(8) 0.7073(2) 0.4375(3) 0.069(4) Uani 0.314(3) 1 d DG U P B -2
 O10_3 O 0.0247(6) 0.7024(3) 0.46666(19) 0.082(7) Uani 0.1571(15) 1 d DG U P B
 -2
 O11_3 O 0.1377(7) 0.75052(16) 0.5312(3) 0.073(8) Uani 0.1571(15) 1 d DG U P B
 -2
 O12_3 O 0.2615(4) 0.6809(3) 0.5587(4) 0.082(7) Uani 0.1571(15) 1 d DG U P B -2
 O13_3 O 0.1410(6) 0.63741(19) 0.4891(3) 0.059(7) Uani 0.1571(15) 1 d DG U P B
 -2
 O14_3 O 0.0940(3) 0.69029(12) 0.59249(19) 0.069(3) Uani 0.1571(15) 1 d DG U P B
 -2
 W22_3 W 0.0663(4) 0.67934(12) 0.6725(2) 0.0581(15) Uani 0.1571(15) 1 d DG U P B
 -2
 W21'_3 W 0.1471(5) 0.68710(17) 0.5143(2) 0.0613(15) Uani 0.1571(15) 1 d DG U P B
 -2
 W21_3 W 0.0264(5) 0.77638(16) 0.7398(3) 0.0650(18) Uani 0.1571(15) 1 d DG U P B
 -2
 O1_4 O 0.3898(6) 0.64086(8) 0.8008(4) 0.077(3) Uani 0.764(3) 1 d DG U P C -3
 O2_4 O 0.4882(4) 0.6989(3) 0.88610(11) 0.074(10) Uani 0.3821(15) 1 d DG U P C
 -3
 O3_4 O 0.3532(2) 0.74927(10) 0.83313(15) 0.080(5) Uani 0.3821(15) 1 d DG U P C
 -3
 O4_4 O 0.2515(3) 0.6897(2) 0.7712(3) 0.061(7) Uani 0.3821(15) 1 d DG U P C -3
 O5_4 O 0.4915(5) 0.8059(3) 0.8593(5) 0.185(13) Uani 0.3821(15) 1 d DG U P C -3
 O6_4 O 0.3410(6) 0.82084(16) 0.8970(4) 0.192(13) Uani 0.3821(15) 1 d DG U P C
 -3
 O7_4 O 0.3911(6) 0.79100(10) 0.7255(3) 0.17(4) Uani 0.3821(15) 1 d DG . P C -3
 O8_4 O 0.2499(6) 0.8032(2) 0.7893(3) 0.149(10) Uani 0.3821(15) 1 d DG U P C -3
 O9_4 O 0.5435(3) 0.69939(13) 0.60545(15) 0.066(3) Uani 0.764(3) 1 d DG U P C -3
 O10_4 O 0.3903(2) 0.6753(2) 0.6344(2) 0.12(3) Uani 0.3821(15) 1 d DG . P C -3
 O11_4 O 0.4340(5) 0.75063(16) 0.6430(2) 0.073(6) Uani 0.3821(15) 1 d DG U P C
 -3
 O12_4 O 0.5979(2) 0.7284(2) 0.7303(3) 0.099(9) Uani 0.3821(15) 1 d DG U P C -3
 O13_4 O 0.5463(4) 0.65389(13) 0.7139(2) 0.086(6) Uani 0.3821(15) 1 d DG U P C
 -3
 O14_4 O 0.42544(16) 0.70482(6) 0.75267(11) 0.074(3) Uani 0.3821(15) 1 d DG U P C
 -3
 W23_4 W 0.3605(3) 0.69577(9) 0.8176(2) 0.0747(14) Uani 0.3821(15) 1 d DG U P C
 -3
 W24_4 W 0.50182(18) 0.69975(8) 0.68807(11) 0.0627(7) Uani 0.3821(15) 1 d DG U P
 C -3
 W25_4 W 0.3723(6) 0.80786(10) 0.8223(4) 0.183(5) Uani 0.3821(15) 1 d DG U P C
 -3

loop_
  _atom_site_aniso_label
  _atom_site_aniso_U_11
  _atom_site_aniso_U_22
  _atom_site_aniso_U_33
  _atom_site_aniso_U_23
  _atom_site_aniso_U_13
  _atom_site_aniso_U_12
 W6 0.0829(7) 0.0439(5) 0.0428(5) 0.0069(4) 0.0184(5) -0.0036(5)
 W10 0.0773(7) 0.0425(5) 0.0541(5) -0.0022(4) 0.0114(5) -0.0200(5)
 W9 0.0786(7) 0.0542(6) 0.0448(5) 0.0060(4) 0.0151(5) 0.0061(5)
 W7 0.0723(7) 0.0556(6) 0.0490(5) -0.0042(4) 0.0003(5) -0.0119(5)
 W14 0.0982(8) 0.0397(5) 0.0537(5) -0.0073(4) 0.0243(5) -0.0059(5)
 W5 0.0726(7) 0.0407(5) 0.0740(7) 0.0026(4) 0.0233(5) -0.0162(5)
 W15A 0.0757(18) 0.0208(7) 0.0537(13) -0.0024(8) 0.0093(12) -0.0044(9)
 W16A 0.096(2) 0.0253(7) 0.0458(9) -0.0068(6) -0.0007(13) -0.0007(13)
 W2S 0.1014(8) 0.0500(6) 0.0471(5) -0.0013(4) 0.0211(5) 0.0026(5)
 W11 0.0772(7) 0.0579(6) 0.0533(6) 0.0002(5) -0.0079(5) -0.0188(5)
 W15B 0.081(5) 0.023(2) 0.050(4) -0.003(2) 0.022(3) 0.004(3)
 W20 0.0989(9) 0.0350(5) 0.0681(6) 0.0008(4) 0.0183(6) 0.0063(5)
 W8 0.0570(6) 0.0777(7) 0.0653(6) -0.0117(5) 0.0025(5) -0.0063(5)
 W12 0.0890(8) 0.0623(6) 0.0465(5) -0.0128(5) 0.0120(5) -0.0217(6)
 W3S 0.0797(7) 0.0476(6) 0.0782(7) 0.0018(5) 0.0311(6) -0.0041(5)
 W4S 0.0596(6) 0.0682(7) 0.0747(7) 0.0016(5) -0.0002(5) -0.0060(5)
 W13 0.0797(7) 0.0807(8) 0.0471(5) -0.0060(5) 0.0189(5) -0.0030(6)
 W19 0.1487(12) 0.0288(5) 0.0789(7) 0.0007(5) 0.0684(8) 0.0016(6)
 W18 0.2148(17) 0.0348(5) 0.0411(5) -0.0038(4) 0.0284(8) -0.0005(7)
 W1S 0.0953(13) 0.0379(8) 0.1369(17) 0.000 0.0321(12) 0.000
 W17 0.1388(13) 0.0416(6) 0.0911(9) -0.0122(6) -0.0239(9) -0.0024(7)
 Se1 0.0604(13) 0.0373(10) 0.0418(11) 0.0027(8) 0.0083(9) -0.0113(9)
 Se2 0.0610(13) 0.0460(11) 0.0383(10) -0.0015(9) 0.0076(9) -0.0169(10)
 Se3 0.1019(18) 0.0217(9) 0.0415(11) -0.0009(8) 0.0175(11) 0.0006(10)
 O10 0.087(6) 0.047(6) 0.046(5) -0.004(5) 0.004(5) -0.009(6)
 O49 0.086(6) 0.030(5) 0.053(5) -0.002(4) 0.024(5) 0.000(5)
 O69 0.107(6) 0.027(5) 0.063(5) -0.003(5) 0.031(5) 0.001(5)
 O26 0.067(6) 0.065(6) 0.056(6) -0.007(5) -0.002(5) -0.010(6)
 O25 0.076(6) 0.046(5) 0.040(5) 0.005(5) 0.013(5) 0.001(5)
 O32 0.076(6) 0.053(6) 0.054(6) -0.005(5) 0.001(5) -0.022(5)
 O68 0.156(7) 0.029(5) 0.043(5) -0.007(5) 0.017(6) 0.002(6)
 O11 0.085(6) 0.051(6) 0.044(5) 0.004(5) 0.020(5) -0.002(6)
 O23 0.065(6) 0.067(6) 0.064(6) 0.000(6) -0.008(6) -0.009(6)
 O20 0.057(7) 0.033(6) 0.048(6) 0.007(5) 0.002(6) -0.008(5)
 O40 0.085(6) 0.050(6) 0.054(6) -0.008(5) 0.014(5) -0.021(5)
 O8S 0.065(6) 0.056(6) 0.080(6) 0.005(6) 0.013(6) -0.007(6)
 O9S 0.069(7) 0.043(6) 0.051(7) 0.000(6) 0.011(6) -0.006(6)
 O50 0.099(6) 0.029(5) 0.052(5) -0.004(4) 0.009(5) -0.002(5)
 O18 0.080(6) 0.053(6) 0.043(5) -0.001(5) 0.004(5) -0.003(6)
 O41 0.089(6) 0.063(6) 0.051(6) -0.004(5) 0.003(6) -0.024(6)
 O24 0.072(6) 0.043(5) 0.064(6) 0.000(5) 0.020(5) -0.016(5)
 O21 0.064(7) 0.044(6) 0.041(6) 0.001(5) 0.014(6) -0.014(6)
 O56 0.092(6) 0.032(5) 0.063(6) 0.001(5) 0.017(6) -0.005(5)
 O54 0.118(6) 0.032(5) 0.057(5) -0.008(5) 0.001(5) -0.004(5)
 O52 0.096(6) 0.024(4) 0.053(5) 0.003(4) 0.019(5) 0.000(5)
 O59 0.097(8) 0.023(5) 0.049(6) 0.003(5) 0.019(6) -0.008(6)
 O12S 0.078(6) 0.046(6) 0.071(6) 0.003(5) 0.028(6) -0.009(5)
 O17 0.102(11) 0.063(9) 0.046(8) 0.022(7) 0.030(8) -0.004(9)
 O30 0.081(6) 0.042(5) 0.050(5) 0.003(5) 0.021(5) -0.002(5)
 O55 0.106(8) 0.021(5) 0.051(7) -0.001(5) 0.024(7) 0.000(6)
 O61 0.124(7) 0.033(5) 0.082(6) -0.001(5) 0.048(6) 0.004(6)
 O19 0.082(11) 0.068(10) 0.062(9) -0.009(8) 0.003(8) -0.025(9)
 O70 0.141(10) 0.051(9) 0.099(9) 0.000 -0.024(9) 0.000
 O46 0.092(6) 0.061(6) 0.054(6) -0.008(5) 0.017(6) -0.017(6)
 O60 0.116(9) 0.030(6) 0.045(6) 0.000(5) 0.010(7) 0.003(7)
 O64 0.213(10) 0.035(8) 0.041(8) 0.000 0.028(9) 0.000
 O16 0.082(6) 0.037(5) 0.059(6) 0.006(5) 0.029(5) -0.002(5)
 O37 0.071(6) 0.086(6) 0.058(6) -0.008(6) 0.012(6) -0.010(6)
 O38 0.077(6) 0.068(6) 0.047(6) -0.002(5) 0.019(5) 0.000(6)
 O58 0.104(9) 0.040(8) 0.069(9) 0.000 0.008(8) 0.000
 O39 0.071(7) 0.054(7) 0.040(6) -0.005(6) 0.008(6) -0.017(6)
 O36 0.068(7) 0.042(6) 0.043(6) -0.004(5) 0.017(6) -0.010(6)
 O31 0.093(11) 0.048(8) 0.067(9) -0.005(7) 0.018(9) -0.022(8)
 O53 0.109(7) 0.033(5) 0.056(6) -0.009(5) 0.009(6) -0.009(6)
 O35 0.067(7) 0.035(6) 0.047(6) -0.003(5) 0.001(6) -0.017(6)
 O65 0.178(7) 0.030(5) 0.045(5) -0.005(5) 0.051(6) -0.004(6)
 O45 0.085(6) 0.069(6) 0.055(6) -0.002(6) 0.027(5) -0.008(6)
 O5S 0.109(12) 0.065(10) 0.053(9) -0.003(8) 0.010(9) 0.020(9)
 O13 0.068(10) 0.081(11) 0.100(12) 0.001(10) -0.008(10) -0.005(9)
 O62 0.143(9) 0.028(7) 0.076(8) 0.000 0.070(8) 0.000
 O43 0.087(6) 0.074(6) 0.050(6) -0.008(6) 0.021(6) -0.009(6)
 O47 0.122(17) 0.031(8) 0.097(14) 0.008(9) 0.033(12) -0.008(9)
 O14 0.073(8) 0.046(7) 0.087(8) -0.012(6) 0.024(7) -0.026(6)
 O22 0.080(7) 0.063(6) 0.071(6) 0.008(6) 0.004(6) -0.010(6)
 O33 0.085(11) 0.078(11) 0.060(9) -0.007(8) -0.020(8) -0.027(9)
 O6S 0.095(6) 0.050(6) 0.069(6) 0.003(5) 0.026(6) 0.002(6)
 O92 0.089(8) 0.068(8) 0.059(7) -0.007(7) 0.009(7) -0.010(7)
 O57 0.109(13) 0.042(8) 0.098(12) 0.009(9) -0.022(10) 0.004(9)
 O27 0.068(10) 0.089(12) 0.084(11) -0.004(10) -0.006(9) -0.009(9)
 O29 0.097(11) 0.064(9) 0.051(8) 0.013(7) 0.024(8) 0.026(9)
 O51 0.095(8) 0.032(6) 0.075(8) -0.002(6) 0.024(7) 0.000(6)
 O48 0.093(11) 0.052(9) 0.091(11) -0.033(9) 0.021(9) -0.001(9)
 O44 0.088(11) 0.106(12) 0.060(9) 0.007(9) 0.033(9) 0.027(10)
 O2S 0.069(13) 0.056(12) 0.106(14) 0.000 0.043(12) 0.000
 O42 0.114(12) 0.078(11) 0.038(8) -0.012(8) 0.007(8) -0.016(10)
 O7S 0.076(11) 0.062(10) 0.101(12) 0.018(9) 0.028(9) 0.003(8)
 O66 0.250(17) 0.040(9) 0.041(8) -0.004(7) 0.024(11) -0.014(11)
 O15 0.077(10) 0.046(8) 0.085(10) 0.007(8) 0.028(9) -0.018(8)
 O67 0.183(7) 0.040(6) 0.060(6) -0.007(6) 0.002(6) 0.001(6)
 O63 0.158(14) 0.042(9) 0.106(12) 0.001(9) 0.092(11) -0.003(10)
 O28 0.064(6) 0.068(6) 0.057(6) -0.002(5) 0.013(5) 0.003(6)
 O4S 0.12(3) 0.072(18) 0.09(2) 0.000 0.052(19) 0.000
 O71 0.160(15) 0.052(10) 0.102(13) 0.004(10) -0.028(12) 0.002(11)
 W16B 0.098(5) 0.026(2) 0.045(3) -0.005(2) 0.014(4) -0.006(4)
 O1 0.098(6) 0.042(6) 0.083(6) -0.001(6) 0.030(6) 0.001(6)
 O2 0.083(6) 0.045(6) 0.103(7) 0.005(6) 0.032(6) 0.003(6)
 O1_1 0.104(6) 0.038(6) 0.056(6) -0.015(5) 0.002(6) -0.001(6)
 O2_1 0.103(5) 0.042(5) 0.056(5) 0.007(5) 0.011(5) -0.006(5)
 O3_1 0.100(14) 0.049(12) 0.039(11) 0.000 -0.010(12) 0.000
 O4_1 0.12(3) 0.04(2) 0.08(3) 0.000 0.00(2) 0.000
 O5_1 0.097(6) 0.061(6) 0.071(6) 0.016(6) 0.007(6) -0.010(6)
 O6_1 0.100(7) 0.032(6) 0.044(6) 0.000(6) 0.018(6) -0.009(6)
 O7_1 0.108(9) 0.048(8) 0.064(8) 0.005(8) 0.005(8) -0.009(8)
 O8_1 0.106(9) 0.076(9) 0.091(9) 0.025(8) -0.001(9) -0.012(9)
 O9_1 0.093(5) 0.053(5) 0.058(5) 0.009(5) -0.003(5) -0.015(5)
 W22_1 0.1051(17) 0.0291(9) 0.0425(10) 0.000 0.0095(10) 0.000
 W21_1 0.105(2) 0.0185(12) 0.0369(15) -0.0134(10) 0.0200(14) -0.0091(13)
 W21A_1 0.109(3) 0.079(3) 0.092(3) 0.038(2) 0.002(2) -0.014(2)
 O5A_1 0.092(5) 0.058(5) 0.066(5) 0.012(5) 0.011(5) -0.009(5)
 O1_2 0.092(12) 0.055(11) 0.046(11) 0.005(11) 0.009(11) 0.002(11)
 O2_2 0.091(6) 0.060(5) 0.061(5) 0.012(6) 0.012(5) -0.011(6)
 O3_2 0.12(3) 0.09(3) 0.09(2) -0.01(3) 0.01(2) 0.00(3)
 O4_2 0.089(14) 0.052(13) 0.049(13) 0.007(13) 0.009(13) -0.007(13)
 O5_2 0.118(14) 0.057(13) 0.084(14) 0.008(13) 0.021(13) 0.006(13)
 O6_2 0.101(16) 0.068(15) 0.054(15) 0.028(14) 0.002(15) -0.029(15)
 O7_2 0.108(15) 0.084(15) 0.092(15) 0.016(15) 0.006(15) -0.009(15)
 O8_2 0.117(18) 0.092(18) 0.091(17) 0.005(17) 0.010(17) -0.003(17)
 O9_2 0.085(6) 0.069(6) 0.071(6) 0.008(6) 0.003(6) -0.013(6)
 W23_2 0.066(4) 0.041(3) 0.040(3) 0.012(7) 0.013(3) -0.010(7)
 W24_2 0.109(4) 0.077(3) 0.080(3) 0.020(2) -0.003(3) -0.027(3)
 O1_3 0.088(8) 0.050(8) 0.057(8) 0.006(8) 0.000(8) -0.013(8)
 O2_3 0.11(11) 0.08(9) 0.16(14) 0.07(9) 0.08(10) 0.01(8)
 O3_3 0.083(6) 0.055(6) 0.064(6) 0.005(6) 0.009(6) -0.006(6)
 O4_3 0.090(17) 0.039(16) 0.058(16) 0.005(15) 0.000(16) 0.000(16)
 O5_3 0.114(14) 0.097(14) 0.093(13) -0.014(13) 0.005(13) 0.010(13)
 O6_3 0.076(16) 0.066(16) 0.056(15) 0.007(14) 0.022(14) 0.002(14)
 O7_3 0.076(16) 0.066(16) 0.056(15) 0.007(14) 0.022(14) 0.002(14)
 O8_3 0.114(14) 0.097(14) 0.093(13) -0.014(13) 0.005(13) 0.010(13)
 O9_3 0.107(7) 0.042(6) 0.055(6) -0.005(6) 0.005(6) -0.001(6)
 O10_3 0.107(13) 0.059(12) 0.077(13) 0.014(12) 0.002(12) -0.011(12)
 O11_3 0.117(15) 0.047(14) 0.056(14) 0.003(15) 0.014(14) -0.003(15)
 O12_3 0.107(13) 0.059(12) 0.077(13) 0.014(12) 0.002(12) -0.011(12)
 O13_3 0.101(12) 0.033(12) 0.044(12) -0.002(12) 0.015(12) -0.005(12)
 O14_3 0.097(4) 0.048(5) 0.060(4) 0.008(4) 0.010(4) -0.008(4)
 W22_3 0.080(3) 0.044(3) 0.050(3) 0.004(2) 0.008(3) -0.007(3)
 W21'_3 0.094(3) 0.041(3) 0.048(3) 0.004(2) 0.008(3) -0.002(3)
 W21_3 0.078(4) 0.053(4) 0.064(4) -0.007(3) 0.012(3) 0.006(3)
 O1_4 0.092(5) 0.064(5) 0.074(5) 0.010(5) 0.010(5) -0.006(5)
 O2_4 0.10(2) 0.058(18) 0.068(19) 0.023(17) 0.016(18) -0.003(18)
 O3_4 0.130(10) 0.038(9) 0.079(10) 0.013(11) 0.036(9) 0.028(11)
 O4_4 0.093(15) 0.033(13) 0.056(14) 0.002(12) 0.003(14) 0.010(13)
 O5_4 0.21(2) 0.20(2) 0.13(2) -0.08(2) -0.02(2) 0.04(2)
 O6_4 0.24(2) 0.21(2) 0.12(2) -0.06(2) 0.01(2) 0.04(2)
 O7_4 0.15(7) 0.05(4) 0.28(11) -0.04(5) 0.02(7) -0.02(4)
 O8_4 0.168(17) 0.155(17) 0.116(16) -0.046(16) -0.006(16) 0.018(16)
 O9_4 0.093(7) 0.054(6) 0.050(6) 0.004(6) 0.010(6) 0.002(6)
 O10_4 0.08(4) 0.18(7) 0.10(4) -0.09(5) -0.01(3) 0.02(4)
 O11_4 0.102(12) 0.059(11) 0.059(11) 0.010(14) 0.019(11) -0.008(14)
 O12_4 0.114(16) 0.093(16) 0.089(15) -0.009(15) 0.013(15) -0.002(16)
 O13_4 0.102(12) 0.085(12) 0.073(11) 0.018(11) 0.017(11) -0.006(11)
 O14_4 0.102(6) 0.055(5) 0.066(5) 0.012(5) 0.016(5) -0.001(5)
 W23_4 0.124(3) 0.0301(15) 0.077(3) 0.0121(15) 0.036(2) 0.032(2)
 W24_4 0.0806(18) 0.0600(15) 0.0497(14) 0.0097(12) 0.0169(13) -0.0063(13)
 W25_4 0.228(10) 0.201(9) 0.114(6) -0.073(5) 0.006(6) 0.047(7)

_geom_special_details
;
 All esds (except the esd in the dihedral angle between two l.s. planes)
 are estimated using the full covariance matrix.  The cell esds are taken
 into account individually in the estimation of esds in distances, angles
 and torsion angles; correlations between esds in cell parameters are only
 used when they are defined by crystal symmetry.  An approximate (isotropic)
 treatment of cell esds is used for estimating esds involving l.s. planes.
;
loop_
  _geom_bond_atom_site_label_1
  _geom_bond_atom_site_label_2
  _geom_bond_distance
  _geom_bond_site_symmetry_2
  _geom_bond_publ_flag
 W6 O25 1.895(15) . ?
 W6 O11 1.993(16) . ?
 W6 O20 2.320(13) . ?
 W6 O18 1.937(17) . ?
 W6 O17 1.705(14) . ?
 W6 O16 1.872(18) . ?
 W10 O32 1.879(17) . ?
 W10 O40 1.947(17) . ?
 W10 O24 1.893(16) . ?
 W10 O30 1.918(17) . ?
 W10 O31 1.703(16) . ?
 W10 O35 2.325(13) . ?
 W9 O25 1.905(15) . ?
 W9 O30 1.865(17) . ?
 W9 O38 1.875(15) . ?
 W9 O36 2.304(15) . ?
 W9 O29 1.734(16) . ?
 W9 O28 1.892(17) . ?
 W7 O10 1.910(17) . ?
 W7 O26 1.869(18) . ?
 W7 O20 2.329(14) . ?
 W7 O18 1.934(16) . ?
 W7 O19 1.702(17) . ?
 W7 O92 1.854(19) . ?
 W14 O49 1.953(17) . ?
 W14 O50 1.860(15) . ?
 W14 O46 1.877(18) . ?
 W14 O45 1.932(18) . ?
 W14 O47 2.295(17) . ?
 W14 O48 1.704(16) . ?
 W5 O24 1.937(16) . ?
 W5 O21 2.316(13) . ?
 W5 O12S 1.889(17) . ?
 W5 O16 1.929(18) . ?
 W5 O14 1.84(2) . ?
 W5 O15 1.695(15) . ?
 W15A O49 1.910(15) . ?
 W15A O69 1.929(16) . ?
 W15A O56 1.822(16) . ?
 W15A O52 1.974(17) . ?
 W15A O55 2.336(18) . ?
 W15A O51 1.688(18) . ?
 W16A O68 1.859(17) . ?
 W16A O50 1.984(16) . ?
 W16A O54 1.97(2) . ?
 W16A O52 1.864(18) . ?
 W16A O55 2.212(16) . ?
 W16A O53 1.786(16) . ?
 W2S O10 1.906(18) . ?
 W2S O11 1.865(16) . ?
 W2S O9S 2.321(15) . ?
 W2S O5S 1.734(17) . ?
 W2S O6S 1.92(2) . ?
 W2S O1 1.952(17) . ?
 W11 O32 1.947(16) . ?
 W11 O23 1.908(19) . ?
 W11 O41 1.97(2) . ?
 W11 O35 2.332(15) . ?
 W11 O33 1.709(16) . ?
 W11 O9_1 1.85(2) . ?
 W11 O1_3 2.010(8) . ?
 W15B O49 1.860(17) . ?
 W15B O69 1.973(19) . ?
 W15B O56 2.23(2) . ?
 W15B O52 1.48(2) . ?
 W15B O55 2.02(2) . ?
 W15B O51 2.02(2) . ?
 W20 O56 1.918(15) . ?
 W20 O59 2.350(16) . ?
 W20 O61 1.959(17) . ?
 W20 O58 1.882(3) . ?
 W20 O57 1.676(19) . ?
 W20 O1_2 2.03(3) . ?
 W20 O9_4 1.856(3) . ?
 W8 O26 1.917(17) . ?
 W8 O37 1.967(17) . ?
 W8 O36 2.347(16) . ?
 W8 O27 1.693(19) . ?
 W8 O28 1.973(18) . ?
 W8 O9_2 1.527(7) . ?
 W8 O1_4 1.967(5) . ?
 W12 O40 1.898(16) . ?
 W12 O41 1.86(2) . ?
 W12 O46 1.969(17) . ?
 W12 O39 2.295(14) . ?
 W12 O43 1.91(2) . ?
 W12 O42 1.719(17) . ?
 W3S O8S 1.873(18) . ?
 W3S O9S 2.299(16) . ?
 W3S O12S 1.967(16) . ?
 W3S O6S 1.930(19) . ?
 W3S O7S 1.721(19) . ?
 W3S O2 1.921(17) . ?
 W4S O23 1.888(18) . ?
 W4S O8S 1.962(18) . ?
 W4S O21 2.327(16) . ?
 W4S O13 1.702(19) . ?
 W4S O14 2.044(16) . ?
 W4S O22 1.759(18) . ?
 W13 O37 1.860(18) . ?
 W13 O38 1.960(16) . ?
 W13 O39 2.315(17) . ?
 W13 O45 1.879(17) . ?
 W13 O43 1.935(18) . ?
 W13 O44 1.727(19) . ?
 W19 O69 1.917(15) . ?
 W19 O59 2.288(16) . ?
 W19 O61 1.93(2) . ?
 W19 O65 1.84(2) . ?
 W19 O62 1.900(2) . ?
 W19 O63 1.714(18) . ?
 W18 O68 1.941(15) . ?
 W18 O60 2.310(16) . ?
 W18 O64 1.906(2) . ?
 W18 O65 1.95(2) . ?
 W18 O66 1.702(18) . ?
 W18 O67 1.92(3) . ?
 W1S O2S 1.82(3) . ?
 W1S O4S 2.14(3) . ?
 W1S O1 1.861(19) . ?
 W1S O1 1.861(19) 4_575 ?
 W1S O2 1.885(19) 4_575 ?
 W1S O2 1.885(19) . ?
 W17 O54 1.939(16) . ?
 W17 O70 1.893(6) . ?
 W17 O60 2.298(19) . ?
 W17 O67 1.91(2) . ?
 W17 O71 1.68(3) . ?
 W17 O1_1 1.8054(15) . ?
 W17 O9_3 2.103(5) . ?
 Se1 O20 1.688(14) . ?
 Se1 O9S 1.659(15) . ?
 Se1 O21 1.685(14) . ?
 Se2 O39 1.704(16) . ?
 Se2 O36 1.698(15) . ?
 Se2 O35 1.687(15) . ?
 Se3 O59 1.683(17) . ?
 Se3 O55 1.713(13) . ?
 Se3 O60 1.694(15) . ?
 O68 W16B 2.04(2) . ?
 O50 W16B 1.968(19) . ?
 O54 W16B 1.59(2) . ?
 O52 W16B 2.39(3) . ?
 O53 W16B 1.571(19) . ?
 O22 W22_3 2.070(19) . ?
 O92 W23_4 2.040(19) . ?
 O1_1 W22_1 1.94163(3) . ?
 O2_1 W22_1 1.87(3) . ?
 O2_1 W21_1 1.90(2) . ?
 O2_1 W21A_1 1.82(2) . ?
 O3_1 W22_1 1.70(3) . ?
 O4_1 W22_1 2.27(4) . ?
 O5_1 W21_1 2.025(3) . ?
 O5_1 O5A_1 0.57062(2) . ?
 O6_1 W21_1 1.67(2) . ?
 O6_1 W21A_1 2.30(2) . ?
 O7_1 W21_1 1.86(3) . ?
 O7_1 W21A_1 2.11(3) . ?
 O8_1 W21_1 2.14(3) . ?
 O8_1 W21A_1 1.90(3) . ?
 O9_1 W21_1 1.93(2) . ?
 O9_1 W21A_1 1.97(2) . ?
 W21_1 O5A_1 2.361(3) . ?
 W21A_1 O5A_1 1.763(7) . ?
 O1_2 W23_2 2.2446 . ?
 O2_2 W23_2 1.7816 . ?
 O2_2 W24_2 1.9249 . ?
 O3_2 W23_2 2.0365 . ?
 O4_2 W23_2 1.9414 . ?
 O5_2 W24_2 2.3270 . ?
 O6_2 W24_2 1.7891 . ?
 O7_2 W24_2 1.9094 . ?
 O8_2 W24_2 2.0859 . ?
 O9_2 W24_2 1.9425 . ?
 O1_3 W22_3 1.9905 . ?
 O2_3 W22_3 2.1458 . ?
 O3_3 W22_3 1.8051 . ?
 O3_3 W21_3 1.9421 . ?
 O4_3 W22_3 1.8258 . ?
 O5_3 W21_3 1.9114 . ?
 O6_3 W21_3 1.7744 . ?
 O7_3 W21_3 2.1440 . ?
 O8_3 W21_3 1.9842 . ?
 O9_3 W21'_3 1.9266 . ?
 O10_3 W21'_3 2.0892 . ?
 O11_3 W21'_3 2.1671 . ?
 O12_3 W21'_3 1.9039 . ?
 O13_3 W21'_3 1.7472 . ?
 O14_3 W22_3 1.8172 . ?
 O14_3 W21'_3 1.9326 . ?
 O1_4 W23_4 1.9437 . ?
 O2_4 W23_4 2.2862 . ?
 O3_4 W23_4 1.8318 . ?
 O3_4 W25_4 2.0073 . ?
 O4_4 W23_4 1.8463 . ?
 O5_4 W25_4 1.9132 . ?
 O6_4 W25_4 1.7503 . ?
 O7_4 W25_4 2.1535 . ?
 O8_4 W25_4 1.9435 . ?
 O9_4 W24_4 1.9241 . ?
 O10_4 W24_4 2.0993 . ?
 O11_4 W24_4 2.1544 . ?
 O12_4 W24_4 1.8915 . ?
 O13_4 W24_4 1.7433 . ?
 O14_4 W23_4 1.8273 . ?
 O14_4 W24_4 1.9280 . ?

loop_
  _geom_angle_atom_site_label_1
  _geom_angle_atom_site_label_2
  _geom_angle_atom_site_label_3
  _geom_angle
  _geom_angle_site_symmetry_1
  _geom_angle_site_symmetry_3
  _geom_angle_publ_flag
 O25 W6 O11 163.9(6) . . ?
 O25 W6 O20 83.6(6) . . ?
 O25 W6 O18 91.3(7) . . ?
 O11 W6 O20 80.3(6) . . ?
 O18 W6 O11 84.8(7) . . ?
 O18 W6 O20 72.6(6) . . ?
 O17 W6 O25 99.0(7) . . ?
 O17 W6 O11 97.0(7) . . ?
 O17 W6 O20 172.2(7) . . ?
 O17 W6 O18 100.0(8) . . ?
 O17 W6 O16 101.8(8) . . ?
 O16 W6 O25 91.3(7) . . ?
 O16 W6 O11 86.6(7) . . ?
 O16 W6 O20 85.3(6) . . ?
 O16 W6 O18 157.4(6) . . ?
 O32 W10 O40 84.8(8) . . ?
 O32 W10 O24 91.4(7) . . ?
 O32 W10 O30 157.3(6) . . ?
 O32 W10 O35 72.3(6) . . ?
 O40 W10 O35 80.9(6) . . ?
 O24 W10 O40 164.1(6) . . ?
 O24 W10 O30 91.6(7) . . ?
 O24 W10 O35 83.1(6) . . ?
 O30 W10 O40 86.2(7) . . ?
 O30 W10 O35 85.7(6) . . ?
 O31 W10 O32 100.1(8) . . ?
 O31 W10 O40 95.8(8) . . ?
 O31 W10 O24 100.1(8) . . ?
 O31 W10 O30 101.5(8) . . ?
 O31 W10 O35 171.9(7) . . ?
 O25 W9 O36 81.3(6) . . ?
 O30 W9 O25 88.8(7) . . ?
 O30 W9 O38 89.4(7) . . ?
 O30 W9 O36 84.7(6) . . ?
 O30 W9 O28 158.1(7) . . ?
 O38 W9 O25 164.1(7) . . ?
 O38 W9 O36 82.8(6) . . ?
 O38 W9 O28 85.8(7) . . ?
 O29 W9 O25 98.3(7) . . ?
 O29 W9 O30 101.1(8) . . ?
 O29 W9 O38 97.6(8) . . ?
 O29 W9 O36 174.2(8) . . ?
 O29 W9 O28 100.7(9) . . ?
 O28 W9 O25 90.0(7) . . ?
 O28 W9 O36 73.6(6) . . ?
 O10 W7 O20 80.2(6) . . ?
 O10 W7 O18 87.1(7) . . ?
 O26 W7 O10 164.9(7) . . ?
 O26 W7 O20 85.1(6) . . ?
 O26 W7 O18 85.0(7) . . ?
 O18 W7 O20 72.5(6) . . ?
 O19 W7 O10 95.7(8) . . ?
 O19 W7 O26 98.3(8) . . ?
 O19 W7 O20 170.7(7) . . ?
 O19 W7 O18 99.1(8) . . ?
 O19 W7 O92 107.1(8) . . ?
 O92 W7 O10 90.2(8) . . ?
 O92 W7 O26 91.2(8) . . ?
 O92 W7 O20 81.3(7) . . ?
 O92 W7 O18 153.8(7) . . ?
 O49 W14 O47 78.6(7) . . ?
 O50 W14 O49 88.3(7) . . ?
 O50 W14 O46 92.0(8) . . ?
 O50 W14 O45 162.0(7) . . ?
 O50 W14 O47 81.5(7) . . ?
 O46 W14 O49 158.6(7) . . ?
 O46 W14 O45 89.2(8) . . ?
 O46 W14 O47 80.3(8) . . ?
 O45 W14 O49 84.2(7) . . ?
 O45 W14 O47 81.0(7) . . ?
 O48 W14 O49 99.9(8) . . ?
 O48 W14 O50 101.0(8) . . ?
 O48 W14 O46 101.1(9) . . ?
 O48 W14 O45 96.3(9) . . ?
 O48 W14 O47 177.0(9) . . ?
 O24 W5 O21 82.1(6) . . ?
 O12S W5 O24 165.8(6) . . ?
 O12S W5 O21 84.1(6) . . ?
 O12S W5 O16 88.8(7) . . ?
 O16 W5 O24 86.6(7) . . ?
 O16 W5 O21 84.1(6) . . ?
 O14 W5 O24 89.0(7) . . ?
 O14 W5 O21 73.4(6) . . ?
 O14 W5 O12S 90.1(8) . . ?
 O14 W5 O16 157.4(6) . . ?
 O15 W5 O24 97.2(7) . . ?
 O15 W5 O21 175.7(8) . . ?
 O15 W5 O12S 96.8(8) . . ?
 O15 W5 O16 100.1(8) . . ?
 O15 W5 O14 102.4(8) . . ?
 O49 W15A O69 157.7(8) . . ?
 O49 W15A O52 84.1(7) . . ?
 O49 W15A O55 77.9(6) . . ?
 O69 W15A O52 85.4(7) . . ?
 O69 W15A O55 80.1(7) . . ?
 O56 W15A O49 92.9(7) . . ?
 O56 W15A O69 88.1(7) . . ?
 O56 W15A O52 154.2(7) . . ?
 O56 W15A O55 84.5(7) . . ?
 O52 W15A O55 69.8(6) . . ?
 O51 W15A O49 100.4(8) . . ?
 O51 W15A O69 100.7(8) . . ?
 O51 W15A O56 105.8(9) . . ?
 O51 W15A O52 99.9(8) . . ?
 O51 W15A O55 169.6(7) . . ?
 O68 W16A O50 165.2(6) . . ?
 O68 W16A O54 85.1(8) . . ?
 O68 W16A O52 94.1(8) . . ?
 O68 W16A O55 86.4(6) . . ?
 O50 W16A O55 80.3(6) . . ?
 O54 W16A O50 87.2(7) . . ?
 O54 W16A O55 84.1(7) . . ?
 O52 W16A O50 88.5(7) . . ?
 O52 W16A O54 158.6(7) . . ?
 O52 W16A O55 74.5(6) . . ?
 O53 W16A O68 99.5(7) . . ?
 O53 W16A O50 94.0(7) . . ?
 O53 W16A O54 97.4(8) . . ?
 O53 W16A O52 103.8(8) . . ?
 O53 W16A O55 174.0(7) . . ?
 O10 W2S O9S 83.1(6) . . ?
 O10 W2S O6S 155.7(7) . . ?
 O10 W2S O1 89.6(7) . . ?
 O11 W2S O10 89.9(7) . . ?
 O11 W2S O9S 83.1(6) . . ?
 O11 W2S O6S 88.1(7) . . ?
 O11 W2S O1 162.1(8) . . ?
 O5S W2S O10 104.1(9) . . ?
 O5S W2S O11 100.3(8) . . ?
 O5S W2S O9S 172.0(8) . . ?
 O5S W2S O6S 100.1(9) . . ?
 O5S W2S O1 97.2(8) . . ?
 O6S W2S O9S 72.6(7) . . ?
 O6S W2S O1 85.0(8) . . ?
 O1 W2S O9S 79.0(7) . . ?
 O32 W11 O41 85.9(7) . . ?
 O32 W11 O35 71.1(6) . . ?
 O32 W11 O1_3 143.9(5) . . ?
 O23 W11 O32 87.9(7) . . ?
 O23 W11 O41 165.0(7) . . ?
 O23 W11 O35 83.1(6) . . ?
 O23 W11 O1_3 88.3(5) . . ?
 O41 W11 O35 82.0(6) . . ?
 O41 W11 O1_3 88.7(5) . . ?
 O33 W11 O32 101.6(8) . . ?
 O33 W11 O23 99.4(9) . . ?
 O33 W11 O41 95.2(9) . . ?
 O33 W11 O35 172.3(7) . . ?
 O33 W11 O9_1 101.1(10) . . ?
 O33 W11 O1_3 114.4(7) . . ?
 O9_1 W11 O32 157.0(9) . . ?
 O9_1 W11 O23 91.4(10) . . ?
 O9_1 W11 O41 89.0(10) . . ?
 O9_1 W11 O35 86.1(9) . . ?
 O1_3 W11 O35 72.8(4) . . ?
 O49 W15B O69 158.5(11) . . ?
 O49 W15B O56 82.2(8) . . ?
 O49 W15B O55 87.7(8) . . ?
 O49 W15B O51 90.9(9) . . ?
 O69 W15B O56 76.4(8) . . ?
 O69 W15B O55 87.5(8) . . ?
 O69 W15B O51 88.6(9) . . ?
 O52 W15B O49 101.7(11) . . ?
 O52 W15B O69 99.1(9) . . ?
 O52 W15B O56 171.1(10) . . ?
 O52 W15B O55 89.0(11) . . ?
 O52 W15B O51 105.6(9) . . ?
 O55 W15B O56 83.1(7) . . ?
 O55 W15B O51 165.3(11) . . ?
 O51 W15B O56 82.3(9) . . ?
 O56 W20 O59 80.2(6) . . ?
 O56 W20 O61 84.6(7) . . ?
 O56 W20 O1_2 81.6(7) . . ?
 O61 W20 O59 71.7(8) . . ?
 O61 W20 O1_2 146.1(10) . . ?
 O58 W20 O56 163.2(9) . . ?
 O58 W20 O59 83.1(9) . . ?
 O58 W20 O61 88.5(9) . . ?
 O58 W20 O1_2 96.0(9) . . ?
 O57 W20 O56 96.3(8) . . ?
 O57 W20 O59 171.9(9) . . ?
 O57 W20 O61 100.8(11) . . ?
 O57 W20 O58 100.0(10) . . ?
 O57 W20 O1_2 111.4(11) . . ?
 O57 W20 O9_4 100.3(9) . . ?
 O1_2 W20 O59 75.5(8) . . ?
 O9_4 W20 O56 90.8(6) . . ?
 O9_4 W20 O59 87.1(4) . . ?
 O9_4 W20 O61 158.7(7) . . ?
 O9_4 W20 O58 90.1(9) . . ?
 O26 W8 O37 164.9(7) . . ?
 O26 W8 O36 86.1(6) . . ?
 O26 W8 O28 85.9(7) . . ?
 O26 W8 O1_4 83.9(5) . . ?
 O37 W8 O36 79.7(6) . . ?
 O37 W8 O28 84.9(7) . . ?
 O27 W8 O26 98.6(9) . . ?
 O27 W8 O37 94.9(9) . . ?
 O27 W8 O36 170.9(8) . . ?
 O27 W8 O28 101.2(9) . . ?
 O27 W8 O1_4 105.3(8) . . ?
 O28 W8 O36 71.2(6) . . ?
 O9_2 W8 O26 103.1(8) . . ?
 O9_2 W8 O37 80.6(8) . . ?
 O9_2 W8 O36 84.6(5) . . ?
 O9_2 W8 O27 101.8(8) . . ?
 O9_2 W8 O28 153.7(6) . . ?
 O1_4 W8 O37 99.1(6) . . ?
 O1_4 W8 O36 82.9(5) . . ?
 O1_4 W8 O28 152.7(5) . . ?
 O40 W12 O46 162.6(7) . . ?
 O40 W12 O39 84.8(6) . . ?
 O40 W12 O43 89.5(8) . . ?
 O41 W12 O40 88.6(8) . . ?
 O41 W12 O46 89.1(8) . . ?
 O41 W12 O39 85.2(7) . . ?
 O41 W12 O43 158.6(7) . . ?
 O46 W12 O39 77.8(6) . . ?
 O43 W12 O46 86.3(8) . . ?
 O43 W12 O39 73.4(7) . . ?
 O42 W12 O40 101.2(8) . . ?
 O42 W12 O41 100.9(9) . . ?
 O42 W12 O46 96.2(8) . . ?
 O42 W12 O39 171.4(8) . . ?
 O42 W12 O43 100.4(9) . . ?
 O8S W3S O9S 83.9(7) . . ?
 O8S W3S O12S 86.9(7) . . ?
 O8S W3S O6S 156.3(8) . . ?
 O8S W3S O2 94.2(8) . . ?
 O12S W3S O9S 81.7(6) . . ?
 O6S W3S O9S 72.9(7) . . ?
 O6S W3S O12S 84.9(7) . . ?
 O7S W3S O8S 103.2(9) . . ?
 O7S W3S O9S 172.8(8) . . ?
 O7S W3S O12S 97.4(8) . . ?
 O7S W3S O6S 99.9(9) . . ?
 O7S W3S O2 99.1(8) . . ?
 O2 W3S O9S 81.2(7) . . ?
 O2 W3S O12S 162.7(8) . . ?
 O2 W3S O6S 87.3(8) . . ?
 O23 W4S O8S 163.5(7) . . ?
 O23 W4S O21 85.7(6) . . ?
 O23 W4S O14 84.2(7) . . ?
 O8S W4S O21 80.7(6) . . ?
 O8S W4S O14 82.3(7) . . ?
 O13 W4S O23 98.9(9) . . ?
 O13 W4S O8S 93.0(9) . . ?
 O13 W4S O21 169.3(8) . . ?
 O13 W4S O14 100.9(9) . . ?
 O13 W4S O22 105.4(9) . . ?
 O14 W4S O21 69.8(6) . . ?
 O22 W4S O23 94.2(8) . . ?
 O22 W4S O8S 93.6(8) . . ?
 O22 W4S O21 83.8(7) . . ?
 O22 W4S O14 153.6(8) . . ?
 O37 W13 O38 87.8(7) . . ?
 O37 W13 O39 82.8(7) . . ?
 O37 W13 O45 90.9(8) . . ?
 O37 W13 O43 155.1(8) . . ?
 O38 W13 O39 83.6(6) . . ?
 O45 W13 O38 162.0(8) . . ?
 O45 W13 O39 78.5(7) . . ?
 O45 W13 O43 87.6(8) . . ?
 O43 W13 O38 86.0(7) . . ?
 O43 W13 O39 72.6(7) . . ?
 O44 W13 O37 103.5(10) . . ?
 O44 W13 O38 97.1(8) . . ?
 O44 W13 O39 173.6(8) . . ?
 O44 W13 O45 100.7(8) . . ?
 O44 W13 O43 101.1(10) . . ?
 O69 W19 O59 81.7(6) . . ?
 O69 W19 O61 85.7(7) . . ?
 O61 W19 O59 73.5(7) . . ?
 O65 W19 O69 88.5(7) . . ?
 O65 W19 O59 85.7(7) . . ?
 O65 W19 O61 159.0(8) . . ?
 O65 W19 O62 88.8(11) . . ?
 O62 W19 O69 164.6(9) . . ?
 O62 W19 O59 83.0(8) . . ?
 O62 W19 O61 91.4(10) . . ?
 O63 W19 O69 97.8(8) . . ?
 O63 W19 O59 173.1(10) . . ?
 O63 W19 O61 99.6(11) . . ?
 O63 W19 O65 101.2(10) . . ?
 O63 W19 O62 97.6(9) . . ?
 O68 W18 O60 81.3(6) . . ?
 O68 W18 O65 88.4(8) . . ?
 O64 W18 O68 164.6(9) . . ?
 O64 W18 O60 83.3(8) . . ?
 O64 W18 O65 89.4(12) . . ?
 O64 W18 O67 92.9(13) . . ?
 O65 W18 O60 84.4(7) . . ?
 O66 W18 O68 98.6(7) . . ?
 O66 W18 O60 173.8(11) . . ?
 O66 W18 O64 96.8(9) . . ?
 O66 W18 O65 101.7(11) . . ?
 O66 W18 O67 100.5(12) . . ?
 O67 W18 O68 83.4(9) . . ?
 O67 W18 O60 73.4(7) . . ?
 O67 W18 O65 157.2(7) . . ?
 O2S W1S O4S 179.3(13) . . ?
 O2S W1S O1 96.3(9) . . ?
 O2S W1S O1 96.3(9) . 4_575 ?
 O2S W1S O2 95.6(9) . 4_575 ?
 O2S W1S O2 95.6(9) . . ?
 O1 W1S O4S 84.2(9) . . ?
 O1 W1S O4S 84.2(9) 4_575 . ?
 O1 W1S O1 87.9(12) . 4_575 ?
 O1 W1S O2 89.6(8) 4_575 4_575 ?
 O1 W1S O2 168.1(8) . 4_575 ?
 O1 W1S O2 89.6(8) . . ?
 O1 W1S O2 168.1(8) 4_575 . ?
 O2 W1S O4S 83.9(9) 4_575 . ?
 O2 W1S O4S 83.9(9) . . ?
 O2 W1S O2 90.4(11) . 4_575 ?
 O54 W17 O60 80.1(7) . . ?
 O54 W17 O9_3 99.1(6) . . ?
 O70 W17 O54 163.6(13) . . ?
 O70 W17 O60 83.9(11) . . ?
 O70 W17 O67 86.1(13) . . ?
 O70 W17 O9_3 87.5(11) . . ?
 O67 W17 O54 86.1(8) . . ?
 O67 W17 O60 73.8(8) . . ?
 O67 W17 O9_3 172.6(6) . . ?
 O71 W17 O54 97.4(9) . . ?
 O71 W17 O70 98.0(12) . . ?
 O71 W17 O60 171.6(10) . . ?
 O71 W17 O67 98.1(12) . . ?
 O71 W17 O1_1 106.9(9) . . ?
 O71 W17 O9_3 86.5(10) . . ?
 O1_1 W17 O54 95.7(5) . . ?
 O1_1 W17 O70 85.3(10) . . ?
 O1_1 W17 O60 81.4(4) . . ?
 O1_1 W17 O67 154.5(7) . . ?
 O9_3 W17 O60 101.8(5) . . ?
 O9S Se1 O20 100.7(7) . . ?
 O9S Se1 O21 100.7(7) . . ?
 O21 Se1 O20 101.2(7) . . ?
 O36 Se2 O39 101.8(7) . . ?
 O35 Se2 O39 101.6(7) . . ?
 O35 Se2 O36 101.5(7) . . ?
 O59 Se3 O55 98.2(8) . . ?
 O59 Se3 O60 102.1(8) . . ?
 O60 Se3 O55 100.3(7) . . ?
 W2S O10 W7 145.2(9) . . ?
 W15A O49 W14 144.9(9) . . ?
 W15B O49 W14 130.2(10) . . ?
 W19 O69 W15A 144.2(9) . . ?
 W19 O69 W15B 149.2(9) . . ?
 W7 O26 W8 155.9(10) . . ?
 W6 O25 W9 170.4(9) . . ?
 W10 O32 W11 123.4(8) . . ?
 W16A O68 W18 148.0(10) . . ?
 W18 O68 W16B 139.4(11) . . ?
 W2S O11 W6 144.6(9) . . ?
 W4S O23 W11 160.2(10) . . ?
 W6 O20 W7 93.1(5) . . ?
 Se1 O20 W6 132.8(8) . . ?
 Se1 O20 W7 119.9(7) . . ?
 W12 O40 W10 146.1(10) . . ?
 W3S O8S W4S 149.8(10) . . ?
 W3S O9S W2S 93.0(5) . . ?
 Se1 O9S W2S 128.4(9) . . ?
 Se1 O9S W3S 130.9(8) . . ?
 W14 O50 W16A 140.2(10) . . ?
 W14 O50 W16B 153.1(10) . . ?
 W7 O18 W6 121.4(8) . . ?
 W12 O41 W11 144.3(9) . . ?
 W10 O24 W5 170.3(9) . . ?
 W5 O21 W4S 93.9(5) . . ?
 Se1 O21 W5 131.9(7) . . ?
 Se1 O21 W4S 117.0(7) . . ?
 W15A O56 W20 149.4(9) . . ?
 W20 O56 W15B 144.4(9) . . ?
 W17 O54 W16A 144.4(11) . . ?
 W16B O54 W17 151.8(13) . . ?
 W16A O52 W15A 121.0(7) . . ?
 W15B O52 W16B 116.7(9) . . ?
 W19 O59 W20 93.6(6) . . ?
 Se3 O59 W20 119.3(7) . . ?
 Se3 O59 W19 133.1(8) . . ?
 W5 O12S W3S 142.5(9) . . ?
 W9 O30 W10 159.4(9) . . ?
 W16A O55 W15A 94.5(5) . . ?
 Se3 O55 W15A 128.9(9) . . ?
 Se3 O55 W16A 129.5(9) . . ?
 Se3 O55 W15B 139.3(11) . . ?
 W19 O61 W20 120.6(11) . . ?
 W17 O70 W17 158.1(19) 4_575 . ?
 W14 O46 W12 145.3(10) . . ?
 W17 O60 W18 92.2(6) . . ?
 Se3 O60 W18 132.6(10) . . ?
 Se3 O60 W17 120.3(9) . . ?
 W18 O64 W18 170.9(14) 4_575 . ?
 W6 O16 W5 158.6(9) . . ?
 W13 O37 W8 147.3(10) . . ?
 W9 O38 W13 145.1(10) . . ?
 W20 O58 W20 168.1(18) . 4_575 ?
 W12 O39 W13 93.1(6) . . ?
 Se2 O39 W12 128.1(9) . . ?
 Se2 O39 W13 127.6(8) . . ?
 W9 O36 W8 93.1(6) . . ?
 Se2 O36 W9 132.5(8) . . ?
 Se2 O36 W8 118.2(7) . . ?
 W10 O35 W11 92.7(5) . . ?
 Se2 O35 W10 131.9(8) . . ?
 Se2 O35 W11 120.2(7) . . ?
 W19 O65 W18 159.6(10) . . ?
 W13 O45 W14 145.7(11) . . ?
 W19 O62 W19 172.4(17) 4_575 . ?
 W12 O43 W13 120.8(9) . . ?
 W5 O14 W4S 121.8(8) . . ?
 W4S O22 W22_3 129.4(10) . . ?
 W2S O6S W3S 121.2(9) . . ?
 W7 O92 W23_4 141.9(11) . . ?
 W17 O67 W18 120.4(10) . . ?
 W9 O28 W8 121.7(9) . . ?
 O68 W16B O52 75.5(9) . . ?
 O50 W16B O68 143.6(12) . . ?
 O50 W16B O52 75.5(8) . . ?
 O54 W16B O68 90.1(10) . . ?
 O54 W16B O50 99.6(10) . . ?
 O54 W16B O52 142.0(11) . . ?
 O53 W16B O68 99.8(9) . . ?
 O53 W16B O50 102.0(9) . . ?
 O53 W16B O54 126.8(15) . . ?
 O53 W16B O52 90.6(10) . . ?
 W1S O1 W2S 146.5(11) . . ?
 W1S O2 W3S 143.4(11) . . ?
 W17 O1_1 W22_1 145.72(4) . . ?
 W22_1 O2_1 W21_1 163.7(18) . . ?
 W21A_1 O2_1 W22_1 159.7(17) . . ?
 W21A_1 O2_1 W21_1 20.7(3) . . ?
 O5A_1 O5_1 W21_1 119.84(11) . . ?
 W21_1 O6_1 W21A_1 7.2(3) . . ?
 W21_1 O7_1 W21A_1 18.1(3) . . ?
 W21A_1 O8_1 W21_1 17.9(4) . . ?
 W11 O9_1 W21_1 142.1(14) . . ?
 W11 O9_1 W21A_1 159.5(15) . . ?
 W21_1 O9_1 W21A_1 19.8(3) . . ?
 O1_1 W22_1 O1_1 90.659(2) . 4_575 ?
 O1_1 W22_1 O4_1 81.8(8) 4_575 . ?
 O1_1 W22_1 O4_1 81.8(8) . . ?
 O2_1 W22_1 O1_1 85.5(9) 4_575 4_575 ?
 O2_1 W22_1 O1_1 165.5(8) 4_575 . ?
 O2_1 W22_1 O1_1 165.5(8) . 4_575 ?
 O2_1 W22_1 O1_1 85.5(9) . . ?
 O2_1 W22_1 O2_1 94.7(18) . 4_575 ?
 O2_1 W22_1 O4_1 83.8(12) 4_575 . ?
 O2_1 W22_1 O4_1 83.8(12) . . ?
 O3_1 W22_1 O1_1 94.9(9) . . ?
 O3_1 W22_1 O1_1 94.9(9) . 4_575 ?
 O3_1 W22_1 O2_1 99.4(12) . 4_575 ?
 O3_1 W22_1 O2_1 99.4(12) . . ?
 O3_1 W22_1 O4_1 175.3(17) . . ?
 O2_1 W21_1 O5_1 73.8(8) . . ?
 O2_1 W21_1 O8_1 83.7(12) . . ?
 O2_1 W21_1 O9_1 156.6(11) . . ?
 O2_1 W21_1 O5A_1 84.6(9) . . ?
 O5_1 W21_1 O8_1 74.8(10) . . ?
 O5_1 W21_1 O5A_1 12.10(2) . . ?
 O6_1 W21_1 O2_1 100.5(11) . . ?
 O6_1 W21_1 O5_1 168.7(9) . . ?
 O6_1 W21_1 O7_1 101.9(12) . . ?
 O6_1 W21_1 O8_1 95.0(13) . . ?
 O6_1 W21_1 O9_1 101.1(11) . . ?
 O6_1 W21_1 O5A_1 173.2(8) . . ?
 O7_1 W21_1 O2_1 92.6(12) . . ?
 O7_1 W21_1 O5_1 88.2(8) . . ?
 O7_1 W21_1 O8_1 163.0(13) . . ?
 O7_1 W21_1 O9_1 91.6(12) . . ?
 O7_1 W21_1 O5A_1 82.2(8) . . ?
 O8_1 W21_1 O5A_1 81.0(10) . . ?
 O9_1 W21_1 O5_1 83.4(8) . . ?
 O9_1 W21_1 O8_1 85.6(11) . . ?
 O9_1 W21_1 O5A_1 73.2(8) . . ?
 O2_1 W21A_1 O6_1 82.9(11) . . ?
 O2_1 W21A_1 O7_1 87.1(11) . . ?
 O2_1 W21A_1 O8_1 93.1(13) . . ?
 O2_1 W21A_1 O9_1 162.9(12) . . ?
 O7_1 W21A_1 O6_1 76.9(10) . . ?
 O8_1 W21A_1 O6_1 84.2(13) . . ?
 O8_1 W21A_1 O7_1 160.9(14) . . ?
 O8_1 W21A_1 O9_1 91.4(12) . . ?
 O9_1 W21A_1 O6_1 81.1(10) . . ?
 O9_1 W21A_1 O7_1 83.3(10) . . ?
 O5A_1 W21A_1 O2_1 107.3(10) . . ?
 O5A_1 W21A_1 O6_1 164.7(7) . . ?
 O5A_1 W21A_1 O7_1 92.1(8) . . ?
 O5A_1 W21A_1 O8_1 106.1(11) . . ?
 O5A_1 W21A_1 O9_1 87.2(9) . . ?
 O5_1 O5A_1 W21_1 48.06(9) . . ?
 O5_1 O5A_1 W21A_1 40.95(16) . . ?
 W21A_1 O5A_1 W21_1 8.7(2) . . ?
 W20 O1_2 W23_2 113.8(12) . . ?
 W23_2 O2_2 W24_2 149.9 . . ?
 W8 O9_2 W24_2 143.7(5) . . ?
 O2_2 W23_2 O1_2 89.7 . . ?
 O2_2 W23_2 O3_2 64.4 . . ?
 O2_2 W23_2 O4_2 101.4 . . ?
 O3_2 W23_2 O1_2 107.7 . . ?
 O4_2 W23_2 O1_2 87.9 . . ?
 O4_2 W23_2 O3_2 158.0 . . ?
 O2_2 W24_2 O5_2 87.2 . . ?
 O2_2 W24_2 O8_2 81.7 . . ?
 O2_2 W24_2 O9_2 161.1 . . ?
 O6_2 W24_2 O2_2 99.2 . . ?
 O6_2 W24_2 O5_2 167.4 . . ?
 O6_2 W24_2 O7_2 92.4 . . ?
 O6_2 W24_2 O8_2 94.2 . . ?
 O6_2 W24_2 O9_2 89.6 . . ?
 O7_2 W24_2 O2_2 97.8 . . ?
 O7_2 W24_2 O5_2 97.5 . . ?
 O7_2 W24_2 O8_2 173.4 . . ?
 O7_2 W24_2 O9_2 65.0 . . ?
 O8_2 W24_2 O5_2 75.9 . . ?
 O9_2 W24_2 O5_2 87.5 . . ?
 O9_2 W24_2 O8_2 114.5 . . ?
 W22_3 O1_3 W11 125.5(4) . . ?
 W22_3 O3_3 W21_3 152.0 . . ?
 W21'_3 O9_3 W17 147.5(3) . . ?
 W22_3 O14_3 W21'_3 161.4 . . ?
 O22 W22_3 O2_3 80.8(6) . . ?
 O1_3 W22_3 O22 104.3(5) . . ?
 O1_3 W22_3 O2_3 97.8 . . ?
 O3_3 W22_3 O22 58.7(5) . . ?
 O3_3 W22_3 O1_3 156.5 . . ?
 O3_3 W22_3 O2_3 95.3 . . ?
 O3_3 W22_3 O4_3 86.9 . . ?
 O3_3 W22_3 O14_3 118.5 . . ?
 O4_3 W22_3 O22 99.0(6) . . ?
 O4_3 W22_3 O1_3 79.7 . . ?
 O4_3 W22_3 O2_3 177.3 . . ?
 O14_3 W22_3 O22 167.0(6) . . ?
 O14_3 W22_3 O1_3 81.8 . . ?
 O14_3 W22_3 O2_3 87.0 . . ?
 O14_3 W22_3 O4_3 93.4 . . ?
 O9_3 W21'_3 O10_3 84.7 . . ?
 O9_3 W21'_3 O11_3 80.0 . . ?
 O9_3 W21'_3 O14_3 155.8 . . ?
 O10_3 W21'_3 O11_3 75.9 . . ?
 O12_3 W21'_3 O9_3 92.5 . . ?
 O12_3 W21'_3 O10_3 172.0 . . ?
 O12_3 W21'_3 O11_3 96.2 . . ?
 O12_3 W21'_3 O14_3 94.7 . . ?
 O13_3 W21'_3 O9_3 95.6 . . ?
 O13_3 W21'_3 O10_3 94.9 . . ?
 O13_3 W21'_3 O11_3 170.2 . . ?
 O13_3 W21'_3 O12_3 92.8 . . ?
 O13_3 W21'_3 O14_3 107.1 . . ?
 O14_3 W21'_3 O10_3 85.1 . . ?
 O14_3 W21'_3 O11_3 76.2 . . ?
 O3_3 W21_3 O7_3 92.4 . . ?
 O3_3 W21_3 O8_3 76.7 . . ?
 O5_3 W21_3 O3_3 95.8 . . ?
 O5_3 W21_3 O7_3 94.8 . . ?
 O5_3 W21_3 O8_3 172.5 . . ?
 O6_3 W21_3 O3_3 92.8 . . ?
 O6_3 W21_3 O5_3 93.4 . . ?
 O6_3 W21_3 O7_3 169.8 . . ?
 O6_3 W21_3 O8_3 86.5 . . ?
 O8_3 W21_3 O7_3 86.0 . . ?
 W23_4 O1_4 W8 149.0(4) . . ?
 W23_4 O3_4 W25_4 158.1 . . ?
 W20 O9_4 W24_4 148.6(2) . . ?
 W23_4 O14_4 W24_4 164.8 . . ?
 O92 W23_4 O2_4 81.5(6) . . ?
 O1_4 W23_4 O92 88.7(5) . . ?
 O1_4 W23_4 O2_4 87.0 . . ?
 O3_4 W23_4 O92 96.6(5) . . ?
 O3_4 W23_4 O1_4 169.8 . . ?
 O3_4 W23_4 O2_4 85.1 . . ?
 O3_4 W23_4 O4_4 97.2 . . ?
 O4_4 W23_4 O92 90.9(6) . . ?
 O4_4 W23_4 O1_4 91.4 . . ?
 O4_4 W23_4 O2_4 172.3 . . ?
 O14_4 W23_4 O92 164.4(6) . . ?
 O14_4 W23_4 O1_4 81.6 . . ?
 O14_4 W23_4 O2_4 85.8 . . ?
 O14_4 W23_4 O3_4 91.3 . . ?
 O14_4 W23_4 O4_4 101.5 . . ?
 O9_4 W24_4 O10_4 83.2 . . ?
 O9_4 W24_4 O11_4 79.8 . . ?
 O9_4 W24_4 O14_4 161.0 . . ?
 O10_4 W24_4 O11_4 76.0 . . ?
 O12_4 W24_4 O9_4 94.2 . . ?
 O12_4 W24_4 O10_4 172.1 . . ?
 O12_4 W24_4 O11_4 96.2 . . ?
 O12_4 W24_4 O14_4 99.2 . . ?
 O13_4 W24_4 O9_4 95.8 . . ?
 O13_4 W24_4 O10_4 94.8 . . ?
 O13_4 W24_4 O11_4 170.1 . . ?
 O13_4 W24_4 O12_4 92.9 . . ?
 O13_4 W24_4 O14_4 97.0 . . ?
 O14_4 W24_4 O10_4 81.8 . . ?
 O14_4 W24_4 O11_4 85.4 . . ?
 O3_4 W25_4 O7_4 83.6 . . ?
 O5_4 W25_4 O3_4 94.1 . . ?
 O5_4 W25_4 O7_4 96.5 . . ?
 O5_4 W25_4 O8_4 172.8 . . ?
 O6_4 W25_4 O3_4 94.6 . . ?
 O6_4 W25_4 O5_4 91.7 . . ?
 O6_4 W25_4 O7_4 171.7 . . ?
 O6_4 W25_4 O8_4 87.1 . . ?
 O8_4 W25_4 O3_4 78.9 . . ?
 O8_4 W25_4 O7_4 84.6 . . ?

loop_
  _geom_torsion_atom_site_label_1
  _geom_torsion_atom_site_label_2
  _geom_torsion_atom_site_label_3
  _geom_torsion_atom_site_label_4
  _geom_torsion
  _geom_torsion_site_symmetry_1
  _geom_torsion_site_symmetry_2
  _geom_torsion_site_symmetry_3
  _geom_torsion_site_symmetry_4
  _geom_torsion_publ_flag
 W17 O54 W16B O68 9(3) . . . . ?
 W17 O54 W16B O50 154(2) . . . . ?
 W17 O54 W16B O52 75(3) . . . . ?
 W17 O54 W16B O53 -93(3) . . . . ?
 O10 W7 O26 W8 76(4) . . . . ?
 O10 W7 O92 W23_4 176.5(16) . . . . ?
 O10 W2S O11 W6 -15.5(16) . . . . ?
 O49 W14 O50 W16A -28.1(13) . . . . ?
 O49 W14 O50 W16B -46(2) . . . . ?
 O49 W14 O46 W12 73(3) . . . . ?
 O49 W15A O56 W20 -142(2) . . . . ?
 O49 W15B O52 W16B 78.0(10) . . . . ?
 O69 W15A O56 W20 15(2) . . . . ?
 O69 W15B O49 W14 114(3) . . . . ?
 O69 W15B O52 W16B -96.7(10) . . . . ?
 O69 W19 O65 W18 54(3) . . . . ?
 O26 W7 O92 W23_4 -18.6(16) . . . . ?
 O26 W8 O9_2 W24_2 99.2(14) . . . . ?
 O25 W6 O16 W5 -116(2) . . . . ?
 O25 W9 O30 W10 112(3) . . . . ?
 O25 W9 O38 W13 32(4) . . . . ?
 O25 W9 O28 W8 -87.3(10) . . . . ?
 O32 W11 O9_1 W21_1 137(2) . . . . ?
 O32 W11 O9_1 W21A_1 158(3) . . . . ?
 O68 W16A O52 W15A 89.1(9) . . . . ?
 O11 W6 O16 W5 48(2) . . . . ?
 O23 W11 O9_1 W21_1 -135(3) . . . . ?
 O23 W11 O9_1 W21A_1 -114(5) . . . . ?
 O23 W4S O22 W22_3 14.9(13) . . . . ?
 O20 W6 O16 W5 -33(2) . . . . ?
 O20 W7 O26 W8 62(2) . . . . ?
 O20 W7 O92 W23_4 -103.4(16) . . . . ?
 O20 Se1 O9S W2S 17.1(11) . . . . ?
 O20 Se1 O9S W3S -123.5(10) . . . . ?
 O20 Se1 O21 W5 56.2(12) . . . . ?
 O20 Se1 O21 W4S -179.7(7) . . . . ?
 O40 W10 O32 W11 -75.2(11) . . . . ?
 O40 W12 O41 W11 19.4(16) . . . . ?
 O8S W4S O23 W11 -97(4) . . . . ?
 O8S W4S O22 W22_3 -179.7(13) . . . . ?
 O9S W2S O11 W6 67.6(16) . . . . ?
 O9S W3S O8S W4S 56.1(19) . . . . ?
 O9S Se1 O20 W6 52.3(11) . . . . ?
 O9S Se1 O20 W7 -76.0(9) . . . . ?
 O9S Se1 O21 W5 -47.1(12) . . . . ?
 O9S Se1 O21 W4S 77.0(8) . . . . ?
 O50 W14 O46 W12 163.4(17) . . . . ?
 O50 W16A O68 W18 -30(5) . . . . ?
 O50 W16A O52 W15A -76.3(9) . . . . ?
 O18 W6 O16 W5 -20(4) . . . . ?
 O18 W7 O26 W8 135(2) . . . . ?
 O18 W7 O92 W23_4 -100(2) . . . . ?
 O41 W11 O9_1 W21_1 60(3) . . . . ?
 O41 W11 O9_1 W21A_1 81(5) . . . . ?
 O41 W12 O40 W10 -20.2(17) . . . . ?
 O24 W10 O32 W11 89.3(11) . . . . ?
 O24 W5 O12S W3S 46(4) . . . . ?
 O24 W5 O14 W4S -91.7(10) . . . . ?
 O21 W5 O12S W3S 33.1(15) . . . . ?
 O21 W5 O14 W4S -9.7(8) . . . . ?
 O21 W4S O23 W11 -62(3) . . . . ?
 O21 W4S O22 W22_3 100.1(13) . . . . ?
 O21 Se1 O20 W6 -51.0(11) . . . . ?
 O21 Se1 O20 W7 -179.2(8) . . . . ?
 O21 Se1 O9S W2S 120.8(10) . . . . ?
 O21 Se1 O9S W3S -19.8(12) . . . . ?
 O56 W15B O49 W14 120.4(11) . . . . ?
 O56 W20 O58 W20 69(9) . . . 4_575 ?
 O56 W20 O9_4 W24_4 101.1(6) . . . . ?
 O54 W16A O68 W18 28(2) . . . . ?
 O54 W16A O52 W15A 2(2) . . . . ?
 O54 W17 O70 W17 -82(8) . . . 4_575 ?
 O54 W17 O1_1 W22_1 -173.9(6) . . . . ?
 O52 W15A O56 W20 -60(3) . . . . ?
 O52 W16A O68 W18 -130(2) . . . . ?
 O52 W15B O49 W14 -51.5(13) . . . . ?
 O59 W20 O58 W20 63(7) . . . 4_575 ?
 O59 W20 O9_4 W24_4 -178.7(5) . . . . ?
 O59 W19 O65 W18 -28(2) . . . . ?
 O59 Se3 O55 W15A 20.8(11) . . . . ?
 O59 Se3 O55 W16A -122.1(11) . . . . ?
 O59 Se3 O55 W15B 13.2(15) . . . . ?
 O59 Se3 O60 W18 51.4(12) . . . . ?
 O59 Se3 O60 W17 178.2(8) . . . . ?
 O12S W5 O14 W4S 74.2(10) . . . . ?
 O12S W3S O8S W4S -25.9(19) . . . . ?
 O17 W6 O16 W5 144(2) . . . . ?
 O30 W10 O32 W11 -8(3) . . . . ?
 O30 W9 O38 W13 115.7(18) . . . . ?
 O30 W9 O28 W8 0(2) . . . . ?
 O55 W15A O56 W20 -65(2) . . . . ?
 O55 W16A O68 W18 -56(2) . . . . ?
 O55 W16A O52 W15A 4.0(8) . . . . ?
 O55 W15B O49 W14 37.0(12) . . . . ?
 O55 W15B O52 W16B -9.4(10) . . . . ?
 O55 Se3 O59 W20 -77.2(9) . . . . ?
 O55 Se3 O59 W19 51.4(11) . . . . ?
 O55 Se3 O60 W18 -49.4(13) . . . . ?
 O55 Se3 O60 W17 77.4(10) . . . . ?
 O61 W20 O58 W20 135(7) . . . 4_575 ?
 O61 W20 O9_4 W24_4 178.0(13) . . . . ?
 O61 W19 O65 W18 -20(4) . . . . ?
 O19 W7 O26 W8 -126(2) . . . . ?
 O19 W7 O92 W23_4 80.5(17) . . . . ?
 O70 W17 O1_1 W22_1 22.6(11) . . . . ?
 O46 W14 O50 W16A 173.3(14) . . . . ?
 O46 W14 O50 W16B 155(2) . . . . ?
 O46 W12 O40 W10 62(4) . . . . ?
 O46 W12 O41 W11 -143.3(16) . . . . ?
 O60 W17 O70 W17 -69(6) . . . 4_575 ?
 O60 W17 O1_1 W22_1 107.1(4) . . . . ?
 O60 Se3 O59 W20 -179.7(7) . . . . ?
 O60 Se3 O59 W19 -51.1(11) . . . . ?
 O60 Se3 O55 W15A 124.8(10) . . . . ?
 O60 Se3 O55 W16A -18.1(13) . . . . ?
 O60 Se3 O55 W15B 117.2(14) . . . . ?
 O16 W5 O12S W3S 117.3(16) . . . . ?
 O16 W5 O14 W4S -13(2) . . . . ?
 O37 W8 O9_2 W24_2 -95.7(14) . . . . ?
 O37 W13 O45 W14 -126.5(18) . . . . ?
 O38 W9 O30 W10 -53(3) . . . . ?
 O38 W9 O28 W8 77.4(10) . . . . ?
 O38 W13 O37 W8 -12(2) . . . . ?
 O38 W13 O45 W14 -41(4) . . . . ?
 O58 W20 O9_4 W24_4 -95.6(9) . . . . ?
 O39 W12 O40 W10 65.1(16) . . . . ?
 O39 W12 O41 W11 -65.5(15) . . . . ?
 O39 W13 O37 W8 72(2) . . . . ?
 O39 W13 O45 W14 -44.0(17) . . . . ?
 O39 Se2 O36 W9 -49.5(12) . . . . ?
 O39 Se2 O36 W8 75.5(9) . . . . ?
 O39 Se2 O35 W10 54.2(11) . . . . ?
 O39 Se2 O35 W11 -72.3(9) . . . . ?
 O36 W9 O30 W10 30(3) . . . . ?
 O36 W9 O38 W13 31.0(17) . . . . ?
 O36 W9 O28 W8 -6.4(8) . . . . ?
 O36 W8 O9_2 W24_2 -176.0(14) . . . . ?
 O36 Se2 O39 W12 116.7(10) . . . . ?
 O36 Se2 O39 W13 -17.1(11) . . . . ?
 O36 Se2 O35 W10 -50.5(11) . . . . ?
 O36 Se2 O35 W11 -177.0(8) . . . . ?
 O31 W10 O32 W11 -170.1(11) . . . . ?
 O53 W16A O68 W18 125(2) . . . . ?
 O53 W16A O52 W15A -170.1(9) . . . . ?
 O35 W10 O32 W11 7.0(9) . . . . ?
 O35 W11 O9_1 W21_1 142(3) . . . . ?
 O35 W11 O9_1 W21A_1 163(5) . . . . ?
 O35 Se2 O39 W12 12.2(11) . . . . ?
 O35 Se2 O39 W13 -121.6(9) . . . . ?
 O35 Se2 O36 W9 55.1(12) . . . . ?
 O35 Se2 O36 W8 -179.8(7) . . . . ?
 O45 W14 O50 W16A -93(2) . . . . ?
 O45 W14 O50 W16B -111(3) . . . . ?
 O45 W14 O46 W12 1.4(18) . . . . ?
 O45 W13 O37 W8 150(2) . . . . ?
 O5S W2S O11 W6 -119.7(16) . . . . ?
 O13 W4S O23 W11 128(3) . . . . ?
 O13 W4S O22 W22_3 -85.5(15) . . . . ?
 O62 W19 O65 W18 -111(3) . . . . ?
 O43 W12 O40 W10 138.4(17) . . . . ?
 O43 W12 O41 W11 -66(3) . . . . ?
 O43 W13 O37 W8 64(3) . . . . ?
 O43 W13 O45 W14 28.7(18) . . . . ?
 O47 W14 O50 W16A -106.8(14) . . . . ?
 O47 W14 O50 W16B -125(2) . . . . ?
 O47 W14 O46 W12 82.4(18) . . . . ?
 O14 W5 O12S W3S -40.2(16) . . . . ?
 O14 W4S O23 W11 -132(3) . . . . ?
 O14 W4S O22 W22_3 100.3(19) . . . . ?
 O22 W4S O23 W11 22(3) . . . . ?
 O33 W11 O9_1 W21_1 -35(3) . . . . ?
 O33 W11 O9_1 W21A_1 -14(5) . . . . ?
 O6S W2S O11 W6 140.3(16) . . . . ?
 O6S W3S O8S W4S 44(3) . . . . ?
 O92 W7 O26 W8 -19(2) . . . . ?
 O57 W20 O58 W20 -124(7) . . . 4_575 ?
 O57 W20 O9_4 W24_4 4.6(8) . . . . ?
 O27 W8 O9_2 W24_2 -2.6(16) . . . . ?
 O29 W9 O30 W10 -150(3) . . . . ?
 O29 W9 O38 W13 -143.2(18) . . . . ?
 O29 W9 O28 W8 174.3(9) . . . . ?
 O51 W15A O56 W20 116(2) . . . . ?
 O51 W15B O49 W14 -157.6(10) . . . . ?
 O51 W15B O52 W16B 172.2(8) . . . . ?
 O48 W14 O50 W16A 71.6(15) . . . . ?
 O48 W14 O50 W16B 53(3) . . . . ?
 O48 W14 O46 W12 -94.9(18) . . . . ?
 O44 W13 O37 W8 -109(2) . . . . ?
 O44 W13 O45 W14 129.5(18) . . . . ?
 O2S W1S O1 W2S -80.5(19) . . . . ?
 O2S W1S O2 W3S 81.7(19) . . . . ?
 O42 W12 O40 W10 -121.1(17) . . . . ?
 O42 W12 O41 W11 120.6(16) . . . . ?
 O7S W3S O8S W4S -122.8(19) . . . . ?
 O15 W5 O12S W3S -142.7(16) . . . . ?
 O15 W5 O14 W4S 171.1(10) . . . . ?
 O67 W17 O70 W17 -144(6) . . . 4_575 ?
 O67 W17 O1_1 W22_1 93.3(13) . . . . ?
 O63 W19 O65 W18 152(2) . . . . ?
 O28 W9 O30 W10 24(4) . . . . ?
 O28 W9 O38 W13 -42.9(17) . . . . ?
 O28 W8 O9_2 W24_2 -153.1(11) . . . . ?
 O4S W1S O1 W2S 99.0(19) . . . . ?
 O4S W1S O2 W3S -98.8(19) . . . . ?
 O71 W17 O70 W17 119(6) . . . 4_575 ?
 O71 W17 O1_1 W22_1 -74.4(7) . . . . ?
 O1 W2S O11 W6 73(3) . . . . ?
 O1 W1S O1 W2S -176.6(13) 4_575 . . . ?
 O1 W1S O2 W3S -14.6(19) . . . . ?
 O1 W1S O2 W3S -93(4) 4_575 . . . ?
 O2 W3S O8S W4S 136.8(19) . . . . ?
 O2 W1S O1 W2S 105(4) 4_575 . . . ?
 O2 W1S O1 W2S 15.1(19) . . . . ?
 O2 W1S O2 W3S 177.3(12) 4_575 . . . ?
 O1_1 W17 O70 W17 12(6) . . . 4_575 ?
 O2_1 W21A_1 O5A_1 O5_1 -30.5(9) . . . . ?
 O2_1 W21A_1 O5A_1 W21_1 111.9(17) . . . . ?
 O6_1 W21A_1 O5A_1 O5_1 -161(2) . . . . ?
 O6_1 W21A_1 O5A_1 W21_1 -19(2) . . . . ?
 O7_1 W21A_1 O5A_1 O5_1 -118.1(7) . . . . ?
 O7_1 W21A_1 O5A_1 W21_1 24.3(14) . . . . ?
 O8_1 W21A_1 O5A_1 O5_1 68.0(9) . . . . ?
 O8_1 W21A_1 O5A_1 W21_1 -149.6(17) . . . . ?
 O9_1 W21A_1 O5A_1 O5_1 158.7(8) . . . . ?
 O9_1 W21A_1 O5A_1 W21_1 -58.9(15) . . . . ?
 W22_1 O2_1 W21A_1 O6_1 -115(5) . . . . ?
 W22_1 O2_1 W21A_1 O7_1 168(5) . . . . ?
 W22_1 O2_1 W21A_1 O8_1 -31(5) . . . . ?
 W22_1 O2_1 W21A_1 O9_1 -136(5) . . . . ?
 W22_1 O2_1 W21A_1 O5A_1 77(5) . . . . ?
 W21_1 O2_1 W22_1 O1_1 44(6) . . . . ?
 W21_1 O2_1 W22_1 O1_1 119(5) . . . 4_575 ?
 W21_1 O2_1 W22_1 O2_1 -151(5) . . . 4_575 ?
 W21_1 O2_1 W22_1 O3_1 -50(6) . . . . ?
 W21_1 O2_1 W22_1 O4_1 126(6) . . . . ?
 W21_1 O2_1 W21A_1 O6_1 17.8(9) . . . . ?
 W21_1 O2_1 W21A_1 O7_1 -59.3(10) . . . . ?
 W21_1 O2_1 W21A_1 O8_1 101.6(13) . . . . ?
 W21_1 O2_1 W21A_1 O9_1 -3(4) . . . . ?
 W21_1 O2_1 W21A_1 O5A_1 -150.6(9) . . . . ?
 W21_1 O5_1 O5A_1 W21A_1 7.1(3) . . . . ?
 W21_1 O8_1 W21A_1 O2_1 -86.9(11) . . . . ?
 W21_1 O8_1 W21A_1 O6_1 -4.3(8) . . . . ?
 W21_1 O8_1 W21A_1 O7_1 3(3) . . . . ?
 W21_1 O8_1 W21A_1 O9_1 76.6(10) . . . . ?
 W21_1 O8_1 W21A_1 O5A_1 164.1(9) . . . . ?
 W21A_1 O2_1 W22_1 O1_1 -172.2(19) . . . 4_575 ?
 W21A_1 O2_1 W22_1 O1_1 113(5) . . . . ?
 W21A_1 O2_1 W22_1 O2_1 -82(5) . . . 4_575 ?
 W21A_1 O2_1 W22_1 O3_1 18(5) . . . . ?
 W21A_1 O2_1 W22_1 O4_1 -165(5) . . . . ?
 W21A_1 O6_1 W21_1 O2_1 72(2) . . . . ?
 W21A_1 O6_1 W21_1 O5_1 14(2) . . . . ?
 W21A_1 O6_1 W21_1 O7_1 167(2) . . . . ?
 W21A_1 O6_1 W21_1 O8_1 -12(2) . . . . ?
 W21A_1 O6_1 W21_1 O9_1 -99(2) . . . . ?
 W21A_1 O7_1 W21_1 O2_1 -73.2(10) . . . . ?
 W21A_1 O7_1 W21_1 O5_1 0.5(6) . . . . ?
 W21A_1 O7_1 W21_1 O6_1 -174.5(11) . . . . ?
 W21A_1 O7_1 W21_1 O8_1 4(4) . . . . ?
 W21A_1 O7_1 W21_1 O9_1 83.8(10) . . . . ?
 W21A_1 O7_1 W21_1 O5A_1 11.0(6) . . . . ?
 O1_2 W20 O58 W20 -11(8) . . . 4_575 ?
 W24_2 O2_2 W23_2 O1_2 3.1 . . . . ?
 W24_2 O2_2 W23_2 O3_2 -106.8 . . . . ?
 W24_2 O2_2 W23_2 O4_2 90.9 . . . . ?
 O9_3 W17 O70 W17 33(6) . . . 4_575 ?
 W21'_3 O14_3 W22_3 O22 -143(2) . . . . ?
 W21'_3 O14_3 W22_3 O1_3 -24.6 . . . . ?
 W21'_3 O14_3 W22_3 O2_3 -122.9 . . . . ?
 W21'_3 O14_3 W22_3 O3_3 142.7 . . . . ?
 W21'_3 O14_3 W22_3 O4_3 54.4 . . . . ?
 W21_3 O3_3 W22_3 O22 -151.1(7) . . . . ?
 W21_3 O3_3 W22_3 O1_3 161.3 . . . . ?
 W21_3 O3_3 W22_3 O2_3 -75.2 . . . . ?
 W21_3 O3_3 W22_3 O4_3 106.4 . . . . ?
 W21_3 O3_3 W22_3 O14_3 14.2 . . . . ?
 O9_4 W20 O58 W20 -24(7) . . . 4_575 ?
 W24_4 O14_4 W23_4 O92 41(2) . . . . ?
 W24_4 O14_4 W23_4 O1_4 -11.2 . . . . ?
 W24_4 O14_4 W23_4 O2_4 76.4 . . . . ?
 W24_4 O14_4 W23_4 O3_4 161.4 . . . . ?
 W24_4 O14_4 W23_4 O4_4 -101.0 . . . . ?
 W25_4 O3_4 W23_4 O92 166.8(6) . . . . ?
 W25_4 O3_4 W23_4 O1_4 46.1 . . . . ?
 W25_4 O3_4 W23_4 O2_4 86.0 . . . . ?
 W25_4 O3_4 W23_4 O4_4 -101.4 . . . . ?
 W25_4 O3_4 W23_4 O14_4 0.3 . . . . ?

_shelx_res_file
;
TITL pom_a.res in P2(1)/m
    mo_b220610a_0m_sq.res
    created by SHELXL-2018/1 at 15:56:13 on 07-Jul-2022
REM Old TITL pom in P2(1)/m
REM SHELXT solution in P2(1)/m
REM R1 0.387, Rweak 0.022, Alpha 0.031, Orientation as input
REM Formula found by SHELXT: O166 Se14 W39
REM #####
CELL 0.71073 15.6207 33.5801 20.8294 90 98.13 90
ZERR 2 0.0006 0.0011 0.0007 0 0.002 0
LATT 1
SYMM -X,0.5+Y,-Z
SFAC O Se W
UNIT 336 12 90
SIMU 0.04 0.08 1
SIMU 0.01 0.02 2
DFIX_2 2.5 0.01 O1 O5 O5 O6
DFIX_2 2.3 0.01 W23 O3
ISOR_3 0.01 0.02 O7
RIGU_W3O2 O1 > W3
DFIX_3 1.8 0.01 W21 O6
EADP_3 O8 O5
EADP_3 O10 O12
EADP_3 O7 O6
RIGU_W2O O1 > W2
SAME_W3O2 0.02 0.04 O1 > W25
SAME_W2O 0.02 0.04 O1 > W22
SAME_WO6 0.02 0.04 W1 > O6

L.S. 5 0 813
PLAN  10
SIZE 0.1 0.12 0.1
TEMP -153.18
CONF
FREE_1 W21A W21
FREE_1 W21A O5
LIST 4
MORE -1
ABIN
fmap 2 53
acta
SHEL 999 0.84
OMIT 1 2 0
OMIT 0 2 1
OMIT 1 0 1
OMIT -1 7 4
OMIT 0 4 0
OMIT -2 6 3
OMIT -2 7 3
OMIT 2 0 3
OMIT 1 1 2
OMIT 3 0 1
OMIT -1 6 5
OMIT 2 1 1
OMIT -2 8 4
OMIT 1 3 2
OMIT -3 6 3
OMIT 1 4 1
OMIT -3 7 5
OMIT -1 5 4
OMIT -3 0 6
REM <olex2.extras>
REM <HklSrc "%.\\mo_b220610a_0m_sq.hkl">
REM </olex2.extras>

WGHT    0.092500  540.209106
FVAR       0.01425   0.76274   0.68589   0.23583
W6    3    0.209737    0.558933    0.978129    11.00000    0.08294    0.04391 =
         0.04278    0.00688    0.01842   -0.00357
W10   3    0.092409    0.501917    0.748142    11.00000    0.07733    0.04250 =
         0.05407   -0.00217    0.01142   -0.02003
W9    3    0.310684    0.506800    0.846087    11.00000    0.07859    0.05420 =
         0.04483    0.00602    0.01506    0.00610
W7    3    0.336640    0.639115    0.965361    11.00000    0.07227    0.05559 =
         0.04900   -0.00423    0.00027   -0.01194
W14   3    0.371853    0.572024    0.540172    11.00000    0.09816    0.03973 =
         0.05370   -0.00734    0.02428   -0.00594
W5    3   -0.009041    0.556783    0.879067    11.00000    0.07263    0.04068 =
         0.07404    0.00262    0.02327   -0.01620
PART 1
W15A  3    0.568059    0.603356    0.474343    21.00000    0.07574    0.02085 =
         0.05366   -0.00236    0.00926   -0.00441
W16A  3    0.380190    0.603444    0.375144    21.00000    0.09642    0.02531 =
         0.04576   -0.00678   -0.00072   -0.00072
PART 0
W2S   3    0.141494    0.654857    1.039129    11.00000    0.10136    0.05001 =
         0.04713   -0.00129    0.02114    0.00260
W11   3    0.029872    0.575996    0.642799    11.00000    0.07719    0.05790 =
         0.05329    0.00015   -0.00787   -0.01883
PART 2
W15B  3    0.538365    0.601288    0.457508   -21.00000    0.08147    0.02317 =
         0.05002   -0.00319    0.02180    0.00407
PART 0
W20   3    0.635767    0.694273    0.558906    11.00000    0.09891    0.03500 =
         0.06814    0.00076    0.01830    0.00628
W8    3    0.432674    0.588740    0.834393    11.00000    0.05704    0.07765 =
         0.06527   -0.01168    0.00246   -0.00633
W12   3    0.207150    0.512966    0.606661    11.00000    0.08903    0.06231 =
         0.04655   -0.01275    0.01202   -0.02168
W3S   3   -0.052831    0.653581    0.947470    11.00000    0.07965    0.04764 =
         0.07825    0.00181    0.03109   -0.00406
W4S   3   -0.061688    0.632215    0.772307    11.00000    0.05960    0.06821 =
         0.07471    0.00160   -0.00016   -0.00596
W13   3    0.402559    0.520354    0.695440    11.00000    0.07966    0.08070 =
         0.04711   -0.00596    0.01890   -0.00301
W19   3    0.635589    0.693540    0.396562    11.00000    0.14872    0.02876 =
         0.07892    0.00072    0.06841    0.00158
W18   3    0.424553    0.693423    0.286971    11.00000    0.21478    0.03476 =
         0.04112   -0.00385    0.02839   -0.00049
W1S   3    0.044953    0.750000    0.983642    10.50000    0.09529    0.03791 =
         0.13688    0.00000    0.03209    0.00000
W17   3    0.243555    0.694640    0.353552    11.00000    0.13883    0.04162 =
         0.09113   -0.01223   -0.02393   -0.00235
SE1   2    0.135933    0.641374    0.867415    11.00000    0.06040    0.03734 =
         0.04184    0.00269    0.00829   -0.01130
SE2   2    0.235120    0.587293    0.732840    11.00000    0.06099    0.04604 =
         0.03830   -0.00154    0.00755   -0.01692
SE3   2    0.432306    0.692686    0.464131    11.00000    0.10186    0.02167 =
         0.04153   -0.00095    0.01749    0.00062
O10   1    0.249928    0.662858    1.009053    11.00000    0.08671    0.04743 =
         0.04584   -0.00424    0.00430   -0.00891
O49   1    0.492176    0.578128    0.526121    11.00000    0.08608    0.03049 =
         0.05253   -0.00225    0.02396    0.00017
O69   1    0.603389    0.639568    0.411179    11.00000    0.10734    0.02665 =
         0.06333   -0.00265    0.03136    0.00102
O26   1    0.397266    0.607209    0.913674    11.00000    0.06715    0.06453 =
         0.05589   -0.00731   -0.00156   -0.00984
O25   1    0.267074    0.530982    0.917622    11.00000    0.07589    0.04616 =
         0.04045    0.00482    0.01323    0.00144
O32   1    0.013936    0.524041    0.680874    11.00000    0.07643    0.05288 =
         0.05400   -0.00471    0.00058   -0.02202
O68   1    0.419985    0.638999    0.317660    11.00000    0.15588    0.02883 =
         0.04252   -0.00680    0.01737    0.00164
O11   1    0.149134    0.600384    1.023329    11.00000    0.08454    0.05081 =
         0.04447    0.00413    0.01983   -0.00179
O23   1   -0.033059    0.598405    0.706127    11.00000    0.06518    0.06706 =
         0.06437    0.00040   -0.00758   -0.00922
O20   1    0.213386    0.611412    0.906122    11.00000    0.05714    0.03278 =
         0.04806    0.00694    0.00210   -0.00794
O40   1    0.164145    0.492128    0.680543    11.00000    0.08476    0.04961 =
         0.05400   -0.00808    0.01391   -0.02127
O8S   1   -0.077005    0.654736    0.856836    11.00000    0.06509    0.05556 =
         0.08005    0.00467    0.01299   -0.00745
O9S   1    0.088743    0.657108    0.929284    11.00000    0.06911    0.04251 =
         0.05072    0.00027    0.01093   -0.00588
O50   1    0.339716    0.577739    0.451201    11.00000    0.09895    0.02873 =
         0.05200   -0.00386    0.00889   -0.00214
O18   1    0.312832    0.589729    1.007183    11.00000    0.08009    0.05337 =
         0.04290   -0.00088    0.00431   -0.00337
O41   1    0.116650    0.549630    0.597535    11.00000    0.08880    0.06326 =
         0.05132   -0.00399    0.00281   -0.02354
O24   1    0.034054    0.526025    0.811747    11.00000    0.07217    0.04270 =
         0.06378    0.00011    0.01968   -0.01610
O21   1    0.062956    0.607680    0.834055    11.00000    0.06408    0.04354 =
         0.04102    0.00120    0.01363   -0.01417
O56   1    0.602853    0.640492    0.536375    11.00000    0.09155    0.03163 =
         0.06283    0.00138    0.01680   -0.00510
O54   1    0.282416    0.640713    0.374146    11.00000    0.11765    0.03219 =
         0.05661   -0.00755    0.00062   -0.00387
O52   1    0.488749    0.580998    0.400975    11.00000    0.09555    0.02368 =
         0.05296    0.00310    0.01948   -0.00009
O59   1    0.536412    0.705884    0.465078    11.00000    0.09652    0.02342 =
         0.04927    0.00310    0.01927   -0.00848
O12S  1   -0.031312    0.596200    0.939284    11.00000    0.07790    0.04570 =
         0.07147    0.00280    0.02779   -0.00923
O17   1    0.216947    0.523975    1.038010    11.00000    0.10208    0.06319 =
         0.04593    0.02216    0.02962   -0.00386
O30   1    0.197051    0.497468    0.808113    11.00000    0.08114    0.04180 =
         0.05036    0.00306    0.02093   -0.00204
O55   1    0.443687    0.642515    0.453236    11.00000    0.10620    0.02059 =
         0.05106   -0.00101    0.02391    0.00048
O61   1    0.697875    0.691487    0.483656    11.00000    0.12406    0.03261 =
         0.08158   -0.00079    0.04815    0.00426
O19   1    0.422097    0.655151    1.018948    11.00000    0.08205    0.06830 =
         0.06197   -0.00913    0.00321   -0.02494
O70   1    0.240041    0.750000    0.336134    10.50000    0.14139    0.05140 =
         0.09851    0.00000   -0.02439    0.00000
O46   1    0.267623    0.546323    0.549590    11.00000    0.09158    0.06069 =
         0.05354   -0.00838    0.01654   -0.01720
O60   1    0.387577    0.706324    0.388472    11.00000    0.11644    0.02968 =
         0.04533   -0.00016    0.01002    0.00264
O64   1    0.422441    0.750000    0.279650    10.50000    0.21336    0.03476 =
         0.04137    0.00000    0.02801    0.00000
O16   1    0.101683    0.547423    0.930704    11.00000    0.08191    0.03724 =
         0.05894    0.00586    0.02915   -0.00235
O37   1    0.440592    0.561771    0.751610    11.00000    0.07056    0.08624 =
         0.05761   -0.00779    0.01198   -0.00958
O38   1    0.347889    0.497066    0.765798    11.00000    0.07723    0.06826 =
         0.04725   -0.00214    0.01945   -0.00049
O58   1    0.647972    0.750000    0.557703    10.50000    0.10434    0.03972 =
         0.06946    0.00000    0.00837    0.00000
O39   1    0.277524    0.558167    0.678176    11.00000    0.07145    0.05435 =
         0.03990   -0.00510    0.00754   -0.01740
O36   1    0.287790    0.570035    0.804295    11.00000    0.06759    0.04238 =
         0.04325   -0.00370    0.01662   -0.01039
O31   1    0.052497    0.454767    0.749121    11.00000    0.09260    0.04801 =
         0.06712   -0.00505    0.01818   -0.02192
O53   1    0.327490    0.568248    0.318540    11.00000    0.10889    0.03333 =
         0.05639   -0.00863    0.00950   -0.00853
O35   1    0.136302    0.566876    0.732058    11.00000    0.06658    0.03536 =
         0.04667   -0.00275    0.00084   -0.01709
O65   1    0.543400    0.696537    0.331110    11.00000    0.17795    0.03001 =
         0.04454   -0.00525    0.05081   -0.00403
O45   1    0.421755    0.551225    0.623616    11.00000    0.08451    0.06931 =
         0.05477   -0.00236    0.02747   -0.00847
O5S   1    0.166715    0.655468    1.122907    11.00000    0.10941    0.06479 =
         0.05308   -0.00302    0.00952    0.01967
O13   1   -0.162597    0.645969    0.737697    11.00000    0.06819    0.08126 =
         0.10021    0.00139   -0.00798   -0.00479
O62   1    0.643254    0.750000    0.395304    10.50000    0.14264    0.02756 =
         0.07638    0.00000    0.06982    0.00000
O43   1    0.318117    0.490641    0.637399    11.00000    0.08743    0.07413 =
         0.05043   -0.00843    0.02053   -0.00891
O47   1    0.403856    0.508825    0.509002    11.00000    0.12180    0.03145 =
         0.09692    0.00783    0.03252   -0.00838
O14   1   -0.088069    0.580219    0.816593    11.00000    0.07283    0.04555 =
         0.08732   -0.01233    0.02419   -0.02624
O22   1    0.006944    0.670896    0.754183    11.00000    0.08037    0.06269 =
         0.07055    0.00778    0.00401   -0.00974
O33   1   -0.049809    0.575890    0.577502    11.00000    0.08499    0.07783 =
         0.05959   -0.00651   -0.02049   -0.02672
O6S   1    0.018477    0.648741    1.030671    11.00000    0.09505    0.05046 =
         0.06893    0.00251    0.02587    0.00176
O92   1    0.316936    0.677187    0.900458    11.00000    0.08920    0.06816 =
         0.05871   -0.00681    0.00886   -0.01030
O57   1    0.715085    0.682730    0.618862    11.00000    0.10905    0.04154 =
         0.09802    0.00924   -0.02232    0.00440
O27   1    0.540803    0.594530    0.854490    11.00000    0.06823    0.08870 =
         0.08366   -0.00390   -0.00593   -0.00938
O29   1    0.338107    0.460885    0.881185    11.00000    0.09692    0.06388 =
         0.05070    0.01269    0.02448    0.02584
O51   1    0.648441    0.569417    0.479414    11.00000    0.09529    0.03175 =
         0.07499   -0.00210    0.02355    0.00040
O48   1    0.352339    0.618739    0.566597    11.00000    0.09348    0.05237 =
         0.09117   -0.03319    0.02127   -0.00138
O44   1    0.490370    0.488643    0.701670    11.00000    0.08841    0.10597 =
         0.06045    0.00652    0.03312    0.02658
O2S   1    0.095795    0.750000    0.910153    10.50000    0.06879    0.05595 =
         0.10620    0.00000    0.04260    0.00000
O42   1    0.168851    0.478498    0.548603    11.00000    0.11397    0.07785 =
         0.03802   -0.01159    0.00656   -0.01637
O7S   1   -0.153749    0.649922    0.971112    11.00000    0.07565    0.06167 =
         0.10143    0.01805    0.02779    0.00294
O66   1    0.440150    0.683703    0.209289    11.00000    0.24996    0.04019 =
         0.04066   -0.00391    0.02394   -0.01434
O15   1   -0.067976    0.520047    0.907479    11.00000    0.07669    0.04568 =
         0.08542    0.00701    0.02822   -0.01845
O67   1    0.300910    0.689767    0.278868    11.00000    0.18349    0.04047 =
         0.05969   -0.00710    0.00181    0.00139
O63   1    0.718841    0.683686    0.353411    11.00000    0.15837    0.04221 =
         0.10574    0.00127    0.09221   -0.00333
O28   1    0.416127    0.534640    0.867526    11.00000    0.06416    0.06832 =
         0.05687   -0.00222    0.01330    0.00320
O4S   1   -0.016221    0.750000    1.069154    10.50000    0.12238    0.07166 =
         0.08983    0.00000    0.05195    0.00000
O71   1    0.142840    0.683229    0.318117    11.00000    0.16017    0.05168 =
         0.10233    0.00355   -0.02773    0.00230
PART 2
W16B  3    0.344706    0.603986    0.367351   -21.00000    0.09792    0.02644 =
         0.04503   -0.00451    0.01424   -0.00627
PART 0
O1    1    0.116475    0.711547    1.027520    11.00000    0.09836    0.04190 =
         0.08258   -0.00121    0.02960    0.00081
O2    1   -0.036880    0.710158    0.955631    11.00000    0.08340    0.04520 =
         0.10344    0.00541    0.03239    0.00270

RESI  1
PART 1
O1    1   10.235529   10.708880   10.436069    31.00000    0.10392    0.03815 =
         0.05608   -0.01498    0.00178   -0.00090
O2    1    0.142002    0.708967    0.529353    31.00000    0.10304    0.04238 =
         0.05599    0.00747    0.01093   -0.00600
O3    1    0.294140    0.750000    0.544060    30.50000    0.09961    0.04936 =
         0.03927    0.00000   -0.01030    0.00000
O4    1    0.080348    0.750000    0.416085    30.50000    0.11873    0.04403 =
         0.07976    0.00000   -0.00396    0.00000
O5    1   10.086780   10.702409   10.628510    30.50000    0.09704    0.06088 =
         0.07088    0.01623    0.00741   -0.01045
O6    1    0.154943    0.627687    0.516958    31.00000    0.09972    0.03246 =
         0.04443   -0.00041    0.01782   -0.00892
O7    1   -0.001202    0.662744    0.527000    31.00000    0.10844    0.04849 =
         0.06361    0.00502    0.00509   -0.00861
O8    1    0.231818    0.668638    0.629154    31.00000    0.10577    0.07624 =
         0.09118    0.02502   -0.00115   -0.01230
O9    1    0.083038    0.624127    0.631808    31.00000    0.09302    0.05253 =
         0.05819    0.00902   -0.00267   -0.01462
W22   3   10.199810   10.750000   10.492209    30.50000    0.10514    0.02906 =
         0.04250    0.00000    0.00953    0.00000
W21   3    0.113196    0.659627    0.565677    30.50000    0.10485    0.01845 =
         0.03686   -0.01340    0.02004   -0.00911
W21A  3    0.115096    0.673333    0.589405    30.50000    0.10861    0.07946 =
         0.09163    0.03788    0.00219   -0.01421
O5A   1   10.060901   10.699700   10.644800    30.50000    0.09241    0.05802 =
         0.06646    0.01201    0.01107   -0.00922

RESI W2O 2
PART -2
AFIX   6
O1    1    0.518769    0.694173    0.590297    41.00000    0.09194    0.05497 =
         0.04587    0.00541    0.00920    0.00237
O2    1    0.465251    0.720904    0.708747    41.00000    0.09061    0.05992 =
         0.06057    0.01246    0.01225   -0.01079
O3    1    0.576762    0.753504    0.725236    40.50000    0.11652    0.08661 =
         0.09414   -0.00779    0.01344   -0.00447
O4    1    0.379181    0.751984    0.587557    40.50000    0.08940    0.05207 =
         0.04861    0.00719    0.00944   -0.00667
O5    1    0.445751    0.703945    0.844768    41.00000    0.11754    0.05686 =
         0.08367    0.00782    0.02086    0.00564
O6    1    0.486518    0.638674    0.686008    41.00000    0.10121    0.06844 =
         0.05434    0.02823    0.00164   -0.02856
O7    1    0.336649    0.660866    0.722819    41.00000    0.10815    0.08433 =
         0.09179    0.01553    0.00579   -0.00914
O8    1    0.584820    0.683134    0.787017    41.00000    0.11654    0.09206 =
         0.09052    0.00528    0.01039   -0.00296
O9    1    0.409838    0.623625    0.788079    41.00000    0.08490    0.06927 =
         0.07115    0.00827    0.00263   -0.01251
W23   3    0.490412    0.750084    0.642467    40.50000    0.06616    0.04129 =
         0.03999    0.01232    0.01322   -0.01044
W24   3    0.457229    0.669755    0.749188    41.00000    0.10898    0.07741 =
         0.08048    0.02006   -0.00336   -0.02671
AFIX   6

RESI W3O 3
O1    1    0.104311    0.625048    0.650508   -31.00000    0.08824    0.04964 =
         0.05727    0.00594   -0.00030   -0.01253
O2    1   -0.065481    0.675007    0.626961   -30.50000    0.11132    0.08177 =
         0.15501    0.06690    0.08069    0.00717
O3    1    0.047690    0.720407    0.724670   -30.50000    0.08259    0.05503 =
         0.06380    0.00495    0.00920   -0.00595
O4    1    0.178761    0.680478    0.710998   -30.50000    0.08979    0.03948 =
         0.05779    0.00534    0.00023   -0.00023
O5    1    0.132690    0.785617    0.795521   -30.50000    0.11420    0.09733 =
         0.09276   -0.01369    0.00474    0.01042
O6    1   -0.031469    0.765796    0.805202   -30.50000    0.07600    0.06575 =
         0.05562    0.00703    0.02164    0.00234
O7    1    0.075386    0.794028    0.652991   -30.50000    0.07600    0.06575 =
         0.05562    0.00703    0.02164    0.00234
O8    1   -0.079132    0.759427    0.681852   -30.50000    0.11420    0.09733 =
         0.09276   -0.01369    0.00474    0.01042
O9    1    0.187864    0.707300    0.437478   -31.00000    0.10658    0.04204 =
         0.05535   -0.00464    0.00456   -0.00119
O10   1    0.024735    0.702429    0.466660   -30.50000    0.10748    0.05913 =
         0.07653    0.01422    0.00221   -0.01066
O11   1    0.137745    0.750519    0.531229   -30.50000    0.11712    0.04742 =
         0.05597    0.00300    0.01422   -0.00314
O12   1    0.261477    0.680880    0.558667   -30.50000    0.10748    0.05913 =
         0.07653    0.01422    0.00221   -0.01066
O13   1    0.141027    0.637410    0.489148   -30.50000    0.10051    0.03299 =
         0.04367   -0.00231    0.01529   -0.00487
O14   1    0.094048    0.690288    0.592489   -30.50000    0.09713    0.04836 =
         0.05997    0.00762    0.01046   -0.00762
W22   3    0.066290    0.679338    0.672460   -30.50000    0.07994    0.04423 =
         0.04968    0.00352    0.00814   -0.00680
W21'  3    0.147086    0.687099    0.514258   -30.50000    0.09434    0.04139 =
         0.04768    0.00449    0.00835   -0.00164
W21   3    0.026429    0.776377    0.739802   -30.50000    0.07797    0.05302 =
         0.06449   -0.00692    0.01213    0.00558
AFIX   6

RESI W3O2 4
SAME_3 0.01 0.04 O1 > W21
PART -3
O1    1    0.389820    0.640861    0.800793   -41.00000    0.09246    0.06412 =
         0.07351    0.01000    0.01023   -0.00559
O2    1    0.488241    0.698882    0.886101   -40.50000    0.09525    0.05844 =
         0.06834    0.02277    0.01616   -0.00339
O3    1    0.353220    0.749271    0.833131   -40.50000    0.12962    0.03754 =
         0.07885    0.01344    0.03568    0.02843
O4    1    0.251460    0.689691    0.771183   -40.50000    0.09313    0.03303 =
         0.05560    0.00162    0.00253    0.00953
O5    1    0.491500    0.805891    0.859289   -40.50000    0.21175    0.20266 =
         0.12710   -0.07716   -0.02336    0.04135
O6    1    0.340961    0.820842    0.896990   -40.50000    0.23726    0.21266 =
         0.11984   -0.06467    0.00865    0.04363
O7    1    0.391099    0.791000    0.725550   -40.50000    0.15494    0.05403 =
         0.28495   -0.04280    0.02472   -0.01655
O8    1    0.249930    0.803221    0.789330   -40.50000    0.16781    0.15543 =
         0.11552   -0.04634   -0.00567    0.01822
O9    1    0.543478    0.699389    0.605451   -41.00000    0.09301    0.05416 =
         0.05034    0.00403    0.01004    0.00180
O10   1    0.390288    0.675340    0.634372   -40.50000    0.07599    0.18483 =
         0.10426   -0.09291   -0.00617    0.01714
O11   1    0.433988    0.750630    0.643010   -40.50000    0.10192    0.05910 =
         0.05905    0.00973    0.01860   -0.00840
O12   1    0.597909    0.728380    0.730310   -40.50000    0.11422    0.09268 =
         0.08936   -0.00899    0.01302   -0.00207
O13   1    0.546319    0.653890    0.713932   -40.50000    0.10232    0.08527 =
         0.07288    0.01800    0.01739   -0.00583
O14   1    0.425439    0.704821    0.752671   -40.50000    0.10160    0.05470 =
         0.06628    0.01233    0.01560   -0.00104
W23   3    0.360450    0.695771    0.817582   -40.50000    0.12362    0.03009 =
         0.07666    0.01213    0.03557    0.03172
W24   3    0.501819    0.699750    0.688071   -40.50000    0.08056    0.06003 =
         0.04973    0.00970    0.01691   -0.00628
W25   3    0.372270    0.807861    0.822320   -40.50000    0.22824    0.20062 =
         0.11427   -0.07348    0.00646    0.04703
AFIX   0
HKLF 4


REM  pom_a.res in P2(1)/m
REM R1 =  0.0680 for   14177 Fo > 4sig(Fo)  and  0.0909 for all   19425 data
REM   1214 parameters refined using   1287 restraints

END

WGHT      0.0925    540.1588

REM Highest difference peak  5.431,  deepest hole -3.676,  1-sigma level  0.382
Q1    1   0.3566  0.7232  0.8872  11.00000  0.05    5.43
Q2    1   0.0302  0.7500  1.0196  10.50000  0.05    4.57
Q3    1   0.0188  0.7500  0.9603  10.50000  0.05    3.76
Q4    1   0.1972  0.7001  0.3377  11.00000  0.05    3.48
Q5    1   0.5940  0.6810  0.5383  11.00000  0.05    3.40
Q6    1   0.1250  0.7500  0.7768  10.50000  0.05    3.31
Q7    1   0.4490  0.5592  0.8391  11.00000  0.05    3.28
Q8    1   0.1562  0.5205  0.5960  11.00000  0.05    3.20
Q9    1   0.2190  0.6948  0.3886  11.00000  0.05    2.86
Q10   1   0.3533  0.5174  0.6778  11.00000  0.05    2.58
;
_shelx_res_checksum                13164
_shelx_hkl_file
;
  -3   0   0  266.00   14.61
  -3   0   0  250.42   14.62
   3   0   0  225.59   14.60
   3   0   0  257.44   14.61
   3   0   0  248.06   14.62
  -3   0   0  254.40   14.61
   4   0   0  192.61   11.08
   4   0   0  185.94   10.96
  -4   0   0  186.36   10.98
  -4   0   0  190.76   10.96
   4   0   0  174.66   10.97
   4   0   0  190.43   10.96
  -5   0   0  221.89   13.88
   5   0   0  241.30   13.89
   5   0   0  238.06   13.91
  -5   0   0  248.83   13.90
   5   0   0  227.67   14.01
   5   0   0  237.74   13.89
  -5   0   0  241.53   13.92
  -6   0   0   23.40    1.46
   6   0   0   22.19    1.43
  -6   0   0   19.54    1.48
   6   0   0   19.02    1.55
   6   0   0   20.38    1.42
   6   0   0   20.94    1.46
  -6   0   0   20.18    1.42
  -7   0   0   39.51    2.56
   7   0   0   38.65    2.71
   7   0   0   39.22    2.59
   7   0   0   43.53    2.58
   7   0   0   37.72    2.55
  -7   0   0   38.83    2.56
  -7   0   0   40.85    2.60
  -8   0   0    0.77    0.35
   8   0   0    0.47    0.33
   8   0   0    0.37    0.27
   8   0   0    0.61    0.32
  -8   0   0    0.70    0.37
  -8   0   0    0.38    0.30
   8   0   0    0.13    0.40
  -9   0   0   13.77    1.25
   9   0   0   16.65    1.23
   9   0   0   13.39    1.35
  -9   0   0   13.37    1.17
   9   0   0   13.14    1.21
  -9   0   0   14.41    1.19
  10   0   0    8.74    1.20
 -10   0   0   10.90    1.13
  10   0   0   10.87    1.15
  10   0   0   11.09    1.05
 -10   0   0    7.72    0.97
 -10   0   0    7.56    1.62
 -11   0   0   12.93    1.21
 -11   0   0   13.55    1.21
  11   0   0   11.76    2.32
  11   0   0   11.80    1.24
 -11   0   0   14.93    1.37
 -12   0   0    3.64    0.69
 -12   0   0    4.87    0.85
  12   0   0    5.08    1.00
 -12   0   0    3.78    0.70
  12   0   0    4.09    0.79
 -13   0   0    0.63    0.49
 -13   0   0    0.06    0.58
  13   0   0    0.37    0.50
  13   0   0    0.16    0.66
 -13   0   0    0.92    0.81
  14   0   0   10.42    1.33
 -14   0   0   11.88    1.31
 -14   0   0   10.56    1.37
 -14   0   0    9.06    1.16
  14   0   0    9.92    1.66
  15   0   0   -0.94    0.68
 -15   0   0   -0.56    0.73
  15   0   0   -0.52    0.89
 -15   0   0    0.23    0.79
 -15   0   0    0.33    0.68
  16   0   0    0.48    0.88
 -16   0   0   -0.09    0.75
 -16   0   0   -0.36    0.60
  16   0   0   -0.13    0.67
 -16   0   0   -0.16    0.61
  17   0   0    0.21    0.72
 -17   0   0    2.16    0.89
 -17   0   0    1.77    0.80
 -17   0   0    1.07    0.67
  17   0   0    1.87    1.21
 -18   0   0    0.82    0.71
  18   0   0    1.33    1.00
 -18   0   0    0.80    0.94
 -18   0   0    0.38    0.66
  18   0   0    0.90    0.76
  19   0   0    0.32    0.66
 -19   0   0   -0.82    0.91
 -19   0   0   -0.02    0.65
 -19   0   0   -0.76    0.70
  19   0   0   -0.67    0.85
 -20   0   0   -1.69    0.73
 -20   0   0    0.52    0.80
  20   0   0   -1.30    0.76
   2  -1   0    0.04    0.11
  -2   1   0    0.77    0.12
   2   1   0    0.90    0.18
   2   1   0    0.83    0.16
   3  -1   0    3.66    0.35
  -3  -1   0    3.68    0.32
  -3  -1   0    4.10    0.44
   3  -1   0    3.90    0.33
  -3  -1   0    3.14    0.33
   3  -1   0    2.66    0.31
  -3  -1   0    3.03    0.32
   3   1   0    4.09    0.33
  -3   1   0    3.37    0.32
  -3   1   0    3.30    0.34
  -3   1   0    3.55    0.34
   3   1   0    3.09    0.33
   3   1   0    3.02    0.40
   3   1   0    3.75    0.56
  -4  -1   0  104.01    6.08
   4  -1   0  106.30    6.06
  -4  -1   0  100.18    6.05
  -4  -1   0  103.02    6.06
   4  -1   0  101.51    6.06
   4  -1   0   99.35    6.07
   4   1   0  103.47    6.15
  -4   1   0  111.61    6.07
   4   1   0  104.56    6.06
  -4   1   0   97.91    6.07
   4   1   0  101.49    6.05
  -4   1   0   97.11    6.05
   4   1   0   96.94    6.07
  -5  -1   0    1.84    0.34
   5  -1   0    1.72    0.31
   5  -1   0    1.92    0.33
  -5  -1   0    1.68    0.47
  -5  -1   0    2.44    0.39
   5  -1   0    1.70    0.35
  -5  -1   0    2.03    0.32
   5  -1   0    1.45    0.42
   5   1   0    2.29    0.34
   5   1   0    2.09    0.44
   5   1   0    2.22    0.37
   5   1   0    2.00    0.33
  -5   1   0    1.91    0.33
  -5   1   0    1.77    0.35
  -5   1   0    1.95    0.32
   6  -1   0   20.95    1.44
   6  -1   0   21.30    1.59
   6  -1   0   22.37    1.41
  -6  -1   0   20.20    1.40
   6  -1   0   19.82    1.39
  -6  -1   0   18.58    1.42
  -6  -1   0   21.32    1.41
  -6   1   0   19.27    1.55
   6   1   0   20.79    1.40
   6   1   0   19.20    1.51
   6   1   0   19.25    1.42
  -6   1   0   20.49    1.39
   6   1   0   19.48    1.38
  -6   1   0   20.15    1.40
   7  -1   0   18.82    1.34
  -7  -1   0   18.07    1.39
   7  -1   0   20.26    1.36
   7  -1   0   19.33    1.56
   7  -1   0   20.35    1.77
  -7  -1   0   16.71    1.32
  -7  -1   0   19.41    1.35
  -7   1   0   18.45    1.35
  -7   1   0   17.84    1.34
   7   1   0   20.85    1.41
   7   1   0   18.74    1.35
   7   1   0   17.09    1.46
   7   1   0   17.85    1.34
  -7   1   0   18.98    1.40
   8  -1   0    0.13    0.25
   8  -1   0    0.11    0.25
  -8  -1   0   -0.46    0.27
   8  -1   0    0.04    0.42
  -8  -1   0    0.02    0.29
  -8  -1   0    0.15    0.28
   8  -1   0    0.25    0.32
  -8   1   0   -0.13    0.40
   8   1   0   -0.28    0.28
   8   1   0   -0.06    0.23
  -8   1   0    0.21    0.28
   8   1   0    0.19    0.26
  -8   1   0    0.35    0.30
   8   1   0    0.35    0.41
  -8   1   0    0.18    0.32
  -9  -1   0    4.56    0.68
  -9  -1   0    3.69    0.60
   9  -1   0    3.74    0.63
   9  -1   0    5.30    0.72
  -9  -1   0    5.14    0.68
   9  -1   0    4.26    0.83
   9   1   0    5.31    0.77
   9   1   0    5.04    0.83
  -9   1   0    4.65    0.67
  -9   1   0    5.39    0.73
  -9   1   0    2.67    0.75
   9   1   0    4.17    0.66
  -9   1   0    4.39    0.65
  10  -1   0   62.16    3.91
 -10  -1   0   57.79    3.87
  10  -1   0   61.12    3.98
  10  -1   0   55.21    4.14
 -10  -1   0   61.80    4.00
 -10   1   0   61.33    3.91
  10   1   0   64.38    3.94
  10   1   0   58.69    4.09
 -10   1   0   69.51    4.04
  10   1   0   57.11    3.94
 -11  -1   0    0.13    0.45
 -11  -1   0    0.84    0.49
 -11  -1   0    1.01    0.57
  11  -1   0    0.37    0.48
  11  -1   0    1.22    1.46
  11   1   0    0.49    0.49
 -11   1   0    1.15    0.56
 -11   1   0    0.76    0.45
  11   1   0    0.67    0.67
 -11   1   0    0.80    0.57
  12  -1   0   -0.66    0.47
  12  -1   0   -0.43    0.52
 -12  -1   0   -0.26    0.41
 -12  -1   0    0.09    0.39
 -12  -1   0    0.91    0.57
 -12   1   0    0.26    0.43
  12   1   0    0.78    0.51
 -12   1   0    0.44    0.46
  12   1   0    1.01    0.68
 -12   1   0    0.07    0.49
 -13  -1   0    0.92    0.61
  13  -1   0    0.85    0.55
 -13  -1   0    1.85    0.70
  13  -1   0    0.35    0.60
 -13  -1   0    1.82    0.63
 -13   1   0    1.15    0.51
  13   1   0    1.83    0.61
  13   1   0    1.37    0.75
 -13   1   0    1.17    1.08
 -13   1   0    1.63    0.67
  14  -1   0   -0.14    1.17
 -14  -1   0   -0.80    0.55
  14  -1   0   -0.26    0.57
 -14  -1   0    0.25    0.52
 -14  -1   0    0.06    0.63
 -14   1   0    0.20    0.64
  14   1   0    0.03    0.60
 -14   1   0   -0.15    0.53
 -14   1   0    0.12    0.48
  14   1   0    0.58    0.68
  15  -1   0    1.00    0.73
 -15  -1   0   -0.35    0.59
  15  -1   0    0.72    0.89
 -15  -1   0   -0.79    0.56
  15   1   0    0.19    0.70
  15   1   0    1.50    0.87
 -15   1   0    0.15    0.74
 -15   1   0    0.12    0.53
 -15   1   0    0.42    0.79
 -16  -1   0    1.75    0.71
 -16  -1   0    0.79    0.81
  16  -1   0    1.35    0.90
 -16  -1   0    1.65    0.71
  16   1   0    1.01    0.85
  16   1   0    2.16    0.84
 -16   1   0    1.25    0.84
 -16   1   0    0.78    0.67
 -16   1   0    0.10    0.74
 -17  -1   0   -0.37    0.56
  17  -1   0   -0.58    0.80
  17  -1   0   -0.10    0.63
 -17  -1   0   -0.01    0.72
 -17  -1   0    0.04    0.56
  17   1   0    0.25    0.63
 -17   1   0    0.04    0.59
 -17   1   0    0.22    0.61
  17   1   0   -1.17    1.61
 -17   1   0   -0.17    0.75
 -18  -1   0    1.22    0.89
 -18  -1   0    0.34    0.67
  18  -1   0    1.41    1.01
 -18  -1   0   -0.28    0.68
  18  -1   0    0.79    0.78
 -18   1   0    1.25    0.88
  18   1   0    0.70    0.95
 -18   1   0    0.02    0.66
  18   1   0   -0.31    0.67
 -19  -1   0    0.54    0.96
 -19  -1   0   -0.05    0.77
 -19  -1   0   -0.29    0.63
  19  -1   0    0.29    0.84
  19  -1   0   -0.63    0.58
  19   1   0   -0.42    0.69
 -19   1   0    0.01    0.73
 -19   1   0    0.81    0.94
  19   1   0    0.00    0.88
 -19   1   0   -0.70    0.61
 -20  -1   0    1.82    0.84
  20  -1   0    2.09    1.06
 -20  -1   0    0.45    0.79
  20   1   0    0.69    1.01
 -20   1   0    0.25    0.81
 -20   1   0    1.64    0.89
  -1  -2   0   -0.01    0.02
   1   2   0    0.01    0.02
  -1   2   0    0.02    0.03
   3  -2   0    5.03    0.43
  -3  -2   0    5.05    0.45
  -3  -2   0    4.79    0.42
   3  -2   0    5.64    0.43
   3  -2   0    5.01    0.45
  -3  -2   0    5.87    0.44
  -3  -2   0    5.07    0.48
   3   2   0    5.64    0.46
   3   2   0    5.46    0.48
  -3   2   0    5.67    0.44
   3   2   0    6.09    0.45
  -3   2   0    4.90    0.45
  -3   2   0    6.04    0.44
   3   2   0    5.41    0.43
  -3   2   0    5.43    0.56
   4  -2   0   22.71    1.47
  -4  -2   0   22.44    1.49
   4  -2   0   21.92    1.49
  -4  -2   0   21.59    1.46
  -4  -2   0   21.48    1.46
  -4  -2   0   24.82    1.58
   4  -2   0   24.28    1.49
  -4   2   0   23.86    1.48
  -4   2   0   22.34    1.47
   4   2   0   22.72    1.55
   4   2   0   23.06    1.47
  -4   2   0   23.36    1.50
   4   2   0   21.98    1.47
   4   2   0   23.32    1.50
   5  -2   0   34.82    2.07
   5  -2   0   35.51    2.06
   5  -2   0   33.46    2.09
  -5  -2   0   32.08    2.05
  -5  -2   0   33.68    2.22
  -5  -2   0   32.34    2.05
   5   2   0   31.54    2.05
  -5   2   0   31.82    2.08
   5   2   0   30.38    2.04
   5   2   0   30.92    2.08
  -5   2   0   31.21    2.05
   5   2   0   29.69    2.14
   6  -2   0    0.39    0.23
   6  -2   0    0.13    0.26
   6  -2   0    0.65    0.26
  -6  -2   0    0.82    0.28
   6  -2   0    0.60    0.41
  -6  -2   0   -0.34    0.28
  -6  -2   0    0.57    0.29
   6   2   0    0.96    0.28
  -6   2   0    0.44    0.28
   6   2   0    0.48    0.23
   6   2   0    0.44    0.32
   6   2   0    0.81    0.35
  -6   2   0    0.91    0.27
  -6   2   0    0.20    0.33
  -6   2   0    0.63    0.25
   7  -2   0    4.63    0.64
   7  -2   0    7.29    0.63
   7  -2   0    5.65    0.71
  -7  -2   0    6.32    0.63
   7  -2   0    5.80    0.88
  -7  -2   0    5.91    0.60
  -7  -2   0    5.81    0.66
   7   2   0    5.03    0.62
   7   2   0    7.03    0.64
   7   2   0    6.45    0.72
   7   2   0    5.35    0.76
  -7   2   0    5.85    0.66
  -7   2   0    5.31    0.63
  -7   2   0    5.81    0.67
  -7   2   0    4.63    0.86
  -8  -2   0   28.05    1.87
   8  -2   0   25.85    2.07
   8  -2   0   24.97    1.83
  -8  -2   0   27.43    1.93
   8  -2   0   27.95    1.88
  -8  -2   0   26.09    1.86
   8  -2   0   28.99    1.93
  -8   2   0   28.52    1.89
  -8   2   0   26.93    1.87
   8   2   0   24.65    1.89
  -8   2   0   28.61    1.94
   8   2   0   24.12    1.97
   8   2   0   27.87    1.87
   8   2   0   29.84    1.90
  -9  -2   0   17.65    1.41
  -9  -2   0   19.54    1.53
   9  -2   0   21.96    1.49
   9  -2   0   15.25    1.66
   9  -2   0   18.38    1.48
  -9  -2   0   17.64    1.43
   9   2   0   17.83    1.48
   9   2   0   18.92    1.58
  -9   2   0   19.21    1.46
  -9   2   0   18.24    1.43
  -9   2   0   18.85    1.50
  10  -2   0   84.87    5.84
  10  -2   0   90.77    5.64
 -10  -2   0   92.99    5.70
  10  -2   0   91.13    5.67
 -10  -2   0   86.98    5.60
 -10   2   0   89.12    5.60
 -10   2   0   97.69    5.71
  10   2   0   93.08    5.83
  10   2   0   96.00    5.64
 -10   2   0   74.43    6.34
  10   2   0   91.40    5.69
  11  -2   0   -0.16    0.42
 -11  -2   0    0.29    0.48
  11  -2   0   -1.03    0.58
 -11  -2   0   -0.39    0.46
 -11  -2   0   -0.66    0.40
 -11   2   0    0.29    0.48
  11   2   0   -0.22    0.48
 -11   2   0    0.21    0.51
  11   2   0   -0.76    0.47
 -11   2   0   -0.10    0.41
  12  -2   0    0.06    0.42
 -12  -2   0    0.53    0.44
 -12  -2   0    0.04    0.50
  12  -2   0    0.45    0.61
 -12  -2   0   -0.50    0.33
 -12   2   0    0.40    0.42
  12   2   0   -0.61    0.51
  12   2   0    0.23    0.47
 -12   2   0    0.38    0.54
 -12   2   0    0.42    0.45
 -13  -2   0    3.01    0.69
  13  -2   0    3.59    0.91
 -13  -2   0    4.38    0.89
 -13  -2   0    2.90    0.80
  13  -2   0    3.00    0.73
  13   2   0    3.34    0.76
 -13   2   0    2.49    0.67
 -13   2   0    3.35    0.79
 -13   2   0    2.36    1.19
  13   2   0    3.15    0.84
  14  -2   0   -0.07    1.51
 -14  -2   0   -0.09    0.53
 -14  -2   0    0.94    0.66
  14  -2   0    0.07    0.55
 -14  -2   0   -0.22    0.40
 -14   2   0    0.66    0.59
 -14   2   0   -0.08    0.52
  14   2   0    0.37    0.57
 -14   2   0    0.22    0.62
  14   2   0    0.39    0.67
  15  -2   0   -0.54    0.67
 -15  -2   0   -0.31    0.56
 -15  -2   0   -0.36    0.56
 -15  -2   0    0.19    0.69
  15  -2   0    0.58    0.65
 -15   2   0    0.63    0.63
  15   2   0    0.89    0.74
  15   2   0    1.92    0.93
 -15   2   0    0.30    0.71
 -15   2   0    0.70    0.57
 -16  -2   0    0.38    0.73
 -16  -2   0    0.46    0.53
 -16  -2   0    0.63    0.60
  16  -2   0    0.81    0.81
  16  -2   0    0.64    0.70
  16   2   0   -0.04    0.63
 -16   2   0    0.41    0.53
 -16   2   0   -0.77    0.75
  16   2   0    0.46    0.72
 -16   2   0    0.13    0.65
 -17  -2   0    0.27    0.62
 -17  -2   0    1.21    0.85
  17  -2   0    0.64    0.69
 -17  -2   0    0.86    0.65
  17  -2   0    1.35    0.92
 -17   2   0    0.07    0.58
  17   2   0   -0.15    0.67
 -17   2   0    0.51    0.64
 -17   2   0   -0.13    0.70
 -18  -2   0    0.52    0.70
  18  -2   0   -1.35    0.66
 -18  -2   0   -0.18    0.64
  18  -2   0    0.74    0.97
 -18  -2   0    0.39    0.84
 -18   2   0    0.75    0.72
  18   2   0    0.61    0.84
 -18   2   0    0.46    0.84
  18   2   0    2.38    0.83
 -18   2   0    0.37    0.77
 -19  -2   0    1.58    1.01
  19  -2   0    0.30    0.89
 -19  -2   0    0.71    1.27
 -19  -2   0    1.30    0.84
  19  -2   0   -0.09    0.67
 -19   2   0    1.05    0.73
 -19   2   0    1.43    0.78
 -19   2   0    0.88    0.94
  19   2   0    0.49    0.92
  19   2   0   -0.54    0.70
  20  -2   0    0.55    0.98
 -20  -2   0   -0.42    0.80
 -20  -2   0   -0.62    0.62
  20   2   0   -0.33    0.86
 -20   2   0   -0.22    0.91
 -20   2   0   -0.56    0.70
   0  -3   0    0.00    0.05
  -2  -3   0  130.30    7.52
  -2  -3   0  131.90    7.52
   2  -3   0  113.63    7.50
   2  -3   0  129.60    7.60
   2  -3   0  126.92    7.54
   2   3   0  122.89    7.53
  -2   3   0  141.69    7.52
  -2   3   0  126.27    7.53
   2   3   0  133.00    7.54
   3  -3   0    3.63    0.50
  -3  -3   0    4.86    0.45
  -3  -3   0    4.40    0.39
  -3  -3   0    4.49    0.41
  -3  -3   0    4.68    0.40
   3  -3   0    4.45    0.38
   3  -3   0    4.62    0.41
   3  -3   0    4.48    0.41
   3   3   0    4.64    0.39
   3   3   0    4.63    0.41
  -3   3   0    4.48    0.41
  -3   3   0    4.42    0.39
  -3   3   0    4.70    0.51
  -3   3   0    5.06    0.40
   3   3   0    4.26    0.39
   3   3   0    4.88    0.42
  -4  -3   0    8.28    0.67
   4  -3   0    8.35    0.67
  -4  -3   0    9.07    0.75
  -4  -3   0    6.90    0.62
   4  -3   0    9.16    0.64
  -4  -3   0    8.47    0.65
   4  -3   0    8.32    0.65
   4   3   0    8.93    0.65
  -4   3   0    9.45    0.83
  -4   3   0    8.08    0.64
   4   3   0    7.33    0.62
   4   3   0    8.44    0.70
  -4   3   0    8.11    0.65
  -4   3   0    9.34    0.69
   4   3   0    7.51    0.66
  -5  -3   0  139.92    8.35
  -5  -3   0  140.21    8.35
   5  -3   0  146.58    8.35
  -5  -3   0  138.60    8.37
  -5  -3   0  147.72    8.47
   5  -3   0  139.86    8.37
   5  -3   0  147.38    8.36
  -5   3   0  138.76    8.38
   5   3   0  145.23    8.36
  -5   3   0  156.80    8.61
   5   3   0  138.11    8.34
  -5   3   0  136.25    8.34
   5   3   0  133.15    8.42
  -5   3   0  126.93    8.33
   5   3   0  142.07    8.38
   6  -3   0   27.34    1.66
   6  -3   0   25.11    1.68
   6  -3   0   23.86    1.64
  -6  -3   0   26.98    1.82
  -6  -3   0   24.07    1.68
  -6  -3   0   24.00    1.65
  -6  -3   0   26.06    1.67
  -6   3   0   23.97    1.64
   6   3   0   25.09    1.69
   6   3   0   26.00    1.65
  -6   3   0   23.26    1.68
   6   3   0   22.73    1.72
   6   3   0   23.55    1.64
  -6   3   0   24.10    1.89
  -6   3   0   22.52    1.63
   7  -3   0   14.52    1.15
   7  -3   0   14.61    1.12
  -7  -3   0   13.01    1.09
  -7  -3   0   17.15    1.19
  -7  -3   0   15.42    1.12
   7  -3   0   10.84    1.41
  -7  -3   0   13.42    1.29
   7  -3   0   14.38    1.17
  -7   3   0   14.53    1.40
   7   3   0   14.44    1.10
   7   3   0   15.26    1.16
   7   3   0   13.99    1.23
  -7   3   0   14.45    1.10
  -7   3   0   16.41    1.20
   7   3   0   14.78    1.12
  -7   3   0   16.18    1.14
   8  -3   0    4.91    0.59
  -8  -3   0    4.91    0.67
  -8  -3   0    3.73    0.56
  -8  -3   0    4.02    0.57
   8  -3   0    4.58    0.66
   8  -3   0    4.05    0.63
   8  -3   0    3.85    0.79
  -8   3   0    4.00    0.86
   8   3   0    4.17    0.62
   8   3   0    4.95    0.75
  -8   3   0    5.08    0.68
  -8   3   0    5.05    0.63
   8   3   0    4.33    0.59
  -8   3   0    5.05    0.65
   8   3   0    4.24    0.56
  -9  -3   0    7.04    0.89
   9  -3   0    7.27    0.89
  -9  -3   0    7.93    0.89
  -9  -3   0    7.23    0.87
   9  -3   0    6.35    1.07
   9  -3   0    7.11    0.86
  -9   3   0    7.35    0.86
  -9   3   0    7.13    0.89
  -9   3   0    6.83    0.86
   9   3   0    7.26    1.00
  -9   3   0    8.13    1.26
   9   3   0    8.42    0.95
   9   3   0    9.30    1.31
  10  -3   0    2.25    0.65
  10  -3   0    2.03    0.65
 -10  -3   0    2.23    0.69
  10  -3   0    1.42    0.79
 -10  -3   0    0.69    1.12
 -10  -3   0    1.71    0.55
  10   3   0    3.31    0.85
  10   3   0    2.50    0.67
 -10   3   0    2.87    0.71
 -10   3   0    1.95    0.61
  10   3   0    2.78    0.65
 -10   3   0    0.43    1.03
  11  -3   0    7.40    0.98
 -11  -3   0    6.29    0.93
 -11  -3   0    5.02    0.80
  11  -3   0    6.18    1.12
 -11  -3   0    5.91    0.91
 -11   3   0    7.35    0.94
  11   3   0    7.37    1.05
  11   3   0    5.47    1.06
 -11   3   0    6.31    0.93
 -11   3   0    6.75    0.89
 -12  -3   0    0.96    0.44
  12  -3   0    0.47    0.45
 -12  -3   0    1.66    0.61
  12  -3   0    0.61    0.58
 -12  -3   0    0.95    0.51
  12   3   0    0.83    0.57
  12   3   0    0.50    0.47
 -12   3   0    0.85    0.53
 -12   3   0    0.71    0.46
 -12   3   0    1.19    0.52
  13  -3   0    1.08    0.59
 -13  -3   0    0.76    0.63
 -13  -3   0    0.41    0.55
  13  -3   0    1.13    0.72
 -13  -3   0    0.11    0.42
 -13   3   0    0.66    0.54
 -13   3   0    2.11    0.69
  13   3   0    0.95    0.67
 -13   3   0    0.61    1.14
  13   3   0    1.35    0.62
  14  -3   0    1.67    0.84
 -14  -3   0    1.70    0.74
 -14  -3   0    0.80    0.57
 -14  -3   0    1.79    0.63
  14  -3   0    1.16    0.68
 -14   3   0    1.40    0.95
  14   3   0    1.51    0.69
 -14   3   0    1.37    0.62
 -14   3   0    2.75    0.81
  14   3   0    1.79    0.87
 -15  -3   0   -0.25    0.47
 -15  -3   0   -0.39    0.65
  15  -3   0    0.74    0.87
 -15  -3   0    0.41    0.63
  15  -3   0    0.65    0.65
  15   3   0    0.70    0.74
 -15   3   0    0.15    0.58
 -15   3   0    1.19    0.67
  15   3   0    0.56    1.07
 -15   3   0    0.69    0.75
 -16  -3   0   -0.05    0.54
 -16  -3   0   -0.03    0.57
  16  -3   0    0.49    0.73
  16  -3   0   -0.13    0.63
 -16  -3   0    0.17    0.70
  16   3   0    0.19    0.77
  16   3   0    0.15    0.67
 -16   3   0   -0.52    0.46
 -16   3   0   -0.07    0.62
 -17  -3   0    0.27    0.56
  17  -3   0    0.20    0.92
 -17  -3   0    1.27    0.84
  17  -3   0   -0.19    0.64
 -17  -3   0   -0.17    0.64
 -17   3   0   -0.18    0.70
 -17   3   0   -0.19    0.56
  17   3   0    0.48    0.70
  17   3   0   -0.47    1.43
 -17   3   0    0.00    0.60
 -18  -3   0    1.14    0.96
  18  -3   0    0.49    0.79
  18  -3   0    0.11    0.94
 -18  -3   0    0.21    0.63
 -18  -3   0   -0.05    0.69
 -18   3   0    2.85    1.69
 -18   3   0    0.47    0.66
  18   3   0    0.42    0.81
  18   3   0    0.68    0.75
 -19  -3   0    1.33    0.97
 -19  -3   0    0.03    0.63
 -19  -3   0   -0.61    0.62
  19  -3   0    1.93    0.95
  19  -3   0   -1.01    0.62
  19   3   0   -0.98    0.65
  19   3   0    0.41    0.86
 -19   3   0   -0.03    0.91
 -19   3   0    0.07    0.68
 -19   3   0    0.72    0.78
  20  -3   0    1.86    1.17
 -20  -3   0    0.54    0.80
 -20  -3   0    0.45    0.82
 -20   3   0    0.83    0.74
  20   3   0    0.27    0.98
 -20   3   0    0.20    0.90
   0  -4   0   28.80    1.71
   0   4   0   26.88    1.67
   1  -4   0    0.97    0.18
  -1  -4   0    0.56    0.20
  -1  -4   0    0.55    0.09
  -1   4   0    0.54    0.08
   1   4   0    0.35    0.10
  -1   4   0    0.52    0.13
   2  -4   0   97.27    5.47
   2  -4   0   88.99    5.50
  -2  -4   0   98.35    5.47
  -2  -4   0   87.45    5.48
   2  -4   0   91.33    5.56
   2   4   0   91.76    5.50
  -2   4   0   88.95    5.49
   2   4   0   91.81    5.49
   2   4   0   96.05    5.50
  -2   4   0   98.98    5.47
   3  -4   0    5.21    0.42
   3  -4   0    4.85    0.54
  -3  -4   0    4.98    0.41
  -3  -4   0    4.86    0.45
  -3  -4   0    5.23    0.46
   3  -4   0    5.20    0.44
  -3  -4   0    4.90    0.43
   3  -4   0    4.77    0.45
  -3   4   0    5.02    0.45
   3   4   0    5.49    0.43
  -3   4   0    5.54    0.45
   3   4   0    4.89    0.45
   3   4   0    4.97    0.43
  -3   4   0    5.13    0.42
  -3   4   0    5.48    0.53
   3   4   0    5.36    0.46
  -4  -4   0   49.06    2.92
  -4  -4   0   48.69    2.92
   4  -4   0   48.46    2.93
  -4  -4   0   40.15    3.15
  -4  -4   0   45.27    2.97
   4  -4   0   43.83    2.93
   4  -4   0   52.48    2.91
  -4   4   0   51.53    2.93
   4   4   0   49.16    2.92
   4   4   0   44.03    2.94
   4   4   0   47.52    2.94
  -4   4   0   45.18    2.91
  -4   4   0   48.25    2.95
  -4   4   0   50.27    3.07
   4   4   0   50.35    2.92
   5  -4   0    6.34    0.55
  -5  -4   0    5.62    0.58
   5  -4   0    5.20    0.56
   5  -4   0    5.61    0.52
  -5  -4   0    5.89    0.53
  -5  -4   0    5.47    0.60
  -5  -4   0    5.11    0.51
   5   4   0    5.72    0.53
  -5   4   0    4.82    0.71
  -5   4   0    4.79    0.50
  -5   4   0    5.33    0.59
   5   4   0    5.32    0.57
   5   4   0    5.26    0.52
  -5   4   0    5.10    0.51
  -6  -4   0    0.38    0.25
  -6  -4   0    1.62    0.36
  -6  -4   0    0.31    0.34
   6  -4   0    0.59    0.26
  -6  -4   0    0.76    0.29
   6  -4   0    0.21    0.26
   6  -4   0    0.85    0.32
   6  -4   0    0.60    0.26
   6   4   0    0.35    0.24
   6   4   0    1.45    0.35
  -6   4   0    0.44    0.25
   6   4   0    0.53    0.25
   6   4   0    0.57    0.33
  -6   4   0    1.02    0.28
  -6   4   0    0.62    0.29
  -6   4   0    0.22    0.43
  -7  -4   0   10.80    0.88
  -7  -4   0   11.73    0.90
   7  -4   0   10.56    0.94
   7  -4   0   13.07    0.95
  -7  -4   0   10.28    0.93
  -7  -4   0   12.71    1.13
   7  -4   0    9.75    0.92
   7   4   0   10.76    0.88
  -7   4   0   10.42    1.37
   7   4   0    9.41    0.95
  -7   4   0   10.08    0.87
  -7   4   0    9.20    0.86
   7   4   0   11.21    0.96
   7   4   0   11.22    0.89
   8  -4   0    0.24    0.25
   8  -4   0    0.02    0.28
  -8  -4   0   -0.39    0.36
  -8  -4   0    0.09    0.28
   8  -4   0   -0.15    0.27
  -8  -4   0   -0.08    0.30
   8  -4   0    0.25    0.42
  -8  -4   0    0.55    0.32
   8   4   0   -0.11    0.23
   8   4   0   -0.08    0.29
   8   4   0   -0.10    0.28
  -8   4   0   -0.16    0.24
  -8   4   0   -0.17    0.46
   8   4   0    0.47    0.28
  -8   4   0    0.60    0.33
  -8   4   0   -0.06    0.31
   9  -4   0    1.09    0.43
  -9  -4   0   -0.35    0.52
  -9  -4   0    0.40    0.41
  -9  -4   0    1.06    0.45
   9  -4   0    1.09    0.68
  -9  -4   0    1.51    0.54
   9  -4   0    0.57    0.45
   9   4   0    0.89    0.49
  -9   4   0    0.47    0.43
  -9   4   0    1.23    0.54
   9   4   0    0.67    0.49
   9   4   0    0.33    0.38
  -9   4   0    0.23    0.38
 -10  -4   0  124.92    7.84
 -10  -4   0  110.77    8.42
  10  -4   0  130.60    8.15
 -10  -4   0  129.32    7.92
  10  -4   0  125.33    7.90
  10   4   0  129.84    7.92
  10   4   0  133.93    8.04
  10   4   0  144.49    7.89
 -10   4   0  126.07    8.49
 -10   4   0  126.45    7.85
 -10   4   0  133.09    7.93
 -11  -4   0    1.61    0.55
  11  -4   0    0.89    0.71
 -11  -4   0    2.27    0.62
  11  -4   0    0.81    0.50
 -11  -4   0    0.78    0.48
  11   4   0    1.52    0.67
 -11   4   0    1.87    0.56
 -11   4   0    1.49    0.58
  11   4   0    0.92    0.55
  11   4   0    0.81    0.78
 -11   4   0    2.13    0.58
 -12  -4   0    0.30    0.39
  12  -4   0    0.00    0.43
 -12  -4   0    0.09    0.51
  12  -4   0   -0.27    0.52
 -12  -4   0   -0.14    0.39
 -12   4   0    0.12    0.50
  12   4   0    0.13    0.53
 -12   4   0    0.39    0.47
  12   4   0    0.51    0.48
 -12   4   0   -0.11    0.39
  13  -4   0   -0.55    0.54
 -13  -4   0   -0.04    0.42
 -13  -4   0   -0.33    0.45
 -13  -4   0    0.56    0.60
  13  -4   0   -0.62    0.46
 -13   4   0   -1.42    0.91
 -13   4   0    0.07    0.57
 -13   4   0    1.00    0.52
  13   4   0    0.08    0.50
  13   4   0    0.03    0.53
 -14  -4   0    3.61    0.81
 -14  -4   0    3.81    1.00
  14  -4   0    3.85    1.01
 -14  -4   0    3.44    0.72
  14  -4   0    3.15    0.78
  14   4   0    2.12    0.79
 -14   4   0    5.26    0.93
 -14   4   0    3.05    0.74
  14   4   0    3.91    0.83
 -14   4   0    4.72    0.85
  15  -4   0    0.91    0.72
 -15  -4   0    1.43    0.65
 -15  -4   0    1.57    0.80
  15  -4   0    0.38    0.88
 -15  -4   0    2.10    0.79
 -15   4   0    0.23    0.60
 -15   4   0    0.54    0.77
 -15   4   0    0.89    0.66
  15   4   0    0.14    0.78
  15   4   0    0.55    0.70
  16  -4   0    3.34    1.07
 -16  -4   0    5.04    0.95
 -16  -4   0    5.53    1.12
  16  -4   0    4.83    1.04
 -16  -4   0    3.86    1.00
  16   4   0    2.90    0.89
 -16   4   0    3.89    0.93
 -16   4   0    5.85    1.15
 -16   4   0    3.71    0.87
  16   4   0    2.74    0.95
 -17  -4   0    0.67    0.82
  17  -4   0    1.28    0.74
 -17  -4   0    0.13    0.52
  17  -4   0    0.88    1.02
 -17  -4   0   -0.08    0.60
  17   4   0    0.54    1.47
 -17   4   0    1.52    0.85
 -17   4   0    0.04    0.60
  17   4   0    0.69    0.73
 -17   4   0    0.89    0.64
 -18  -4   0    0.86    0.77
 -18  -4   0    0.71    0.89
  18  -4   0    1.48    0.99
  18  -4   0    0.60    0.80
 -18  -4   0    0.94    0.75
 -18   4   0    0.56    0.78
 -18   4   0    0.40    0.71
  18   4   0    0.86    0.80
 -18   4   0    0.09    0.83
  18   4   0    0.35    0.79
 -19  -4   0    0.44    0.74
  19  -4   0    0.47    1.20
 -19  -4   0    1.23    0.95
  19  -4   0   -0.01    0.97
 -19  -4   0    0.68    0.65
 -19   4   0    1.29    0.86
  19   4   0    0.55    0.80
  19   4   0   -0.52    0.75
 -19   4   0    0.65    1.22
 -19   4   0   -0.60    0.62
 -20  -4   0    0.32    0.82
  20  -4   0   -0.45    1.04
 -20  -4   0    0.02    0.71
 -20   4   0   -0.24    0.92
  20   4   0   -0.14    0.89
 -20   4   0    0.96    0.83
   0  -5   0    0.28    0.13
   0  -5   0    0.08    0.11
   0  -5   0   -0.09    0.08
   0   5   0    0.06    0.09
  -1  -5   0   51.51    3.17
   1  -5   0   57.03    3.25
  -1  -5   0   50.21    3.19
   1  -5   0   53.41    3.12
   1  -5   0   53.03    3.20
  -1  -5   0   50.16    3.12
  -1   5   0   55.37    3.12
  -1   5   0   52.98    3.20
   1   5   0   55.74    3.18
  -2  -5   0    2.60    0.28
  -2  -5   0    2.68    0.29
  -2  -5   0    3.18    0.30
   2  -5   0    2.61    0.30
   2  -5   0    3.62    0.44
  -2  -5   0    2.32    0.25
   2  -5   0    2.62    0.24
   2  -5   0    3.28    0.31
   2   5   0    4.33    0.50
  -2   5   0    2.84    0.33
   2   5   0    2.53    0.27
   2   5   0    2.88    0.31
  -2   5   0    2.73    0.25
   2   5   0    2.97    0.29
  -2   5   0    2.66    0.37
  -3  -5   0   17.87    1.21
  -3  -5   0   17.50    1.21
   3  -5   0   18.20    1.20
  -3  -5   0   18.20    1.17
   3  -5   0   19.64    1.17
   3  -5   0   17.31    1.21
  -3  -5   0   16.77    1.18
   3   5   0   18.91    1.21
   3   5   0   17.06    1.20
  -3   5   0   19.09    1.22
  -3   5   0   17.28    1.16
  -3   5   0   19.05    1.30
   3   5   0   19.74    1.18
  -3   5   0   18.57    1.21
   3   5   0   19.03    1.20
   4  -5   0    2.82    0.36
   4  -5   0    1.39    0.39
  -4  -5   0    1.56    0.31
   4  -5   0    1.88    0.27
  -4  -5   0    1.74    0.29
   4  -5   0    1.71    0.32
  -4  -5   0    1.99    0.30
  -4  -5   0    1.75    0.35
   4   5   0    2.54    0.34
  -4   5   0    1.46    0.30
  -4   5   0    1.72    0.53
   4   5   0    1.83    0.59
  -4   5   0    1.54    0.28
   4   5   0    2.39    0.31
   4   5   0    1.68    0.33
  -4   5   0    2.77    0.46
  -5  -5   0  218.29   12.57
   5  -5   0  214.29   12.58
  -5  -5   0  201.70   12.55
  -5  -5   0  220.82   12.61
   5  -5   0  215.46   12.60
   5  -5   0  206.77   12.54
  -5  -5   0  223.38   12.65
  -5   5   0  195.67   12.55
  -5   5   0  211.26   12.60
   5   5   0  212.33   12.60
   5   5   0  208.61   12.56
  -5   5   0  237.77   12.78
   5   5   0  230.89   12.58
   5   5   0  200.58   12.60
  -5   5   0  209.89   12.55
  -6  -5   0  245.68   14.65
   6  -5   0  277.37   14.56
   6  -5   0  237.81   14.58
  -6  -5   0  241.22   14.58
   6  -5   0  249.16   14.56
  -6  -5   0  239.91   14.54
  -6  -5   0  261.95   14.56
   6   5   0  240.98   14.54
  -6   5   0  224.69   14.53
   6   5   0  249.10   14.59
  -6   5   0  227.00   14.53
   6   5   0  233.54   14.60
  -6   5   0  239.92   14.58
   6   5   0  269.14   14.57
  -6   5   0  276.68   14.81
   7  -5   0    8.16    0.74
  -7  -5   0   10.32    0.77
  -7  -5   0    7.80    0.85
   7  -5   0    8.12    0.78
  -7  -5   0    8.06    0.73
  -7  -5   0    7.22    0.76
   7  -5   0    7.98    0.79
   7   5   0    7.45    0.79
  -7   5   0    9.26    1.03
   7   5   0    7.73    0.79
  -7   5   0    7.41    0.75
   7   5   0    7.93    0.74
  -7   5   0    8.35    0.99
   7   5   0    7.97    0.74
  -7   5   0    6.31    0.69
   8  -5   0    3.91    0.52
  -8  -5   0    2.94    0.56
  -8  -5   0    2.80    0.49
  -8  -5   0    3.82    0.56
  -8  -5   0    4.00    0.70
   8  -5   0    4.11    0.58
   8   5   0    3.24    0.53
   8   5   0    3.00    0.50
  -8   5   0    3.84    0.78
  -8   5   0    3.56    0.61
  -8   5   0    3.78    0.56
   8   5   0    3.45    0.58
   8   5   0    3.08    0.59
  -8   5   0    3.46    0.53
   9  -5   0   18.78    1.50
  -9  -5   0   20.64    1.50
  -9  -5   0   19.29    1.57
  -9  -5   0   19.79    1.51
  -9  -5   0   17.30    1.70
   9  -5   0   17.57    1.53
   9   5   0   20.59    1.66
  -9   5   0   20.99    1.62
  -9   5   0   19.44    1.50
   9   5   0   20.18    1.59
  -9   5   0   19.00    1.52
   9   5   0   20.57    1.50
 -10  -5   0   11.68    1.21
 -10  -5   0    7.80    1.20
 -10  -5   0   11.77    1.11
  10  -5   0   10.00    1.14
  10  -5   0    9.01    1.37
  10   5   0    8.94    1.01
 -10   5   0   11.57    1.06
 -10   5   0    8.71    1.18
 -10   5   0    9.95    1.17
  10   5   0    9.09    1.19
  10   5   0    9.98    1.73
 -11  -5   0    4.06    0.72
  11  -5   0    4.25    0.99
 -11  -5   0    3.69    0.77
  11  -5   0    3.25    0.72
 -11  -5   0    4.94    0.77
 -11   5   0    4.91    0.85
  11   5   0    2.64    0.66
 -11   5   0    5.11    0.79
 -11   5   0    4.80    0.79
  11   5   0    4.48    0.89
  11   5   0    4.93    0.81
 -12  -5   0    2.80    0.70
 -12  -5   0    2.32    0.56
 -12  -5   0    2.24    0.59
  12  -5   0    3.02    0.87
  12  -5   0    2.71    0.63
 -12   5   0    3.18    0.74
 -12   5   0    3.28    0.70
 -12   5   0    3.14    0.69
  12   5   0    1.61    0.63
  12   5   0    2.48    0.67
  13  -5   0   10.25    1.47
 -13  -5   0   10.07    1.10
  13  -5   0    9.38    1.41
 -13  -5   0   11.09    1.31
 -13  -5   0   11.83    1.19
 -13   5   0    9.99    1.19
  13   5   0    9.92    1.31
 -13   5   0   12.71    1.36
 -13   5   0    9.98    1.88
  13   5   0    8.18    1.14
  14  -5   0    0.34    0.63
 -14  -5   0    1.53    0.72
  14  -5   0    0.55    0.74
 -14  -5   0    0.94    0.63
 -14  -5   0    0.50    0.53
  14   5   0    0.14    0.56
 -14   5   0    0.24    0.55
 -14   5   0    0.34    0.64
  14   5   0    0.02    0.56
 -14   5   0   -0.13    0.51
  15  -5   0    2.10    0.78
 -15  -5   0    1.60    0.69
 -15  -5   0    1.53    0.85
 -15  -5   0    0.25    0.63
  15  -5   0    2.32    1.06
  15   5   0    1.65    0.78
 -15   5   0    0.63    0.58
 -15   5   0   -0.03    0.64
  15   5   0    1.61    0.81
 -15   5   0    0.45    0.74
 -16  -5   0    2.57    0.79
 -16  -5   0    3.51    0.99
  16  -5   0    0.93    0.89
  16  -5   0    1.64    0.81
 -16   5   0    1.61    0.93
 -16   5   0    1.33    0.76
  16   5   0    2.04    0.85
  16   5   0    3.13    1.01
 -16   5   0    2.04    0.76
 -17  -5   0   -0.01    0.59
 -17  -5   0   -0.34    0.52
  17  -5   0   -0.06    0.74
  17  -5   0   -2.38    0.71
 -17  -5   0   -0.90    0.71
 -17   5   0   -0.15    0.68
  17   5   0    0.22    0.76
 -17   5   0    0.38    0.65
 -17   5   0    0.20    0.76
  17   5   0    0.18    0.74
 -18  -5   0    0.66    0.96
  18  -5   0    1.15    0.99
  18  -5   0    2.03    0.88
 -18  -5   0    0.05    0.65
 -18  -5   0    1.43    0.75
  18   5   0    1.70    0.90
  18   5   0    1.73    1.01
 -18   5   0    2.37    0.85
 -18   5   0    0.72    0.83
 -18   5   0    2.34    0.97
 -19  -5   0   -0.26    0.58
  19  -5   0   -0.29    0.92
 -19  -5   0   -0.48    0.61
 -19  -5   0   -0.16    0.94
 -19   5   0   -0.25    0.74
  19   5   0    0.25    0.76
 -19   5   0    0.72    0.73
  19   5   0   -1.42    0.64
  20  -5   0   -0.92    0.85
 -20  -5   0    0.99    0.80
 -20  -5   0   -0.14    0.84
  20   5   0   -0.97    0.81
 -20   5   0    0.61    0.89
 -20   5   0    0.79    0.83
   0  -6   0  135.38    8.39
   0  -6   0  147.70    8.40
   0   6   0  144.56    8.40
  -1  -6   0   14.02    0.91
  -1  -6   0   14.95    1.01
   1  -6   0   15.61    0.91
   1  -6   0   15.24    1.00
   1  -6   0   15.37    1.06
   1  -6   0   13.71    1.01
  -1  -6   0   14.48    0.98
  -1  -6   0   16.43    1.00
   1   6   0   15.03    0.99
  -1   6   0   14.37    1.05
   1   6   0   15.24    0.92
  -1   6   0   15.44    0.91
   1   6   0   15.20    0.98
  -1   6   0   14.94    1.01
   2  -6   0   63.83    3.67
  -2  -6   0   56.05    3.57
  -2  -6   0   56.72    3.51
  -2  -6   0   58.94    3.56
  -2  -6   0   58.57    3.56
   2  -6   0   57.96    3.58
   2  -6   0   61.54    3.51
   2  -6   0   56.46    3.57
   2   6   0   58.95    3.56
   2   6   0   57.59    3.57
  -2   6   0   61.52    3.65
   2   6   0   61.70    3.57
  -2   6   0   60.18    3.51
   2   6   0   58.94    3.55
  -2   6   0   61.51    3.58
  -3  -6   0   16.11    1.09
   3  -6   0   14.75    1.09
  -3  -6   0   15.95    1.07
   3  -6   0   15.07    1.17
  -3  -6   0   15.64    1.10
   3  -6   0   16.79    1.03
  -3  -6   0   15.25    1.04
   3  -6   0   16.46    1.09
  -3   6   0   16.33    1.10
   3   6   0   16.41    1.05
   3   6   0   15.33    1.07
   3   6   0   14.94    1.09
  -3   6   0   16.10    1.09
   3   6   0   17.78    1.08
  -3   6   0   16.96    1.04
  -3   6   0   15.40    1.17
  -4  -6   0  173.77   10.55
  -4  -6   0  173.73   10.57
  -4  -6   0  182.82   10.61
   4  -6   0  172.30   10.72
  -4  -6   0  176.73   10.60
   4  -6   0  201.64   10.56
   4  -6   0  175.25   10.60
   4  -6   0  181.12   10.59
   4   6   0  174.88   10.62
  -4   6   0  182.00   10.61
   4   6   0  187.60   10.58
  -4   6   0  188.98   10.72
   4   6   0  183.32   10.56
   4   6   0  173.37   10.59
  -4   6   0  172.18   10.57
  -4   6   0  174.79   10.56
  -5  -6   0  140.22    8.24
   5  -6   0  135.58    8.21
  -5  -6   0  135.26    8.16
  -5  -6   0  135.62    8.21
   5  -6   0  135.85    8.18
  -5  -6   0  134.64    8.17
   5  -6   0  148.99    8.16
  -5   6   0  135.94    8.21
   5   6   0  124.41    8.18
   5   6   0  138.96    8.16
  -5   6   0  142.65    8.16
  -5   6   0  153.33    8.38
   5   6   0  135.83    8.17
   5   6   0  137.44    8.21
  -5   6   0  132.76    8.17
  -6  -6   0    5.28    0.71
   6  -6   0    5.28    0.64
   6  -6   0    5.14    0.54
  -6  -6   0    5.88    0.61
  -6  -6   0    5.21    0.58
  -6  -6   0    4.17    0.59
   6  -6   0    5.09    0.61
  -6   6   0    4.60    0.57
  -6   6   0    4.43    0.56
   6   6   0    6.19    0.57
   6   6   0    4.73    0.63
   6   6   0    5.58    0.65
   6   6   0    4.53    0.56
  -6   6   0    4.95    0.77
  -6   6   0    5.54    0.65
   7  -6   0    5.03    0.64
  -7  -6   0    3.91    0.62
  -7  -6   0    4.40    0.60
   7  -6   0    4.43    0.55
   7  -6   0    4.17    0.57
  -7  -6   0    2.86    0.48
  -7  -6   0    3.19    0.50
   7   6   0    3.98    0.58
   7   6   0    4.53    0.64
  -7   6   0    6.28    0.87
  -7   6   0    3.14    0.49
   7   6   0    3.68    0.50
   7   6   0    4.24    0.53
  -7   6   0    2.90    0.48
  -7   6   0    3.17    0.53
   8  -6   0    2.45    0.43
  -8  -6   0    1.74    0.42
  -8  -6   0    2.66    0.52
   8  -6   0    2.46    0.47
  -8  -6   0    2.50    0.57
  -8  -6   0    1.65    0.45
   8  -6   0    1.92    0.50
  -8   6   0    1.94    0.46
  -8   6   0    1.46    0.40
   8   6   0    2.60    0.53
  -8   6   0    2.33    0.68
   8   6   0    2.93    0.49
   8   6   0    2.02    0.52
  -8   6   0    3.08    0.57
   8   6   0    2.72    0.46
  -9  -6   0    2.46    0.52
  -9  -6   0    3.84    0.81
   9  -6   0    0.67    0.52
  -9  -6   0    1.64    0.51
  -9  -6   0    2.24    0.58
   9  -6   0    1.94    0.56
   9  -6   0    1.46    0.47
  -9   6   0    1.60    0.47
   9   6   0    3.10    0.67
   9   6   0    2.68    0.56
  -9   6   0    1.95    0.48
   9   6   0    2.53    0.59
  -9   6   0    2.30    0.61
 -10  -6   0    3.17    0.74
 -10  -6   0    1.97    0.63
 -10  -6   0    2.35    0.59
  10  -6   0    1.92    0.64
  10  -6   0    1.53    0.79
  10   6   0    3.38    0.65
  10   6   0    1.21    0.58
 -10   6   0    3.66    0.65
 -10   6   0    3.25    0.72
 -10   6   0    1.12    0.63
  10   6   0    2.07    0.69
  11  -6   0    6.31    1.21
 -11  -6   0    5.88    0.90
 -11  -6   0    6.42    0.87
 -11  -6   0    5.96    0.85
  11  -6   0    6.51    0.93
 -11   6   0    8.02    0.98
  11   6   0    6.32    0.87
  11   6   0    6.08    0.88
  11   6   0    7.23    1.02
 -11   6   0    7.92    1.00
 -11   6   0    6.85    0.91
 -12  -6   0    3.07    0.64
  12  -6   0    4.53    0.79
 -12  -6   0    3.63    0.71
 -12  -6   0    4.06    0.83
  12  -6   0    4.23    1.01
 -12   6   0    4.30    0.70
  12   6   0    4.08    0.88
  12   6   0    4.73    0.84
 -12   6   0    6.91    0.98
 -12   6   0    5.03    0.81
  13  -6   0    4.68    0.86
 -13  -6   0    4.50    0.79
  13  -6   0    2.95    0.99
 -13  -6   0    3.41    0.85
 -13  -6   0    2.82    0.73
 -13   6   0    3.02    1.31
  13   6   0    3.08    0.80
  13   6   0    2.27    0.70
 -13   6   0    3.83    0.75
 -13   6   0    4.32    0.89
 -14  -6   0   -0.39    0.45
  14  -6   0   -0.91    0.69
 -14  -6   0    0.08    0.51
 -14  -6   0   -0.78    0.55
  14  -6   0    0.19    0.52
 -14   6   0   -0.96    0.38
  14   6   0    0.19    1.23
  14   6   0    0.29    0.52
 -14   6   0   -0.67    0.46
 -14   6   0    0.49    0.66
 -15  -6   0   10.76    1.22
 -15  -6   0    9.40    1.31
  15  -6   0    9.12    1.61
 -15  -6   0    7.80    1.16
  15  -6   0    7.74    1.20
  15   6   0    7.23    1.19
 -15   6   0    6.07    1.02
 -15   6   0    7.57    1.15
 -15   6   0   10.04    1.31
  15   6   0    7.38    1.22
 -16  -6   0    0.80    0.65
  16  -6   0    1.08    0.75
 -16  -6   0    2.13    0.87
 -16  -6   0    1.03    0.65
  16  -6   0    0.96    0.88
 -16   6   0    0.29    0.67
 -16   6   0    0.86    0.64
 -16   6   0    1.95    0.90
  16   6   0    0.64    0.77
  16   6   0   -0.10    0.70
 -17  -6   0    0.92    0.67
 -17  -6   0    0.25    0.64
 -17  -6   0   -0.33    0.76
  17  -6   0    0.80    1.32
  17  -6   0    0.27    0.84
 -17   6   0   -0.33    0.62
 -17   6   0    0.35    0.77
  17   6   0   -0.17    0.87
  17   6   0    1.39    0.77
 -17   6   0   -0.27    0.75
  18  -6   0    1.25    0.81
 -18  -6   0    0.73    0.66
  18  -6   0   -0.39    0.90
 -18  -6   0   -1.13    0.65
 -18  -6   0   -0.37    0.85
 -18   6   0   -0.68    0.79
  18   6   0    0.13    0.81
 -18   6   0   -1.09    0.67
  18   6   0    1.01    0.77
 -18   6   0    0.70    0.69
 -19  -6   0   -0.57    0.96
 -19  -6   0    0.23    0.60
 -19  -6   0    0.75    0.71
  19  -6   0   -0.55    0.86
  19   6   0   -0.18    0.78
  19   6   0    0.69    0.79
 -19   6   0   -0.01    0.74
 -19   6   0   -0.42    0.79
 -20  -6   0   -0.41    0.75
 -20  -6   0    2.70    1.78
  20  -6   0   -0.09    1.15
 -20   6   0    1.77    0.90
 -20   6   0    1.65    0.84
  20   6   0    0.25    0.99
   0  -7   0    0.20    0.05
   0  -7   0    0.03    0.14
   0  -7   0    0.29    0.16
   0  -7   0    0.40    0.17
   0   7   0    0.09    0.06
   0   7   0    0.01    0.12
   0   7   0    0.29    0.05
   0   7   0   -0.08    0.12
  -1  -7   0   44.64    2.88
  -1  -7   0   45.99    2.79
   1  -7   0   48.53    2.78
   1  -7   0   45.57    2.91
  -1  -7   0   51.28    2.90
  -1  -7   0   44.49    2.89
  -1  -7   0   46.82    2.87
   1  -7   0   49.60    2.96
   1  -7   0   45.44    2.88
   1   7   0   46.83    2.87
  -1   7   0   50.56    2.96
  -1   7   0   47.55    2.90
   1   7   0   46.54    2.88
   1   7   0   49.74    2.80
  -1   7   0   47.96    2.78
   2  -7   0   30.05    2.03
  -2  -7   0   30.40    1.94
   2  -7   0   31.58    2.03
   2  -7   0   34.13    1.94
  -2  -7   0   32.12    2.01
  -2  -7   0   32.51    2.01
  -2  -7   0   30.39    2.02
   2   7   0   33.54    2.01
  -2   7   0   32.50    1.94
   2   7   0   30.20    2.02
  -2   7   0   33.45    2.04
   2   7   0   33.31    2.01
   2   7   0   35.35    1.99
  -2   7   0   31.89    2.10
  -3  -7   0    0.15    0.17
   3  -7   0    0.27    0.18
   3  -7   0    0.37    0.13
   3  -7   0    0.25    0.18
  -3  -7   0    0.43    0.14
   3  -7   0    0.07    0.23
  -3  -7   0    0.29    0.19
  -3  -7   0    0.27    0.16
  -3   7   0    0.44    0.19
   3   7   0    0.22    0.13
  -3   7   0    0.51    0.25
  -3   7   0    0.24    0.19
   3   7   0    0.27    0.18
  -3   7   0    0.27    0.13
   3   7   0    0.41    0.16
   3   7   0    0.02    0.29
  -4  -7   0  137.98    8.46
   4  -7   0  138.62    8.52
  -4  -7   0  145.30    8.52
  -4  -7   0  140.51    8.52
  -4  -7   0  148.18    8.50
   4  -7   0  146.90    8.51
   4  -7   0  143.42    8.65
   4  -7   0  154.40    8.46
   4   7   0  137.84    8.50
   4   7   0  151.16    8.50
  -4   7   0  135.47    8.51
  -4   7   0  136.93    8.49
  -4   7   0  136.80    8.46
  -4   7   0  150.27    8.64
   4   7   0  153.85    8.48
   4   7   0  139.32    8.51
   5  -7   0   61.71    3.83
   5  -7   0   64.72    3.79
   5  -7   0   59.20    3.85
  -5  -7   0   63.15    3.82
  -5  -7   0   64.84    3.88
  -5  -7   0   62.19    3.85
  -5  -7   0   60.34    3.79
   5   7   0   61.78    3.81
  -5   7   0   59.11    3.82
   5   7   0   58.67    3.83
   5   7   0   64.26    3.86
  -5   7   0   69.06    4.02
  -5   7   0   61.63    3.79
   5   7   0   64.45    3.80
  -5   7   0   60.09    3.85
  -6  -7   0   72.47    4.48
   6  -7   0   77.34    4.47
  -6  -7   0   69.04    4.41
  -6  -7   0   75.67    4.53
   6  -7   0   71.62    4.48
  -6  -7   0   70.47    4.43
   6  -7   0   82.48    4.43
  -6   7   0   82.70    4.70
  -6   7   0   72.36    4.45
  -6   7   0   67.00    4.41
  -6   7   0   71.29    4.48
   6   7   0   70.25    4.47
   6   7   0   71.72    4.48
   6   7   0   67.37    4.41
   6   7   0   68.92    4.42
   7  -7   0   14.03    1.08
  -7  -7   0   11.66    1.00
   7  -7   0   11.64    1.03
  -7  -7   0   13.59    1.08
  -7  -7   0   14.51    1.40
   7  -7   0   12.76    1.61
  -7  -7   0   12.08    1.10
  -7   7   0   12.05    1.00
  -7   7   0   11.32    1.05
  -7   7   0   12.58    0.99
   7   7   0   11.03    1.04
   7   7   0   12.41    1.05
  -7   7   0   15.97    1.30
   7   7   0   12.55    0.99
   7   7   0   11.94    0.98
  -8  -7   0    0.54    0.37
  -8  -7   0    0.31    0.47
   8  -7   0   -0.24    0.33
  -8  -7   0    0.24    0.36
   8  -7   0    0.28    0.35
   8  -7   0    0.18    0.35
  -8  -7   0    0.03    0.29
   8  -7   0   -0.13    0.30
   8   7   0    0.80    0.43
  -8   7   0    0.66    0.42
   8   7   0    0.44    0.41
  -8   7   0   -0.48    0.31
  -8   7   0    0.59    0.51
   8   7   0    0.48    0.35
   8   7   0    0.34    0.30
  -8   7   0    0.05    0.30
   9  -7   0   24.64    1.87
  -9  -7   0   27.26    2.06
  -9  -7   0   25.03    1.85
  -9  -7   0   26.83    1.95
  -9  -7   0   23.90    1.83
   9  -7   0   25.25    1.92
   9   7   0   27.73    1.89
  -9   7   0   25.22    1.84
   9   7   0   24.70    1.96
   9   7   0   26.80    1.95
  -9   7   0   27.24    1.95
  -9   7   0   25.51    1.87
 -10  -7   0   11.96    1.33
 -10  -7   0   11.30    1.21
  10  -7   0   12.68    1.28
 -10  -7   0   11.03    1.14
 -10   7   0   12.09    1.16
  10   7   0   12.52    1.30
 -10   7   0   10.36    1.41
 -10   7   0   12.26    1.33
  10   7   0   10.78    1.25
  10   7   0   12.38    1.23
  11  -7   0    0.84    0.53
  11  -7   0    0.13    0.72
 -11  -7   0    0.51    0.50
 -11  -7   0   -0.02    0.40
 -11  -7   0    0.44    0.57
  11   7   0    0.89    0.55
  11   7   0    0.28    0.52
 -11   7   0    0.11    0.51
 -11   7   0    0.15    0.49
  11   7   0   -0.31    0.42
 -11   7   0    0.23    0.56
  12  -7   0    5.46    1.14
 -12  -7   0    3.94    0.67
 -12  -7   0    3.65    0.78
 -12  -7   0    2.03    0.60
  12  -7   0    3.53    0.74
  12   7   0    2.65    0.71
 -12   7   0    4.08    0.83
  12   7   0    4.18    0.80
 -12   7   0    2.99    0.68
 -12   7   0    3.71    0.75
  13  -7   0   -0.15    0.49
 -13  -7   0   -0.38    0.41
 -13  -7   0    0.05    0.72
  13  -7   0    0.74    0.84
 -13  -7   0   -0.14    0.47
 -13   7   0    0.05    0.58
 -13   7   0    0.16    0.96
  13   7   0    0.29    0.54
  13   7   0    0.05    0.52
 -13   7   0   -0.07    0.57
 -14  -7   0    1.75    0.60
  14  -7   0    2.38    1.04
 -14  -7   0    0.50    0.68
  14  -7   0    1.12    0.65
 -14  -7   0    1.05    0.59
 -14   7   0    0.36    0.58
 -14   7   0    1.42    0.75
  14   7   0    1.22    0.67
  14   7   0    1.13    0.68
 -14   7   0    2.35    0.67
 -15  -7   0   -0.36    0.57
 -15  -7   0   -0.86    0.72
  15  -7   0   -0.34    0.90
 -15  -7   0   -0.78    0.51
  15  -7   0    0.79    0.69
 -15   7   0   -1.03    0.63
  15   7   0   -0.79    0.63
 -15   7   0   -0.60    0.55
  15   7   0    0.27    0.73
 -15   7   0    0.26    0.65
 -16  -7   0    0.61    0.64
 -16  -7   0    1.73    0.69
  16  -7   0   -0.31    0.68
 -16  -7   0    1.75    0.91
 -16   7   0    1.39    0.87
 -16   7   0    0.70    0.66
  16   7   0    0.28    0.68
 -16   7   0    0.19    0.67
  16   7   0    1.23    0.86
 -17  -7   0    0.23    0.67
 -17  -7   0    0.74    0.60
 -17  -7   0   -0.73    0.71
  17  -7   0    0.19    0.83
  17  -7   0   -1.15    0.60
 -17   7   0    0.94    0.73
  17   7   0    0.35    0.82
 -17   7   0   -0.57    0.68
  17   7   0    0.31    0.67
 -17   7   0   -0.52    0.71
 -18  -7   0    0.21    0.61
 -18  -7   0    0.31    0.63
 -18  -7   0   -0.47    0.78
  18  -7   0   -0.72    0.70
  18  -7   0    0.35    0.94
  18   7   0    0.71    0.76
 -18   7   0    0.02    0.66
 -18   7   0   -0.36    0.69
  18   7   0    0.28    0.70
 -18   7   0   -0.89    0.81
  19  -7   0   -0.41    1.07
 -19  -7   0   -0.43    0.64
 -19  -7   0   -1.54    1.27
 -19  -7   0   -0.35    0.63
 -19   7   0    0.77    0.88
 -19   7   0    0.73    0.80
  19   7   0    0.62    0.90
  19   7   0    0.72    0.87
  20  -7   0    0.34    1.07
 -20  -7   0    0.15    1.60
 -20  -7   0    0.44    0.88
 -20   7   0    1.46    0.94
  20   7   0    1.55    0.98
   0  -8   0  117.27    6.70
   0  -8   0  118.20    6.70
   0  -8   0  109.32    6.69
   0   8   0  116.83    6.65
   0   8   0  103.93    6.62
   0   8   0  109.56    6.53
  -1  -8   0   86.31    5.42
   1  -8   0   86.68    5.40
   1  -8   0   99.11    5.59
  -1  -8   0   87.34    5.41
  -1  -8   0   90.51    5.41
   1  -8   0   87.31    5.43
  -1  -8   0   84.92    5.30
   1  -8   0   94.64    5.29
  -1  -8   0   89.78    5.39
   1   8   0   93.18    5.40
  -1   8   0   90.77    5.42
   1   8   0   94.60    5.30
   1   8   0   88.49    5.41
  -1   8   0   90.53    5.29
  -1   8   0   98.47    5.50
  -2  -8   0   10.36    0.69
   2  -8   0   11.15    0.82
  -2  -8   0    9.33    0.78
   2  -8   0   11.97    0.69
  -2  -8   0    9.96    0.77
   2  -8   0    9.73    0.86
   2  -8   0   11.42    0.81
  -2  -8   0    9.58    0.77
  -2   8   0   10.51    0.68
   2   8   0   10.05    0.70
   2   8   0   10.18    0.76
  -2   8   0   10.95    0.87
   2   8   0   10.77    0.77
   3  -8   0   32.51    2.07
  -3  -8   0   31.89    2.07
   3  -8   0   35.04    2.09
   3  -8   0   35.75    2.20
  -3  -8   0   28.18    1.98
   3  -8   0   34.79    1.98
  -3  -8   0   33.83    2.05
  -3  -8   0   35.13    2.07
   3   8   0   26.15    2.33
   3   8   0   32.29    2.05
  -3   8   0   32.54    1.98
   3   8   0   33.58    2.00
  -3   8   0   31.19    2.06
  -3   8   0   29.92    2.06
  -3   8   0   31.96    2.16
   3   8   0   31.30    2.06
   4  -8   0   23.45    1.41
   4  -8   0   20.93    1.47
  -4  -8   0   22.89    1.49
  -4  -8   0   23.33    1.48
  -4  -8   0   20.83    1.49
  -4  -8   0   21.11    1.42
   4  -8   0   21.19    1.49
   4  -8   0   21.38    1.61
  -4   8   0   22.69    1.61
   4   8   0   22.97    1.47
   4   8   0   22.00    1.43
  -4   8   0   21.07    1.47
   4   8   0   22.36    1.50
   4   8   0   20.70    1.45
  -4   8   0   20.26    1.42
  -4   8   0   22.55    1.51
  -5  -8   0  106.44    6.48
  -5  -8   0  108.14    6.47
  -5  -8   0  103.11    6.40
   5  -8   0  109.12    6.46
   5  -8   0  110.09    6.39
  -5  -8   0  103.53    6.43
   5  -8   0  110.44    6.48
   5  -8   0  103.73    6.64
   5   8   0  110.07    6.44
  -5   8   0  111.30    6.41
   5   8   0  108.32    6.47
  -5   8   0  106.22    6.47
  -5   8   0  102.11    6.43
  -5   8   0  113.69    6.63
   5   8   0  112.85    6.42
   5   8   0   98.94    6.43
  -6  -8   0    1.24    0.34
   6  -8   0    2.51    0.37
   6  -8   0    1.63    0.38
   6  -8   0    1.16    0.48
  -6  -8   0    1.78    0.41
   6  -8   0    1.37    0.39
  -6  -8   0    1.35    0.34
  -6  -8   0    1.81    0.42
  -6   8   0    1.90    0.40
   6   8   0    1.48    0.39
   6   8   0    1.48    0.36
   6   8   0    1.33    0.33
  -6   8   0    2.41    0.40
  -6   8   0    1.91    0.57
   6   8   0    1.69    0.35
  -6   8   0    1.21    0.37
  -7  -8   0    5.44    0.68
  -7  -8   0    4.78    0.59
  -7  -8   0    5.95    0.75
   7  -8   0    5.52    0.66
   7  -8   0    5.53    0.70
   7  -8   0    5.92    0.70
  -7  -8   0    3.31    0.90
   7   8   0    4.76    0.58
   7   8   0    4.39    0.63
  -7   8   0    4.80    0.67
  -7   8   0    4.82    0.59
   7   8   0    4.79    0.65
  -7   8   0    3.72    0.58
  -7   8   0    5.06    0.81
   7   8   0    5.10    0.63
  -8  -8   0  158.12    9.20
   8  -8   0  143.35    9.02
   8  -8   0  154.79    9.10
  -8  -8   0  152.09    9.12
   8  -8   0  150.15    9.12
  -8  -8   0  153.41    9.06
  -8  -8   0  153.42    9.08
   8   8   0  145.12    9.11
  -8   8   0  150.29    9.07
   8   8   0  155.84    9.13
  -8   8   0  158.38    9.16
   8   8   0  156.35    9.07
   8   8   0  145.19    9.05
  -8   8   0  142.01    9.04
   9  -8   0    6.40    0.84
  -9  -8   0    6.49    0.95
  -9  -8   0    6.44    0.80
  -9  -8   0    6.21    0.80
  -9  -8   0    6.49    0.88
   9   8   0    6.76    0.82
   9   8   0    5.91    0.86
  -9   8   0    6.54    0.77
   9   8   0    5.90    0.84
  -9   8   0    6.45    0.82
  -9   8   0    7.17    0.92
 -10  -8   0    5.17    0.79
  10  -8   0    4.75    0.84
 -10  -8   0    6.15    0.84
 -10  -8   0    4.57    0.85
 -10   8   0    5.31    0.88
 -10   8   0    5.23    1.33
  10   8   0    4.69    0.85
  10   8   0    5.36    0.89
  10   8   0    5.50    0.83
 -10   8   0    3.93    0.71
 -11  -8   0   20.67    1.65
 -11  -8   0   18.32    1.63
 -11  -8   0   21.64    1.78
  11  -8   0   19.26    1.68
 -11   8   0   21.43    1.80
  11   8   0   19.62    1.75
  11   8   0   20.67    1.74
 -11   8   0   19.00    1.58
 -11   8   0   18.96    1.64
  11   8   0   17.55    1.56
  12  -8   0    2.39    0.65
 -12  -8   0    1.60    0.54
 -12  -8   0    2.68    0.70
 -12  -8   0    4.46    0.73
  12  -8   0    1.81    0.93
 -12   8   0    1.76    0.61
 -12   8   0    2.90    0.75
 -12   8   0    3.04    0.69
  12   8   0    2.38    0.66
  12   8   0    4.03    0.77
 -13  -8   0   -0.05    0.46
  13  -8   0    0.64    0.57
 -13  -8   0   -0.31    0.43
 -13  -8   0    1.17    0.68
 -13   8   0    0.77    0.58
  13   8   0   -0.36    0.54
 -13   8   0   -0.01    0.97
  13   8   0    0.66    0.58
 -13   8   0    0.80    0.65
  14  -8   0    1.62    0.98
 -14  -8   0    2.35    0.70
 -14  -8   0    0.43    0.61
 -14  -8   0    0.49    0.68
  14  -8   0    0.92    0.64
 -14   8   0    0.57    0.61
  14   8   0    0.99    0.64
 -14   8   0    1.12    0.73
 -14   8   0    0.37    0.61
  14   8   0    1.81    0.77
 -15  -8   0    2.39    0.84
 -15  -8   0    0.93    0.89
 -15  -8   0    3.91    0.90
  15  -8   0    1.94    1.16
  15  -8   0    1.08    0.79
  15   8   0    3.40    1.01
 -15   8   0    2.48    1.00
  15   8   0    1.07    0.81
 -15   8   0    3.06    0.84
 -15   8   0    0.97    0.76
  16  -8   0   -0.02    0.69
  16  -8   0    2.04    1.21
 -16  -8   0    0.30    0.68
 -16  -8   0    0.08    0.56
 -16  -8   0    0.67    0.79
 -16   8   0    0.09    0.66
  16   8   0    0.93    0.71
  16   8   0   -0.02    0.67
 -16   8   0   -1.08    0.67
 -16   8   0   -0.56    0.59
 -17  -8   0   -0.28    0.78
 -17  -8   0   -0.76    0.48
  17  -8   0   -1.16    0.71
  17  -8   0    0.52    0.67
 -17  -8   0    0.10    0.63
 -17   8   0    0.61    0.66
 -17   8   0   -0.26    0.63
  17   8   0   -0.24    0.64
 -17   8   0    1.40    1.39
  17   8   0    0.64    0.80
 -18  -8   0    0.19    0.70
 -18  -8   0   -0.32    0.62
 -18  -8   0   -0.13    0.83
  18  -8   0   -0.84    0.87
  18  -8   0   -0.79    0.66
 -18   8   0    0.75    0.74
  18   8   0    0.14    0.82
  18   8   0   -0.79    0.66
 -18   8   0   -0.24    0.70
 -18   8   0    0.28    0.86
 -19  -8   0    0.30    0.69
  19  -8   0    1.15    1.00
 -19  -8   0    0.22    0.70
  19   8   0    0.00    0.99
 -19   8   0    0.28    0.81
  19   8   0   -0.14    0.83
 -19   8   0   -0.37    0.71
  20  -8   0    0.76    1.29
 -20  -8   0   -0.30    0.72
 -20  -8   0   -0.26    0.77
 -20   8   0    0.72    0.92
 -20   8   0    0.36    0.74
  20   8   0   -0.19    0.83
   0  -9   0    0.29    0.18
   0  -9   0    0.50    0.21
   0   9   0    0.13    0.19
   0   9   0    0.05    0.11
   0   9   0    0.61    0.38
   0   9   0    0.28    0.05
  -1  -9   0    5.61    0.52
   1  -9   0    4.78    0.47
  -1  -9   0    4.91    0.54
   1  -9   0    5.18    0.34
  -1  -9   0    4.62    0.45
   1  -9   0    5.82    0.66
   1  -9   0    5.80    0.53
  -1  -9   0    5.15    0.50
  -1  -9   0    4.95    0.36
   1   9   0    4.89    0.35
   1   9   0    5.20    0.55
   1   9   0    4.80    0.49
   1   9   0    5.05    0.47
  -1   9   0    5.59    0.57
  -1   9   0    5.12    0.34
  -1   9   0    5.01    0.55
   2  -9   0    8.04    0.75
   2  -9   0    6.16    0.64
  -2  -9   0    7.92    0.54
  -2  -9   0    7.82    0.66
  -2  -9   0    8.32    0.65
  -2  -9   0    8.41    0.68
   2  -9   0    7.88    0.52
   2  -9   0    6.91    0.64
  -2  -9   0    8.11    0.64
   2   9   0    6.31    0.97
   2   9   0    7.87    0.63
  -2   9   0    6.87    0.72
  -2   9   0    6.70    0.65
   2   9   0    8.15    0.55
  -2   9   0    7.87    0.53
   3  -9   0   12.34    1.08
  -3  -9   0   12.04    0.97
  -3  -9   0   12.98    0.96
   3  -9   0   14.31    0.88
  -3  -9   0   14.20    0.98
   3  -9   0   12.79    0.98
  -3  -9   0   13.91    0.89
   3  -9   0   12.01    0.98
  -3   9   0   12.53    0.98
   3   9   0   14.64    0.90
   3   9   0   13.86    1.27
   3   9   0   13.10    0.99
  -3   9   0   13.18    1.07
   3   9   0   12.86    0.95
  -3   9   0   11.72    0.97
  -3   9   0   14.42    0.89
  -4  -9   0    0.70    0.26
   4  -9   0    1.36    0.30
   4  -9   0    1.11    0.22
  -4  -9   0    1.09    0.25
  -4  -9   0    0.79    0.29
  -4  -9   0    1.07    0.27
   4  -9   0    1.33    0.32
   4  -9   0    1.18    0.38
   4   9   0    0.85    0.28
  -4   9   0    0.83    0.23
  -4   9   0    1.36    0.39
   4   9   0    0.95    0.26
   4   9   0    0.95    0.27
  -4   9   0    0.91    0.29
  -4   9   0    0.93    0.27
   4   9   0    0.67    0.22
  -5  -9   0  170.58   10.49
   5  -9   0  186.82   10.58
   5  -9   0  173.93   10.74
  -5  -9   0  176.24   10.54
   5  -9   0  161.61   10.47
  -5  -9   0  184.43   10.59
   5  -9   0  175.33   10.58
  -5  -9   0  177.59   10.58
   5   9   0  170.47   10.54
   5   9   0  177.29   10.57
   5   9   0  193.87   10.52
  -5   9   0  193.57   10.75
  -5   9   0  172.32   10.55
  -5   9   0  176.70   10.49
   5   9   0  182.13   10.54
  -5   9   0  178.64   10.59
   6  -9   0    7.03    0.77
  -6  -9   0    8.39    0.79
   6  -9   0    8.81    0.76
  -6  -9   0    6.95    0.72
   6  -9   0    8.10    0.68
  -6  -9   0    8.15    0.71
   6  -9   0    5.96    0.93
  -6  -9   0    8.35    0.76
  -6   9   0    6.78    0.74
  -6   9   0    7.84    0.79
   6   9   0    8.62    0.72
  -6   9   0    7.11    0.68
   6   9   0    8.33    0.79
   6   9   0    6.63    0.73
   6   9   0    7.50    0.71
  -6   9   0    8.35    1.00
  -7  -9   0    1.58    0.42
  -7  -9   0    1.43    0.42
  -7  -9   0    1.84    0.46
  -7  -9   0    1.77    0.40
   7  -9   0    1.62    0.42
   7  -9   0    2.47    0.45
   7  -9   0    2.24    0.46
  -7   9   0    2.18    0.44
  -7   9   0    2.30    0.56
   7   9   0    2.10    0.45
  -7   9   0    1.48    0.36
   7   9   0    1.33    0.40
  -7   9   0    1.94    0.46
   7   9   0    1.36    0.36
   7   9   0    1.50    0.37
  -8  -9   0    5.76    0.70
  -8  -9   0    4.72    0.73
   8  -9   0    7.09    0.69
  -8  -9   0    5.25    0.85
  -8  -9   0    5.76    0.75
   8  -9   0    5.81    0.74
   8  -9   0    5.14    0.76
  -8   9   0    6.71    1.00
   8   9   0    7.60    0.75
  -8   9   0    4.27    0.65
   8   9   0    4.34    0.74
  -8   9   0    5.14    0.71
   8   9   0    6.66    0.74
   8   9   0    7.02    0.85
  -9  -9   0    0.04    0.38
   9  -9   0   -0.32    0.25
  -9  -9   0    0.00    0.40
  -9  -9   0   -0.19    0.39
   9  -9   0   -0.23    0.37
  -9  -9   0   -0.54    0.35
   9   9   0   -0.11    0.41
  -9   9   0   -0.05    0.32
   9   9   0    0.10    0.38
   9   9   0   -0.58    0.37
  -9   9   0   -0.03    0.42
  -9   9   0   -0.48    0.35
 -10  -9   0   -0.26    0.46
 -10  -9   0    0.41    0.53
  10  -9   0    0.44    0.41
  10  -9   0   -0.17    0.47
 -10  -9   0    0.03    0.48
  10   9   0   -0.13    0.40
 -10   9   0    0.48    0.44
 -10   9   0    0.30    0.75
 -10   9   0    0.72    0.58
  10   9   0    0.40    0.49
  10   9   0   -0.39    0.46
 -11  -9   0   18.55    1.53
  11  -9   0   13.40    1.42
 -11  -9   0   15.58    1.40
 -11  -9   0   14.26    1.38
 -11   9   0   15.45    1.47
  11   9   0   13.92    1.54
  11   9   0   14.85    1.31
 -11   9   0   14.18    1.32
 -11   9   0   15.11    1.38
  11   9   0   15.37    1.47
 -12  -9   0   -0.26    0.37
 -12  -9   0    0.03    0.46
 -12  -9   0    0.84    0.58
  12  -9   0   -0.39    0.41
  12  -9   0    0.03    0.75
 -12   9   0   -0.06    0.47
  12   9   0   -0.65    0.44
 -12   9   0    0.74    0.57
 -12   9   0   -0.36    0.45
  12   9   0    0.34    0.53
  13  -9   0    2.88    0.74
 -13  -9   0    2.13    0.63
 -13  -9   0    2.72    0.68
 -13  -9   0    2.91    0.81
  13  -9   0    0.72    0.92
 -13   9   0    3.66    0.86
  13   9   0    2.42    0.76
  13   9   0    1.37    0.72
 -13   9   0    1.61    0.62
 -13   9   0    2.15    1.09
  14  -9   0    3.64    1.02
 -14  -9   0    4.92    0.91
 -14  -9   0    4.41    1.01
 -14  -9   0    4.17    0.84
  14  -9   0    3.70    1.24
 -14   9   0    5.45    0.90
 -14   9   0    3.44    0.85
 -14   9   0    4.48    1.01
  14   9   0    4.01    0.90
  14   9   0    3.81    0.95
  15  -9   0    6.24    1.23
 -15  -9   0    6.78    1.33
 -15  -9   0    5.81    1.17
  15  -9   0    4.49    1.44
 -15  -9   0    4.52    1.07
 -15   9   0    6.17    1.10
 -15   9   0    5.22    1.12
  15   9   0    5.60    1.22
  15   9   0    6.50    1.24
 -15   9   0    7.23    1.33
 -16  -9   0    0.19    0.62
 -16  -9   0   -0.01    0.67
  16  -9   0    1.23    0.75
  16  -9   0    0.44    0.93
 -16  -9   0    2.38    0.91
  16   9   0    1.03    0.84
 -16   9   0    0.66    0.67
  16   9   0    0.02    0.71
 -16   9   0    0.58    0.81
 -16   9   0    1.12    0.74
  17  -9   0    0.07    0.68
 -17  -9   0   -0.20    0.64
 -17  -9   0   -0.41    0.76
  17  -9   0    1.28    1.04
 -17  -9   0    0.08    0.69
 -17   9   0    0.95    0.72
 -17   9   0    0.07    0.61
  17   9   0    0.84    1.40
  17   9   0   -0.02    0.68
 -17   9   0    0.17    0.88
 -18  -9   0    0.62    0.88
 -18  -9   0    1.12    0.74
  18  -9   0   -1.03    0.99
 -18  -9   0   -0.23    0.64
  18  -9   0   -1.39    0.60
  18   9   0    1.20    0.80
  18   9   0   -0.27    0.75
 -18   9   0    0.14    0.74
 -18   9   0   -0.15    0.73
 -18   9   0    1.26    0.96
 -19  -9   0    1.28    0.79
 -19  -9   0    0.61    0.75
  19  -9   0    1.90    1.12
  19   9   0   -0.18    0.74
 -19   9   0    2.52    0.95
  19   9   0    1.61    0.91
 -19   9   0    1.11    0.88
 -20  -9   0    0.55    0.88
  20  -9   0   -0.92    0.99
  20   9   0    1.10    0.95
 -20   9   0    0.27    0.86
 -20   9   0   -0.96    0.84
   0 -10   0  228.14   13.64
   0 -10   0  248.72   13.65
   0 -10   0  229.54   13.64
   0  10   0  251.21   13.66
   0  10   0  223.08   13.55
   0  10   0  216.92   13.57
   0  10   0  224.32   13.43
   1 -10   0  843.63   49.18
   1 -10   0  840.62   49.31
   1 -10   0  829.94   49.40
  -1 -10   0  833.58   49.19
  -1 -10   0  864.76   49.30
   1 -10   0  840.71   49.37
   1  10   0  841.65   49.30
  -1  10   0  902.68   49.42
  -1  10   0  837.90   49.33
   2 -10   0   14.81    1.06
  -2 -10   0   14.30    1.06
  -2 -10   0   16.06    1.05
   2 -10   0   13.67    0.90
  -2 -10   0   16.20    1.09
   2 -10   0   12.01    1.11
   2 -10   0   13.51    1.06
  -2 -10   0   14.54    1.04
  -2 -10   0   14.99    0.93
  -2 -10   0   14.63    1.03
  -2  10   0   15.80    1.17
  -2  10   0   13.41    1.05
   2  10   0   15.05    0.93
  -2  10   0   13.56    0.91
   2  10   0   13.31    1.02
   2  10   0   15.51    1.03
   3 -10   0    7.39    0.70
  -3 -10   0    8.29    0.71
  -3 -10   0    8.37    0.59
   3 -10   0    7.66    0.79
  -3 -10   0    7.71    0.68
  -3 -10   0    8.51    0.69
   3 -10   0    8.86    0.71
   3 -10   0    8.40    0.57
  -3  10   0    9.28    0.81
  -3  10   0    7.44    0.69
   3  10   0    7.57    0.59
   3  10   0    7.49    0.65
  -3  10   0    7.32    0.70
  -3  10   0    6.75    0.57
   3  10   0    7.35    1.04
   4 -10   0   33.76    2.10
  -4 -10   0   32.93    2.12
   4 -10   0   35.04    2.36
  -4 -10   0   34.71    2.21
   4 -10   0   34.20    2.24
   4 -10   0   34.45    2.22
  -4 -10   0   34.29    2.23
  -4 -10   0   36.29    2.21
   4  10   0   36.54    2.14
   4  10   0   34.98    2.19
  -4  10   0   31.20    2.22
   4  10   0   33.66    2.22
  -4  10   0   31.14    2.20
   4  10   0   32.58    2.18
  -4  10   0   32.05    2.12
  -4  10   0   37.67    2.38
   5 -10   0   12.25    1.26
   5 -10   0   15.04    1.05
  -5 -10   0   14.03    1.07
  -5 -10   0   14.68    1.16
   5 -10   0   16.66    1.17
  -5 -10   0   14.48    1.12
  -5 -10   0   16.45    1.18
   5 -10   0   15.85    1.18
   5  10   0   14.31    1.11
  -5  10   0   14.87    1.14
   5  10   0   15.85    1.12
  -5  10   0   18.19    1.48
   5  10   0   15.34    1.08
   5  10   0   14.18    1.16
  -5  10   0   16.02    1.20
  -5  10   0   14.46    1.06
  -6 -10   0   73.95    4.64
   6 -10   0   79.60    4.85
  -6 -10   0   77.90    4.70
   6 -10   0   73.00    4.94
  -6 -10   0   74.48    4.73
  -6 -10   0   77.15    4.74
   6 -10   0   79.98    4.64
   6 -10   0   74.12    4.73
   6  10   0   72.71    4.69
  -6  10   0   72.40    4.73
  -6  10   0   73.19    4.69
  -6  10   0   74.39    4.64
  -6  10   0   85.88    4.95
   6  10   0   78.80    4.66
   6  10   0   79.25    4.70
   6  10   0   77.40    4.74
  -7 -10   0    7.04    0.71
   7 -10   0    9.19    0.79
   7 -10   0    6.98    0.81
  -7 -10   0    7.88    0.83
   7 -10   0    7.65    0.76
  -7 -10   0    8.10    0.76
  -7 -10   0    7.27    0.97
  -7  10   0    6.98    0.73
  -7  10   0    8.32    0.85
  -7  10   0    6.49    0.96
   7  10   0    7.73    0.83
  -7  10   0    8.42    0.81
   7  10   0    7.83    0.80
   7  10   0    6.67    0.72
   7  10   0    8.24    0.76
  -8 -10   0    0.14    0.34
  -8 -10   0    0.18    0.35
  -8 -10   0    0.22    0.33
   8 -10   0    0.05    0.22
   8 -10   0    0.40    0.34
   8 -10   0    0.41    0.39
   8 -10   0   -0.12    0.29
  -8 -10   0    0.29    0.30
   8  10   0   -0.04    0.27
   8  10   0    0.48    0.35
   8  10   0   -0.07    0.28
  -8  10   0    0.53    0.36
   8  10   0   -0.25    0.33
  -8  10   0   -0.07    0.27
   9 -10   0    5.59    0.96
  -9 -10   0    6.08    0.78
  -9 -10   0    6.34    0.89
  -9 -10   0    4.43    0.78
  -9 -10   0    7.13    0.86
   9  10   0    6.77    0.87
  -9  10   0    5.76    0.75
  -9  10   0    5.71    0.81
   9  10   0    7.09    0.90
   9  10   0    8.77    0.88
  -9  10   0    5.40    0.83
 -10 -10   0    1.88    0.62
  10 -10   0    0.91    0.47
 -10 -10   0    1.03    0.50
  10 -10   0    2.07    0.63
 -10 -10   0    1.30    0.55
  10  10   0    1.59    0.60
 -10  10   0    1.18    0.55
 -10  10   0    1.46    0.88
  10  10   0    1.73    0.63
  10  10   0    1.53    0.56
 -10  10   0    2.44    0.68
  11 -10   0    6.94    1.02
 -11 -10   0   10.95    1.09
 -11 -10   0    9.35    1.06
 -11 -10   0    9.15    1.11
 -11  10   0    9.00    1.05
 -11  10   0    7.69    0.97
 -11  10   0    9.93    1.18
  11  10   0    9.30    1.11
  11  10   0    7.49    0.98
  12 -10   0    2.22    0.64
 -12 -10   0    1.34    0.53
 -12 -10   0    1.39    0.75
  12 -10   0    0.76    0.81
 -12 -10   0    2.15    0.62
 -12  10   0    1.41    0.55
  12  10   0    2.68    0.71
  12  10   0    1.53    0.65
 -12  10   0    1.28    0.64
 -12  10   0    1.61    0.67
  13 -10   0    0.06    0.85
 -13 -10   0    0.62    0.50
  13 -10   0   -0.58    0.47
 -13 -10   0    1.00    0.67
 -13 -10   0   -0.08    0.45
  13  10   0   -0.41    0.50
 -13  10   0   -0.81    0.47
 -13  10   0   -0.22    0.60
  13  10   0    0.34    0.59
 -13  10   0   -0.50    0.80
  14 -10   0   -1.47    0.85
 -14 -10   0   -0.05    0.65
  14 -10   0   -1.66    0.89
 -14 -10   0    0.63    0.61
 -14 -10   0    0.26    0.52
  14  10   0   -0.41    0.62
  14  10   0    0.70    0.73
 -14  10   0   -0.35    0.58
 -14  10   0   -0.25    0.68
 -14  10   0   -0.67    0.59
 -15 -10   0   15.33    1.78
 -15 -10   0   19.98    1.87
  15 -10   0   15.29    1.85
  15 -10   0   21.65    2.38
 -15 -10   0   21.24    2.19
 -15  10   0   12.46    1.67
 -15  10   0   19.08    2.06
  15  10   0   20.65    2.00
  15  10   0   18.14    1.84
 -15  10   0   19.00    1.86
 -16 -10   0    0.36    0.81
  16 -10   0    0.07    0.91
  16 -10   0   -0.06    0.68
 -16 -10   0   -0.58    0.55
 -16 -10   0   -0.18    0.61
 -16  10   0    0.15    0.82
 -16  10   0    0.07    0.66
  16  10   0   -0.80    0.64
  16  10   0   -0.05    0.75
 -17 -10   0    0.11    1.32
 -17 -10   0    0.22    0.82
 -17 -10   0    0.47    0.66
  17 -10   0    1.02    0.97
  17 -10   0    1.33    0.75
  17  10   0    0.53    0.70
 -17  10   0    1.35    0.71
 -17  10   0    2.43    0.78
  17  10   0    0.84    1.37
 -17  10   0   -0.45    0.75
 -18 -10   0    0.07    0.67
  18 -10   0   -0.96    0.90
 -18 -10   0    0.28    1.47
  18 -10   0    0.57    0.66
 -18 -10   0   -0.16    0.62
 -18  10   0   -0.29    0.62
  18  10   0    0.21    0.69
 -18  10   0   -0.05    0.88
  18  10   0    0.40    0.76
 -18  10   0    0.01    0.69
 -19 -10   0   -1.55    0.48
 -19 -10   0    0.37    0.79
 -19 -10   0   -0.62    0.64
  19 -10   0   -0.38    0.97
 -19  10   0    0.46    0.76
  19  10   0   -1.31    0.70
  19  10   0   -0.99    0.69
 -19  10   0   -0.23    0.64
 -20 -10   0    0.33    0.73
 -20  10   0   -0.64    0.76
  20  10   0   -0.30    0.82
 -20  10   0   -0.18    0.81
   0 -11   0    0.04    0.20
   0 -11   0    0.13    0.23
   0 -11   0   -0.12    0.18
   0  11   0    0.01    0.05
   0  11   0    0.04    0.15
   0  11   0    0.15    0.19
   0  11   0    0.26    0.20
   0  11   0   -0.14    0.20
   1 -11   0   12.76    0.86
   1 -11   0   14.06    1.12
   1 -11   0   13.16    1.08
  -1 -11   0   14.07    1.05
   1 -11   0   14.73    1.03
  -1 -11   0   14.06    0.88
  -1 -11   0   14.86    1.06
  -1  11   0   16.01    1.14
   1  11   0   14.54    1.06
  -1  11   0   14.07    0.86
  -1  11   0   13.85    1.05
  -1  11   0   14.54    0.86
   1  11   0   14.94    1.07
   1  11   0   13.84    0.87
   1  11   0   13.66    1.01
  -2 -11   0   11.39    0.89
  -2 -11   0   11.70    0.90
   2 -11   0   13.23    0.93
   2 -11   0   12.54    0.96
  -2 -11   0   12.13    0.77
   2 -11   0   12.62    0.75
  -2 -11   0   11.55    0.93
  -2 -11   0   11.63    0.91
  -2 -11   0   10.90    0.91
   2 -11   0   10.09    0.97
  -2  11   0   12.26    1.02
   2  11   0   10.52    0.89
   2  11   0   11.47    0.87
  -2  11   0   11.49    0.75
  -2  11   0   11.24    0.94
  -2  11   0   10.86    0.91
   3 -11   0   11.93    0.75
  -3 -11   0   11.23    0.89
   3 -11   0   11.02    0.89
   3 -11   0   10.77    0.90
  -3 -11   0   10.50    0.86
  -3 -11   0   10.76    0.87
   3 -11   0   11.72    1.01
  -3 -11   0   10.28    0.75
  -3  11   0   11.11    0.75
   3  11   0    9.91    0.85
  -3  11   0   10.36    0.89
   3  11   0   10.94    0.77
  -3  11   0   10.55    0.88
  -3  11   0   13.48    1.05
   3  11   0   10.67    0.85
  -4 -11   0    0.91    0.28
   4 -11   0    0.15    0.23
  -4 -11   0    0.41    0.19
  -4 -11   0    0.26    0.26
   4 -11   0    0.35    0.16
   4 -11   0    0.18    0.25
  -4 -11   0   -0.03    0.22
   4 -11   0    0.41    0.33
   4  11   0    0.43    0.23
  -4  11   0   -0.01    0.18
   4  11   0    0.17    0.17
   4  11   0    0.08    0.20
  -4  11   0    0.04    0.23
  -4  11   0    0.33    0.27
  -4  11   0   -0.09    0.26
   4  11   0    0.48    0.28
   5 -11   0   26.48    1.77
  -5 -11   0   24.54    1.73
  -5 -11   0   25.02    1.66
  -5 -11   0   26.36    1.74
   5 -11   0   24.03    1.90
   5 -11   0   25.98    1.78
  -5 -11   0   23.09    1.75
   5 -11   0   25.95    1.64
   5  11   0   26.08    1.77
  -5  11   0   24.80    1.78
   5  11   0   24.18    1.71
   5  11   0   26.10    1.72
  -5  11   0   25.34    1.65
  -5  11   0   25.65    1.90
   5  11   0   26.19    1.67
  -5  11   0   24.28    1.74
   6 -11   0   12.83    1.06
  -6 -11   0   12.45    1.06
   6 -11   0   12.51    1.28
  -6 -11   0   13.93    1.11
  -6 -11   0   13.02    0.99
   6 -11   0   13.24    0.98
  -6 -11   0   12.89    1.09
   6 -11   0   13.36    1.10
   6  11   0   11.91    1.09
  -6  11   0   13.20    1.23
   6  11   0   13.46    1.06
  -6  11   0   11.69    0.99
   6  11   0   13.33    0.99
   6  11   0   13.17    1.06
  -6  11   0   13.69    1.13
  -6  11   0   14.07    1.09
  -7 -11   0   14.10    1.09
  -7 -11   0   12.46    1.15
   7 -11   0   14.17    1.15
  -7 -11   0   12.54    1.08
   7 -11   0   14.86    1.15
   7 -11   0   11.67    1.15
  -7 -11   0   13.97    1.27
  -7  11   0   15.46    1.10
   7  11   0   13.92    1.10
   7  11   0   14.07    1.12
  -7  11   0   13.83    1.12
   7  11   0   12.81    1.05
  -7  11   0   14.98    1.21
   8 -11   0    7.73    0.86
   8 -11   0    6.59    0.71
  -8 -11   0    6.97    0.81
  -8 -11   0    7.24    0.85
  -8 -11   0    7.11    0.82
  -8 -11   0    7.58    0.90
   8  11   0    7.16    0.84
   8  11   0    7.51    0.77
  -8  11   0    7.70    0.79
  -8  11   0    8.43    1.13
   8  11   0    7.60    0.73
   8  11   0    7.77    0.87
  -8  11   0    6.75    0.82
  -9 -11   0   34.52    2.45
  -9 -11   0   31.42    2.46
  -9 -11   0   36.42    2.37
  -9 -11   0   32.91    2.37
  -9  11   0   38.34    2.52
   9  11   0   33.11    2.42
  -9  11   0   35.93    2.43
   9  11   0   38.52    2.43
   9  11   0   32.36    2.44
  -9  11   0   33.58    2.36
  10 -11   0    0.10    0.41
 -10 -11   0   -0.29    0.38
  10 -11   0   -0.02    0.31
 -10 -11   0   -0.08    0.47
 -10 -11   0   -0.04    0.39
 -10  11   0    0.88    0.93
 -10  11   0    0.17    0.47
  10  11   0    0.07    0.46
  10  11   0    0.13    0.44
 -10  11   0    0.76    0.53
  10  11   0   -0.04    0.44
 -11 -11   0    1.16    0.59
 -11 -11   0    0.47    0.48
  11 -11   0    0.86    0.52
 -11 -11   0    0.46    0.42
  11  11   0    1.11    0.51
 -11  11   0    0.68    0.51
  11  11   0    0.77    0.55
 -11  11   0    0.26    0.42
  11  11   0    0.49    0.49
 -11  11   0    0.33    0.54
 -12 -11   0    4.90    0.83
 -12 -11   0    6.95    1.04
 -12 -11   0    4.72    0.79
  12 -11   0    5.57    0.90
 -12  11   0    5.94    0.90
 -12  11   0    5.89    0.94
 -12  11   0    4.93    0.79
  12  11   0    4.36    0.81
  13 -11   0    2.64    1.10
  13 -11   0    6.13    0.96
 -13 -11   0    4.56    0.81
 -13 -11   0    5.01    0.87
 -13 -11   0    7.98    1.10
  13  11   0    5.35    0.95
 -13  11   0    3.32    0.87
 -13  11   0    6.69    0.98
 -13  11   0    7.57    1.10
  13  11   0    4.85    0.91
  14 -11   0    0.70    0.66
  14 -11   0   -0.45    0.86
 -14 -11   0    0.56    0.60
 -14 -11   0    0.19    0.54
 -14 -11   0   -0.33    0.65
 -14  11   0   -0.23    0.60
  14  11   0   -0.28    0.61
 -14  11   0    0.59    0.69
 -14  11   0   -0.10    0.58
  14  11   0   -1.05    0.49
 -15 -11   0   -0.38    0.65
 -15 -11   0    0.22    0.88
  15 -11   0    0.01    0.72
 -15 -11   0    2.10    0.77
  15 -11   0    1.32    1.23
 -15  11   0    0.80    0.86
 -15  11   0    0.56    0.68
  15  11   0    1.94    0.88
 -15  11   0   -0.69    0.71
  15  11   0    0.53    0.81
  16 -11   0    0.93    1.08
 -16 -11   0    1.33    0.63
 -16 -11   0    0.45    0.69
 -16 -11   0    0.50    0.79
  16 -11   0    0.67    0.75
  16  11   0    0.43    0.65
 -16  11   0    0.46    0.75
 -16  11   0    0.89    0.65
  16  11   0    0.53    0.71
 -16  11   0    0.33    0.74
 -17 -11   0   -1.49    0.59
  17 -11   0    0.20    0.68
 -17 -11   0    0.27    0.80
  17 -11   0    1.27    1.12
 -17 -11   0    0.31    0.63
 -17  11   0    0.64    0.78
  17  11   0    1.03    0.74
 -17  11   0   -0.46    0.61
 -17  11   0    1.97    0.91
 -18 -11   0   -0.37    0.70
  18 -11   0   -0.65    0.84
 -18 -11   0    0.89    0.77
 -18 -11   0    1.19    0.85
  18 -11   0    1.36    1.17
 -18  11   0    0.41    0.72
 -18  11   0   -0.42    0.64
 -18  11   0    1.00    1.04
  18  11   0    1.28    0.83
 -19 -11   0   -0.20    0.64
 -19 -11   0   -0.10    0.67
 -19 -11   0   -0.36    1.01
  19 -11   0    0.27    1.05
  19  11   0    0.23    0.76
  19  11   0   -1.75    0.72
 -19  11   0    0.22    0.69
   0 -12   0  209.36   12.72
   0 -12   0  222.75   12.75
   0 -12   0  212.81   12.73
   0  12   0  214.93   12.73
   0  12   0  199.71   12.63
   0  12   0  239.56   12.76
   0  12   0  208.01   12.66
   1 -12   0   59.88    3.64
   1 -12   0   58.12    3.39
  -1 -12   0   57.86    3.60
  -1 -12   0   58.70    3.40
   1 -12   0   58.75    3.68
   1 -12   0   58.85    3.56
  -1 -12   0   56.47    3.59
   1 -12   0   60.45    3.66
  -1 -12   0   60.91    3.63
  -1  12   0   57.88    3.59
   1  12   0   54.45    3.39
  -1  12   0   60.03    3.38
   1  12   0   59.30    3.60
  -1  12   0   55.80    3.39
  -1  12   0   52.22    3.61
  -1  12   0   63.65    3.69
   1  12   0   52.88    3.53
   1  12   0   55.90    3.59
  -2 -12   0    0.16    0.21
   2 -12   0    0.66    0.26
   2 -12   0    0.31    0.27
   2 -12   0    0.04    0.26
  -2 -12   0    0.78    0.30
  -2 -12   0    0.40    0.24
  -2 -12   0    0.60    0.15
  -2 -12   0    0.81    0.26
   2 -12   0    0.22    0.11
  -2 -12   0    0.39    0.25
   2  12   0    0.37    0.24
  -2  12   0    0.46    0.24
   2  12   0    0.22    0.22
  -2  12   0    0.25    0.11
   2  12   0    0.24    0.12
  -2  12   0    0.40    0.32
  -2  12   0    0.27    0.26
   3 -12   0    5.78    0.67
  -3 -12   0    5.36    0.45
  -3 -12   0    5.97    0.59
  -3 -12   0    5.71    0.65
  -3 -12   0    5.94    0.63
   3 -12   0    5.76    0.78
  -3 -12   0    5.16    0.55
   3 -12   0    6.18    0.60
   3 -12   0    5.51    0.43
  -3  12   0    5.11    0.44
  -3  12   0    4.83    0.62
  -3  12   0    5.85    0.66
  -3  12   0    6.37    0.72
   3  12   0    5.01    0.56
   3  12   0    5.54    0.46
   3  12   0    4.88    0.57
  -4 -12   0    0.58    0.26
   4 -12   0    0.03    0.31
  -4 -12   0   -0.19    0.22
   4 -12   0   -0.07    0.21
   4 -12   0   -0.08    0.21
  -4 -12   0   -0.13    0.23
  -4 -12   0    0.20    0.18
   4 -12   0    0.05    0.13
   4  12   0   -0.01    0.24
  -4  12   0   -0.07    0.17
  -4  12   0   -0.22    0.24
   4  12   0   -0.19    0.13
   4  12   0    0.33    0.23
  -4  12   0   -0.13    0.29
  -4  12   0    0.34    0.26
   4  12   0    0.01    0.23
  -5 -12   0   10.19    0.85
  -5 -12   0    8.97    0.85
  -5 -12   0    8.75    0.74
   5 -12   0    9.74    0.85
  -5 -12   0   11.29    0.85
   5 -12   0    8.35    0.70
   5 -12   0    9.06    0.99
   5 -12   0    9.99    0.88
   5  12   0    8.37    0.78
  -5  12   0    8.17    0.86
  -5  12   0    8.23    0.83
  -5  12   0    9.90    0.75
  -5  12   0    7.64    0.93
   5  12   0    8.85    0.81
   5  12   0   11.04    0.90
   5  12   0    8.06    0.72
   6 -12   0    3.13    0.55
   6 -12   0    2.91    0.73
  -6 -12   0    2.82    0.53
  -6 -12   0    3.36    0.47
  -6 -12   0    4.37    0.60
   6 -12   0    3.64    0.45
  -6 -12   0    4.52    0.62
   6 -12   0    3.42    0.56
  -6  12   0    3.75    0.48
   6  12   0    3.79    0.60
  -6  12   0    3.55    0.58
   6  12   0    3.64    0.55
  -6  12   0    3.00    0.65
   6  12   0    3.99    0.50
   6  12   0    3.22    0.53
  -6  12   0    3.93    0.59
   7 -12   0    4.86    0.90
  -7 -12   0    4.46    0.66
  -7 -12   0    5.36    0.63
  -7 -12   0    5.04    0.66
   7 -12   0    5.23    0.69
   7 -12   0    5.28    0.73
  -7 -12   0    5.72    0.74
   7 -12   0    5.23    0.67
  -7  12   0    4.48    0.58
  -7  12   0    6.02    0.73
   7  12   0    5.25    0.65
   7  12   0    4.47    0.66
  -7  12   0    4.13    0.68
   7  12   0    5.72    0.71
   7  12   0    4.51    0.60
  -8 -12   0   13.40    1.20
   8 -12   0   12.29    1.01
   8 -12   0   13.00    1.15
  -8 -12   0   11.09    1.01
  -8 -12   0   11.91    1.12
  -8 -12   0   12.22    1.10
   8  12   0   11.69    1.16
  -8  12   0   12.84    1.21
   8  12   0   13.80    1.12
   8  12   0   12.67    1.03
  -8  12   0   11.85    1.02
  -8  12   0   11.89    1.09
   8  12   0   13.52    1.14
  -9 -12   0    6.25    0.89
   9 -12   0    4.57    0.95
  -9 -12   0    6.78    0.81
  -9 -12   0    7.21    0.85
  -9  12   0    6.32    0.88
   9  12   0    5.67    0.82
  -9  12   0    6.05    0.81
   9  12   0    6.31    0.79
   9  12   0    3.98    0.74
  -9  12   0    4.86    0.70
 -10 -12   0    3.52    0.70
  10 -12   0    5.52    0.84
 -10 -12   0    3.98    0.67
 -10 -12   0    3.02    0.71
  10  12   0    3.46    0.73
 -10  12   0    5.06    0.78
  10  12   0    3.90    0.70
 -10  12   0    2.49    1.14
  10  12   0    4.45    0.73
 -10  12   0    4.94    0.84
 -11 -12   0    4.15    1.23
 -11 -12   0    2.33    0.61
  11 -12   0    4.71    0.82
 -11 -12   0    3.27    0.67
 -11  12   0    2.14    1.02
 -11  12   0    4.05    0.81
  11  12   0    2.76    0.71
 -11  12   0    3.66    0.71
  11  12   0    3.73    0.76
  11  12   0    3.27    0.67
 -12 -12   0    3.92    0.80
 -12 -12   0    1.67    0.61
 -12 -12   0    1.45    0.53
  12 -12   0    2.47    0.70
 -12  12   0    2.34    0.67
  12  12   0    1.77    0.64
  12  12   0    2.89    0.75
 -12  12   0    1.75    0.63
 -12  12   0    2.77    0.76
 -13 -12   0    0.42    0.52
 -13 -12   0   -0.01    0.56
 -13 -12   0   -0.12    0.45
  13 -12   0    0.50    0.55
  13 -12   0   -1.23    0.84
  13  12   0    0.00    0.48
  13  12   0   -0.08    0.49
 -13  12   0    0.39    0.55
 -13  12   0   -0.48    0.46
 -13  12   0    0.01    0.59
  14 -12   0    0.70    1.02
 -14 -12   0    1.94    0.83
 -14 -12   0    1.19    0.60
  14 -12   0    1.04    0.73
 -14 -12   0    1.78    0.68
 -14  12   0    1.93    0.71
 -14  12   0    2.16    0.88
  14  12   0    2.06    1.15
 -14  12   0    1.96    0.70
  14  12   0    2.10    0.79
 -15 -12   0    5.60    0.98
  15 -12   0    6.84    1.16
 -15 -12   0    5.55    1.00
 -15 -12   0    9.48    1.36
  15  12   0    6.68    1.17
 -15  12   0    6.31    1.18
  15  12   0    6.65    1.17
 -15  12   0    6.11    1.01
 -15  12   0    7.24    1.08
 -16 -12   0   -0.92    0.65
 -16 -12   0   -0.63    0.55
 -16 -12   0   -0.03    0.66
  16 -12   0    0.73    0.99
  16 -12   0    0.45    0.65
  16  12   0   -0.33    0.67
 -16  12   0    0.53    0.68
  16  12   0   -0.06    0.68
 -16  12   0    1.44    0.81
 -16  12   0   -0.30    0.63
  17 -12   0    3.44    1.26
 -17 -12   0    2.15    0.99
 -17 -12   0    2.01    0.75
  17 -12   0    1.42    0.79
 -17 -12   0    1.30    0.72
 -17  12   0    1.67    0.87
 -17  12   0    1.81    0.95
  17  12   0   -0.11    0.75
  17  12   0    1.70    1.60
 -17  12   0    1.84    0.86
  18 -12   0    0.71    1.02
 -18 -12   0    0.80    0.72
 -18 -12   0    0.89    0.73
 -18 -12   0    0.60    0.71
 -18  12   0    0.12    0.69
 -18  12   0   -0.14    0.74
  18  12   0    0.54    0.76
  18  12   0    0.94    0.83
 -19 -12   0   -0.26    0.62
  19 -12   0   -0.48    0.98
 -19 -12   0    0.09    0.64
 -19  12   0   -0.59    0.62
  19  12   0   -1.62    0.68
  19  12   0    0.02    0.69
 -19  12   0   -0.48    0.62
   0 -13   0   -0.12    0.23
   0 -13   0    0.03    0.22
   0 -13   0   -0.26    0.18
   0  13   0    0.21    0.19
   0  13   0    0.31    0.28
   0  13   0    0.23    0.21
   0  13   0   -0.08    0.22
   1 -13   0   15.08    1.15
  -1 -13   0   14.13    0.89
  -1 -13   0   12.59    1.11
   1 -13   0   13.84    1.17
  -1 -13   0   14.12    1.10
  -1 -13   0   13.73    1.11
   1 -13   0   15.45    1.17
  -1  13   0   15.97    1.12
  -1  13   0   15.02    0.87
  -1  13   0   15.00    1.17
   1  13   0   13.24    1.10
   1  13   0   12.69    1.03
   1  13   0   13.52    1.10
  -1  13   0   14.91    0.87
  -1  13   0   13.34    1.12
   1  13   0   14.43    0.88
   2 -13   0    2.56    0.24
   2 -13   0    2.78    0.44
  -2 -13   0    2.65    0.27
   2 -13   0    2.80    0.48
  -2 -13   0    2.69    0.43
  -2 -13   0    1.62    0.39
   2 -13   0    2.97    0.53
  -2 -13   0    2.55    0.41
  -2 -13   0    2.33    0.45
  -2 -13   0    2.68    0.46
  -2  13   0    2.61    0.46
   2  13   0    2.79    0.48
  -2  13   0    2.16    0.43
   2  13   0    2.47    0.42
  -2  13   0    2.22    0.24
  -2  13   0    3.18    0.54
   2  13   0    2.52    0.27
  -3 -13   0   41.58    2.65
   3 -13   0   44.32    2.69
   3 -13   0   41.73    2.81
   3 -13   0   39.90    2.69
  -3 -13   0   43.79    2.71
  -3 -13   0   44.93    2.53
  -3 -13   0   40.45    2.65
   3 -13   0   40.68    2.49
  -3 -13   0   39.37    2.67
  -3  13   0   40.53    2.69
  -3  13   0   46.37    2.84
   3  13   0   40.44    2.63
   3  13   0   39.10    2.63
  -3  13   0   38.95    2.70
   3  13   0   41.27    2.52
  -3  13   0   40.78    2.51
   4 -13   0    6.13    0.72
  -4 -13   0    5.79    0.63
   4 -13   0    4.82    0.47
  -4 -13   0    6.38    0.61
  -4 -13   0    5.26    0.67
  -4 -13   0    6.39    0.53
   4 -13   0    5.10    0.77
  -4  13   0    6.29    0.74
  -4  13   0    5.96    0.56
  -4  13   0    6.42    0.83
   4  13   0    6.03    0.52
   4  13   0    5.74    0.62
   4  13   0    5.78    0.59
  -4  13   0    5.82    0.64
  -5 -13   0   27.74    1.84
   5 -13   0   25.74    1.85
   5 -13   0   25.78    1.68
   5 -13   0   25.50    2.00
  -5 -13   0   27.50    1.87
  -5 -13   0   25.24    1.71
  -5 -13   0   26.74    1.81
   5 -13   0   25.28    1.82
  -5  13   0   26.39    1.88
   5  13   0   25.44    1.72
  -5  13   0   25.59    1.83
   5  13   0   25.52    1.80
  -5  13   0   28.55    2.02
   5  13   0   25.70    1.80
   5  13   0   28.44    1.90
  -5  13   0   25.09    1.70
  -6 -13   0   35.00    2.33
  -6 -13   0   31.53    2.34
   6 -13   0   34.03    2.35
   6 -13   0   35.05    2.20
  -6 -13   0   30.58    2.94
   6 -13   0   35.06    2.56
  -6 -13   0   34.77    2.24
   6 -13   0   35.15    2.35
  -6  13   0   30.56    2.47
   6  13   0   32.41    2.29
  -6  13   0   39.06    2.41
   6  13   0   32.09    2.28
   6  13   0   36.70    2.24
  -6  13   0   36.69    2.34
  -6  13   0   35.63    2.23
   6  13   0   35.93    2.36
  -7 -13   0   -0.17    0.29
   7 -13   0    0.24    0.32
   7 -13   0    1.89    0.63
   7 -13   0    0.50    0.31
  -7 -13   0    0.09    0.32
  -7 -13   0    0.27    0.32
  -7 -13   0    0.19    0.29
   7  13   0   -0.19    0.28
  -7  13   0    0.68    0.38
   7  13   0    0.13    0.37
  -7  13   0    0.33    0.37
   7  13   0    0.42    0.29
   7  13   0    0.08    0.33
  -7  13   0   -0.07    0.27
  -8 -13   0    9.71    1.02
  -8 -13   0    8.50    1.06
   8 -13   0   11.33    0.89
  -8 -13   0    8.70    0.87
  -8 -13   0   10.77    1.04
   8 -13   0   10.01    1.10
   8 -13   0    5.73    1.30
   8  13   0    9.04    0.98
  -8  13   0    9.21    0.90
   8  13   0    9.33    0.93
   8  13   0    9.78    0.90
   8  13   0   10.66    1.04
  -8  13   0    9.22    1.05
  -8  13   0    9.46    0.99
  -9 -13   0    6.38    0.77
  -9 -13   0    6.45    0.89
  -9 -13   0    6.28    0.79
   9 -13   0    6.51    0.89
   9  13   0    5.70    0.85
  -9  13   0    6.62    0.87
  -9  13   0    5.69    0.77
   9  13   0    5.26    0.82
   9  13   0    6.04    0.79
  -9  13   0    6.71    0.96
 -10 -13   0    0.44    0.46
  10 -13   0   -0.26    0.26
  10 -13   0    0.37    0.45
 -10 -13   0    0.52    0.53
 -10 -13   0    0.61    0.46
 -10  13   0    0.02    0.49
  10  13   0    0.01    0.46
  10  13   0    0.48    0.49
 -10  13   0   -0.13    0.39
 -10  13   0    1.21    0.85
  10  13   0    0.49    0.42
 -11 -13   0    0.74    0.45
 -11 -13   0    0.64    0.48
  11 -13   0   -0.26    0.46
 -11 -13   0    0.98    0.61
  11 -13   0    0.61    0.51
 -11  13   0    0.81    0.50
  11  13   0    1.09    0.54
 -11  13   0    1.28    0.64
 -11  13   0    1.07    0.48
  11  13   0    0.80    0.50
 -12 -13   0    2.88    0.77
 -12 -13   0    2.50    0.62
  12 -13   0    3.58    0.79
  12 -13   0    1.69    0.73
 -12 -13   0    2.69    0.63
 -12  13   0    2.33    0.65
  12  13   0    3.85    0.76
  12  13   0    4.34    0.84
 -12  13   0    4.34    0.79
 -12  13   0    2.51    0.75
 -13 -13   0   -0.29    0.39
  13 -13   0    0.34    0.55
 -13 -13   0    0.23    0.46
  13 -13   0    0.22    0.75
 -13 -13   0   -0.84    0.50
 -13  13   0    0.02    0.54
  13  13   0    0.10    0.48
  13  13   0   -0.64    0.44
 -13  13   0    0.15    0.51
 -13  13   0    0.68    0.63
  14 -13   0    0.48    0.63
  14 -13   0    0.72    1.04
 -14 -13   0    0.45    0.57
 -14 -13   0    1.00    0.79
 -14 -13   0    0.24    0.56
 -14  13   0   -0.31    0.64
 -14  13   0    0.29    0.60
 -14  13   0    0.32    0.64
  14  13   0    0.70    0.70
  15 -13   0   -0.77    0.98
  15 -13   0   -0.44    0.61
 -15 -13   0   -0.81    0.75
 -15 -13   0    0.22    0.59
 -15 -13   0    0.28    0.69
  15  13   0    0.43    0.67
 -15  13   0   -0.08    0.60
  15  13   0    0.11    0.73
 -15  13   0   -0.66    0.66
  16 -13   0   -1.78    0.84
 -16 -13   0   -0.42    0.54
 -16 -13   0    0.57    0.80
 -16 -13   0    0.27    0.54
  16 -13   0    0.57    0.72
 -16  13   0   -1.23    0.50
 -16  13   0   -0.82    0.64
  16  13   0    0.05    0.65
  16  13   0    0.17    0.66
 -16  13   0   -0.65    0.65
 -17 -13   0    0.52    1.23
  17 -13   0    1.35    1.12
 -17 -13   0    0.01    0.72
  17 -13   0    0.41    0.76
 -17 -13   0   -0.51    0.57
 -17  13   0    0.77    0.72
  17  13   0    1.31    0.89
 -17  13   0    1.10    0.78
  17  13   0   -0.07    0.70
 -17  13   0   -0.32    0.77
 -18 -13   0   -0.31    0.49
 -18 -13   0   -0.52    0.60
 -18 -13   0    0.11    0.66
  18 -13   0   -0.68    0.89
 -18  13   0    0.21    0.75
 -18  13   0    0.04    0.72
  18  13   0    0.11    0.71
  18  13   0    0.06    0.72
 -19 -13   0    0.32    1.02
 -19 -13   0    0.03    0.69
  19 -13   0    1.05    1.09
 -19  13   0    0.26    0.76
 -19  13   0    0.38    0.75
  19  13   0    0.93    0.85
  19  13   0    0.59    0.94
   0 -14   0  103.34    6.35
   0 -14   0  113.05    6.37
   0 -14   0   97.36    6.34
   0  14   0   99.73    6.33
   0  14   0  114.79    6.38
   0  14   0  101.03    6.24
   0  14   0  100.42    6.26
   1 -14   0  118.39    6.63
  -1 -14   0  109.46    6.57
  -1 -14   0  107.29    6.53
   1 -14   0  110.71    6.57
  -1 -14   0  108.35    6.30
  -1 -14   0  113.10    6.54
   1 -14   0  110.46    6.61
   1  14   0  100.95    6.45
  -1  14   0  117.57    6.62
  -1  14   0  104.95    6.56
   1  14   0  102.72    6.51
  -1  14   0  100.04    6.28
   1  14   0  109.50    6.29
  -1  14   0  106.71    6.51
   1  14   0  104.41    6.53
  -1  14   0  109.60    6.27
   1  14   0  100.18    6.45
   2 -14   0    1.46    0.34
  -2 -14   0    0.98    0.18
   2 -14   0    1.44    0.42
   2 -14   0    0.62    0.14
  -2 -14   0    0.78    0.28
  -2 -14   0    0.60    0.30
   2 -14   0    0.69    0.31
  -2 -14   0    0.81    0.32
  -2 -14   0    1.26    0.35
  -2 -14   0    1.43    0.39
  -2  14   0    0.89    0.34
   2  14   0    1.00    0.31
   2  14   0    1.38    0.18
  -2  14   0    1.04    0.16
  -2  14   0    1.10    0.35
   2  14   0    1.48    0.64
  -2  14   0    1.56    0.43
   3 -14   0   12.66    0.80
   3 -14   0   12.84    1.04
  -3 -14   0   11.62    1.00
  -3 -14   0   11.99    0.97
  -3 -14   0   12.28    1.02
   3 -14   0   11.09    1.09
   3 -14   0   10.03    1.55
  -3 -14   0   12.08    0.82
  -3 -14   0   13.12    1.00
  -3 -14   0   11.42    0.95
  -3  14   0   12.06    0.81
   3  14   0   10.32    0.93
  -3  14   0   11.66    1.01
   3  14   0   11.26    0.82
  -3  14   0   13.86    1.07
  -3  14   0   13.13    1.16
   3  14   0   11.13    0.94
  -4 -14   0    1.46    0.39
   4 -14   0    1.64    0.50
  -4 -14   0    2.25    0.32
  -4 -14   0    2.23    0.47
  -4 -14   0    1.92    0.44
   4 -14   0    2.24    0.29
   4 -14   0    2.53    0.46
   4 -14   0    1.82    0.41
  -4 -14   0    2.54    0.44
   4  14   0    1.81    0.38
  -4  14   0    1.88    0.49
  -4  14   0    2.49    0.48
  -4  14   0    1.18    0.37
   4  14   0    1.81    0.29
  -4  14   0    2.27    0.52
   4  14   0    1.97    0.40
   5 -14   0   27.45    1.83
   5 -14   0   31.01    2.04
  -5 -14   0   28.40    1.98
  -5 -14   0   28.30    1.87
  -5 -14   0   27.20    1.97
   5 -14   0   28.39    2.00
  -5 -14   0   28.57    2.01
   5 -14   0   25.94    2.15
  -5  14   0   26.99    2.12
  -5  14   0   26.45    1.97
   5  14   0   28.90    1.97
   5  14   0   30.89    2.04
  -5  14   0   31.75    2.08
   5  14   0   28.02    1.87
  -5  14   0   31.44    1.87
   5  14   0   29.35    1.97
   6 -14   0   20.54    1.38
  -6 -14   0   20.74    1.54
  -6 -14   0   21.51    1.43
  -6 -14   0   18.69    1.55
   6 -14   0   17.92    1.70
  -6 -14   0   20.48    1.52
   6 -14   0   19.30    1.52
   6 -14   0   20.44    1.57
  -6  14   0   22.24    1.42
   6  14   0   20.77    1.42
  -6  14   0   18.33    1.52
   6  14   0   20.73    1.51
  -6  14   0   20.52    1.58
   6  14   0   20.07    1.49
   6  14   0   18.52    1.54
  -7 -14   0   11.07    0.94
  -7 -14   0    9.74    1.05
   7 -14   0   11.72    1.01
   7 -14   0   11.08    1.27
   7 -14   0   10.91    1.05
  -7 -14   0   10.32    1.04
  -7 -14   0   12.42    1.06
   7  14   0   10.80    1.07
   7  14   0   11.72    0.97
  -7  14   0   12.41    1.13
  -7  14   0   11.62    0.95
   7  14   0   10.92    0.99
   7  14   0   12.09    1.06
  -7  14   0   10.69    1.04
  -8 -14   0   -0.22    0.40
   8 -14   0    0.46    0.41
   8 -14   0    1.05    0.58
  -8 -14   0    0.34    0.35
  -8 -14   0    0.62    0.39
   8 -14   0   -0.12    0.26
   8  14   0    0.52    0.44
  -8  14   0    0.16    0.32
  -8  14   0    0.45    0.45
   8  14   0    0.23    0.42
   8  14   0   -0.09    0.36
   8  14   0    0.34    0.30
  -8  14   0    0.11    0.36
   9 -14   0   -0.04    0.36
  -9 -14   0    0.12    0.46
   9 -14   0   -0.28    0.45
  -9 -14   0    0.58    0.41
  -9 -14   0    0.99    0.45
  -9  14   0    0.15    0.43
  -9  14   0    0.83    0.41
   9  14   0    0.51    0.46
  -9  14   0    0.52    0.46
   9  14   0    1.04    0.47
   9  14   0    0.53    0.39
  10 -14   0    0.36    0.45
  10 -14   0   -0.80    0.29
 -10 -14   0   -0.47    0.51
 -10 -14   0    0.33    0.42
 -10 -14   0    0.03    0.42
  10  14   0    0.30    0.43
 -10  14   0   -0.96    0.71
  10  14   0    0.26    0.49
 -10  14   0   -0.22    0.48
 -10  14   0   -0.15    0.44
  10  14   0   -0.17    0.43
 -11 -14   0    4.94    0.94
 -11 -14   0    4.16    0.73
  11 -14   0    4.75    0.85
 -11 -14   0    5.41    0.77
  11  14   0    3.90    0.75
  11  14   0    5.21    0.84
  11  14   0    4.60    0.85
 -11  14   0    3.31    0.74
 -11  14   0    4.40    0.76
 -11  14   0    4.42    0.85
  12 -14   0   -0.15    0.50
 -12 -14   0   -0.54    0.42
 -12 -14   0    0.40    0.58
  12 -14   0   -0.99    0.45
 -12 -14   0    1.00    0.47
  12  14   0    0.28    0.51
 -12  14   0   -0.30    0.54
  12  14   0    0.16    0.46
 -12  14   0   -0.32    0.38
 -12  14   0   -0.35    0.49
 -13 -14   0   -0.08    0.46
 -13 -14   0   -0.13    0.60
  13 -14   0    2.91    1.05
  13 -14   0   -0.09    0.50
 -13 -14   0    0.59    0.50
 -13  14   0    0.38    0.51
 -13  14   0    0.20    0.60
  13  14   0   -0.25    0.49
 -13  14   0    0.40    0.56
  13  14   0    0.40    0.56
 -14 -14   0    0.34    0.55
  14 -14   0    0.30    0.62
 -14 -14   0   -0.03    0.70
 -14 -14   0   -0.33    0.51
  14 -14   0    0.77    0.99
  14  14   0    0.26    0.73
 -14  14   0    1.00    0.78
 -14  14   0    0.43    0.62
 -14  14   0    0.73    0.65
  14  14   0    0.33    0.67
  15 -14   0    0.19    0.97
 -15 -14   0   -0.39    0.74
 -15 -14   0    0.05    0.51
  15 -14   0   -0.70    0.61
 -15  14   0    0.94    0.79
 -15  14   0   -0.66    0.63
  15  14   0   -0.20    0.58
  15  14   0   -0.58    0.65
 -15  14   0   -0.27    0.59
  16 -14   0    0.19    0.66
 -16 -14   0    0.61    0.65
  16 -14   0    1.52    1.14
 -16 -14   0   -0.91    0.70
 -16 -14   0    0.05    0.54
 -16  14   0    0.51    0.66
 -16  14   0   -0.70    0.71
 -16  14   0    0.34    0.70
  16  14   0    0.19    0.62
  16  14   0    0.46    0.72
 -17 -14   0    1.29    0.78
  17 -14   0   -1.01    0.68
  17 -14   0   -0.79    1.11
 -17 -14   0    1.96    0.75
 -17  14   0    1.64    0.89
  17  14   0    0.69    0.77
 -17  14   0    1.18    0.72
 -17  14   0    0.09    0.90
 -18 -14   0    0.71    1.18
  18 -14   0    0.17    1.11
 -18 -14   0   -0.16    0.63
 -18 -14   0    0.06    0.61
  18  14   0   -0.24    0.66
 -18  14   0   -0.57    1.02
 -18  14   0    0.99    0.70
  18  14   0   -0.26    0.67
  19 -14   0   -0.71    1.18
 -19 -14   0    0.86    0.81
 -19  14   0    0.38    0.69
  19  14   0    1.44    0.91
 -19  14   0    0.16    0.64
   0 -15   0    0.61    0.32
   0 -15   0    0.44    0.32
   0 -15   0    0.43    0.35
   0  15   0    0.34    0.25
   0  15   0    0.48    0.34
   0  15   0   -0.04    0.21
   0  15   0    0.21    0.31
  -1 -15   0   33.55    1.99
   1 -15   0   32.41    2.27
  -1 -15   0   35.17    2.27
   1 -15   0   34.97    2.33
  -1 -15   0   34.18    2.25
  -1 -15   0   32.29    2.27
   1 -15   0   33.55    2.31
   1  15   0   32.85    2.26
  -1  15   0   36.51    2.34
   1  15   0   31.54    2.24
   1  15   0   32.63    2.18
  -1  15   0   33.62    2.30
  -1  15   0   35.14    2.24
   1  15   0   31.15    1.98
  -2 -15   0   52.38    2.98
  -2 -15   0   44.08    2.94
  -2 -15   0   41.52    2.87
  -2 -15   0   46.51    2.73
  -2 -15   0   44.52    2.95
   2 -15   0   45.60    2.71
   2 -15   0   42.64    3.38
   2 -15   0   44.26    3.05
  -2 -15   0   48.16    3.00
   2 -15   0   48.38    3.00
   2  15   0   41.63    2.91
  -2  15   0   47.05    2.97
  -2  15   0   50.04    3.25
   2  15   0   44.85    2.72
  -2  15   0   46.04    3.00
   2  15   0   43.24    2.90
  -2  15   0   45.53    2.71
  -3 -15   0    8.67    0.78
   3 -15   0    8.75    0.60
  -3 -15   0    8.73    0.63
  -3 -15   0    8.25    0.79
   3 -15   0    8.60    0.93
   3 -15   0    8.94    0.80
  -3 -15   0    8.39    0.78
  -3 -15   0    9.03    0.83
   3 -15   0    8.35    0.84
  -3 -15   0    9.64    0.86
  -3  15   0    8.96    0.93
   3  15   0    7.99    0.75
  -3  15   0    6.94    0.79
   3  15   0    7.93    0.62
  -3  15   0    9.89    0.91
   3  15   0    8.12    0.77
  -3  15   0    8.52    0.61
   4 -15   0    0.08    0.37
  -4 -15   0    0.91    0.30
  -4 -15   0    0.17    0.30
   4 -15   0    0.15    0.30
  -4 -15   0    0.21    0.19
  -4 -15   0    0.39    0.32
   4 -15   0    0.76    0.32
  -4 -15   0    0.66    0.35
   4 -15   0    0.00    0.16
  -4  15   0    0.27    0.33
  -4  15   0    0.62    0.41
  -4  15   0   -0.04    0.30
  -4  15   0    0.57    0.41
   4  15   0    0.28    0.20
   4  15   0    0.16    0.25
   4  15   0    0.98    0.36
   5 -15   0   35.91    2.57
   5 -15   0   35.63    2.19
  -5 -15   0   35.27    2.22
  -5 -15   0   34.05    2.38
   5 -15   0   34.82    2.39
  -5 -15   0   35.45    2.35
   5 -15   0   33.88    2.36
  -5 -15   0   35.78    2.47
   5  15   0   34.23    2.32
   5  15   0   37.91    2.35
   5  15   0   33.87    2.22
  -5  15   0   35.11    2.21
  -5  15   0   34.93    2.41
  -5  15   0   33.89    2.36
  -5  15   0   31.06    2.59
   6 -15   0    2.03    0.51
  -6 -15   0    2.61    0.51
  -6 -15   0    2.73    0.57
   6 -15   0    2.62    0.69
   6 -15   0    2.44    0.39
  -6 -15   0    3.40    0.59
  -6 -15   0    1.74    0.40
   6  15   0    2.52    0.43
   6  15   0    1.88    0.54
   6  15   0    3.14    0.56
  -6  15   0    3.06    0.61
  -6  15   0    2.63    0.56
  -6  15   0    2.41    0.42
   6  15   0    3.33    0.56
   7 -15   0   -0.35    0.48
  -7 -15   0    0.10    0.28
   7 -15   0   -0.23    0.46
   7 -15   0    0.19    0.35
  -7 -15   0    0.29    0.36
  -7 -15   0    0.04    0.35
  -7 -15   0    0.14    0.39
  -7  15   0   -0.14    0.32
   7  15   0    0.18    0.32
  -7  15   0   -0.14    0.25
   7  15   0    0.56    0.30
   7  15   0    0.49    0.42
   7  15   0   -0.24    0.34
  -7  15   0    0.29    0.39
   8 -15   0    2.45    0.59
  -8 -15   0    2.22    0.95
  -8 -15   0    2.93    0.67
  -8 -15   0    2.60    0.50
   8 -15   0    2.72    0.79
  -8 -15   0    1.71    0.55
   8 -15   0    2.18    0.42
   8  15   0    1.67    0.48
   8  15   0    1.91    0.54
   8  15   0    2.83    0.59
  -8  15   0    1.63    0.43
  -8  15   0    2.85    0.63
   8  15   0    2.15    0.45
  -8  15   0    2.85    0.59
   9 -15   0    1.50    0.68
  -9 -15   0    2.65    0.53
   9 -15   0    3.55    0.68
  -9 -15   0    2.95    0.79
  -9 -15   0    4.11    0.69
  -9  15   0    2.50    0.58
   9  15   0    3.88    0.77
   9  15   0    3.03    0.66
  -9  15   0    4.32    0.78
  -9  15   0    3.45    0.61
   9  15   0    4.06    0.72
  10 -15   0   15.08    1.44
 -10 -15   0   16.83    1.52
 -10 -15   0   15.04    1.34
 -10 -15   0   14.17    1.25
  10  15   0   13.23    2.18
  10  15   0   14.15    1.56
  10  15   0   14.08    1.32
 -10  15   0   14.98    1.43
 -10  15   0   13.91    1.51
  11 -15   0   -0.82    0.59
 -11 -15   0    0.87    0.50
  11 -15   0    2.34    0.68
 -11 -15   0    0.68    0.57
 -11 -15   0    1.94    0.72
 -11  15   0    0.11    0.46
  11  15   0    0.65    0.59
 -11  15   0    1.31    0.69
 -11  15   0    1.52    0.64
  11  15   0    0.14    0.50
  11  15   0    0.94    0.58
 -12 -15   0    1.25    0.58
  12 -15   0    1.45    0.59
 -12 -15   0    1.57    0.52
 -12 -15   0    1.01    0.65
  12  15   0    0.67    0.57
 -12  15   0    0.86    0.52
 -12  15   0    1.40    0.64
 -12  15   0    1.09    0.68
  12  15   0    1.48    0.57
 -13 -15   0    1.59    0.73
  13 -15   0    0.44    0.56
  13 -15   0   -0.16    0.72
 -13 -15   0    0.32    0.49
 -13 -15   0    2.36    0.69
  13  15   0    1.13    0.66
 -13  15   0    2.09    0.66
 -13  15   0    1.62    0.66
  13  15   0    0.72    0.55
 -13  15   0    0.77    0.71
  14 -15   0    0.94    0.72
 -14 -15   0    1.29    0.61
 -14 -15   0    0.69    0.59
 -14 -15   0    0.22    0.74
  14 -15   0    1.19    1.07
 -14  15   0    1.07    0.63
  14  15   0    1.85    0.70
  14  15   0    0.84    0.74
 -14  15   0    2.04    0.82
 -14  15   0    1.54    0.67
  15 -15   0    2.56    0.90
 -15 -15   0    1.25    0.72
 -15 -15   0    3.23    1.38
  15 -15   0    0.73    1.07
 -15 -15   0    2.76    0.96
 -15  15   0    1.87    0.68
 -15  15   0    0.89    0.64
  15  15   0    1.18    0.78
  15  15   0    2.22    0.85
 -15  15   0    1.60    0.86
 -16 -15   0    0.75    0.86
  16 -15   0    0.45    0.71
 -16 -15   0    0.43    0.65
  16 -15   0    0.19    1.11
 -16 -15   0   -0.01    0.59
 -16  15   0    0.27    0.73
  16  15   0    1.65    0.79
 -16  15   0    1.11    0.72
  16  15   0   -0.28    0.70
 -16  15   0    0.09    0.78
 -17 -15   0    1.84    0.83
  17 -15   0    1.83    0.82
 -17 -15   0    0.81    0.77
  17 -15   0    1.13    1.16
 -17 -15   0    1.32    0.73
  17  15   0    1.34    0.82
 -17  15   0    1.38    0.97
 -17  15   0   -0.04    0.73
 -17  15   0    0.35    0.74
  17  15   0    1.05    0.79
  18 -15   0    0.99    1.13
 -18 -15   0   -1.72    0.88
 -18 -15   0   -0.83    0.65
  18  15   0   -0.19    0.72
 -18  15   0    0.73    0.75
 -18  15   0    0.70    0.76
  18  15   0   -0.17    0.75
 -19 -15   0    1.55    0.81
  19  15   0   -0.25    0.78
 -19  15   0    0.36    0.69
 -19  15   0    0.33    0.79
   0 -16   0  304.83   18.51
   0 -16   0  346.36   18.70
   0 -16   0  310.03   18.51
   0  16   0  339.42   18.63
   0  16   0  307.32   18.50
   0  16   0  291.07   18.40
   0  16   0  297.74   18.39
  -1 -16   0    2.75    0.50
  -1 -16   0    2.31    0.52
  -1 -16   0    3.14    0.55
   1 -16   0    3.41    0.61
  -1 -16   0    2.35    0.24
   1 -16   0    3.13    0.54
   1 -16   0    2.85    0.54
  -1  16   0    2.60    0.52
   1  16   0    2.82    0.72
  -1  16   0    4.65    0.60
   1  16   0    2.78    0.51
   1  16   0    3.19    0.47
   1  16   0    2.93    0.23
  -1  16   0    4.43    0.65
  -2 -16   0   27.68    1.71
  -2 -16   0   23.84    1.69
   2 -16   0   20.95    1.69
   2 -16   0   23.11    1.42
   2 -16   0   23.16    1.78
   2 -16   0   22.31    1.62
  -2 -16   0   23.75    1.72
  -2 -16   0   23.29    1.44
   2  16   0   24.19    1.44
   2  16   0   25.04    1.65
   2  16   0   21.16    1.64
  -2  16   0   22.14    1.41
  -2  16   0   25.06    1.79
  -2  16   0   21.70    1.68
  -2  16   0   23.23    1.41
  -2  16   0   22.72    1.73
   3 -16   0   74.67    4.14
  -3 -16   0   72.93    4.38
  -3 -16   0   68.97    4.16
  -3 -16   0   69.74    4.39
  -3 -16   0   68.82    4.32
   3 -16   0   69.77    4.52
  -3 -16   0   68.42    4.40
   3 -16   0   66.51    4.38
  -3 -16   0   69.31    4.36
   3 -16   0   72.08    4.36
   3  16   0   68.32    4.34
  -3  16   0   69.45    4.50
  -3  16   0   68.63    4.14
   3  16   0   70.28    4.16
   3  16   0   69.43    4.32
  -3  16   0   71.99    4.45
  -3  16   0   65.33    4.36
  -4 -16   0    0.60    0.37
  -4 -16   0    0.11    0.21
  -4 -16   0    0.16    0.30
  -4 -16   0    1.09    0.41
  -4 -16   0    0.24    0.31
   4 -16   0    0.92    0.21
   4 -16   0    0.55    0.37
   4 -16   0    0.69    0.47
   4 -16   0    0.87    0.35
  -4 -16   0   -0.15    0.32
   4  16   0    0.13    0.33
   4  16   0    0.77    0.35
  -4  16   0    0.66    0.41
  -4  16   0    0.12    0.35
  -4  16   0    0.78    0.36
   4  16   0    0.27    0.21
   5 -16   0    4.24    0.69
  -5 -16   0    4.43    0.68
  -5 -16   0    4.14    0.62
  -5 -16   0    3.42    0.63
   5 -16   0    4.25    0.83
   5 -16   0    3.57    0.44
  -5 -16   0    3.92    0.48
  -5 -16   0    4.55    0.69
   5 -16   0    3.17    0.68
  -5  16   0    4.37    0.65
  -5  16   0    3.35    0.46
   5  16   0    3.47    0.48
   5  16   0    4.98    0.67
   5  16   0    3.31    0.62
  -5  16   0    5.47    0.77
  -6 -16   0    4.18    0.67
   6 -16   0    4.66    0.51
  -6 -16   0    4.55    0.73
   6 -16   0    4.61    0.72
  -6 -16   0    4.93    0.58
   6 -16   0    4.90    0.90
  -6 -16   0    4.60    0.69
   6  16   0    3.87    0.64
   6  16   0    4.26    0.56
  -6  16   0    3.98    0.70
   6  16   0    4.11    0.67
  -6  16   0    5.18    0.57
   6  16   0    2.58    0.56
  -6  16   0    5.44    0.76
   7 -16   0   80.39    5.18
  -7 -16   0   74.76    4.74
   7 -16   0   80.09    5.22
  -7 -16   0   79.22    4.92
  -7 -16   0   75.71    4.85
   7 -16   0   72.31    4.88
  -7 -16   0   77.39    4.88
  -7  16   0   68.89    4.84
   7  16   0   77.48    4.90
  -7  16   0   73.88    4.73
   7  16   0   81.19    4.76
   7  16   0   84.36    4.86
  -7  16   0   81.54    4.95
   7  16   0   77.27    4.83
   8 -16   0    1.16    0.65
   8 -16   0    1.06    0.34
  -8 -16   0    0.60    0.37
  -8 -16   0    0.45    0.42
   8 -16   0    0.48    0.42
  -8 -16   0    0.57    0.49
  -8  16   0    2.04    0.60
   8  16   0    0.55    0.42
  -8  16   0    0.87    0.46
   8  16   0    0.39    0.44
   8  16   0    0.37    0.31
   8  16   0    1.04    0.49
  -8  16   0   -0.03    0.32
  -9 -16   0    1.55    0.59
   9 -16   0    0.42    0.58
   9 -16   0    2.47    0.66
  -9 -16   0    1.43    0.61
  -9 -16   0    0.73    0.45
   9  16   0    1.75    0.55
  -9  16   0    1.79    0.66
  -9  16   0    1.24    0.59
  -9  16   0    0.88    0.47
   9  16   0    2.35    0.98
   9  16   0    1.39    0.65
 -10 -16   0    9.74    1.23
  10 -16   0    9.11    1.21
 -10 -16   0    8.61    1.02
 -10 -16   0    8.03    1.03
  10  16   0    8.65    1.15
 -10  16   0    7.98    1.10
  10  16   0    6.82    1.01
  10  16   0    8.57    1.03
 -10  16   0    9.26    1.21
  11 -16   0    9.41    1.16
 -11 -16   0    7.45    0.94
 -11 -16   0    8.65    1.15
 -11 -16   0    7.88    1.01
 -11  16   0    8.15    1.18
  11  16   0    6.44    1.05
 -11  16   0    7.90    1.03
  11  16   0    6.74    0.98
 -11  16   0    6.06    0.94
  12 -16   0   -0.56    0.42
 -12 -16   0    0.97    0.66
 -12 -16   0    0.15    0.52
 -12 -16   0   -0.16    0.50
  12 -16   0    1.00    0.56
  12  16   0    0.57    0.48
  12  16   0    1.14    0.63
 -12  16   0   -0.03    0.49
 -12  16   0    0.84    0.63
 -12  16   0    0.56    0.58
 -13 -16   0   -0.07    0.49
 -13 -16   0   -0.21    0.61
 -13 -16   0    0.43    0.56
  13 -16   0   -0.21    0.56
  13 -16   0    0.12    0.59
  13  16   0    0.87    0.62
  13  16   0    0.37    0.57
 -13  16   0    0.39    0.52
 -13  16   0    0.57    0.67
 -13  16   0    0.78    0.57
 -14 -16   0    0.19    0.53
 -14 -16   0   -0.36    0.57
 -14 -16   0   -0.13    0.69
  14 -16   0    0.35    0.64
 -14  16   0    0.10    0.67
  14  16   0   -0.38    0.53
 -14  16   0    0.52    0.74
  14  16   0   -0.36    0.61
 -14  16   0    0.07    0.60
 -15 -16   0    0.52    0.77
 -15 -16   0   -0.06    0.61
  15 -16   0   -0.28    1.09
 -15 -16   0   -0.73    0.47
  15 -16   0    1.06    0.88
 -15  16   0    1.47    0.81
  15  16   0    0.22    0.64
 -15  16   0   -0.44    0.59
 -15  16   0    0.69    0.62
  15  16   0    0.33    0.66
 -16 -16   0    0.19    0.59
 -16 -16   0    0.47    0.64
 -16 -16   0    1.13    1.34
  16 -16   0    1.34    0.75
  16 -16   0    0.43    1.20
 -16  16   0    0.99    0.85
  16  16   0    0.10    0.66
 -16  16   0    0.24    0.60
  16  16   0   -0.02    0.70
 -16  16   0   -0.13    0.64
 -17 -16   0    1.19    0.75
 -17 -16   0   -0.51    0.43
  17 -16   0    0.36    1.19
 -17 -16   0   -0.10    0.70
  17 -16   0    0.42    0.93
  17  16   0    0.07    0.68
 -17  16   0   -0.35    1.42
 -17  16   0    0.34    0.80
  17  16   0   -0.53    0.67
 -17  16   0   -0.28    0.61
  18 -16   0    1.14    1.24
 -18 -16   0    0.51    0.66
 -18 -16   0    0.03    0.73
  18  16   0   -0.75    0.82
 -18  16   0    0.24    0.73
 -18  16   0   -0.46    0.65
  18  16   0    0.60    0.79
  19 -16   0   -0.26    1.26
 -19 -16   0    0.15    1.37
  19  16   0    0.82    0.83
 -19  16   0    0.41    0.79
 -19  16   0    0.46    0.83
   0 -17   0   -0.08    0.31
   0 -17   0    0.24    0.34
   0  17   0   -0.63    0.30
   0  17   0   -0.64    0.50
   0  17   0    0.06    0.27
   0  17   0    0.05    0.34
   1 -17   0   64.60    4.09
   1 -17   0   62.95    4.10
  -1 -17   0   64.91    4.06
  -1 -17   0   66.66    4.11
   1 -17   0   62.20    4.11
  -1 -17   0   70.38    4.08
  -1 -17   0   62.17    3.74
   1  17   0   63.12    3.74
  -1  17   0   60.94    4.08
   1  17   0   62.85    3.97
   1  17   0   63.99    3.97
  -1  17   0   65.89    4.13
   1  17   0   61.44    4.04
   1  17   0   64.54    3.73
  -1  17   0   60.77    4.01
   2 -17   0   14.84    1.30
  -2 -17   0   14.76    1.25
  -2 -17   0   17.26    1.23
   2 -17   0   15.04    0.91
   2 -17   0   14.00    1.23
   2 -17   0   13.47    1.13
  -2 -17   0   14.36    0.93
   2 -17   0   14.20    1.26
  -2 -17   0   14.98    1.22
  -2  17   0   14.43    1.28
  -2  17   0   14.23    0.91
   2  17   0   13.04    1.15
  -2  17   0   13.58    1.18
  -2  17   0   14.29    0.91
  -2  17   0   14.78    1.29
   2  17   0   14.16    0.95
   2  17   0   15.52    1.17
   3 -17   0    1.61    0.40
  -3 -17   0    0.55    0.33
  -3 -17   0    1.28    0.25
  -3 -17   0    1.23    0.40
   3 -17   0    0.78    0.40
  -3 -17   0    1.07    0.43
  -3 -17   0    1.08    0.42
  -3 -17   0    1.37    0.42
   3 -17   0    0.72    0.19
   3 -17   0    0.77    0.50
  -3  17   0    0.47    0.42
   3  17   0    1.52    0.42
   3  17   0    1.89    0.26
  -3  17   0    1.09    0.42
  -3  17   0    1.16    0.46
  -3  17   0    1.10    0.21
   3  17   0    0.89    0.35
  -4 -17   0   23.20    1.58
   4 -17   0   19.87    1.61
   4 -17   0   17.46    1.55
  -4 -17   0   21.25    1.56
   4 -17   0   20.42    1.34
   4 -17   0   22.72    1.79
  -4 -17   0   20.50    1.63
  -4 -17   0   19.70    1.37
  -4 -17   0   20.97    1.60
  -4 -17   0   21.14    1.63
  -4  17   0   19.16    1.60
   4  17   0   21.99    1.39
   4  17   0   22.87    1.57
  -4  17   0   20.74    1.67
   4  17   0   23.33    1.60
  -4  17   0   18.98    1.59
  -5 -17   0  124.09    6.94
   5 -17   0  115.84    6.96
  -5 -17   0  109.58    6.89
  -5 -17   0  106.69    6.73
   5 -17   0  114.41    6.71
  -5 -17   0  103.56    6.91
  -5 -17   0  113.07    6.96
   5 -17   0  104.73    7.10
   5  17   0  121.09    6.91
  -5  17   0  112.14    6.97
  -5  17   0  115.62    6.95
   5  17   0  108.79    6.74
  -5  17   0  115.99    6.73
   5  17   0  117.06    6.89
  -6 -17   0    2.98    0.60
   6 -17   0    1.92    0.71
  -6 -17   0    2.10    0.41
  -6 -17   0    2.90    0.61
  -6 -17   0    2.39    0.55
   6 -17   0    2.44    0.57
   6 -17   0    2.23    0.39
  -6  17   0    1.75    0.39
   6  17   0    2.24    0.41
  -6  17   0    2.60    0.62
   6  17   0    2.69    0.53
  -6  17   0    2.78    0.58
   6  17   0    2.75    0.58
  -7 -17   0   24.08    1.98
  -7 -17   0   26.02    1.81
   7 -17   0   27.02    2.24
  -7 -17   0   28.18    1.97
  -7 -17   0   23.22    2.04
   7 -17   0   25.55    1.98
   7 -17   0   24.66    2.20
   7  17   0   25.31    1.92
  -7  17   0   28.19    2.00
   7  17   0   27.64    1.82
   7  17   0   27.56    1.95
  -7  17   0   29.29    2.09
   7  17   0   25.18    1.97
  -7  17   0   25.67    1.81
   8 -17   0    1.60    0.41
   8 -17   0    1.41    0.53
   8 -17   0    2.24    0.84
  -8 -17   0    0.43    0.39
  -8 -17   0    0.64    0.44
  -8 -17   0    1.91    0.60
  -8  17   0    1.99    0.46
   8  17   0    1.15    0.45
   8  17   0    1.71    0.51
  -8  17   0    2.60    0.58
  -8  17   0    1.48    0.60
   8  17   0    2.52    0.53
   8  17   0    1.00    0.51
  -9 -17   0    8.22    0.92
   9 -17   0    7.85    1.02
  -9 -17   0    7.22    1.04
  -9 -17   0    6.88    0.96
   9 -17   0    5.66    1.22
   9  17   0    8.04    1.06
   9  17   0    9.27    1.61
  -9  17   0    7.22    1.02
  -9  17   0    7.72    0.89
   9  17   0    7.88    1.00
  -9  17   0    7.23    1.00
  10 -17   0   25.51    2.25
 -10 -17   0   24.86    2.13
 -10 -17   0   32.16    2.38
 -10 -17   0   28.35    2.13
 -10  17   0   27.79    2.19
  10  17   0   32.32    2.26
 -10  17   0   30.89    2.36
  10  17   0   26.66    2.20
  10  17   0   29.44    2.29
 -11 -17   0    0.23    0.56
 -11 -17   0   -0.50    0.63
  11 -17   0   -0.56    0.50
 -11 -17   0   -0.28    0.51
  11 -17   0    0.49    0.55
  11  17   0   -0.53    0.45
 -11  17   0    0.42    0.55
 -11  17   0    0.44    0.53
  11  17   0   -0.04    0.58
 -11  17   0   -0.83    0.62
 -12 -17   0    0.19    0.58
 -12 -17   0    0.39    0.47
 -12 -17   0    0.12    0.48
  12 -17   0    0.00    0.61
  12 -17   0    1.12    0.63
  12  17   0    0.61    0.57
 -12  17   0    0.29    0.65
 -12  17   0    0.44    0.53
  12  17   0    0.68    0.58
 -12  17   0    0.49    0.52
  13 -17   0    1.01    0.66
  13 -17   0   -1.15    0.62
 -13 -17   0    1.17    0.55
 -13 -17   0    0.28    0.70
 -13 -17   0    0.68    0.62
  13  17   0   -0.29    0.57
 -13  17   0    1.26    0.61
 -13  17   0    0.12    0.63
  13  17   0    0.21    0.58
 -13  17   0    0.42    0.67
 -14 -17   0    0.00    0.55
  14 -17   0   -0.37    0.66
 -14 -17   0   -0.12    0.69
  14 -17   0   -0.60    0.53
 -14 -17   0    0.93    0.57
 -14  17   0   -0.30    0.62
 -14  17   0   -0.35    0.53
  14  17   0   -0.07    0.67
 -14  17   0   -0.44    0.59
  14  17   0    0.27    0.60
 -15 -17   0   -0.03    0.70
  15 -17   0   -1.66    1.05
 -15 -17   0    0.87    0.62
 -15 -17   0    0.43    0.61
 -15  17   0   -0.05    0.53
  15  17   0   -0.45    0.60
  15  17   0    0.44    0.70
 -15  17   0    0.55    0.67
 -15  17   0    0.42    0.64
 -16 -17   0    0.11    0.63
  16 -17   0    0.55    1.11
 -16 -17   0    3.53    0.93
 -16 -17   0   -0.20    0.57
  16 -17   0    0.35    0.70
 -16  17   0    0.81    0.79
 -16  17   0    0.10    0.72
  16  17   0    0.56    0.82
  16  17   0    0.85    0.74
 -16  17   0    0.53    0.67
 -17 -17   0   -0.63    0.63
 -17 -17   0    0.32    0.65
  17 -17   0    0.53    1.23
  17  17   0   -1.06    0.65
 -17  17   0    0.96    1.42
 -17  17   0   -0.27    0.69
  17  17   0   -1.49    0.62
  18 -17   0    2.83    1.39
 -18 -17   0    0.19    0.77
 -18  17   0    0.84    0.87
  18  17   0    0.98    0.77
 -18  17   0    1.30    0.83
  19 -17   0   -2.45    0.98
 -19  17   0    0.11    0.73
 -19  17   0    0.19    0.70
  19  17   0    0.43    0.81
   0 -18   0  239.83   13.72
   0 -18   0  226.48   13.71
   0 -18   0  222.35   13.70
   0  18   0  236.94   13.58
   0  18   0  227.72   13.69
   0  18   0  218.79   13.60
   0  18   0  234.66   13.70
  -1 -18   0  145.01    8.98
  -1 -18   0  139.95    9.00
   1 -18   0  155.55    9.06
  -1 -18   0  143.79    8.65
   1 -18   0  148.68    9.02
   1 -18   0  148.16    9.05
  -1 -18   0  160.73    9.02
   1  18   0  154.17    8.91
   1  18   0  149.32    8.99
  -1  18   0  149.52    9.03
   1  18   0  141.90    8.89
  -1  18   0  151.07    9.05
  -1  18   0  145.54    8.94
  -2 -18   0    1.21    0.21
  -2 -18   0    1.17    0.46
   2 -18   0    1.77    0.55
  -2 -18   0    0.55    0.37
   2 -18   0    1.25    0.45
  -2 -18   0    1.01    0.41
   2 -18   0    0.67    0.44
  -2  18   0    1.27    0.45
  -2  18   0    1.22    0.18
  -2  18   0    1.42    0.17
   2  18   0    1.06    0.32
  -2  18   0    1.30    0.46
   2  18   0    1.23    0.44
  -2  18   0    1.11    0.47
   2  18   0    1.50    0.43
  -3 -18   0   26.85    1.91
   3 -18   0   24.15    2.07
  -3 -18   0   31.04    1.99
   3 -18   0   29.71    1.70
   3 -18   0   26.38    1.99
   3 -18   0   24.22    2.23
  -3 -18   0   27.62    2.02
  -3 -18   0   28.65    1.99
  -3 -18   0   24.48    1.97
  -3 -18   0   26.03    1.71
   3  18   0   27.95    1.72
   3  18   0   27.38    1.96
  -3  18   0   27.05    2.00
  -3  18   0   29.01    1.70
  -3  18   0   30.02    2.09
   3  18   0   26.18    1.91
   4 -18   0   14.53    0.97
  -4 -18   0   14.63    1.27
  -4 -18   0   13.82    1.27
  -4 -18   0   14.54    1.20
   4 -18   0   13.21    1.24
   4 -18   0   14.95    1.40
  -4 -18   0   14.57    1.21
  -4 -18   0   16.21    1.28
  -4 -18   0   14.96    1.02
   4  18   0   13.24    1.18
   4  18   0   14.21    1.19
   4  18   0   14.78    1.00
  -4  18   0   13.39    1.26
  -4  18   0   12.50    1.02
  -4  18   0   15.07    1.34
  -5 -18   0   22.23    1.65
  -5 -18   0   19.05    1.59
   5 -18   0   17.28    1.55
  -5 -18   0   20.22    1.35
   5 -18   0   18.46    1.29
   5 -18   0   16.01    1.68
  -5 -18   0   20.31    1.53
  -5 -18   0   20.48    1.55
  -5  18   0   19.72    1.60
   5  18   0   18.50    1.52
   5  18   0   18.93    1.49
  -5  18   0   22.71    1.66
  -5  18   0   19.92    1.34
   5  18   0   19.02    1.34
   6 -18   0    0.27    0.52
  -6 -18   0    0.58    0.40
   6 -18   0    1.52    0.52
   6 -18   0    0.42    0.26
  -6 -18   0    1.23    0.94
  -6 -18   0    1.62    0.52
  -6 -18   0    0.33    0.48
  -6 -18   0    0.34    0.30
  -6  18   0    1.46    0.36
  -6  18   0    1.32    0.57
   6  18   0    1.74    0.50
   6  18   0    1.17    0.49
   6  18   0    1.05    0.34
  -6  18   0    0.64    0.48
  -7 -18   0   11.75    1.46
   7 -18   0   11.69    1.21
  -7 -18   0   12.20    1.04
   7 -18   0   12.15    1.42
   7 -18   0   11.61    1.47
  -7 -18   0   10.85    1.15
   7  18   0   13.85    1.06
  -7  18   0   13.39    1.30
  -7  18   0   12.20    1.23
  -7  18   0   12.10    1.01
   7  18   0   13.94    1.21
   7  18   0   13.50    1.20
   8 -18   0    2.07    0.59
   8 -18   0    1.88    0.80
  -8 -18   0    1.16    0.50
  -8 -18   0    1.60    0.45
   8 -18   0    1.14    0.37
  -8 -18   0    1.33    0.58
   8  18   0    1.14    0.50
   8  18   0    1.89    0.55
   8  18   0    1.63    0.59
   8  18   0    1.60    0.47
  -8  18   0    1.22    0.42
  -8  18   0    2.17    0.65
  -9 -18   0   12.47    1.30
  -9 -18   0   13.88    1.22
   9 -18   0   14.18    1.35
  -9 -18   0   15.06    1.46
   9 -18   0    8.94    1.55
  -9  18   0   15.09    1.50
  -9  18   0   12.38    1.33
   9  18   0   15.69    2.29
  -9  18   0   11.93    1.19
   9  18   0   13.43    1.41
   9  18   0   14.90    1.44
 -10 -18   0   48.64    3.48
  10 -18   0   54.30    3.78
 -10 -18   0   56.49    3.78
 -10 -18   0   46.62    3.57
  10  18   0   58.15    3.67
 -10  18   0   51.61    3.65
 -10  18   0   60.52    3.82
  10  18   0   54.81    3.64
  10  18   0   52.24    3.69
 -11 -18   0    3.56    0.72
  11 -18   0    5.77    0.95
 -11 -18   0    3.19    0.82
 -11 -18   0    5.67    0.99
 -11  18   0    5.23    0.92
  11  18   0    2.97    0.74
  11  18   0    3.28    0.84
 -11  18   0    4.17    1.01
 -11  18   0    2.58    0.65
 -12 -18   0    0.69    0.53
  12 -18   0    0.25    0.50
 -12 -18   0    0.25    0.62
  12 -18   0    0.72    0.67
 -12 -18   0    0.84    0.54
 -12  18   0    1.04    0.70
  12  18   0    0.52    0.62
  12  18   0   -0.34    0.49
 -12  18   0    0.48    0.51
 -12  18   0   -0.47    0.55
 -13 -18   0    7.66    1.09
 -13 -18   0    7.33    1.21
  13 -18   0    6.05    1.07
 -13 -18   0    6.87    1.03
 -13  18   0    7.58    1.02
 -13  18   0    9.19    1.28
  13  18   0    7.62    1.16
  13  18   0    7.30    1.99
 -14 -18   0   -0.13    0.57
 -14 -18   0    0.15    0.62
  14 -18   0   -0.17    0.62
  14 -18   0    0.44    0.59
 -14 -18   0    1.27    0.73
  14  18   0   -0.01    0.64
 -14  18   0   -0.05    0.62
  14  18   0    0.28    0.57
 -14  18   0    0.55    0.71
 -14  18   0   -0.54    0.49
 -15 -18   0    1.23    1.29
 -15 -18   0   -0.99    0.58
  15 -18   0    2.48    1.20
 -15 -18   0   -1.12    0.54
  15 -18   0    0.39    1.17
 -15  18   0   -0.10    0.63
 -15  18   0   -0.19    0.61
  15  18   0   -0.91    0.60
 -15  18   0   -0.39    0.69
  15  18   0    0.20    0.60
  16 -18   0   -0.99    0.98
 -16 -18   0   -0.37    0.64
 -16 -18   0    0.61    0.71
  16 -18   0    0.11    0.75
 -16  18   0    0.13    0.63
  16  18   0    0.66    0.74
 -16  18   0   -0.29    0.72
  16  18   0   -0.37    0.63
 -16  18   0    0.52    0.70
 -17 -18   0    1.50    0.80
  17 -18   0    1.96    1.40
 -17 -18   0   -0.92    0.56
  17  18   0    0.06    0.71
 -17  18   0   -0.23    0.66
 -17  18   0    0.07    0.62
  17  18   0    0.50    0.69
 -18 -18   0    0.30    0.75
  18 -18   0   -0.78    1.07
  18  18   0   -0.05    0.74
 -18  18   0   -0.44    0.84
 -18  18   0    1.17    0.81
   0 -19   0    0.32    0.36
   0 -19   0    0.03    0.36
   0 -19   0    0.05    0.37
   0  19   0    0.09    0.29
   0  19   0   -0.03    0.30
   0  19   0    0.18    0.33
   0  19   0    0.33    0.40
  -1 -19   0    4.13    0.71
  -1 -19   0    4.00    0.68
   1 -19   0    3.06    0.62
   1 -19   0    3.78    0.71
  -1 -19   0    3.50    0.66
   1 -19   0    3.65    0.67
   1  19   0    3.04    0.53
   1  19   0    5.59    0.70
   1  19   0    4.36    0.69
  -1  19   0    4.67    0.68
  -1  19   0    3.77    0.68
  -1  19   0    3.46    0.55
  -1  19   0    4.53    0.73
  -2 -19   0    5.01    0.76
  -2 -19   0    3.51    0.35
  -2 -19   0    3.80    0.65
  -2 -19   0    3.73    0.64
   2 -19   0    3.03    0.64
   2 -19   0    3.76    0.76
  -2  19   0    3.56    0.29
  -2  19   0    3.83    0.31
  -2  19   0    2.61    0.66
  -2  19   0    3.51    1.29
   2  19   0    4.24    0.66
  -2  19   0    4.24    0.69
   2  19   0    5.04    0.68
  -3 -19   0    3.95    0.66
   3 -19   0    3.46    0.71
  -3 -19   0    3.42    0.68
  -3 -19   0    3.24    0.55
  -3 -19   0    4.15    0.65
  -3 -19   0    3.36    0.62
   3 -19   0    2.91    0.60
  -3 -19   0    2.66    0.35
   3 -19   0    3.57    0.32
  -3  19   0    3.64    0.67
  -3  19   0    3.65    0.34
   3  19   0    3.10    0.55
   3  19   0    4.40    0.67
   3  19   0    3.12    0.35
  -3  19   0    3.14    0.62
   4 -19   0   16.49    1.59
   4 -19   0   17.83    1.47
  -4 -19   0   17.42    1.47
   4 -19   0   17.45    1.16
  -4 -19   0   19.67    1.43
  -4 -19   0   17.85    1.43
  -4 -19   0   17.56    1.49
  -4 -19   0   18.55    1.21
  -4 -19   0   17.26    1.40
  -4  19   0   19.01    1.54
   4  19   0   19.01    1.42
   4  19   0   16.76    1.42
  -4  19   0   17.67    1.47
  -4  19   0   17.07    1.18
   4  19   0   18.02    1.20
  -5 -19   0   15.32    1.34
  -5 -19   0   14.76    1.13
  -5 -19   0   14.91    1.33
   5 -19   0   14.92    1.38
  -5 -19   0   16.84    1.41
  -5 -19   0   16.83    1.40
  -5 -19   0   13.76    1.40
   5 -19   0   16.49    1.10
   5  19   0   15.31    1.33
   5  19   0   16.62    1.14
  -5  19   0   18.55    1.50
   5  19   0   18.18    1.37
  -5  19   0   16.14    1.13
  -5  19   0   15.75    1.37
  -6 -19   0   41.38    2.98
  -6 -19   0   44.83    2.82
   6 -19   0   43.16    2.77
  -6 -19   0   40.02    3.22
   6 -19   0   44.04    3.24
   6 -19   0   44.93    3.04
  -6  19   0   46.67    3.10
  -6  19   0   42.65    2.79
   6  19   0   48.40    3.00
   6  19   0   43.85    2.97
   6  19   0   46.42    2.82
  -6  19   0   48.10    3.07
   7 -19   0    0.17    0.38
  -7 -19   0    0.16    0.28
   7 -19   0    0.11    0.56
  -7 -19   0    0.22    0.40
  -7 -19   0   -0.11    0.40
   7  19   0    0.18    0.41
  -7  19   0    0.02    0.44
  -7  19   0   -0.10    0.36
   7  19   0    0.40    0.42
  -7  19   0    0.76    0.33
   7  19   0    0.13    0.27
   8 -19   0    6.68    0.92
   8 -19   0    4.33    1.06
   8 -19   0    5.37    0.65
  -8 -19   0    4.92    0.79
  -8 -19   0    7.45    0.98
  -8 -19   0    6.48    0.74
   8  19   0    6.40    0.87
  -8  19   0    5.58    0.88
   8  19   0    5.60    0.83
  -8  19   0    5.86    0.87
  -8  19   0    5.53    0.71
   9 -19   0   -1.08    0.61
   9 -19   0    0.48    0.53
  -9 -19   0    0.75    0.64
  -9 -19   0    0.06    0.43
  -9 -19   0   -0.03    0.80
  -9  19   0    1.30    0.50
   9  19   0    0.66    0.60
  -9  19   0    1.87    0.72
   9  19   0    1.34    0.59
  -9  19   0    0.57    0.53
   9  19   0    0.78    0.58
 -10 -19   0   13.58    1.50
 -10 -19   0   16.69    1.71
 -10 -19   0   14.45    1.39
  10 -19   0   13.42    1.56
  10  19   0   15.33    1.50
 -10  19   0   20.05    1.77
 -10  19   0   15.62    1.54
  10  19   0   15.96    1.54
  10  19   0   10.26    1.41
 -11 -19   0   13.17    1.36
  11 -19   0   14.25    1.49
 -11 -19   0   17.70    1.54
 -11 -19   0   15.77    1.61
  11  19   0   14.52    1.57
 -11  19   0   15.07    1.46
  11  19   0   13.18    1.39
 -11  19   0   13.51    1.35
 -11  19   0   17.49    1.75
 -12 -19   0    0.72    0.67
 -12 -19   0    0.17    0.55
  12 -19   0   -0.59    0.60
 -12 -19   0    1.26    0.58
  12 -19   0    0.62    0.57
 -12  19   0    0.64    0.62
 -12  19   0    0.52    0.57
  12  19   0    1.00    0.58
 -12  19   0    1.03    0.56
  12  19   0   -0.20    0.54
 -13 -19   0    1.64    0.60
  13 -19   0    0.51    0.61
 -13 -19   0    1.59    0.67
 -13 -19   0    1.74    0.78
  13  19   0    1.50    0.78
 -13  19   0    1.89    0.82
 -13  19   0    1.45    0.77
  13  19   0    1.25    0.79
 -13  19   0    2.79    0.67
  14 -19   0   -0.34    0.60
 -14 -19   0    0.34    0.62
 -14 -19   0    0.12    0.51
 -14 -19   0    0.73    0.74
  14 -19   0    0.11    0.63
  14  19   0    0.31    0.61
 -14  19   0   -0.90    0.61
  14  19   0   -0.63    0.59
 -14  19   0   -0.51    0.53
 -14  19   0    0.39    0.66
 -15 -19   0    1.18    0.78
 -15 -19   0    0.58    0.71
  15 -19   0   -0.10    0.95
  15 -19   0    0.56    0.78
 -15 -19   0    0.54    0.64
  15  19   0    0.86    1.24
 -15  19   0    0.37    0.81
 -15  19   0    0.01    0.63
  15  19   0    0.95    0.73
 -15  19   0   -0.56    0.59
 -16 -19   0    1.50    0.75
  16 -19   0    0.13    0.70
  16 -19   0   -1.39    0.95
 -16 -19   0   -0.39    0.65
 -16 -19   0   -0.52    0.47
  16  19   0   -0.57    0.69
 -16  19   0    0.21    0.68
 -16  19   0   -1.66    0.86
  16  19   0    0.53    1.36
 -16  19   0   -0.21    0.61
 -17 -19   0    0.03    0.64
  17 -19   0   -0.60    1.26
 -17 -19   0   -0.54    0.63
 -17  19   0   -0.76    0.75
 -17  19   0   -0.17    0.64
  17  19   0   -0.06    0.69
  18 -19   0   -2.78    1.97
 -18 -19   0    0.10    0.74
 -18  19   0   -0.80    0.75
 -18  19   0   -0.47    0.72
  18  19   0    0.50    0.78
   0 -20   0  466.65   27.75
   0 -20   0  477.55   27.77
   0 -20   0  455.09   27.75
   0  20   0  473.80   27.74
   0  20   0  438.96   27.73
   0  20   0  476.00   27.65
   0  20   0  510.60   27.63
   1 -20   0   12.96    1.21
   1 -20   0   11.10    1.19
  -1 -20   0   12.21    1.14
  -1 -20   0   11.66    1.17
  -1 -20   0   13.62    1.25
   1  20   0   11.34    1.06
   1  20   0   11.80    1.09
  -1  20   0   12.47    1.24
  -1  20   0   12.49    1.11
  -1  20   0   12.28    1.06
   1  20   0   11.20    1.16
  -2 -20   0    0.28    0.39
   2 -20   0    0.49    0.42
   2 -20   0    0.12    0.41
  -2 -20   0    0.30    0.40
  -2 -20   0   -0.01    0.38
  -2 -20   0    0.32    0.15
  -2  20   0   -0.44    0.37
   2  20   0    0.13    0.34
   2  20   0    0.45    0.25
  -2  20   0    0.16    0.36
   2  20   0    0.62    0.38
  -3 -20   0    0.28    0.35
   3 -20   0    0.64    0.40
   3 -20   0    0.69    0.49
  -3 -20   0    1.60    0.50
  -3 -20   0    0.90    0.47
  -3 -20   0    0.58    0.38
  -3 -20   0    0.92    0.22
   3 -20   0    1.06    0.18
   3  20   0    1.29    0.21
  -3  20   0    0.86    0.18
  -3  20   0    0.98    0.47
   3  20   0    0.40    0.33
  -3  20   0    0.71    0.44
   3  20   0    1.11    0.45
  -3  20   0    0.79    0.17
  -4 -20   0    9.75    1.03
  -4 -20   0    8.41    1.11
  -4 -20   0    9.47    0.94
  -4 -20   0    8.14    0.87
   4 -20   0    8.81    0.64
   4 -20   0    8.49    1.18
  -4 -20   0    6.56    0.83
  -4 -20   0    8.28    0.69
   4 -20   0    8.48    1.02
   4  20   0    9.77    0.69
   4  20   0   11.19    0.95
   4  20   0    9.37    0.91
  -4  20   0    8.73    1.05
  -4  20   0    7.92    0.65
  -4  20   0    7.62    0.96
  -5 -20   0    0.19    0.24
  -5 -20   0   -0.18    0.35
   5 -20   0   -0.21    0.47
   5 -20   0    0.13    0.19
  -5 -20   0    0.44    0.43
  -5 -20   0   -0.22    0.37
  -5 -20   0    0.18    0.33
   5 -20   0   -0.32    0.32
   5  20   0   -0.44    0.30
  -5  20   0    0.29    0.45
  -5  20   0    0.24    0.23
   5  20   0   -0.04    0.33
  -5  20   0   -0.02    0.36
   5  20   0    0.31    0.25
   6 -20   0    1.09    0.47
   6 -20   0    0.92    0.28
  -6 -20   0    0.83    0.57
  -6 -20   0    1.14    0.35
   6 -20   0    1.11    0.64
  -6 -20   0    0.61    0.49
  -6 -20   0    0.10    0.38
   6  20   0    0.50    0.29
  -6  20   0    0.85    0.50
  -6  20   0    0.59    0.49
   6  20   0   -0.23    0.39
  -6  20   0    0.10    0.27
   6  20   0    0.69    0.41
  -7 -20   0    0.86    0.45
   7 -20   0    1.02    0.47
  -7 -20   0    0.63    0.33
   7 -20   0    0.07    0.54
  -7 -20   0    0.37    0.45
  -7 -20   0    0.37    0.43
   7 -20   0    0.54    0.55
  -7  20   0    0.51    0.48
  -7  20   0    0.76    0.33
   7  20   0    0.19    0.42
  -7  20   0    0.19    0.47
   7  20   0    1.38    0.48
   7  20   0    0.32    0.27
  -8 -20   0   -0.35    0.30
  -8 -20   0   -0.53    0.32
  -8 -20   0    0.07    0.48
   8 -20   0   -0.15    0.65
   8 -20   0    0.40    0.45
   8 -20   0    0.38    0.29
   8  20   0    0.38    0.44
  -8  20   0    0.16    0.49
  -8  20   0    0.43    0.49
  -8  20   0    0.47    0.37
   9 -20   0   12.64    3.08
  -9 -20   0   12.33    1.41
  -9 -20   0   13.70    1.20
   9 -20   0   12.36    1.33
  -9  20   0   15.91    1.67
   9  20   0   11.58    1.29
  -9  20   0   13.17    1.17
  -9  20   0   12.38    1.37
   9  20   0   13.43    1.33
   9  20   0   13.30    1.42
 -10 -20   0    0.35    0.58
 -10 -20   0    0.97    0.53
 -10 -20   0    0.39    0.64
  10 -20   0    0.04    0.63
  10 -20   0    0.04    0.59
  10  20   0   -0.23    0.51
  10  20   0    0.32    0.62
  10  20   0   -0.37    0.53
 -10  20   0   -0.52    0.63
 -10  20   0   -0.83    0.52
  11 -20   0    0.59    0.52
 -11 -20   0   -0.32    0.45
  11 -20   0    1.16    0.70
 -11 -20   0   -1.05    0.55
 -11 -20   0    0.27    0.50
  11  20   0    0.28    0.51
 -11  20   0   -0.42    0.55
  11  20   0   -0.20    0.56
 -11  20   0   -1.04    0.42
 -11  20   0    0.15    0.65
  12 -20   0    0.72    0.62
  12 -20   0    0.60    0.60
 -12 -20   0    0.52    0.58
 -12 -20   0    0.66    0.55
 -12 -20   0    0.95    0.74
  12  20   0   -0.46    0.54
 -12  20   0    0.15    0.67
  12  20   0   -0.06    0.50
 -12  20   0    1.12    0.57
 -13 -20   0   -0.38    0.62
  13 -20   0   -1.14    0.47
 -13 -20   0    0.85    0.63
  13 -20   0    0.27    0.52
 -13 -20   0   -0.53    0.50
  13  20   0   -0.65    0.50
 -13  20   0    0.34    0.69
 -13  20   0    0.73    0.58
  13  20   0    0.36    0.65
 -13  20   0   -0.01    0.53
 -14 -20   0    2.34    0.73
 -14 -20   0    4.36    0.91
  14 -20   0    2.37    0.83
 -14 -20   0    2.52    1.70
 -14  20   0    3.94    0.81
  14  20   0    2.85    0.88
 -14  20   0    4.43    0.98
 -14  20   0    2.44    0.88
  14  20   0    3.19    0.78
  15 -20   0   -0.10    0.70
 -15 -20   0    0.47    0.68
  15 -20   0   -0.60    0.85
 -15 -20   0   -0.17    0.47
 -15 -20   0   -0.16    0.63
  15  20   0    0.59    0.68
  15  20   0    0.21    0.71
 -15  20   0   -0.39    0.67
 -15  20   0   -0.55    0.78
 -15  20   0    0.31    0.63
 -16 -20   0   -0.01    0.58
 -16 -20   0    0.62    0.70
  16 -20   0    0.27    1.11
 -16  20   0    2.10    1.82
  16  20   0    0.20    0.70
 -16  20   0   -0.92    0.60
  16  20   0    0.04    0.69
  17 -20   0    1.31    1.33
 -17 -20   0    0.43    0.68
 -17  20   0   -0.56    0.75
  17  20   0   -0.92    0.62
 -17  20   0    0.14    0.66
  18 -20   0    0.37    1.56
 -18 -20   0    0.66    0.76
  18  20   0   -0.60    0.71
 -18  20   0   -0.14    0.65
 -18  20   0    1.05    0.78
   0 -21   0    0.63    0.47
   0 -21   0    0.24    0.42
   0  21   0    0.09    0.33
   0  21   0    0.61    0.48
   0  21   0    0.65    0.43
  -1 -21   0   56.72    3.67
   1 -21   0   53.27    3.66
   1 -21   0   51.79    3.69
  -1 -21   0   56.66    3.71
   1  21   0   56.22    3.54
  -1  21   0   55.02    3.61
   1  21   0   54.51    3.56
  -1  21   0   54.84    3.52
   1  21   0   58.36    3.68
  -1  21   0   54.80    3.70
   2 -21   0   23.20    1.95
  -2 -21   0   24.66    1.87
  -2 -21   0   25.49    1.95
  -2 -21   0   25.33    1.52
   2 -21   0   24.04    1.91
   2  21   0   24.12    1.50
   2  21   0   25.21    1.80
   2  21   0   25.87    1.82
  -2  21   0   24.41    1.86
  -2  21   0   25.80    1.96
   3 -21   0   14.48    1.43
   3 -21   0   15.73    1.36
  -3 -21   0   13.97    1.43
  -3 -21   0   15.83    1.35
   3 -21   0   14.45    1.12
  -3 -21   0   15.12    1.02
  -3 -21   0   17.15    1.43
  -3  21   0   15.84    1.36
   3  21   0   16.32    1.01
  -3  21   0   16.70    1.46
   3  21   0   16.30    1.26
   3  21   0   14.32    1.31
  -3  21   0   14.33    0.97
   4 -21   0    4.49    0.40
   4 -21   0    3.66    0.67
  -4 -21   0    3.68    0.63
  -4 -21   0    4.74    0.47
   4 -21   0    3.30    0.78
  -4 -21   0    3.51    0.70
  -4 -21   0    3.77    0.73
  -4 -21   0    4.29    0.74
   4  21   0    4.10    0.69
  -4  21   0    5.33    0.82
   4  21   0    4.20    0.43
  -4  21   0    3.73    0.41
   4  21   0    3.68    0.63
  -4  21   0    5.40    0.79
   5 -21   0    5.97    1.02
  -5 -21   0    6.80    0.90
  -5 -21   0    5.56    0.83
   5 -21   0    5.09    0.49
  -5 -21   0    5.49    0.57
   5 -21   0    4.86    0.78
  -5 -21   0    6.29    0.81
  -5 -21   0    6.55    0.90
  -5  21   0    5.40    0.87
   5  21   0    6.08    0.83
  -5  21   0    4.44    0.81
  -5  21   0    4.63    0.52
   5  21   0    4.68    0.54
   5  21   0    5.36    0.75
  -6 -21   0    5.24    0.88
  -6 -21   0    4.88    0.82
  -6 -21   0    6.12    0.86
   6 -21   0    4.69    1.04
  -6 -21   0    5.59    0.62
   6 -21   0    5.34    0.53
   6 -21   0    5.59    0.83
  -6 -21   0    4.82    0.75
  -6  21   0    6.35    1.08
   6  21   0    6.44    0.81
   6  21   0    5.35    0.77
   6  21   0    6.77    0.63
  -6  21   0    6.17    0.63
  -6  21   0    4.68    0.84
  -7 -21   0   10.22    1.17
  -7 -21   0    7.98    0.82
  -7 -21   0    8.42    1.03
  -7 -21   0   10.51    1.18
   7 -21   0    7.93    1.05
   7 -21   0    8.75    1.08
   7 -21   0    8.80    1.41
   7  21   0    7.89    0.99
  -7  21   0   10.48    0.85
   7  21   0    9.10    1.02
  -7  21   0   10.34    1.19
  -7  21   0   10.83    1.17
   8 -21   0    3.18    0.99
   8 -21   0    2.87    0.47
  -8 -21   0    1.94    0.58
   8 -21   0    2.73    0.68
  -8 -21   0    2.74    0.69
  -8 -21   0    1.59    0.47
   8  21   0    2.19    0.61
  -8  21   0    3.00    0.75
   8  21   0    2.13    0.59
  -8  21   0    3.54    0.55
  -8  21   0    3.07    0.66
  -9 -21   0   12.05    1.58
  -9 -21   0   14.77    1.28
  -9 -21   0   15.86    1.52
   9 -21   0   13.22    1.90
   9 -21   0   13.52    1.42
  -9  21   0   15.33    1.27
   9  21   0   15.74    1.40
   9  21   0   15.06    1.42
  -9  21   0   14.46    1.48
  -9  21   0   18.84    1.96
 -10 -21   0    2.47    0.67
 -10 -21   0    3.19    0.66
 -10 -21   0    1.53    0.75
  10 -21   0    2.88    0.96
  10 -21   0    2.63    0.85
 -10  21   0    2.42    0.72
  10  21   0    2.85    0.74
  10  21   0    3.09    0.73
 -10  21   0    2.48    0.81
  10  21   0    1.87    0.70
 -11 -21   0    7.06    1.12
 -11 -21   0    6.21    0.82
 -11 -21   0    6.66    0.99
  11 -21   0    4.80    0.89
 -11  21   0    4.06    0.88
 -11  21   0    8.56    1.20
  11  21   0    4.83    0.95
  11  21   0    5.73    0.93
 -11  21   0    5.78    0.85
 -12 -21   0   16.20    1.75
 -12 -21   0   14.44    1.51
 -12 -21   0   11.09    2.06
  12 -21   0   12.12    1.55
 -12  21   0   17.61    1.73
 -12  21   0   12.77    1.45
  12  21   0   14.61    1.50
 -12  21   0   16.71    1.43
  12  21   0   17.10    1.69
 -13 -21   0    0.61    0.53
  13 -21   0    0.47    0.68
 -13 -21   0    1.62    0.69
 -13 -21   0    2.35    0.84
  13 -21   0    0.94    0.66
 -13  21   0    2.28    0.78
 -13  21   0    2.19    0.84
 -13  21   0    2.56    0.68
  13  21   0    2.16    0.79
  13  21   0    2.08    0.69
 -14 -21   0    0.57    0.62
 -14 -21   0    2.31    0.78
 -14 -21   0    2.50    0.74
  14 -21   0   -1.23    0.56
  14 -21   0    0.76    0.68
 -14  21   0    0.48    0.60
 -14  21   0    0.42    0.68
  14  21   0    1.76    0.73
 -14  21   0    0.30    0.78
  14  21   0    1.50    1.44
  15 -21   0   -0.66    0.61
 -15 -21   0   -0.21    0.51
 -15 -21   0   -0.19    0.57
  15 -21   0    2.52    1.14
 -15  21   0    0.87    0.75
  15  21   0    0.27    0.73
 -15  21   0   -0.34    0.69
  15  21   0    0.25    0.67
 -15  21   0   -0.96    0.75
 -16 -21   0    1.75    0.71
 -16 -21   0    0.58    0.77
  16 -21   0    0.81    1.12
 -16  21   0    0.52    0.68
  16  21   0    1.23    0.75
 -16  21   0    1.41    0.85
  16  21   0    0.09    0.90
 -17 -21   0    0.05    0.66
  17 -21   0    0.64    1.32
 -17  21   0    0.23    0.60
  17  21   0   -0.22    0.71
 -17  21   0    0.74    0.78
  18 -21   0   -0.37    1.35
 -18 -21   0    0.82    0.73
  18  21   0   -0.41    0.75
 -18  21   0    0.67    0.69
 -18  21   0   -0.25    0.73
   0 -22   0   18.67    1.60
   0 -22   0   20.12    1.63
   0  22   0   18.99    1.45
   0  22   0   16.71    1.55
   0  22   0   17.95    1.49
  -1 -22   0    0.24    0.41
  -1 -22   0    0.28    0.44
   1 -22   0    0.93    0.52
   1 -22   0    0.33    0.41
   1  22   0    0.82    0.44
  -1  22   0    0.11    0.33
  -1  22   0    0.04    0.39
   1  22   0    0.18    0.37
   1  22   0    0.38    0.46
  -1  22   0    0.67    0.50
  -2 -22   0    3.27    0.72
  -2 -22   0    2.72    0.28
   2 -22   0    3.18    0.68
   2 -22   0    2.80    0.70
  -2 -22   0    2.43    0.63
   2  22   0    2.96    0.61
  -2  22   0    4.02    0.76
   2  22   0    3.45    0.62
  -2  22   0    4.01    0.67
   2  22   0    2.79    0.25
   3 -22   0    2.04    0.56
   3 -22   0    2.65    0.71
  -3 -22   0    2.76    0.64
  -3 -22   0    2.04    0.61
  -3 -22   0    1.71    0.55
  -3 -22   0    2.59    0.32
   3  22   0    2.13    0.27
   3  22   0    2.20    0.50
  -3  22   0    1.85    0.55
  -3  22   0    2.49    0.25
   3  22   0    1.94    0.57
  -3  22   0    2.67    0.64
   4 -22   0    0.84    0.44
   4 -22   0    0.42    0.17
  -4 -22   0    0.16    0.33
  -4 -22   0   -0.29    0.38
   4 -22   0    1.13    0.61
  -4 -22   0    0.31    0.41
  -4 -22   0    0.38    0.40
  -4 -22   0    0.40    0.22
   4  22   0    0.39    0.20
  -4  22   0   -0.44    0.39
   4  22   0    0.59    0.46
  -4  22   0    0.20    0.39
  -4  22   0   -0.02    0.17
   4  22   0    0.47    0.40
  -5 -22   0   34.84    2.39
  -5 -22   0   32.79    2.15
   5 -22   0   32.29    2.61
  -5 -22   0   32.28    2.45
   5 -22   0   33.86    2.11
  -5 -22   0   32.43    2.39
  -5 -22   0   36.18    2.52
   5 -22   0   36.07    2.48
  -5  22   0   34.96    2.52
  -5  22   0   34.38    2.13
   5  22   0   34.44    2.36
   5  22   0   33.96    2.15
   5  22   0   32.42    2.37
  -5  22   0   30.55    2.63
  -6 -22   0    3.57    0.50
  -6 -22   0    3.33    0.66
   6 -22   0    4.72    0.48
  -6 -22   0    2.55    0.63
   6 -22   0    3.55    0.89
   6 -22   0    2.51    0.62
  -6 -22   0    2.42    0.70
  -6 -22   0    3.59    0.74
  -6  22   0    4.91    0.82
   6  22   0    3.64    0.49
  -6  22   0    4.17    0.81
   6  22   0    3.45    0.70
   6  22   0    3.24    0.66
  -6  22   0    4.49    0.52
  -7 -22   0    6.72    0.70
   7 -22   0    5.38    1.10
  -7 -22   0    5.85    0.95
   7 -22   0    4.94    0.82
  -7 -22   0    4.40    0.77
   7 -22   0    5.74    0.67
  -7 -22   0    5.08    0.86
   7  22   0    5.14    0.79
   7  22   0    4.86    0.62
  -7  22   0    5.63    0.90
   7  22   0    5.87    0.81
  -7  22   0    5.89    0.92
  -7  22   0    7.00    0.67
  -8 -22   0    9.18    1.12
  -8 -22   0    7.72    1.10
  -8 -22   0    7.47    1.09
   8 -22   0    8.09    1.07
  -8 -22   0    7.73    0.86
   8 -22   0    9.82    0.80
  -8  22   0    8.07    1.06
   8  22   0    6.29    0.94
  -8  22   0    8.98    0.87
  -8  22   0    9.09    1.15
   8  22   0    8.00    1.61
   9 -22   0   22.10    1.83
  -9 -22   0   19.81    1.75
   9 -22   0   21.89    2.24
  -9 -22   0   18.60    1.56
  -9 -22   0   23.45    1.92
  -9  22   0   22.51    1.61
  -9  22   0   24.97    2.37
   9  22   0   18.59    1.69
  -9  22   0   19.41    1.75
   9  22   0   18.75    1.72
  10 -22   0   -0.24    0.50
  10 -22   0    0.55    0.74
 -10 -22   0   -0.12    0.52
 -10 -22   0   -0.14    0.58
 -10 -22   0   -0.37    0.37
 -10  22   0   -0.18    0.60
 -10  22   0    0.59    0.59
  10  22   0    0.07    0.53
  10  22   0    0.02    0.51
 -11 -22   0   -0.28    0.61
 -11 -22   0    0.81    0.57
 -11 -22   0    1.42    0.52
  11 -22   0    0.21    0.49
  11 -22   0   -0.36    0.52
 -11  22   0    0.68    0.51
 -11  22   0    0.27    1.07
  11  22   0    1.15    0.64
  11  22   0    0.72    0.62
 -11  22   0    0.74    0.66
  12 -22   0   12.47    1.43
 -12 -22   0    8.34    1.74
 -12 -22   0   11.49    1.44
 -12 -22   0    7.62    1.17
 -12  22   0   10.93    1.40
 -12  22   0   10.34    1.30
  12  22   0   11.19    1.41
  12  22   0    8.74    1.40
 -12  22   0    9.54    1.13
  13 -22   0    0.83    0.82
 -13 -22   0    0.76    0.61
 -13 -22   0    1.51    0.61
  13 -22   0    0.53    0.62
 -13  22   0    0.84    0.76
  13  22   0    1.14    0.65
 -13  22   0    0.96    0.59
  13  22   0    2.32    0.82
 -13  22   0    2.89    0.82
  14 -22   0    0.97    0.69
 -14 -22   0    1.68    0.70
  14 -22   0    1.07    0.80
 -14 -22   0    1.02    0.59
  14  22   0    0.07    0.61
 -14  22   0    0.14    0.56
 -14  22   0    1.32    0.79
 -14  22   0    0.74    0.68
  14  22   0    1.51    0.82
  15 -22   0   -0.99    0.83
  15 -22   0   -0.21    0.66
 -15 -22   0    0.70    0.65
 -15 -22   0    0.30    0.65
  15  22   0   -0.83    0.61
  15  22   0    0.89    0.73
 -15  22   0    1.68    0.97
 -15  22   0   -0.25    0.66
 -15  22   0    0.45    1.30
  16 -22   0    0.41    1.15
 -16 -22   0   -0.29    0.91
 -16 -22   0   -0.79    0.58
 -16  22   0    0.80    0.78
  16  22   0    1.75    0.82
 -16  22   0   -0.36    0.59
  17 -22   0    0.44    1.25
 -17 -22   0    0.21    0.56
 -17  22   0    0.19    0.65
  17  22   0    0.48    0.74
 -17  22   0    0.14    0.67
   0 -23   0   -0.05    0.37
   0 -23   0    0.01    0.37
   0  23   0    0.32    0.32
   0  23   0    0.10    0.39
   0  23   0    0.26    0.45
   1 -23   0   10.35    2.08
  -1 -23   0   10.58    1.17
  -1 -23   0    8.98    1.07
   1 -23   0    9.80    1.20
  -1  23   0    9.41    0.97
   1  23   0   10.86    1.00
  -1  23   0   10.56    1.16
   1  23   0   10.23    1.11
  -1  23   0   10.53    1.18
   1  23   0   11.57    1.09
  -2 -23   0    2.00    0.55
  -2 -23   0    2.29    0.64
   2 -23   0    1.75    0.61
   2 -23   0    2.27    0.63
  -2 -23   0    2.40    0.23
  -2  23   0    1.62    0.61
   2  23   0    2.46    0.54
  -2  23   0    2.66    0.68
   2  23   0    2.02    0.53
  -3 -23   0   16.13    1.50
  -3 -23   0   18.15    1.57
  -3 -23   0   15.51    1.41
   3 -23   0   17.13    1.59
   3 -23   0   16.32    1.47
  -3 -23   0   15.39    1.08
  -3  23   0   17.59    1.56
  -3  23   0   17.07    1.02
   3  23   0   15.64    1.41
  -3  23   0   17.73    1.04
   3  23   0   13.86    1.33
   3  23   0   16.47    1.06
  -3  23   0   15.11    1.58
   3  23   0   16.99    1.38
   4 -23   0    0.41    0.52
  -4 -23   0    0.37    0.35
  -4 -23   0    0.17    0.44
   4 -23   0    0.23    0.16
   4 -23   0   -0.20    0.35
  -4 -23   0    0.55    0.24
  -4 -23   0    0.14    0.45
  -4 -23   0   -0.02    0.41
  -4  23   0    0.51    0.20
   4  23   0    0.26    0.41
  -4  23   0    0.63    0.20
  -4  23   0    0.92    0.52
  -4  23   0    1.08    0.57
   4  23   0    0.57    0.21
   4  23   0    0.75    0.50
  -5 -23   0    6.82    1.00
   5 -23   0    6.00    0.90
  -5 -23   0    5.32    0.81
  -5 -23   0    5.35    0.59
   5 -23   0    5.13    0.52
  -5 -23   0    5.87    0.89
   5 -23   0    6.91    1.13
  -5 -23   0    6.37    0.98
   5  23   0    6.40    0.59
   5  23   0    8.10    0.94
  -5  23   0    4.48    0.84
  -5  23   0    5.54    0.56
  -5  23   0    6.64    0.99
   5  23   0    6.11    0.97
  -6 -23   0    1.04    0.51
  -6 -23   0    1.02    0.57
  -6 -23   0    1.37    0.60
  -6 -23   0    0.93    0.55
   6 -23   0    1.47    0.56
   6 -23   0    0.50    0.63
   6 -23   0    1.59    0.32
  -6 -23   0    0.23    0.30
  -6  23   0    0.82    0.32
   6  23   0    1.38    0.36
   6  23   0    1.08    0.52
  -6  23   0    0.81    0.59
  -6  23   0    1.86    0.59
   6  23   0    0.60    0.50
  -7 -23   0   -0.11    0.43
  -7 -23   0   -0.55    0.24
   7 -23   0    0.00    0.24
  -7 -23   0   -0.23    0.43
  -7 -23   0   -0.78    0.35
   7 -23   0    0.23    0.44
   7 -23   0   -0.36    0.50
  -7 -23   0    0.15    0.47
   7  23   0    0.40    0.47
  -7  23   0    0.13    0.48
   7  23   0    0.07    0.28
   7  23   0    0.22    0.41
  -7  23   0    0.41    0.30
  -7  23   0    0.17    0.49
  -8 -23   0   13.70    1.48
  -8 -23   0   12.80    1.46
  -8 -23   0   13.84    1.37
   8 -23   0   13.61    1.38
   8 -23   0   11.52    1.73
  -8 -23   0   11.18    1.12
   8 -23   0   13.73    1.06
  -8  23   0   15.58    1.55
  -8  23   0   13.39    1.36
   8  23   0   15.04    2.08
  -8  23   0   13.41    1.14
   8  23   0   14.30    1.37
   9 -23   0   16.47    1.61
  -9 -23   0   17.35    1.64
  -9 -23   0   16.85    1.59
   9 -23   0   14.81    2.00
  -9 -23   0   15.77    1.37
  -9 -23   0   17.57    1.70
  -9  23   0   17.21    2.07
  -9  23   0   15.67    1.35
   9  23   0   15.68    1.47
   9  23   0   16.79    1.55
  -9  23   0   17.42    1.65
 -10 -23   0    2.42    0.56
 -10 -23   0    4.72    0.92
  10 -23   0    2.06    0.82
 -10 -23   0    0.76    0.91
  10 -23   0    1.38    0.89
 -10  23   0    1.46    0.97
  10  23   0    1.87    0.64
 -10  23   0    2.37    0.76
  10  23   0    1.81    1.24
 -10  23   0    0.93    0.68
  11 -23   0    1.44    0.65
 -11 -23   0    0.65    0.69
  11 -23   0    0.35    0.71
 -11 -23   0    2.21    0.57
 -11 -23   0    1.77    0.61
  11  23   0    1.20    0.63
 -11  23   0    1.56    0.74
 -11  23   0    3.30    0.80
 -11  23   0    1.07    0.52
 -12 -23   0    3.02    0.79
 -12 -23   0    1.88    0.72
 -12 -23   0    3.40    0.88
  12 -23   0    2.61    0.78
 -12  23   0    3.43    0.69
  12  23   0    2.67    0.78
 -12  23   0    2.70    0.86
 -12  23   0    3.34    0.93
  12  23   0    3.35    0.86
  13 -23   0   -0.30    0.65
 -13 -23   0    0.36    0.55
  13 -23   0    1.06    0.65
 -13 -23   0    2.69    0.77
 -13 -23   0   -0.36    0.49
  13  23   0    1.28    0.74
 -13  23   0    0.94    0.56
 -13  23   0    0.86    0.73
  13  23   0    0.46    0.61
 -13  23   0   -0.11    0.66
 -14 -23   0   -0.55    0.65
  14 -23   0   -0.13    0.70
 -14 -23   0   -0.91    0.41
  14 -23   0    0.54    0.68
 -14 -23   0    0.88    0.66
 -14  23   0   -0.28    0.68
  14  23   0    0.92    0.77
  14  23   0    0.56    0.58
 -14  23   0    0.14    0.59
 -14  23   0    2.11    0.95
 -15 -23   0    0.83    0.69
  15 -23   0   -0.19    0.64
 -15 -23   0    0.98    0.73
 -15  23   0   -0.45    0.91
 -15  23   0    0.07    0.70
  15  23   0   -0.51    1.13
  16 -23   0    1.16    1.24
 -16 -23   0   -1.00    0.57
 -16  23   0    0.21    0.63
 -16  23   0    0.47    0.73
  16  23   0    0.82    0.78
 -17 -23   0    0.08    0.67
 -17  23   0    0.71    0.75
 -17  23   0    0.78    0.69
  17  23   0   -0.26    0.70
   0 -24   0   86.92    5.98
   0 -24   0  100.60    6.02
   0  24   0   92.54    6.05
   0  24   0   95.78    5.97
   0  24   0   93.89    5.81
  -1 -24   0   61.92    4.09
   1 -24   0   53.53    4.04
   1 -24   0   61.30    4.05
   1  24   0   65.83    3.94
   1  24   0   62.30    4.06
  -1  24   0   60.84    3.90
  -1  24   0   58.19    4.05
   1  24   0   62.12    4.08
  -2 -24   0    0.93    0.50
  -2 -24   0    1.97    1.17
  -2 -24   0    1.36    0.56
   2 -24   0    0.97    0.58
   2 -24   0    1.41    0.52
  -2  24   0    1.57    0.47
   2  24   0    1.25    0.47
  -2  24   0    1.09    0.58
   2  24   0    1.17    0.59
  -2  24   0    1.63    0.67
  -3 -24   0    9.31    1.14
   3 -24   0    6.85    1.10
   3 -24   0    8.89    1.09
  -3 -24   0    8.27    0.62
  -3 -24   0    8.05    1.10
  -3 -24   0    8.16    1.76
  -3  24   0    8.20    1.06
   3  24   0    7.96    0.58
   3  24   0    8.41    0.97
  -3  24   0    8.73    1.15
   4 -24   0   19.12    1.81
  -4 -24   0   16.12    1.80
   4 -24   0   17.05    1.64
  -4 -24   0   18.99    1.71
   4 -24   0   20.94    1.27
  -4 -24   0   17.81    1.69
  -4 -24   0   18.88    1.31
  -4  24   0   22.44    1.83
  -4  24   0   20.90    1.26
  -4  24   0   20.68    1.27
  -4  24   0   20.83    1.72
   4  24   0   19.00    1.28
   4  24   0   18.33    1.84
   4  24   0   21.85    1.61
  -5 -24   0   73.80    4.79
   5 -24   0   76.21    5.03
   5 -24   0   73.29    4.80
  -5 -24   0   72.29    4.84
  -5 -24   0   68.17    4.45
  -5 -24   0   72.18    4.71
  -5 -24   0   76.35    4.84
   5 -24   0   71.51    4.42
  -5  24   0   75.96    4.43
  -5  24   0   76.69    4.83
   5  24   0   75.39    4.75
   5  24   0   70.45    4.45
   5  24   0   71.91    4.69
  -5  24   0   86.72    4.97
   6 -24   0    0.76    0.49
   6 -24   0    1.24    0.30
  -6 -24   0    1.62    0.55
  -6 -24   0    0.90    0.59
  -6 -24   0    0.96    0.34
  -6 -24   0    0.12    0.49
   6 -24   0    0.34    0.63
  -6 -24   0    0.92    0.55
  -6  24   0    0.77    0.62
   6  24   0    1.04    0.33
   6  24   0    1.41    0.58
  -6  24   0    0.86    0.32
   6  24   0    1.85    0.57
  -6  24   0    0.41    0.53
  -7 -24   0    1.66    0.61
  -7 -24   0    1.40    0.38
  -7 -24   0    1.22    0.53
   7 -24   0    0.41    0.47
   7 -24   0    0.97    0.31
  -7 -24   0    1.02    0.56
   7 -24   0   -0.10    0.69
  -7 -24   0    0.76    0.57
  -7  24   0    0.68    0.55
  -7  24   0    1.75    0.68
   7  24   0    1.51    0.39
   7  24   0    0.83    0.48
  -7  24   0    1.55    0.41
   7  24   0    0.74    0.46
   8 -24   0    1.89    0.67
  -8 -24   0    1.72    0.67
  -8 -24   0    1.37    0.45
  -8 -24   0    0.86    0.60
  -8 -24   0    0.66    0.62
  -8 -24   0    0.91    0.64
   8 -24   0    0.67    0.83
   8 -24   0    1.72    0.40
  -8  24   0    1.14    0.62
   8  24   0    1.74    0.63
  -8  24   0    2.21    0.48
  -8  24   0    2.43    0.77
   8  24   0    2.14    0.64
  -9 -24   0   -0.21    0.37
  -9 -24   0    0.49    0.58
   9 -24   0    0.86    0.89
  -9 -24   0   -0.54    0.47
  -9 -24   0   -0.19    0.57
   9 -24   0   -0.05    0.45
  -9  24   0   -0.63    0.65
   9  24   0    0.49    0.51
  -9  24   0   -0.61    0.52
   9  24   0   -0.10    0.53
  -9  24   0    0.21    0.42
  10 -24   0    1.49    0.94
 -10 -24   0    2.25    0.76
  10 -24   0    2.25    0.91
 -10 -24   0    1.99    0.55
 -10 -24   0    3.21    0.84
 -10  24   0    2.54    0.83
 -10  24   0    2.07    0.76
 -10  24   0    1.41    0.74
  10  24   0    2.33    0.71
 -11 -24   0    0.15    0.65
  11 -24   0    1.19    1.33
  11 -24   0    0.35    0.56
 -11 -24   0    0.06    0.50
 -11 -24   0    0.31    0.44
 -11  24   0   -0.59    0.53
 -11  24   0   -0.09    0.59
 -11  24   0    0.71    0.46
 -12 -24   0    1.71    0.84
 -12 -24   0    1.41    0.63
 -12 -24   0    1.00    0.50
  12 -24   0    0.54    0.69
  12 -24   0    0.09    0.57
  12  24   0    0.71    0.58
 -12  24   0    0.52    0.72
 -12  24   0    0.31    0.50
 -12  24   0    2.02    0.79
  13 -24   0   -0.32    0.52
  13 -24   0   -0.37    0.54
 -13 -24   0    0.53    0.49
 -13 -24   0    0.58    0.61
 -13  24   0   -0.07    0.62
 -13  24   0   -0.32    0.70
  13  24   0   -0.65    0.44
 -13  24   0   -0.17    0.46
  14 -24   0    1.20    0.73
 -14 -24   0    1.05    0.68
  14 -24   0   -0.10    0.68
 -14 -24   0    1.16    0.68
  14  24   0    2.20    0.91
 -14  24   0    1.24    0.93
 -14  24   0    1.09    1.23
 -14  24   0    0.55    0.64
  14  24   0    1.04    0.75
 -15 -24   0    2.68    0.87
 -15 -24   0    2.32    0.82
  15  24   0    0.91    0.82
 -15  24   0    3.15    0.94
 -15  24   0    1.89    1.39
  16 -24   0   -0.21    1.22
 -16 -24   0   -0.40    0.60
 -16  24   0    0.33    0.80
  16  24   0    0.45    0.79
 -16  24   0   -0.94    0.66
  17 -24   0    0.21    1.29
 -17 -24   0   -0.02    0.67
  17  24   0   -0.08    0.69
 -17  24   0   -0.30    0.65
 -17  24   0   -0.06    0.72
   0 -25   0   -0.35    0.38
   0 -25   0    0.26    0.46
   0  25   0    0.67    0.57
   0  25   0    0.11    0.37
   1 -25   0    3.35    0.72
  -1 -25   0    1.63    0.61
  -1 -25   0    2.10    0.67
   1 -25   0    3.66    0.78
   1  25   0    3.30    0.71
  -1  25   0    3.95    0.79
  -1  25   0    2.08    0.69
  -1  25   0    3.06    0.57
   1  25   0    1.80    0.62
   1  25   0    2.48    0.59
  -2 -25   0    0.85    0.47
  -2 -25   0   -0.30    0.37
   2 -25   0   -0.62    0.38
  -2 -25   0    0.11    0.41
   2 -25   0    0.05    0.36
   2  25   0    0.43    0.41
  -2  25   0   -0.50    0.36
   2  25   0   -0.57    0.37
  -2  25   0    0.52    0.53
  -2  25   0    0.66    0.41
   3 -25   0    2.80    0.76
   3 -25   0    3.35    0.69
  -3 -25   0    1.97    0.63
  -3 -25   0    3.24    0.70
  -3 -25   0    2.68    0.69
  -3 -25   0    1.85    0.28
  -3  25   0    2.40    0.69
  -3  25   0    1.83    0.59
   3  25   0    2.38    0.61
   3  25   0    2.47    0.30
   3  25   0    2.71    0.64
   4 -25   0    0.59    0.60
  -4 -25   0    0.17    0.52
  -4 -25   0    0.15    0.50
  -4 -25   0   -0.14    0.32
   4 -25   0    0.44    0.17
   4 -25   0   -0.14    0.40
  -4 -25   0   -0.21    0.48
  -4  25   0    0.04    0.19
  -4  25   0   -0.09    0.55
   4  25   0    0.38    0.21
  -4  25   0    0.16    0.18
  -4  25   0    0.21    0.48
   4  25   0    0.04    0.47
   4  25   0    0.21    0.46
   5 -25   0    1.22    0.26
  -5 -25   0    2.02    0.69
  -5 -25   0    1.11    0.63
   5 -25   0    1.87    0.79
  -5 -25   0    2.08    0.60
   5 -25   0    1.07    0.58
  -5 -25   0    1.03    0.65
  -5 -25   0    1.19    0.33
  -5  25   0    1.97    0.63
   5  25   0    1.01    0.54
   5  25   0    1.36    0.32
  -5  25   0    1.06    0.66
   5  25   0    0.89    0.60
  -6 -25   0    0.46    0.53
  -6 -25   0    1.23    0.51
  -6 -25   0    0.83    0.52
  -6 -25   0    0.83    0.59
  -6 -25   0    0.37    0.30
   6 -25   0    0.72    0.25
   6 -25   0    0.65    0.53
   6 -25   0    0.44    1.16
   6  25   0    0.87    0.55
  -6  25   0    0.98    0.32
   6  25   0    0.44    0.30
   6  25   0    0.77    0.54
  -6  25   0    0.73    0.63
  -6  25   0    1.02    0.62
  -7 -25   0    5.09    0.94
  -7 -25   0    3.26    0.73
  -7 -25   0    4.36    0.85
  -7 -25   0    4.72    0.59
   7 -25   0    3.64    0.50
  -7 -25   0    5.85    0.97
   7 -25   0    3.09    0.75
   7 -25   0    4.86    1.09
  -7  25   0    4.04    0.91
   7  25   0    3.79    0.55
   7  25   0    4.55    0.81
   7  25   0    5.74    0.87
  -7  25   0    4.56    0.57
  -8 -25   0    8.83    1.23
   8 -25   0    6.05    1.07
  -8 -25   0    8.95    1.18
   8 -25   0    9.76    0.83
   8 -25   0    7.27    1.39
  -8 -25   0    8.57    0.90
  -8 -25   0    9.20    1.15
  -8 -25   0   10.80    1.33
  -8  25   0    9.44    0.92
   8  25   0    9.74    1.18
   8  25   0    8.78    1.16
  -8  25   0    8.14    1.16
  -8  25   0    9.75    1.33
  -9 -25   0   11.58    1.39
   9 -25   0    8.74    1.16
   9 -25   0   11.35    1.73
  -9 -25   0    9.15    1.27
  -9 -25   0    8.96    0.93
  -9 -25   0    8.77    1.18
   9  25   0    7.72    1.09
  -9  25   0   10.08    1.51
  -9  25   0    9.47    0.95
   9  25   0    7.22    1.04
  10 -25   0   -1.07    0.88
 -10 -25   0    0.55    0.48
 -10 -25   0    0.09    0.65
  10 -25   0    0.07    0.80
 -10 -25   0    0.24    0.68
 -10 -25   0    1.30    0.70
 -10  25   0    0.84    0.58
 -10  25   0   -0.08    0.65
  10  25   0    0.24    0.60
 -10  25   0    1.44    0.76
 -11 -25   0    0.12    0.52
  11 -25   0   -0.63    0.51
 -11 -25   0    0.22    0.61
  11 -25   0    0.48    0.67
 -11 -25   0   -0.17    0.42
 -11  25   0   -0.82    0.55
  11  25   0   -0.72    0.51
 -11  25   0   -0.20    0.44
 -11  25   0   -0.48    0.60
 -12 -25   0   -0.77    0.53
 -12 -25   0   -0.11    0.45
  12 -25   0    0.25    0.58
 -12 -25   0    0.56    0.50
  12 -25   0   -0.33    0.51
  12  25   0   -0.35    0.53
 -12  25   0   -0.63    0.44
 -12  25   0   -0.16    0.62
 -12  25   0   -1.52    0.58
 -13 -25   0    0.49    0.54
 -13 -25   0   -0.19    0.61
  13 -25   0    0.07    0.59
  13 -25   0   -1.60    0.56
 -13 -25   0    0.62    0.82
 -13  25   0   -0.37    0.74
 -13  25   0    0.46    0.55
  13  25   0    0.01    0.59
 -13  25   0    1.32    0.75
  14 -25   0   -1.19    0.61
 -14 -25   0   -0.90    0.61
  14 -25   0    0.60    0.70
 -14 -25   0   -0.35    0.59
 -14  25   0   -0.10    0.59
 -14  25   0   -0.80    0.90
 -14  25   0    0.38    0.80
  14  25   0   -0.23    0.65
  15 -25   0    1.66    1.11
 -15 -25   0    0.94    0.73
  15  25   0    0.78    0.81
 -15  25   0   -0.56    0.74
  16 -25   0   -1.90    0.84
 -16 -25   0    0.51    0.73
  16  25   0    1.65    0.82
 -16  25   0    0.77    0.72
 -16  25   0    1.23    0.83
 -17 -25   0    0.94    0.70
  17 -25   0   -0.97    1.10
 -17  25   0    0.32    0.68
  17  25   0   -0.92    0.64
 -17  25   0   -0.20    0.64
   0 -26   0   19.35    1.85
   0 -26   0   22.77    1.94
   0  26   0   24.17    1.85
   0  26   0   24.00    1.96
   0  26   0   24.64    1.78
  -1 -26   0    6.59    1.04
   1 -26   0    6.81    1.07
  -1 -26   0    6.58    1.00
   1 -26   0    7.32    1.01
  -1  26   0    7.70    1.06
   1  26   0    6.67    0.88
   1  26   0    6.24    0.88
  -1  26   0    7.19    0.87
   1  26   0    7.59    1.04
  -1  26   0    8.21    1.06
   2 -26   0    0.38    0.50
  -2 -26   0   -0.03    0.45
  -2 -26   0   -0.54    0.38
  -2 -26   0   -0.27    0.38
   2 -26   0   -0.13    0.37
  -2  26   0    0.32    0.41
   2  26   0    1.04    0.48
  -2  26   0    0.41    0.50
  -2  26   0    0.72    0.54
   2  26   0    0.70    0.44
  -3 -26   0   10.05    0.69
  -3 -26   0   10.69    1.29
   3 -26   0    9.08    1.17
  -3 -26   0   12.33    1.37
   3 -26   0    9.71    1.35
  -3 -26   0    9.56    1.12
   3  26   0    8.39    1.06
  -3  26   0    9.39    1.18
   3  26   0    8.37    1.06
  -3  26   0   12.79    1.35
   4 -26   0   33.24    2.47
  -4 -26   0   33.89    2.55
  -4 -26   0   32.12    2.51
   4 -26   0   30.99    2.64
  -4 -26   0   30.61    2.42
  -4  26   0   32.75    2.44
   4  26   0   33.25    2.43
  -4  26   0   36.21    2.62
   4  26   0   32.48    2.38
   4  26   0   29.98    2.32
  -4  26   0   33.56    1.96
   4  26   0   31.02    1.99
   5 -26   0   12.20    1.43
  -5 -26   0   12.88    1.04
   5 -26   0   15.48    1.68
  -5 -26   0   13.03    1.51
  -5 -26   0   11.73    1.69
  -5 -26   0   13.09    1.46
   5 -26   0   14.82    0.98
   5  26   0   15.16    1.41
  -5  26   0   16.34    1.56
   5  26   0   13.12    1.01
   5  26   0   13.93    1.43
  -5  26   0   15.27    1.00
  -5  26   0   14.83    1.36
  -5  26   0   16.79    1.69
  -6 -26   0    1.75    0.62
   6 -26   0    0.92    0.59
  -6 -26   0    1.65    0.66
   6 -26   0    1.38    0.31
   6 -26   0    0.70    0.73
  -6 -26   0    1.30    0.37
  -6 -26   0    0.90    0.64
  -6 -26   0    1.54    0.63
  -6  26   0    1.41    0.78
   6  26   0    1.53    0.65
   6  26   0    1.77    0.37
   6  26   0    0.77    0.56
  -6  26   0    1.96    0.39
  -6  26   0    0.80    0.63
   7 -26   0    0.25    0.50
  -7 -26   0    2.30    0.67
   7 -26   0    1.03    0.76
  -7 -26   0    2.64    0.73
  -7 -26   0    1.24    0.58
   7 -26   0    1.16    0.34
  -7 -26   0    0.97    0.63
  -7 -26   0    0.84    0.37
  -7  26   0    2.75    0.80
  -7  26   0    1.77    0.40
  -7  26   0    0.80    0.64
   7  26   0    1.88    0.65
   7  26   0    1.34    0.38
  -8 -26   0   10.76    1.27
  -8 -26   0   11.85    1.47
  -8 -26   0   11.25    1.05
   8 -26   0   13.22    1.79
   8 -26   0   11.53    1.39
  -8 -26   0   13.21    1.35
   8 -26   0   11.30    0.97
  -8 -26   0   13.40    1.49
   8  26   0   13.71    1.43
  -8  26   0   14.21    1.73
   8  26   0   11.96    1.26
  -8  26   0   12.45    1.50
  -8  26   0   10.98    1.03
  -9 -26   0    2.49    0.83
   9 -26   0    1.46    1.00
  -9 -26   0    1.41    0.74
  -9 -26   0    1.38    0.51
  -9 -26   0    1.74    0.76
   9 -26   0    1.76    0.69
  -9 -26   0    0.65    0.56
   9  26   0    1.97    0.66
   9  26   0    1.56    0.71
  -9  26   0    1.19    0.49
  -9  26   0    2.50    1.02
  -9  26   0    0.82    0.64
 -10 -26   0    6.85    1.12
 -10 -26   0    8.79    1.00
 -10 -26   0    6.53    1.24
  10 -26   0   10.47    1.95
  10 -26   0    9.30    3.04
 -10 -26   0   10.85    1.57
 -10  26   0    9.59    1.02
  10  26   0    9.36    1.77
 -10  26   0   10.61    1.41
 -10  26   0    9.28    1.32
 -11 -26   0    0.96    0.52
 -11 -26   0   -0.58    0.83
 -11 -26   0    2.08    0.75
  11 -26   0    0.94    0.66
  11 -26   0    0.78    0.87
 -11 -26   0    0.24    0.66
 -11  26   0    1.26    0.81
  11  26   0    0.81    0.59
 -11  26   0    1.26    0.53
 -11  26   0    0.63    0.76
  12 -26   0    0.43    0.60
 -12 -26   0    0.30    0.58
  12 -26   0   -0.23    0.48
 -12 -26   0    0.34    0.48
 -12 -26   0    0.94    0.73
  12  26   0    0.31    0.61
 -12  26   0    1.24    0.79
 -12  26   0    0.95    0.74
 -12  26   0   -0.22    0.45
  13 -26   0    0.52    0.64
 -13 -26   0    0.44    0.66
 -13 -26   0    0.47    0.57
  13 -26   0    0.85    0.69
  13  26   0   -0.15    0.54
 -13  26   0   -1.05    0.79
 -13  26   0    0.23    1.21
 -13  26   0    0.34    0.52
 -14 -26   0    0.38    0.62
 -14 -26   0    1.02    0.85
  14 -26   0   -0.26    0.60
 -14  26   0    1.31    0.87
 -14  26   0    1.10    0.70
  15 -26   0    0.39    0.98
 -15 -26   0    5.34    0.97
 -15  26   0    1.74    1.62
  15  26   0    2.13    0.93
 -15  26   0    1.76    0.90
 -16 -26   0    0.32    0.65
  16 -26   0    0.81    2.12
 -16  26   0    0.53    0.68
  16  26   0    0.15    0.74
 -16  26   0   -0.25    0.78
   0 -27   0   -0.31    0.38
   0 -27   0   -0.20    0.41
   0  27   0   -0.27    0.45
   0  27   0   -0.38    0.37
   0  27   0    0.27    0.39
   1 -27   0   -0.26    0.37
  -1 -27   0    0.26    0.49
   1 -27   0    0.03    0.46
  -1 -27   0   -0.44    0.42
  -1  27   0    0.86    0.46
   1  27   0   -0.15    0.46
  -1  27   0   -0.10    0.44
   1  27   0   -0.31    0.40
  -1  27   0   -0.12    0.45
   1  27   0   -0.07    0.39
   2 -27   0    7.82    1.07
  -2 -27   0    6.15    0.96
  -2 -27   0    7.23    1.08
  -2 -27   0    6.11    1.02
   2 -27   0    5.80    1.00
  -2  27   0    5.32    0.96
   2  27   0    6.20    0.93
  -2  27   0    5.43    0.92
  -2  27   0    6.66    0.86
   2  27   0    5.59    0.86
   3 -27   0    1.27    0.57
  -3 -27   0    1.21    0.62
  -3 -27   0    1.31    0.64
  -3 -27   0    0.95    0.18
  -3 -27   0    2.00    0.67
   3 -27   0    0.44    0.59
   3  27   0    1.44    0.57
  -3  27   0    0.94    0.60
  -3  27   0    2.93    0.80
   3  27   0    0.13    0.45
   4 -27   0   20.15    1.91
  -4 -27   0   25.08    2.06
   4 -27   0   21.96    2.15
  -4 -27   0   23.46    1.94
  -4 -27   0   22.16    1.54
  -4 -27   0   23.11    2.08
   4  27   0   25.51    1.92
   4  27   0   22.46    1.89
   4  27   0   22.85    1.46
  -4  27   0   23.34    1.94
  -4  27   0   27.12    2.15
  -5 -27   0   54.38    3.75
   5 -27   0   52.90    3.69
   5 -27   0   53.60    3.93
   5 -27   0   48.89    3.21
  -5 -27   0   50.75    3.68
  -5 -27   0   50.48    3.27
  -5  27   0   58.70    3.23
  -5  27   0   51.25    3.71
   5  27   0   52.12    3.63
   5  27   0   53.24    3.58
  -5  27   0   58.53    3.23
   5  27   0   50.60    3.24
  -5  27   0   58.20    3.85
  -6 -27   0   43.21    3.02
  -6 -27   0   46.25    3.18
   6 -27   0   40.28    3.06
   6 -27   0   43.09    2.65
  -6 -27   0   41.81    3.05
  -6 -27   0   39.92    3.12
  -6 -27   0   41.71    2.72
   6 -27   0   44.36    3.35
  -6  27   0   40.41    3.10
  -6  27   0   45.54    2.68
  -6  27   0   49.41    3.30
   6  27   0   45.46    3.04
   6  27   0   39.86    2.99
   6  27   0   41.17    2.68
   7 -27   0    0.39    0.25
   7 -27   0    0.00    0.70
  -7 -27   0    0.44    0.58
  -7 -27   0    0.27    0.52
  -7 -27   0    0.08    0.31
  -7 -27   0    0.00    0.40
  -7 -27   0   -0.42    0.50
   7 -27   0   -0.41    0.42
  -7  27   0   -0.12    0.62
  -7  27   0   -0.85    0.50
   7  27   0   -0.37    0.44
   7  27   0   -0.04    0.30
  -7  27   0    0.22    0.32
   7  27   0    0.93    0.57
   8 -27   0    0.53    0.32
  -8 -27   0    0.87    0.63
   8 -27   0    1.69    0.63
   8 -27   0    0.86    0.87
  -8 -27   0    0.08    0.64
  -8 -27   0    1.61    0.44
  -8 -27   0    1.32    0.62
  -8 -27   0    1.45    0.71
   8  27   0    2.02    0.68
  -8  27   0    1.26    0.42
  -8  27   0    0.67    0.65
   8  27   0    1.61    0.62
  -8  27   0    1.30    0.69
  -9 -27   0    6.95    1.17
   9 -27   0    4.14    0.85
  -9 -27   0    5.49    0.97
  -9 -27   0    5.09    1.02
  -9 -27   0    6.20    1.15
   9 -27   0    2.76    1.12
  -9 -27   0    5.44    0.74
   9  27   0    4.11    1.37
   9  27   0    4.27    1.35
  -9  27   0    4.64    0.99
  -9  27   0    4.99    0.70
  -9  27   0    5.94    1.19
 -10 -27   0    8.44    1.02
 -10 -27   0   11.94    1.43
 -10 -27   0    8.36    1.23
 -10 -27   0    9.66    1.44
  10 -27   0    8.95    1.72
  10 -27   0   11.81    2.12
  10  27   0    9.92    1.25
 -10  27   0   11.32    1.41
 -10  27   0    9.31    1.37
 -10  27   0   10.10    1.07
  11 -27   0    0.49    0.80
  11 -27   0    0.98    0.65
 -11 -27   0    1.37    0.81
 -11 -27   0    1.91    0.59
 -11  27   0    1.41    0.57
 -11  27   0    0.83    0.80
  11  27   0    0.97    0.70
 -11  27   0    1.55    0.80
 -12 -27   0    0.36    0.51
  12 -27   0    0.37    0.62
  12 -27   0   -0.27    0.54
 -12 -27   0    0.38    0.64
 -12 -27   0   -0.72    0.58
 -12  27   0   -0.30    0.48
 -12  27   0   -0.22    0.67
 -12  27   0    0.80    0.73
  12  27   0   -0.78    0.57
 -13 -27   0   -0.17    0.52
 -13 -27   0    1.30    0.83
  13 -27   0    1.12    0.68
 -13 -27   0    0.99    0.70
 -13  27   0    0.45    0.91
 -13  27   0    0.30    0.57
 -13  27   0    1.02    0.79
  13  27   0   -0.25    0.65
 -14 -27   0    2.72    1.15
 -14  27   0    3.09    0.81
 -14  27   0    2.44    0.93
  14  27   0    1.53    0.85
 -15 -27   0    0.75    0.65
  15 -27   0    0.71    0.95
  15  27   0   -0.02    0.78
 -15  27   0    0.13    1.36
 -15  27   0    1.10    0.86
  16 -27   0   -0.10    1.19
 -16 -27   0   -0.43    0.62
 -16  27   0   -0.89    0.55
 -16  27   0   -0.84    0.78
  16  27   0    0.61    0.74
   0 -28   0    9.54    1.24
   0 -28   0   10.03    1.31
   0  28   0   10.03    1.06
   0  28   0    8.50    1.18
   0  28   0    6.70    0.99
   1 -28   0    3.71    0.87
  -1 -28   0    1.39    0.63
  -1 -28   0    2.54    0.72
   1 -28   0    2.75    0.73
  -1  28   0    3.11    0.67
  -1  28   0    2.02    0.68
   1  28   0    1.32    0.57
  -1  28   0    2.26    0.63
   1  28   0    3.46    0.72
   2 -28   0    1.32    0.64
  -2 -28   0    1.58    0.62
  -2 -28   0    1.43    0.65
  -2 -28   0    1.00    0.59
   2 -28   0    1.12    0.55
  -2  28   0    2.60    0.72
  -2  28   0    1.07    0.56
   2  28   0    0.31    0.49
   2  28   0    0.93    0.54
  -2  28   0    1.59    0.59
  -3 -28   0    1.53    0.62
  -3 -28   0    1.87    0.67
  -3 -28   0    1.87    0.70
   3 -28   0    2.66    0.68
   3 -28   0    2.23    0.81
   3  28   0    2.07    0.64
   3  28   0    1.40    0.58
  -3  28   0    2.35    0.71
  -3  28   0    1.41    0.55
  -3  28   0    3.18    0.85
  -4 -28   0    6.75    1.09
   4 -28   0    3.98    0.90
  -4 -28   0    5.48    0.55
  -4 -28   0    6.62    1.12
  -4 -28   0    4.90    1.01
   4 -28   0    6.48    1.21
  -4  28   0    8.12    1.21
   4  28   0    6.90    0.98
   4  28   0    6.37    0.49
   4  28   0    5.93    0.97
  -4  28   0    4.87    0.94
   5 -28   0   22.70    1.88
  -5 -28   0   22.05    2.26
   5 -28   0   19.19    2.07
  -5 -28   0   19.54    1.91
  -5 -28   0   20.69    1.85
  -5 -28   0   22.86    1.45
   5  28   0   19.13    1.38
  -5  28   0   18.75    1.89
  -5  28   0   24.11    1.36
  -5  28   0   25.65    2.12
   5  28   0   21.47    1.76
  -5  28   0   20.53    1.35
   5  28   0   16.26    1.74
  -6 -28   0    0.66    0.68
  -6 -28   0    1.63    0.73
   6 -28   0    1.22    0.28
   6 -28   0    1.50    0.84
  -6 -28   0    0.39    0.60
  -6 -28   0    0.42    0.34
  -6 -28   0    0.26    0.50
   6 -28   0    1.23    0.59
   6  28   0   -0.36    0.51
   6  28   0    0.29    0.29
   6  28   0    0.45    0.55
  -6  28   0    0.86    0.29
  -6  28   0    2.25    0.90
  -6  28   0    0.90    0.32
  -6  28   0   -0.92    0.60
   7 -28   0    0.55    0.77
  -7 -28   0    0.16    0.58
  -7 -28   0   -0.04    0.49
  -7 -28   0    0.00    0.30
   7 -28   0    0.14    0.23
  -7 -28   0    0.91    0.54
   7 -28   0   -0.10    0.45
  -7 -28   0   -0.04    0.52
  -7  28   0    0.27    0.65
  -7  28   0   -0.01    0.31
   7  28   0   -0.36    0.43
   7  28   0   -0.81    0.27
  -7  28   0   -0.64    0.57
   7  28   0   -0.97    0.47
  -8 -28   0    4.54    0.99
  -8 -28   0    6.26    1.02
  -8 -28   0    4.11    0.81
  -8 -28   0    3.85    0.60
   8 -28   0    4.18    0.87
  -8 -28   0    4.44    1.02
   8 -28   0    3.72    0.51
   8 -28   0    3.89    1.13
   8  28   0    5.37    0.90
  -8  28   0    4.48    0.91
   8  28   0    4.69    1.01
  -8  28   0    4.36    0.92
   8  28   0    3.39    0.97
  -8  28   0    4.08    0.58
  -9 -28   0    2.03    0.79
  -9 -28   0    0.98    0.66
   9 -28   0    1.60    0.71
  -9 -28   0    2.29    0.81
  -9 -28   0    1.80    0.52
   9 -28   0    2.08    1.24
   9 -28   0    1.28    0.73
  -9 -28   0    4.13    0.85
  -9  28   0    2.19    0.52
  -9  28   0    1.77    0.83
  -9  28   0    0.70    0.72
   9  28   0    1.79    0.72
  10 -28   0    0.19    0.89
 -10 -28   0   -0.08    0.72
  10 -28   0   -0.68    0.79
 -10 -28   0    0.15    0.63
 -10 -28   0    0.27    0.46
 -10 -28   0   -0.14    0.28
 -10 -28   0   -0.53    0.65
 -10  28   0    0.33    0.65
  10  28   0    0.26    0.64
 -10  28   0   -0.40    0.45
 -10  28   0   -0.74    0.63
 -11 -28   0    0.56    0.69
  11 -28   0    0.22    0.70
  11 -28   0    0.16    0.61
 -11 -28   0   -0.29    0.42
 -11 -28   0   -1.32    0.53
 -11 -28   0   -0.67    0.55
 -11  28   0   -1.34    0.56
 -11  28   0   -0.79    0.64
 -11  28   0   -0.02    0.47
  11  28   0    0.33    0.62
 -12 -28   0    1.36    0.83
  12 -28   0   -0.52    0.57
 -12 -28   0    1.74    0.62
 -12 -28   0    0.19    0.68
  12 -28   0    1.06    0.65
 -12  28   0    1.24    0.84
 -12  28   0    1.22    1.41
  12  28   0    1.09    0.70
 -12  28   0    0.33    0.49
 -13 -28   0    0.30    0.68
 -13 -28   0    0.29    0.56
 -13 -28   0   -1.13    1.06
  13 -28   0    1.19    0.76
 -13  28   0    0.52    0.77
 -13  28   0    0.40    0.58
  13  28   0   -0.68    0.71
  14 -28   0   -0.44    0.65
 -14  28   0    1.79    0.84
 -14  28   0    1.63    0.72
  14  28   0    3.85    0.96
  15 -28   0   -2.40    1.21
 -15 -28   0    1.11    0.65
 -15  28   0    0.86    1.03
  15  28   0   -0.28    0.68
 -15  28   0   -0.76    0.76
 -16 -28   0    0.16    0.57
  16 -28   0    0.08    1.00
 -16  28   0   -1.44    0.57
  16  28   0    0.79    0.75
 -16  28   0    0.89    0.88
   0 -29   0    0.06    0.48
   0  29   0    0.37    0.48
   0  29   0   -0.51    0.48
   0  29   0    0.23    0.47
   1 -29   0    2.47    0.84
  -1 -29   0    3.18    0.79
   1 -29   0    3.17    0.83
  -1 -29   0    5.00    0.94
  -1  29   0    3.99    0.87
   1  29   0    3.89    0.81
   1  29   0    3.83    0.73
  -1  29   0    4.54    0.78
  -1  29   0    3.59    0.81
   2 -29   0   -0.13    0.58
  -2 -29   0    0.45    0.54
  -2 -29   0   -0.08    0.54
   2 -29   0    0.05    0.48
  -2 -29   0    0.36    0.58
  -2  29   0   -0.13    0.42
   2  29   0    0.65    0.48
   2  29   0    0.15    0.43
  -2  29   0   -0.10    0.56
  -2  29   0   -0.43    0.46
  -3 -29   0    7.33    1.14
  -3 -29   0    7.55    1.12
  -3 -29   0    6.91    1.15
   3 -29   0    8.37    1.31
   3 -29   0    8.66    1.17
  -3  29   0    9.57    1.28
   3  29   0    6.09    0.97
   3  29   0    7.51    1.02
  -3  29   0    7.48    1.07
  -3  29   0    7.28    0.98
   4 -29   0   36.31    2.71
   4 -29   0   31.19    2.80
  -4 -29   0   35.87    2.70
  -4 -29   0   36.41    2.18
  -4 -29   0   34.99    2.76
  -4 -29   0   34.12    2.76
  -4  29   0   40.16    2.86
   4  29   0   33.62    2.20
  -4  29   0   35.77    2.68
   4  29   0   38.55    2.64
   4  29   0   34.80    2.61
  -5 -29   0    2.92    0.80
   5 -29   0    2.73    0.75
   5 -29   0    2.56    1.00
  -5 -29   0    2.40    0.40
  -5 -29   0    4.52    0.91
  -5 -29   0    2.44    0.83
   5  29   0    2.86    0.37
  -5  29   0    1.96    0.80
   5  29   0    1.90    0.78
  -5  29   0    1.95    1.36
   5  29   0    1.94    0.71
   5  29   0    3.03    0.73
  -5  29   0    2.80    0.30
   6 -29   0    4.74    1.14
  -6 -29   0    5.84    1.06
  -6 -29   0    7.01    1.07
   6 -29   0    5.45    0.98
  -6 -29   0    6.71    0.66
   6 -29   0    4.70    0.52
  -6 -29   0    6.61    1.08
   6  29   0    5.33    0.98
  -6  29   0    5.73    1.05
  -6  29   0    7.08    0.58
  -6  29   0    5.84    0.76
   6  29   0    5.51    0.59
  -6  29   0    7.02    1.18
   7 -29   0   11.18    1.65
   7 -29   0   11.44    0.85
  -7 -29   0    8.98    1.43
  -7 -29   0   11.33    1.77
  -7 -29   0   12.38    1.29
  -7 -29   0   11.06    0.96
  -7 -29   0   11.23    1.43
   7 -29   0   10.02    1.28
   7  29   0   10.36    0.90
  -7  29   0   10.80    1.34
   7  29   0   11.66    1.98
  -7  29   0   10.97    0.91
  -7  29   0   14.51    1.56
   7  29   0   12.63    1.33
  -8 -29   0   -0.71    0.55
  -8 -29   0   -0.04    0.34
   8 -29   0    0.89    1.53
   8 -29   0    0.46    0.27
  -8 -29   0    1.61    0.59
  -8 -29   0   -0.18    0.45
  -8 -29   0   -0.55    0.55
   8 -29   0   -0.31    0.45
   8  29   0   -0.40    0.36
  -8  29   0    0.85    0.66
   8  29   0    0.40    0.53
  -8  29   0   -0.41    0.62
   8  29   0   -0.33    0.53
  -8  29   0    0.27    0.33
   9 -29   0    2.32    0.49
  -9 -29   0    4.89    0.99
  -9 -29   0    0.90    0.65
   9 -29   0    1.60    1.02
  -9 -29   0    2.34    0.54
   9 -29   0    1.72    0.70
  -9 -29   0    2.59    0.85
   9  29   0    2.92    0.80
  -9  29   0    3.73    0.57
  -9  29   0    2.89    0.84
  -9  29   0    3.68    0.95
 -10 -29   0    0.28    0.65
 -10 -29   0    1.45    0.68
  10 -29   0   -0.21    0.78
 -10 -29   0    1.18    0.61
 -10 -29   0    0.73    0.70
  10 -29   0   -0.46    0.58
 -10 -29   0   -0.27    0.36
 -10  29   0    0.20    0.73
  10  29   0    0.41    0.64
 -10  29   0   -1.25    0.58
 -10  29   0   -0.53    0.40
 -11 -29   0    0.10    0.46
 -11 -29   0    1.45    0.78
  11 -29   0    0.69    0.89
  11 -29   0    1.26    0.72
 -11 -29   0   -0.16    0.71
 -11 -29   0   -0.08    0.57
 -11  29   0   -0.06    0.74
 -11  29   0    1.81    0.94
 -11  29   0    0.66    0.47
  11  29   0    0.28    0.63
 -12 -29   0    0.49    0.70
  12 -29   0   -1.05    0.48
 -12 -29   0    0.53    0.72
 -12 -29   0   -0.68    0.43
  12 -29   0    0.40    0.60
 -12  29   0    1.00    0.53
 -12  29   0    0.14    0.73
 -12  29   0   -0.18    0.75
  12  29   0    0.03    0.55
 -13 -29   0   -0.21    0.52
  13 -29   0    0.33    0.82
 -13  29   0   -0.18    0.71
 -13  29   0    0.23    0.56
  13  29   0   -0.32    0.65
 -14 -29   0   -0.59    1.04
  14 -29   0    0.30    0.79
 -14  29   0   -1.77    0.53
  14  29   0   -1.02    0.67
 -14  29   0    0.27    0.76
 -15 -29   0   -0.12    0.56
  15 -29   0   -1.66    0.74
  15  29   0    0.28    0.77
 -15  29   0   -0.37    0.69
 -15  29   0   -0.37    0.81
   0 -30   0   18.59    1.73
   0 -30   0   16.04    1.86
   0  30   0   17.60    1.63
   0  30   0   18.70    1.73
   0  30   0   16.07    1.52
   1 -30   0   32.47    3.07
  -1 -30   0   37.07    2.86
   1 -30   0   40.75    2.88
  -1 -30   0   38.59    2.91
   1  30   0   35.94    2.68
  -1  30   0   38.57    2.81
  -1  30   0   41.21    2.93
  -1  30   0   36.03    2.66
   1  30   0   38.91    2.77
  -2 -30   0    0.26    0.52
   2 -30   0    0.40    0.52
  -2 -30   0    0.39    0.56
  -2 -30   0   -0.52    0.57
   2 -30   0    0.81    0.69
  -2  30   0    0.00    0.43
  -2  30   0    1.40    0.63
   2  30   0    0.20    0.51
   2  30   0    0.11    0.52
  -2  30   0    0.57    0.63
  -3 -30   0    4.09    0.93
  -3 -30   0    5.15    1.00
   3 -30   0    6.39    1.16
   3 -30   0    6.43    1.01
  -3 -30   0    7.00    1.07
  -3  30   0    4.42    0.79
   3  30   0    6.44    0.92
  -3  30   0    4.65    0.99
   3  30   0    4.84    0.90
  -3  30   0    5.97    1.12
  -4 -30   0   17.18    1.78
   4 -30   0   14.90    1.76
  -4 -30   0   15.47    1.06
  -4 -30   0   16.85    1.71
   4 -30   0   17.88    1.68
  -4 -30   0   16.77    1.70
   4  30   0   17.25    1.62
  -4  30   0   13.63    1.88
   4  30   0   19.86    1.62
  -4  30   0   21.15    1.84
  -5 -30   0    0.94    0.69
   5 -30   0    1.30    0.90
  -5 -30   0    1.30    0.31
   5 -30   0    2.00    0.67
  -5 -30   0    1.24    0.71
  -5 -30   0    1.38    0.76
  -5  30   0    0.22    0.72
   5  30   0    1.14    0.26
   5  30   0   -0.53    0.55
  -5  30   0    0.68    0.70
   5  30   0    1.59    0.74
  -6 -30   0    1.60    0.38
   6 -30   0    2.07    0.70
   6 -30   0    1.75    0.89
   6 -30   0    2.01    0.29
  -6 -30   0    1.25    0.71
  -6 -30   0    2.83    1.24
  -6  30   0    1.79    0.31
   6  30   0    2.23    0.73
   6  30   0    2.15    0.37
  -6  30   0    1.66    0.78
  -6  30   0    2.08    0.73
   6  30   0    2.56    1.24
  -7 -30   0    4.18    0.95
  -7 -30   0    5.83    1.02
   7 -30   0    4.43    1.15
  -7 -30   0    4.34    0.83
  -7 -30   0    3.63    0.55
  -7 -30   0    4.70    0.80
   7 -30   0    5.40    0.94
   7 -30   0    3.86    0.45
  -7  30   0    4.35    0.98
   7  30   0    3.75    0.80
  -7  30   0    4.83    0.52
  -7  30   0    5.06    1.04
   7  30   0    4.32    0.87
  -7  30   0    4.64    0.54
   7  30   0    3.68    0.71
   8 -30   0    1.39    0.62
  -8 -30   0    1.20    0.72
   8 -30   0    1.98    0.94
  -8 -30   0    0.49    0.37
  -8 -30   0    1.43    0.63
  -8 -30   0    1.49    0.76
  -8  30   0    1.63    0.78
   8  30   0    0.88    0.65
   8  30   0    1.40    1.05
   8  30   0    0.66    0.35
  -8  30   0    1.15    0.38
  -8  30   0    1.09    0.68
   9 -30   0   -0.84    0.26
  -9 -30   0    0.57    0.69
  -9 -30   0   -1.60    0.42
  -9 -30   0   -0.47    0.36
  -9 -30   0   -0.52    0.58
   9 -30   0   -0.05    0.73
  -9 -30   0   -0.06    0.35
   9 -30   0   -0.68    0.46
  -9  30   0   -0.74    0.32
  -9  30   0   -0.17    0.62
  -9  30   0   -0.02    0.64
   9  30   0   -0.39    0.53
 -10 -30   0    0.33    0.59
 -10 -30   0   -0.38    0.35
  10 -30   0    0.13    0.90
  10 -30   0    1.28    0.78
 -10 -30   0   -0.03    0.59
 -10 -30   0    0.52    0.78
  10  30   0    0.61    0.64
 -10  30   0    1.50    0.78
 -10  30   0    0.10    0.41
 -10  30   0    0.70    0.69
 -11 -30   0    3.36    0.97
 -11 -30   0    3.57    0.69
 -11 -30   0    4.60    0.91
  11 -30   0    4.19    0.97
  11 -30   0    3.17    1.20
 -11 -30   0    3.82    0.98
 -11  30   0    4.78    0.72
  11  30   0    3.45    0.90
 -11  30   0    3.27    1.01
 -11  30   0    2.75    0.95
 -12 -30   0    0.00    0.69
 -12 -30   0   -0.75    0.70
 -12 -30   0   -0.37    0.44
  12 -30   0   -0.34    0.56
 -12  30   0    0.48    0.49
  12  30   0   -0.59    1.14
 -12  30   0    0.04    0.76
 -13 -30   0    0.25    0.51
 -13 -30   0    1.17    0.82
  13 -30   0   -0.64    0.73
  13  30   0   -0.41    0.68
 -13  30   0    0.35    0.56
 -13  30   0    0.30    0.75
  14 -30   0    1.31    1.00
 -14 -30   0    0.50    0.75
 -14 -30   0    0.26    0.63
 -14  30   0   -0.83    0.73
  14  30   0    0.73    0.74
 -14  30   0    0.02    0.61
 -15 -30   0    0.94    0.64
  15 -30   0    0.69    0.96
 -15  30   0    0.00    0.77
 -15  30   0   -0.65    0.73
  15  30   0    1.59    0.81
   0 -31   0   -0.95    0.50
   0 -31   0    0.33    0.48
   0  31   0    0.54    1.04
   0  31   0   -0.13    0.56
   0  31   0    0.75    0.52
   1 -31   0    0.70    0.56
  -1 -31   0    1.21    0.65
   1 -31   0    0.43    0.70
  -1 -31   0    1.48    0.69
  -1  31   0    1.76    0.59
   1  31   0    0.65    0.70
  -1  31   0    1.34    0.71
   1  31   0    0.69    0.56
   2 -31   0    7.78    1.30
  -2 -31   0   10.10    1.37
  -2 -31   0    9.00    1.57
  -2 -31   0    9.55    1.31
   2 -31   0    8.66    1.24
  -2  31   0    8.27    1.32
   2  31   0    9.08    1.67
  -2  31   0    9.25    1.13
   2  31   0   11.66    1.21
  -2  31   0   11.06    1.37
  -3 -31   0   -0.02    1.27
  -3 -31   0   -0.53    0.58
   3 -31   0   -0.05    0.44
   3 -31   0   -0.21    0.57
  -3 -31   0    0.40    0.55
  -3  31   0    0.02    0.58
  -3  31   0   -1.32    0.49
   3  31   0   -0.51    0.47
  -3  31   0   -0.23    0.48
   4 -31   0   48.81    3.35
  -4 -31   0   43.40    3.68
   4 -31   0   42.77    3.51
  -4 -31   0   45.73    4.42
  -4 -31   0   45.12    3.62
   4  31   0   44.55    3.17
  -4  31   0   44.28    3.31
  -4  31   0   49.50    3.21
  -4  31   0   49.57    3.45
   4  31   0   40.23    3.38
  -5 -31   0    7.70    1.16
   5 -31   0    8.09    1.38
   5 -31   0    6.82    1.08
  -5 -31   0    8.88    1.27
  -5 -31   0    9.40    1.31
  -5  31   0    9.23    1.31
   5  31   0    5.01    0.97
  -5  31   0    8.64    1.22
   5  31   0    7.01    0.57
   6 -31   0    8.76    1.22
  -6 -31   0   11.81    1.47
  -6 -31   0    7.52    0.74
   6 -31   0    8.15    1.42
  -6 -31   0    8.74    1.30
  -6  31   0    7.98    1.19
   6  31   0    8.57    1.21
   6  31   0    9.59    1.22
  -6  31   0   10.43    1.40
  -6  31   0    8.21    0.64
   6  31   0    7.85    0.69
   6  31   0    6.90    1.09
  -6  31   0    8.59    0.64
  -7 -31   0    0.13    0.32
  -7 -31   0    0.79    0.66
   7 -31   0   -0.54    0.62
  -7 -31   0   -0.02    0.28
   7 -31   0    0.03    0.53
   7 -31   0   -0.18    0.20
  -7 -31   0    0.09    0.56
  -7  31   0   -0.11    0.26
  -7  31   0   -0.58    0.25
   7  31   0    0.64    0.59
   7  31   0   -0.44    0.49
  -7  31   0   -0.22    0.62
  -7  31   0    0.13    0.66
   8 -31   0   -0.10    0.24
  -8 -31   0    0.28    0.65
  -8 -31   0    0.84    0.55
  -8 -31   0    0.18    0.56
   8 -31   0   -0.67    0.50
   8 -31   0    0.95    0.81
  -8 -31   0   -0.32    0.58
  -8 -31   0    0.40    0.32
  -8  31   0   -0.02    0.31
  -8  31   0   -0.41    0.54
   8  31   0    0.47    0.61
   8  31   0   -1.08    0.31
  -8  31   0   -2.07    0.59
   9 -31   0    0.44    1.01
  -9 -31   0    3.02    0.55
  -9 -31   0    3.65    0.94
   9 -31   0    2.19    0.46
   9 -31   0    3.07    0.81
  -9 -31   0    3.11    0.98
  -9 -31   0    4.57    0.86
   9  31   0    1.45    0.74
  -9  31   0    4.21    0.58
  -9  31   0    1.60    0.88
  -9  31   0    4.09    0.96
 -10 -31   0    2.32    0.77
 -10 -31   0    1.64    0.51
  10 -31   0    0.50    0.92
  10 -31   0    3.41    1.03
 -10 -31   0    2.54    0.84
 -10 -31   0    1.27    1.44
  10  31   0    2.69    0.73
 -10  31   0    1.62    1.05
 -10  31   0    0.76    0.74
 -10  31   0    1.89    0.54
  11 -31   0    1.81    0.74
 -11 -31   0    1.28    0.56
 -11 -31   0    0.19    0.77
  11 -31   0    1.07    0.89
 -11 -31   0    2.81    0.88
 -11  31   0    0.49    0.75
  11  31   0    1.88    0.79
 -11  31   0    1.79    1.04
 -11  31   0    0.83    0.53
 -12 -31   0   -0.25    0.71
  12 -31   0    0.59    0.75
 -12 -31   0    0.01    0.51
  12  31   0    0.22    0.70
 -12  31   0   -0.58    0.60
 -12  31   0   -0.50    0.48
 -13 -31   0   -0.07    0.75
  13 -31   0    1.19    1.01
 -13 -31   0   -0.21    0.58
 -13  31   0    1.65    0.66
 -13  31   0   -0.29    0.77
  13  31   0   -0.08    0.66
  14 -31   0    1.10    0.87
 -14 -31   0    1.12    0.66
 -14 -31   0   -0.13    0.76
 -14  31   0    1.47    0.78
 -14  31   0   -0.91    0.57
  14  31   0    0.30    0.68
   0 -32   0   13.92    1.56
   0 -32   0   14.51    1.60
   0  32   0   13.74    1.43
   0  32   0   15.17    1.55
   0  32   0   14.93    1.65
   1 -32   0   16.19    1.62
   1 -32   0   14.63    1.73
  -1 -32   0   14.32    1.65
  -1 -32   0   13.83    1.61
  -1  32   0   16.78    1.45
   1  32   0   19.28    1.54
   1  32   0   13.73    1.61
  -1  32   0   18.35    1.79
  -1  32   0   14.15    1.51
  -2 -32   0    1.29    0.62
   2 -32   0    0.19    0.50
   2 -32   0   -0.42    0.67
  -2 -32   0   -0.04    0.56
  -2 -32   0   -0.07    0.57
  -2  32   0   -0.31    0.54
  -2  32   0    0.43    0.65
  -2  32   0    0.23    0.54
   2  32   0   -1.01    0.46
   2  32   0    0.31    0.57
  -3 -32   0    3.02    0.60
   3 -32   0    2.09    0.83
  -3 -32   0    2.69    0.83
  -3 -32   0    2.90    0.90
   3 -32   0    1.55    0.64
  -3  32   0    2.69    0.87
  -3  32   0    1.85    0.71
  -3  32   0    1.98    0.69
   3  32   0    3.45    0.77
   3  32   0    1.60    0.69
   4 -32   0   -0.58    0.48
   4 -32   0    1.03    0.76
  -4 -32   0   -0.22    0.61
  -4 -32   0    0.08    0.24
  -4  32   0    0.35    0.54
  -4  32   0   -0.81    0.61
   4  32   0    0.33    0.58
  -4  32   0    0.04    0.64
   4  32   0    0.28    0.66
   5 -32   0   -0.07    0.52
   5 -32   0   -0.24    0.70
  -5 -32   0    0.88    0.69
  -5 -32   0    0.32    0.64
  -5 -32   0   -0.36    0.18
  -5 -32   0   -0.27    0.29
   5  32   0   -0.34    0.52
  -5  32   0   -0.50    0.59
   5  32   0   -0.28    0.18
   5  32   0    0.53    0.62
  -5  32   0   -0.39    0.60
   6 -32   0    4.41    0.90
  -6 -32   0    2.89    0.44
  -6 -32   0    6.67    1.10
   6 -32   0    3.11    1.22
  -6 -32   0    1.67    0.82
  -6  32   0    3.92    0.96
   6  32   0    3.54    0.42
   6  32   0    3.14    0.83
  -6  32   0    2.82    0.86
   6  32   0    3.25    0.76
   7 -32   0    0.00    0.47
   7 -32   0   -0.40    0.65
  -7 -32   0    0.27    0.60
  -7 -32   0   -0.79    0.26
  -7 -32   0    1.35    0.67
   7 -32   0   -0.28    0.18
   7  32   0    0.01    0.62
   7  32   0    0.02    0.38
  -7  32   0    0.20    0.64
  -7  32   0   -0.49    0.24
  -7  32   0   -0.54    0.61
   7  32   0   -0.81    0.59
  -7  32   0   -0.53    0.37
   8 -32   0   -0.17    0.70
   8 -32   0    0.23    0.62
   8 -32   0    0.78    0.27
  -8 -32   0    0.72    0.70
  -8 -32   0    0.13    0.33
  -8 -32   0   -0.29    0.65
   8  32   0    0.79    0.37
  -8  32   0    1.16    0.37
  -8  32   0    0.44    0.34
  -8  32   0    0.84    0.73
   8  32   0    0.32    0.67
  -8  32   0    0.15    0.82
  -9 -32   0   -0.09    0.37
  -9 -32   0    0.49    0.56
  -9 -32   0    0.20    0.62
   9 -32   0    0.24    0.59
  -9 -32   0    0.67    0.70
   9 -32   0   -2.23    0.79
  -9  32   0   -0.85    1.51
  -9  32   0    0.09    0.40
   9  32   0   -0.40    0.61
  -9  32   0    0.56    0.83
 -10 -32   0   -1.09    0.64
 -10 -32   0   -0.45    0.37
  10 -32   0   -0.31    0.86
  10 -32   0   -0.59    0.56
 -10 -32   0    0.27    0.57
  10  32   0   -0.46    0.59
 -10  32   0    0.76    0.81
 -10  32   0    0.35    0.43
 -10  32   0   -0.98    0.61
 -11 -32   0    1.76    1.58
 -11 -32   0    0.30    0.48
  11 -32   0   -0.08    0.77
 -11 -32   0   -0.42    0.77
  11  32   0   -0.19    1.04
 -11  32   0    2.09    0.90
 -11  32   0    0.70    0.51
 -12 -32   0   -0.16    0.50
  12 -32   0    0.48    0.91
 -12 -32   0    0.02    0.73
 -12  32   0    0.53    0.81
 -12  32   0   -0.39    0.51
  12  32   0   -0.43    0.63
  13 -32   0    0.89    0.94
 -13 -32   0    0.07    0.57
 -13 -32   0    0.29    0.74
  13  32   0    0.92    0.71
 -13  32   0   -0.17    0.66
 -13  32   0    0.38    0.67
 -14 -32   0    1.15    0.68
 -14 -32   0    0.37    0.78
  14 -32   0    0.44    0.67
 -14  32   0   -0.56    0.74
 -14  32   0    0.65    0.65
  14  32   0   -0.49    0.66
   0 -33   0   -0.46    0.52
   0 -33   0   -0.03    0.65
   0  33   0    0.58    0.71
   0  33   0    1.06    0.72
   0  33   0    0.74    0.64
   1 -33   0    2.52    0.89
  -1 -33   0    3.10    0.87
   1 -33   0    2.20    0.77
  -1 -33   0    1.97    0.80
   1  33   0    1.36    0.75
  -1  33   0    2.57    0.86
   1  33   0    1.47    0.68
  -1  33   0    2.85    0.85
  -1  33   0    2.98    0.70
   2 -33   0    0.90    0.63
  -2 -33   0    1.91    0.79
   2 -33   0    2.35    0.82
  -2 -33   0    0.74    0.66
  -2  33   0    1.52    0.56
  -2  33   0    1.58    0.68
  -2  33   0    0.97    0.74
   2  33   0    1.09    0.68
   2  33   0    0.83    0.60
  -3 -33   0    0.45    0.59
   3 -33   0   -0.69    0.59
  -3 -33   0    0.45    0.64
  -3 -33   0    0.32    0.29
   3 -33   0   -0.24    0.51
   3  33   0   -0.17    0.55
  -3  33   0    0.48    0.54
  -3  33   0   -0.42    0.58
  -3  33   0   -0.20    0.62
   3  33   0   -0.37    0.47
  -4 -33   0    0.66    0.71
   4 -33   0    0.86    0.82
   4 -33   0    0.07    0.56
  -4 -33   0    1.19    0.86
  -4  33   0   -0.58    0.59
  -4  33   0    0.57    0.60
  -4  33   0   -0.17    0.53
   4  33   0   -1.52    0.81
   4  33   0    0.06    0.56
  -5 -33   0   -0.41    0.66
   5 -33   0    0.58    0.56
   5 -33   0   -0.71    1.41
  -5 -33   0   -0.05    0.67
   5  33   0    0.16    0.57
   5  33   0   -0.44    0.52
  -5  33   0   -0.80    0.68
  -5  33   0    0.02    0.65
  -6 -33   0   -0.30    0.59
   6 -33   0    0.42    0.56
   6 -33   0    0.41    0.80
  -6 -33   0   -0.03    0.60
  -6 -33   0    0.46    0.27
   6  33   0   -0.05    0.23
  -6  33   0   -0.23    0.66
   6  33   0    0.72    0.67
   6  33   0    0.52    0.57
  -6  33   0    0.46    0.68
   7 -33   0    0.10    0.59
  -7 -33   0   -0.48    0.65
   7 -33   0    0.97    0.81
  -7 -33   0    0.27    0.69
  -7 -33   0    0.46    0.31
   7  33   0    0.13    0.64
  -7  33   0   -0.63    0.60
   7  33   0    0.66    0.33
   7  33   0   -0.45    0.54
  -7  33   0   -0.14    0.66
  -7  33   0   -0.23    0.40
  -7  33   0    0.24    0.25
  -8 -33   0   -0.19    0.67
  -8 -33   0    0.03    0.67
   8 -33   0    0.47    0.63
  -8 -33   0    0.06    0.33
   8 -33   0   -0.18    0.72
  -8  33   0    0.35    1.09
   8  33   0    0.57    0.68
  -8  33   0   -0.22    0.31
  -9 -33   0    0.51    0.39
  -9 -33   0    1.34    0.83
  -9 -33   0   -0.11    0.59
   9 -33   0    0.04    0.58
   9 -33   0   -0.81    0.96
  -9 -33   0    0.68    0.59
   9  33   0   -0.63    0.62
  -9  33   0    0.86    0.80
  -9  33   0   -0.25    0.74
  -9  33   0    0.47    0.40
  10 -33   0   -0.88    0.84
 -10 -33   0    1.79    1.64
 -10  33   0    1.54    0.89
 -11 -33   0    0.59    0.77
  11 -33   0    0.35    0.97
 -11 -33   0    0.50    0.52
  11  33   0    0.53    0.71
 -11  33   0    1.01    1.05
 -11  33   0   -0.27    0.73
 -12 -33   0   -0.18    0.46
 -12 -33   0   -0.24    0.74
  12 -33   0    0.09    0.79
 -12  33   0   -0.40    0.52
 -12  33   0    0.23    0.73
  12  33   0    0.19    0.72
 -13 -33   0    0.52    0.76
 -13 -33   0   -0.58    0.48
  13 -33   0    0.11    0.90
 -13  33   0    0.34    0.80
  13  33   0   -0.31    0.67
   0 -34   0   78.62    5.37
   0 -34   0   76.92    5.37
   0  34   0   77.15    5.25
   0  34   0   84.70    5.23
   1 -34   0   32.78    2.67
   1 -34   0   30.99    2.68
  -1 -34   0   30.14    2.63
  -1 -34   0   27.74    2.61
   1  34   0   32.88    2.53
  -1  34   0   37.55    2.76
  -1  34   0   34.61    2.63
   1  34   0   30.77    2.54
  -1  34   0   35.26    2.55
  -2 -34   0    0.57    0.68
   2 -34   0    0.87    0.65
   2 -34   0    0.43    0.70
  -2 -34   0    0.92    0.68
  -2  34   0    1.52    0.80
   2  34   0    1.37    0.70
   2  34   0    1.14    0.59
  -2  34   0    0.72    0.68
  -2  34   0    0.50    0.61
   3 -34   0   11.86    1.55
   3 -34   0    9.62    1.30
  -3 -34   0    9.42    1.40
  -3 -34   0    7.74    1.36
   3  34   0    9.29    1.22
  -3  34   0   10.69    1.32
  -3  34   0    9.29    1.21
  -3  34   0    8.31    1.35
   4 -34   0   18.52    2.40
  -4 -34   0   21.53    1.98
   4 -34   0   15.97    1.77
  -4 -34   0   23.80    2.12
  -4  34   0   17.01    1.70
   4  34   0   20.74    1.80
  -4  34   0   18.52    1.86
   4  34   0   17.77    1.71
  -4  34   0   18.13    1.90
   5 -34   0    7.90    1.20
  -5 -34   0    9.05    1.33
  -5 -34   0    8.55    1.39
   5 -34   0    9.96    1.63
  -5  34   0    7.45    1.07
  -5  34   0    8.76    1.37
   5  34   0    7.14    1.11
   5  34   0    8.86    1.26
  -5  34   0    8.22    1.30
   6 -34   0   -0.16    0.58
  -6 -34   0   -0.55    0.63
   6 -34   0    0.25    0.86
  -6 -34   0    0.42    0.74
   6  34   0    0.33    0.24
   6  34   0    0.72    0.66
   6  34   0    1.31    0.74
  -6  34   0   -0.38    0.68
  -6  34   0   -0.31    0.62
  -7 -34   0    4.23    0.54
   7 -34   0    3.45    1.11
  -7 -34   0    3.98    1.07
   7 -34   0    4.17    0.93
  -7 -34   0    5.37    1.12
  -7  34   0    5.15    1.12
  -7  34   0    4.97    2.07
   7  34   0    3.86    0.90
   8 -34   0   -0.28    0.57
  -8 -34   0    0.08    0.36
  -8 -34   0   -0.88    0.68
  -8 -34   0   -1.09    0.68
   8 -34   0    0.21    0.81
  -8  34   0   -1.31    1.19
  -8  34   0    1.03    0.82
   8  34   0   -0.03    0.70
  -8  34   0   -0.30    0.31
   9 -34   0    1.96    0.88
  -9 -34   0    3.83    1.72
  -9 -34   0    2.19    0.52
  -9 -34   0    4.07    1.02
   9 -34   0    1.95    1.24
  -9  34   0    5.15    1.47
  -9  34   0    2.13    0.50
  -9  34   0    2.87    1.00
  10 -34   0    8.75    1.66
 -10 -34   0   10.09    1.03
 -10 -34   0    8.25    1.38
 -10  34   0    8.60    1.38
  10  34   0    7.66    1.27
 -10  34   0   10.66    1.03
 -11 -34   0   -0.33    0.75
 -11 -34   0   -0.77    0.44
  11 -34   0   -1.22    0.89
 -11  34   0   -0.46    0.64
  11  34   0   -0.20    0.69
 -12 -34   0    1.73    0.87
 -12 -34   0    1.02    0.59
  12 -34   0   -0.63    0.95
 -12  34   0    2.00    0.91
 -12  34   0    1.84    0.63
  12  34   0    1.39    0.83
 -13 -34   0    1.10    0.57
 -13 -34   0    1.09    0.84
  13 -34   0    0.68    0.88
  13  34   0    0.81    0.75
 -13  34   0   -0.10    0.82
   0 -35   0    0.81    0.74
   0 -35   0   -0.04    0.71
   0  35   0   -0.12    0.65
   0  35   0    0.09    0.67
  -1 -35   0   -0.85    0.52
   1 -35   0   -0.23    0.64
  -1 -35   0    0.58    0.73
   1 -35   0   -0.69    0.51
   1  35   0   -0.44    0.65
  -1  35   0   -0.69    0.59
   1  35   0   -0.27    0.64
  -1  35   0    0.28    0.67
  -1  35   0   -0.30    0.68
   2 -35   0    1.09    0.65
  -2 -35   0   -1.07    0.51
  -2 -35   0    0.27    0.74
   2 -35   0    2.60    1.42
  -2  35   0   -0.77    0.57
  -2  35   0   -0.07    0.66
  -2  35   0    0.26    0.67
   2  35   0    0.52    0.67
   3 -35   0    0.25    0.58
  -3 -35   0    0.33    0.76
   3 -35   0   -0.45    0.73
  -3 -35   0   -0.29    0.73
   3  35   0    1.41    0.69
  -3  35   0    0.23    0.71
  -3  35   0   -0.23    0.63
   3  35   0    0.51    0.67
  -3  35   0    0.49    0.64
  -4 -35   0    0.47    0.74
  -4 -35   0    0.14    0.65
   4 -35   0    0.35    0.78
   4 -35   0    0.30    0.60
  -4  35   0    0.40    0.64
  -4  35   0   -0.24    0.66
   4  35   0   -0.02    0.62
   4  35   0    0.49    0.70
  -4  35   0   -0.40    0.68
   5 -35   0    2.92    0.92
  -5 -35   0    4.28    1.11
  -5 -35   0    2.73    0.91
   5 -35   0    3.75    1.17
  -5  35   0    5.44    1.15
   5  35   0    2.41    0.89
  -5  35   0    3.21    0.96
   5  35   0    3.26    0.86
   6 -35   0    3.14    0.85
  -6 -35   0    2.27    0.95
  -6 -35   0    1.72    0.30
  -6 -35   0    1.37    0.84
   6 -35   0    1.40    0.88
   6  35   0    1.32    0.78
  -6  35   0    1.27    0.83
  -6  35   0    0.97    0.88
   7 -35   0   -0.34    0.53
  -7 -35   0   -0.09    0.68
   7 -35   0    0.58    0.84
  -7 -35   0    0.00    0.31
  -7 -35   0    1.66    0.88
   7  35   0    0.60    0.66
  -7  35   0    0.47    0.78
  -7  35   0   -0.10    0.74
  -8 -35   0    2.77    0.98
   8 -35   0    1.52    1.02
  -8 -35   0    3.01    0.51
  -8  35   0    2.25    0.94
  -8  35   0    2.21    2.06
   8  35   0    1.97    1.41
   9 -35   0    1.78    1.23
  -9 -35   0    3.15    1.00
  -9 -35   0    1.32    0.50
  -9  35   0    1.67    0.92
   9  35   0    1.64    0.85
  -9  35   0    3.45    0.57
  10 -35   0    0.97    1.01
 -10 -35   0    0.30    0.80
 -10 -35   0    0.82    0.50
 -10  35   0    1.47    0.81
 -10  35   0    0.05    0.70
  10  35   0   -0.21    0.67
  11 -35   0    2.52    1.09
 -11 -35   0    1.11    0.88
 -11 -35   0    0.61    0.52
 -11  35   0    0.19    0.77
  11  35   0   -0.97    0.59
  12 -35   0   -0.37    0.71
 -12 -35   0    0.54    0.53
 -12 -35   0    0.86    0.83
  12  35   0    0.51    0.76
 -12  35   0   -0.67    0.73
   0 -36   0   47.56    4.74
   0 -36   0   48.74    3.48
   0  36   0   40.57    3.29
  -1 -36   0    2.93    0.95
   1 -36   0    2.28    0.81
  -1 -36   0    4.55    1.00
   1 -36   0    1.99    1.11
   1  36   0    0.49    1.32
   1  36   0    1.80    0.73
  -1  36   0    2.14    0.88
  -1  36   0    2.58    0.86
  -1  36   0    3.60    0.94
  -2 -36   0    0.36    0.63
   2 -36   0   -0.01    0.70
  -2 -36   0   -0.52    0.71
   2 -36   0    0.03    0.58
   2  36   0   -0.24    0.62
  -2  36   0   -0.10    0.70
  -2  36   0   -0.68    0.52
   2  36   0   -0.45    0.62
  -2  36   0    0.09    0.70
  -3 -36   0    4.38    1.09
   3 -36   0    5.42    1.11
   3 -36   0    5.29    1.17
   3  36   0    3.12    0.94
  -3  36   0    5.54    1.03
   3  36   0    6.38    1.09
  -3  36   0    5.05    1.08
  -3  36   0    5.99    1.79
  -4 -36   0   -1.20    0.61
   4 -36   0    0.03    0.60
   4 -36   0   -0.12    0.83
  -4 -36   0   -0.70    0.72
  -4  36   0   -0.08    0.71
   4  36   0    0.62    0.68
  -5 -36   0    0.67    0.81
   5 -36   0    1.43    0.83
  -5 -36   0    1.24    0.94
   5 -36   0    4.26    1.15
  -5  36   0    2.73    0.96
   5  36   0    2.38    0.89
  -5  36   0    1.58    0.89
   6 -36   0   -0.43    0.58
  -6 -36   0    0.06    1.41
  -6 -36   0    0.13    0.75
   6 -36   0   -1.07    0.68
  -6  36   0    0.11    0.79
  -6  36   0   -0.74    0.76
  -7 -36   0    0.86    0.79
  -7 -36   0    1.06    0.79
   7 -36   0    0.30    0.94
  -7 -36   0    1.24    0.33
   7 -36   0    0.55    0.63
  -7  36   0    1.61    0.87
   7  36   0   -0.39    0.69
  -7  36   0   -0.51    0.87
  -8 -36   0    2.85    0.96
  -8 -36   0    2.85    0.50
   8 -36   0    1.90    1.10
  -8  36   0    2.74    0.97
   8  36   0    1.94    0.80
  -9 -36   0    7.40    1.35
  -9 -36   0    5.59    0.75
   9 -36   0    6.86    1.71
   9  36   0    6.97    1.22
  -9  36   0    5.44    1.14
   9  36   0    6.25    1.20
 -10 -36   0   -0.20    0.58
 -10 -36   0   -0.70    0.80
  10 -36   0    0.12    1.02
  10  36   0   -0.16    0.78
 -10  36   0    0.12    0.76
 -11 -36   0    1.22    0.90
  11  36   0    1.61    0.86
 -11  36   0    2.74    0.99
 -12 -36   0    0.84    0.87
  12 -36   0    2.15    1.05
  12  36   0    1.57    0.83
 -12  36   0    1.02    0.86
   0 -37   0   -0.07    0.85
   0 -37   0   -0.01    0.64
   0  37   0    0.70    1.15
   1 -37   0    1.55    0.89
  -1 -37   0    2.72    0.95
   1 -37   0    2.09    0.84
  -1 -37   0    3.24    1.00
   1  37   0    2.20    0.95
  -1  37   0    3.31    0.93
   2 -37   0    0.42    0.75
  -2 -37   0    0.46    0.75
   2 -37   0    0.50    0.64
  -2 -37   0    1.94    1.04
   2  37   0    1.79    1.45
  -2  37   0    0.87    0.79
  -2  37   0   -0.56    1.09
  -3 -37   0    1.58    1.32
   3 -37   0    0.68    0.66
  -3 -37   0    0.97    0.90
   3 -37   0    2.81    1.06
  -3  37   0    2.68    0.90
  -3  37   0    1.59    0.85
   4 -37   0    1.37    0.68
   4 -37   0    1.18    0.90
  -4 -37   0    1.72    0.88
  -4 -37   0    4.21    1.06
   4  37   0    0.03    0.96
  -4  37   0    1.68    0.89
  -4  37   0   -0.18    0.81
   5 -37   0   43.55    3.44
   5 -37   0   38.04    3.18
  -5 -37   0   42.42    3.37
  -5 -37   0   42.69    3.40
  -5  37   0   41.50    3.28
   5  37   0   40.90    3.18
  -5  37   0   48.47    3.47
   6 -37   0    3.45    1.07
   6 -37   0    2.47    1.06
  -6 -37   0    2.51    1.06
  -6 -37   0    4.12    1.01
  -6  37   0    4.48    1.15
   6  37   0    3.83    1.00
  -6  37   0    1.90    1.46
   7 -37   0    2.38    1.05
  -7 -37   0    2.97    1.00
  -7  37   0    3.88    1.01
   7  37   0    1.37    0.74
  -8 -37   0    1.54    0.82
   8 -37   0    0.85    1.02
   8  37   0    1.47    0.86
  -8  37   0    2.28    0.90
  -9 -37   0    8.44    1.40
   9 -37   0    8.39    1.70
   9  37   0    6.02    1.22
  -9  37   0    8.37    1.31
  10 -37   0    1.28    1.13
 -10 -37   0    4.66    1.14
  10  37   0    2.52    0.89
  10  37   0    1.44    0.91
 -11 -37   0    3.48    1.03
  11 -37   0    1.95    1.17
 -11  37   0    0.24    0.89
  11  37   0    1.67    0.89
   0 -38   0    0.32    0.85
   0 -38   0   -0.09    0.64
   0  38   0    0.47    0.79
   1 -38   0    8.27    1.30
  -1 -38   0    9.89    1.46
  -1 -38   0    6.62    1.32
   1 -38   0    7.56    1.37
  -1  38   0    7.39    1.26
   1  38   0    8.26    1.23
  -1  38   0    7.69    1.37
  -2 -38   0    6.78    1.29
  -2 -38   0    7.64    1.50
   2 -38   0    7.01    1.20
   2 -38   0    6.83    1.37
   2  38   0    7.40    1.20
  -2  38   0    5.57    1.18
  -2  38   0    7.11    1.28
  -3 -38   0    0.75    0.88
   3 -38   0    0.81    0.69
  -3 -38   0   -0.65    0.63
   3 -38   0   -0.26    0.69
   3  38   0   -0.72    0.60
  -3  38   0    0.33    0.75
  -3  38   0    0.76    0.82
  -4 -38   0    1.12    0.82
   4 -38   0   -0.40    0.79
   4 -38   0    0.48    0.54
  -4 -38   0   -0.03    0.80
  -4  38   0   -0.78    0.62
  -4  38   0    1.33    0.92
   4  38   0   -0.11    0.70
   5 -38   0    1.93    1.00
  -5 -38   0    1.44    0.88
  -5  38   0    2.26    0.96
   5  38   0    1.85    0.83
   6 -38   0   -0.31    0.94
  -6 -38   0    1.15    0.86
  -6  38   0    0.64    0.85
   6  38   0    0.65    0.72
  -7 -38   0    3.85    1.06
   7 -38   0    2.71    1.09
  -7  38   0    1.95    0.95
   7  38   0    1.79    0.84
  -8 -38   0   -0.80    0.77
   8 -38   0   -0.60    0.96
   8  38   0    0.38    0.72
  -8  38   0   -0.41    0.74
  -9 -38   0   -0.76    0.78
   9 -38   0    0.52    1.08
   9  38   0    0.30    0.75
  -9  38   0   -0.05    0.79
  10 -38   0   -1.47    0.81
 -10 -38   0    0.01    0.78
 -10  38   0    0.32    0.85
  10  38   0    1.32    0.78
   0 -39   0    0.36    0.87
   0 -39   0   -0.32    0.55
   0  39   0    0.69    0.77
  -1 -39   0   -0.70    0.68
   1 -39   0    0.08    0.65
  -1 -39   0   -0.56    0.58
   1 -39   0    0.11    0.75
   1  39   0    0.54    0.73
  -1  39   0    2.14    0.87
  -2 -39   0   -0.55    0.68
   2 -39   0   -0.12    0.66
   2 -39   0   -0.19    0.83
  -2 -39   0   -0.28    1.30
  -2  39   0    0.50    1.46
  -2  39   0    0.25    0.77
   2  39   0    0.26    0.70
   3 -39   0    2.65    1.01
  -3 -39   0    2.79    1.03
   3  39   0    3.02    0.95
  -3  39   0    2.16    0.96
  -4 -39   0   -0.14    0.85
   4 -39   0   -0.47    0.68
   4  39   0    0.31    0.73
  -4  39   0    0.23    0.77
   5 -39   0    2.73    1.12
  -5 -39   0    3.44    1.06
   5  39   0    1.93    0.89
  -5  39   0    3.46    0.98
  -6 -39   0    1.32    0.85
   6 -39   0    1.43    0.91
  -6  39   0    0.46    0.71
   6  39   0    0.11    0.69
   7 -39   0   -0.60    0.84
  -7 -39   0    0.45    0.72
   7  39   0    0.93    0.68
  -7  39   0    1.01    0.80
  -8 -39   0    2.73    1.01
   8 -39   0    2.34    1.13
   8  39   0    1.92    0.89
  -8  39   0    2.81    0.98
  -9 -39   0    0.53    0.86
   9 -39   0    0.70    1.24
   9  39   0    0.53    0.79
  -9  39   0   -0.59    0.74
 -10 -39   0   -0.26    0.79
  10 -39   0    0.35    0.85
  10  39   0    0.34    0.78
 -10  39   0    0.05    0.87
   0 -40   0    6.81    1.38
   0  40   0    6.82    1.24
   1 -40   0    0.63    0.79
  -1 -40   0    0.03    0.78
  -1  40   0   -0.61    0.71
   1  40   0   -0.60    0.68
  -2 -40   0    6.69    1.32
   2 -40   0    6.63    1.33
  -2  40   0    8.49    1.29
   2  40   0    6.49    1.21
   3 -40   0    1.18    0.99
  -3 -40   0    1.34    0.90
   3  40   0    1.89    0.91
  -3  40   0    1.30    0.89
   4 -40   0    0.55    0.81
  -4 -40   0    1.00    0.83
  -4  40   0   -0.10    0.65
   4  40   0    0.16    0.68
  -5 -40   0    0.87    0.79
   5 -40   0    0.74    0.86
  -5  40   0   -0.04    0.75
   5  40   0    0.17    0.63
   6 -40   0    0.63    0.99
  -6 -40   0   -0.08    0.75
   6  40   0   -0.69    0.54
  -6  40   0    0.80    0.84
   7 -40   0    0.04    0.86
  -7 -40   0   -0.54    0.78
  -7  40   0   -0.17    0.71
   7  40   0   -0.37    0.74
  -8 -40   0    1.06    0.85
  -8  40   0   -0.57    0.79
   8  40   0   -1.06    0.57
  -9 -40   0    2.09    0.99
   9 -40   0    3.15    1.25
  -9  40   0    2.61    0.95
   9  40   0    1.52    0.88
   0 -41   0   -0.48    0.83
   0  41   0   -0.06    0.81
  -1 -41   0   -0.23    0.83
   1 -41   0   -0.14    0.86
   1  41   0    0.89    0.80
  -1  41   0   -0.38    0.73
  -2 -41   0   -0.13    0.71
   2 -41   0   -0.64    0.68
   2  41   0    2.26    0.90
  -2  41   0    0.67    0.82
   3 -41   0    0.84    0.93
  -3 -41   0    1.64    0.89
  -3  41   0    1.58    0.85
   3  41   0    0.64    0.78
  -4 -41   0    2.56    1.04
   4 -41   0    1.92    1.08
  -4  41   0    1.96    0.93
   4  41   0    1.59    0.87
   5 -41   0    2.81    1.14
  -5 -41   0    1.39    1.00
  -5  41   0    1.29    0.86
   5  41   0    3.71    0.99
   6 -41   0    4.61    1.25
  -6 -41   0    4.90    1.24
   6  41   0    3.82    1.00
  -6  41   0    2.72    0.98
  -7 -41   0   -0.88    0.81
   7  41   0    0.76    0.77
  -7  41   0    0.38    0.81
  -8 -41   0    0.02    0.83
   8 -41   0   -1.55    0.78
   8  41   0   -0.32    0.77
  -8  41   0    0.66    0.87
   0 -42   0   -0.05    0.92
   0  42   0    0.13    0.76
  -1 -42   0    4.35    1.23
   1 -42   0    5.88    1.38
  -1  42   0    4.14    1.02
   1  42   0    4.16    1.07
   2 -42   0   -0.60    0.81
  -2 -42   0   -0.69    0.77
  -2  42   0   -0.48    0.71
   2  42   0    0.05    0.74
   3 -42   0    1.77    1.00
  -3 -42   0    1.63    1.00
   3  42   0    1.85    0.83
  -3  42   0   -0.95    0.73
  -4 -42   0    8.13    1.47
   4 -42   0    6.11    1.38
   4  42   0    6.33    1.22
  -4  42   0    4.62    1.09
   5 -42   0   -0.24    0.86
  -5 -42   0    1.31    0.95
   5  42   0   -0.25    0.74
  -5  42   0    0.10    0.81
  -6 -42   0    0.86    0.86
   6  42   0   -0.19    0.75
  -6  42   0   -0.40    0.69
   7 -42   0    0.39    1.01
  -7 -42   0    0.41    0.83
   7  42   0    0.60    0.83
  -7  42   0    0.58    0.87
   0 -43   0   -0.12    0.91
   0  43   0    0.05    0.75
  -1 -43   0   -0.26    0.90
   1 -43   0   -0.41    0.87
  -1  43   0    0.67    0.77
   1  43   0    0.55    0.79
  -2 -43   0    0.57    0.93
   2 -43   0   -0.17    0.87
  -2  43   0    1.29    0.84
   2  43   0    0.14    0.75
   3 -43   0   -1.99    0.86
  -3 -43   0   -1.29    0.80
  -3  43   0    1.17    0.87
   3  43   0    0.12    0.79
  -4 -43   0    0.62    0.91
   4 -43   0    1.12    1.15
   4  43   0    0.05    0.75
  -4  43   0    1.05    0.94
  -5 -43   0    0.32    0.85
   5 -43   0    0.72    2.01
   5  43   0    1.25    0.87
  -5  43   0    3.46    1.02
   0 -44   0    7.94    1.56
   0  44   0    7.90    1.37
  -1 -44   0    9.18    1.59
   1 -44   0    9.00    1.58
   1  44   0    8.68    1.39
  -1  44   0    8.94    1.40
  -2 -44   0   -1.50    0.74
   2 -44   0    0.77    0.94
   2  44   0    0.53    0.81
  -2  44   0    1.98    0.90
  -3 -44   0    2.73    1.13
   3 -44   0    4.07    2.41
   3  44   0    4.50    1.16
  -3  44   0    3.63    1.04
 -20   0   1    0.83    1.53
  20   0  -1    1.78    1.15
 -20   0   1    0.55    0.78
  19   0  -1   -0.26    0.71
 -19   0   1    1.93    1.04
 -19   0   1    1.52    0.71
 -19   0   1    2.25    0.86
  19   0  -1    0.76    0.96
 -18   0   1    1.13    0.66
 -18   0   1    1.40    0.73
  18   0  -1    1.76    0.83
  18   0  -1    1.05    1.02
 -18   0   1    1.08    0.93
  17   0  -1   -0.61    0.82
  17   0  -1    0.79    0.72
 -17   0   1    0.62    0.79
 -17   0   1    0.55    0.63
 -17   0   1   -0.36    0.51
 -16   0   1    0.46    0.83
 -16   0   1    0.77    0.66
  16   0  -1    0.25    0.73
 -16   0   1   -0.16    0.67
  16   0  -1    0.52    1.04
 -15   0   1    1.27    0.66
  15   0  -1    1.23    1.01
 -15   0   1    1.04    0.74
 -15   0   1    2.37    0.92
 -14   0   1    0.30    0.52
 -14   0   1    0.52    0.52
  14   0  -1   -0.30    0.49
 -14   0   1   -0.14    0.61
 -13   0   1    1.27    0.55
  13   0  -1    0.68    0.53
  13   0  -1    0.27    0.63
 -13   0   1    1.68    0.66
 -12   0   1   -0.18    0.41
 -12   0   1    0.00    0.46
  12   0  -1    0.10    0.42
  12   0  -1    0.34    0.58
 -12   0   1    0.10    0.43
  11   0  -1   60.61    4.93
 -11   0   1   66.34    4.30
  11   0  -1   65.86    4.83
 -11   0   1   71.56    4.31
 -11   0   1   73.75    4.41
  11   0  -1   60.49    4.28
  10   0  -1   43.16    3.01
 -10   0   1   38.95    2.74
  10   0  -1   43.88    2.83
 -10   0   1   40.17    2.82
  10   0  -1   44.33    2.78
 -10   0   1   33.91    2.83
  -9   0   1   31.12    1.97
   9   0  -1   24.21    2.03
   9   0  -1   25.74    1.86
  -9   0   1   26.05    1.87
   9   0  -1   25.96    1.90
  -9   0   1   25.10    1.83
   8   0  -1   33.28    2.18
  -8   0   1   34.30    2.18
   8   0  -1   31.50    2.22
   8   0  -1   30.14    2.34
  -8   0   1   34.01    2.18
  -8   0   1   32.44    2.23
   8   0  -1   31.21    2.15
  -7   0   1   29.28    1.92
   7   0  -1   30.51    2.02
   7   0  -1   29.54    1.94
   7   0  -1   27.62    1.89
  -7   0   1   27.29    1.89
   7   0  -1   25.35    2.04
  -7   0   1   30.01    1.96
  -6   0   1   50.69    3.30
   6   0  -1   53.95    3.31
   6   0  -1   53.31    3.30
   6   0  -1   54.66    3.35
   6   0  -1   52.20    3.47
  -6   0   1   57.11    3.33
  -6   0   1   52.26    3.34
  -5   0   1   53.23    3.20
   5   0  -1   57.33    3.22
  -5   0   1   49.36    3.24
   5   0  -1   48.42    3.32
   5   0  -1   49.88    3.22
  -5   0   1   54.37    3.21
   5   0  -1   52.04    3.19
   4   0  -1   84.22    4.62
  -4   0   1   77.27    4.62
   4   0  -1   76.82    4.61
  -4   0   1   76.00    4.63
   4   0  -1   74.30    4.63
  -4   0   1   74.81    4.61
   3   0  -1    6.89    0.63
   3   0  -1    7.62    0.54
   3   0  -1    7.03    0.54
  -3   0   1    8.07    0.54
   3   0  -1    7.86    0.57
  -3   0   1    6.79    0.54
  -3   0   1    7.28    0.54
  -1   0  -1    0.00    0.02
  -3   0  -1   56.14    3.51
  -3   0  -1   59.21    3.50
   3   0   1   57.97    3.49
   3   0   1   57.81    3.50
   3   0   1   56.04    3.51
  -3   0  -1   64.06    3.52
   4   0   1   57.57    3.47
   4   0   1   56.65    3.48
  -4   0  -1   57.61    3.46
  -4   0  -1   59.55    3.47
  -4   0  -1   57.27    3.48
   4   0   1   54.49    3.45
   5   0   1  165.45    9.09
  -5   0  -1  157.07    9.09
   5   0   1  154.49    9.09
  -5   0  -1  144.55    9.06
  -5   0  -1  151.98    9.10
   5   0   1  154.78    9.07
   5   0   1  146.14    9.19
   6   0   1   15.55    1.11
  -6   0  -1   12.83    1.07
   6   0   1   15.00    1.13
  -6   0  -1   14.35    1.13
  -6   0  -1   16.98    1.14
   6   0   1   15.85    1.11
   6   0   1   15.50    1.27
  -7   0  -1   12.65    1.06
  -7   0  -1   13.15    1.07
   7   0   1   13.87    1.07
   7   0   1   12.05    1.18
  -7   0  -1   13.74    1.16
   7   0   1   14.61    1.06
   7   0   1   13.88    1.11
   8   0   1  101.66    6.23
   8   0   1  101.21    6.41
   8   0   1   94.07    6.04
  -8   0  -1  102.97    6.10
  -8   0  -1   96.35    6.05
  -8   0  -1  103.49    6.05
   8   0   1   96.47    6.07
  -9   0  -1    1.03    0.45
   9   0   1    2.00    0.49
   9   0   1    1.28    0.41
  -9   0  -1    1.21    0.40
  -9   0  -1    1.01    0.59
   9   0   1    0.63    0.48
  -9   0  -1    0.97    0.39
 -10   0  -1   14.32    1.31
  10   0   1   14.01    1.40
 -10   0  -1   13.91    1.17
  10   0   1   11.04    1.20
  10   0   1   11.94    1.99
 -10   0  -1   11.75    1.28
 -11   0  -1    1.73    0.60
 -11   0  -1    1.97    0.57
 -11   0  -1    3.14    0.63
  11   0   1    1.79    0.57
  11   0   1    2.29    0.72
  12   0   1   16.61    1.53
  12   0   1   17.10    1.66
 -12   0  -1   16.58    1.48
 -12   0  -1   18.30    1.63
 -12   0  -1   17.09    1.50
  13   0   1    6.84    1.21
 -13   0  -1    6.82    1.02
  13   0   1    6.26    1.00
 -13   0  -1    7.69    1.11
 -13   0  -1    7.76    1.02
 -14   0  -1    1.03    1.33
 -14   0  -1    1.82    0.70
  14   0   1    2.55    0.81
 -14   0  -1    3.49    0.92
  14   0   1    1.48    0.92
 -15   0  -1   10.29    1.29
 -15   0  -1   10.94    1.44
  15   0   1    9.26    1.38
 -15   0  -1   16.07    1.70
  15   0   1   12.23    1.68
  16   0   1   -0.44    0.60
  16   0   1    0.35    0.80
 -16   0  -1   -0.70    0.44
 -16   0  -1   -0.20    0.57
 -17   0  -1   -1.00    0.67
  17   0   1   -0.02    0.64
 -17   0  -1   -0.53    0.49
 -17   0  -1   -0.31    0.48
  18   0   1    0.79    0.80
  18   0   1   -0.87    0.71
 -18   0  -1    0.86    0.68
 -18   0  -1   -0.55    0.69
 -18   0  -1   -0.52    0.79
 -19   0  -1    0.28    0.74
 -19   0  -1   -0.05    0.69
  19   0   1   -1.66    0.95
 -19   0  -1    0.23    1.07
  19   0   1    1.66    0.98
 -20   0  -1    0.37    0.78
 -20   0  -1    0.01    0.74
  20   0   1   -0.83    0.92
 -20  -1   1    0.78    0.79
 -20  -1   1    1.15    1.50
  20  -1  -1    0.24    1.06
 -20   1   1    0.90    1.58
  20   1  -1    0.05    0.88
 -20   1   1    0.27    0.81
 -19  -1   1   -0.15    0.92
 -19  -1   1    1.30    0.84
  19  -1  -1    0.06    0.69
 -19  -1   1    0.20    0.60
  19  -1  -1    0.17    0.98
  19   1  -1    0.07    0.82
 -19   1   1    0.25    0.69
  19   1  -1   -0.69    0.71
 -19   1   1   -0.61    0.56
 -19   1   1    0.72    0.96
 -18  -1   1   -0.49    0.79
 -18  -1   1    0.30    0.73
  18  -1  -1    0.79    0.98
  18  -1  -1    0.77    0.78
 -18  -1   1    0.66    0.63
 -18   1   1    0.30    0.66
  18   1  -1   -0.93    0.64
 -18   1   1    0.59    0.86
 -18   1   1    0.14    0.56
  18   1  -1   -0.34    0.88
 -17  -1   1   -0.93    0.72
  17  -1  -1   -0.72    0.74
 -17  -1   1   -0.51    0.49
  17  -1  -1    0.06    0.66
 -17  -1   1    0.73    0.69
  17   1  -1    0.14    0.67
 -17   1   1    0.06    0.51
  17   1  -1    2.20    1.04
 -17   1   1    0.79    0.81
 -17   1   1   -0.19    0.58
  16  -1  -1    0.78    0.85
  16  -1  -1   -0.48    0.67
 -16  -1   1    2.33    1.39
 -16  -1   1    1.51    0.87
 -16  -1   1    1.32    0.81
 -16   1   1    0.67    0.86
 -16   1   1    0.00    0.65
  16   1  -1    0.93    0.79
 -16   1   1    0.65    0.65
  16   1  -1    0.50    0.91
 -15  -1   1    3.51    0.97
 -15  -1   1    2.02    0.78
  15  -1  -1    2.09    0.84
  15  -1  -1    1.54    0.93
 -15  -1   1    0.91    0.78
 -15   1   1    0.46    0.82
 -15   1   1    1.52    0.78
 -15   1   1    0.60    0.67
  15   1  -1    0.81    0.76
  15   1  -1    1.41    0.94
 -14  -1   1   -0.24    0.56
 -14  -1   1    0.75    0.47
 -14  -1   1    1.43    0.71
  14  -1  -1    0.64    0.61
  14  -1  -1    0.27    0.80
  14   1  -1    0.61    1.16
  14   1  -1    1.18    0.64
 -14   1   1    1.28    0.60
 -14   1   1    0.61    0.54
 -14   1   1    0.95    0.66
 -13  -1   1    1.85    0.56
 -13  -1   1    2.86    0.80
  13  -1  -1    2.58    0.67
  13  -1  -1    2.11    0.78
  13   1  -1    2.96    0.85
  13   1  -1    1.21    0.58
 -13   1   1    1.60    1.06
 -13   1   1    3.59    0.79
 -13   1   1    2.96    0.68
  12  -1  -1    0.47    0.47
  12  -1  -1    0.56    0.60
 -12  -1   1    0.76    0.55
 -12  -1   1    1.23    0.49
 -12  -1   1   -0.02    0.44
 -12   1   1    1.14    0.60
 -12   1   1    0.08    0.42
  12   1  -1    0.73    0.58
 -12   1   1    0.39    0.48
  12   1  -1    0.57    0.49
 -11  -1   1   10.21    1.09
  11  -1  -1    7.68    1.13
 -11  -1   1   10.32    1.17
  11  -1  -1    9.67    1.36
 -11  -1   1   11.27    1.26
 -11   1   1    8.46    1.12
 -11   1   1   12.46    1.25
  11   1  -1   11.13    1.22
  11   1  -1    8.79    1.95
  11   1  -1   10.01    1.12
 -11   1   1   11.51    1.16
  10  -1  -1   -0.08    0.64
 -10  -1   1   -0.26    0.45
  10  -1  -1    0.52    0.49
 -10  -1   1   -0.12    0.43
  10  -1  -1   -0.36    0.37
 -10  -1   1    0.22    0.49
 -10   1   1   -0.20    0.40
  10   1  -1   -0.56    0.50
 -10   1   1   -0.14    0.39
 -10   1   1   -0.45    0.44
  10   1  -1    0.13    0.47
  10   1  -1    0.53    0.48
   9  -1  -1    0.21    0.39
   9  -1  -1    0.49    0.59
  -9  -1   1    0.44    0.34
   9  -1  -1    0.22    0.41
  -9  -1   1    0.08    0.40
  -9  -1   1   -0.10    0.53
  -9  -1   1    0.46    0.37
  -9   1   1    0.85    0.44
   9   1  -1    0.72    0.50
  -9   1   1    0.48    0.36
  -9   1   1    0.82    0.38
  -9   1   1    0.62    0.49
   9   1  -1    0.73    0.42
   9   1  -1    0.03    0.36
  -8  -1   1   11.50    1.05
   8  -1  -1   10.82    1.22
   8  -1  -1   10.11    0.94
  -8  -1   1   10.87    0.96
   8  -1  -1   11.32    1.03
   8  -1  -1   12.04    0.98
  -8  -1   1   12.73    1.00
  -8   1   1   12.14    1.01
   8   1  -1   11.38    0.95
   8   1  -1   12.45    1.17
   8   1  -1   10.70    0.95
   8   1  -1   12.16    1.05
  -8   1   1   11.57    1.06
  -8   1   1   12.56    1.01
   7  -1  -1    2.25    0.59
   7  -1  -1    2.47    0.45
  -7  -1   1    2.13    0.42
   7  -1  -1    1.85    0.36
  -7  -1   1    2.39    0.42
  -7  -1   1    2.04    0.39
  -7  -1   1    1.08    0.49
   7  -1  -1    1.90    0.54
  -7   1   1    2.07    0.38
   7   1  -1    1.97    0.41
  -7   1   1    0.63    0.43
  -7   1   1    2.55    0.45
  -7   1   1    2.57    0.44
   7   1  -1    1.75    0.41
   7   1  -1    2.01    0.38
   7   1  -1    2.12    0.53
  -6  -1   1   -0.02    0.22
   6  -1  -1    0.14    0.29
   6  -1  -1    0.17    0.35
   6  -1  -1    0.68    0.26
   6  -1  -1   -0.39    0.17
  -6  -1   1    0.29    0.25
  -6  -1   1    0.78    0.41
  -6  -1   1    0.08    0.24
   6   1  -1   -0.01    0.20
   6   1  -1   -0.28    0.33
  -6   1   1    0.00    0.21
   6   1  -1    0.01    0.24
  -6   1   1    0.18    0.29
   6   1  -1    0.09    0.21
  -6   1   1   -0.01    0.25
  -6   1   1    0.11    0.22
   5  -1  -1  202.25   11.48
   5  -1  -1  205.43   11.48
  -5  -1   1  195.03   11.64
  -5  -1   1  202.17   11.47
   5  -1  -1  185.59   11.49
  -5  -1   1  182.59   11.46
  -5  -1   1  187.54   11.48
   5  -1  -1  193.54   11.63
   5   1  -1  203.82   11.48
   5   1  -1  205.54   11.47
   5   1  -1  188.55   11.49
   5   1  -1  181.76   11.58
  -5   1   1  204.10   11.47
  -5   1   1  190.98   11.46
   4  -1  -1    2.12    0.50
  -4  -1   1    0.47    0.18
  -4  -1   1    0.50    0.20
  -4  -1   1    0.15    0.25
   4  -1  -1    0.22    0.19
  -4  -1   1    0.38    0.18
   4  -1  -1    0.20    0.16
   4  -1  -1    0.42    0.17
  -4   1   1    0.34    0.20
  -4   1   1    0.35    0.18
  -4   1   1    0.23    0.18
   4   1  -1    0.28    0.16
  -4   1   1   -0.04    0.23
   4   1  -1    0.28    0.15
   4   1  -1    0.35    0.18
   3  -1  -1   31.27    2.06
  -3  -1   1   33.93    2.13
  -3  -1   1   34.33    2.05
   3  -1  -1   35.57    2.05
   3  -1  -1   34.26    2.18
  -3  -1   1   32.87    2.05
  -3  -1   1   29.00    2.05
   3  -1  -1   33.70    2.05
  -3   1   1   33.31    2.07
   3   1  -1   35.52    2.14
   3   1  -1   33.70    2.05
   3   1  -1   36.05    2.07
  -3   1   1   31.07    2.04
   3   1  -1   35.44    2.05
  -2  -1   1    0.21    0.08
   2  -1  -1    0.07    0.06
   2  -1  -1    0.16    0.09
   2  -1  -1    0.07    0.04
   2  -1  -1    0.12    0.14
  -2  -1   1    0.01    0.03
   2   1  -1    0.01    0.03
  -2   1   1    0.16    0.10
   2   1  -1    0.19    0.12
   2   1  -1    0.35    0.10
   2   1  -1    0.02    0.04
  -2   1   1    0.26    0.09
  -2  -1  -1  333.28   19.34
   2  -1   1  341.09   19.34
  -2  -1  -1  322.93   19.33
   2   1   1  324.81   19.34
   2   1   1  342.27   19.36
  -2   1  -1  330.15   19.32
  -3  -1  -1    0.66    0.17
   3  -1   1    0.79    0.17
   3  -1   1    0.73    0.16
   3  -1   1    0.73    0.17
  -3  -1  -1    0.57    0.16
  -3  -1  -1    0.14    0.16
  -3  -1  -1    0.75    0.17
  -3   1  -1    0.43    0.14
  -3   1  -1    0.40    0.17
   3   1   1    0.73    0.17
  -3   1  -1    0.42    0.23
   3   1   1    0.61    0.23
  -3   1  -1    0.75    0.17
   3   1   1    1.19    0.19
   3   1   1    0.41    0.16
  -4  -1  -1    4.21    0.45
   4  -1   1    4.28    0.44
  -4  -1  -1    4.85    0.48
   4  -1   1    5.11    0.47
   4  -1   1    5.33    0.46
  -4  -1  -1    4.65    0.46
   4   1   1    6.05    0.59
   4   1   1    4.84    0.47
   4   1   1    4.93    0.49
  -4   1  -1    4.15    0.47
   4   1   1    5.21    0.46
  -4   1  -1    5.34    0.45
  -4   1  -1    5.41    0.47
  -4   1  -1    4.85    0.62
   5  -1   1   42.86    2.62
   5  -1   1   46.93    2.63
   5  -1   1   42.51    2.64
  -5  -1  -1   41.97    2.65
  -5  -1  -1   40.86    2.69
  -5  -1  -1   42.08    2.62
  -5   1  -1   37.94    2.59
   5   1   1   40.70    2.70
  -5   1  -1   41.85    2.64
   5   1   1   43.46    2.62
   5   1   1   40.93    2.61
  -5   1  -1   41.78    2.62
   5   1   1   40.63    2.63
   6  -1   1   14.80    1.40
   6  -1   1   20.79    1.30
  -6  -1  -1   17.10    1.30
  -6  -1  -1   16.65    1.27
  -6  -1  -1   16.59    1.25
   6  -1   1   17.58    1.27
   6  -1   1   19.41    1.32
  -6   1  -1   17.61    1.26
   6   1   1   15.95    1.37
  -6   1  -1   17.49    1.28
   6   1   1   21.23    1.31
   6   1   1   20.65    1.34
  -6   1  -1   18.13    1.31
   6   1   1   19.77    1.29
   7  -1   1   30.47    2.12
  -7  -1  -1   28.63    2.09
  -7  -1  -1   31.70    2.09
  -7  -1  -1   33.80    2.15
   7  -1   1   29.82    2.07
   7  -1   1   31.06    2.27
   7  -1   1   34.94    2.11
  -7   1  -1   34.88    2.11
  -7   1  -1   31.28    2.28
   7   1   1   33.54    2.10
   7   1   1   30.91    2.08
   7   1   1   29.49    2.20
   7   1   1   29.02    2.14
  -7   1  -1   32.30    2.10
  -8  -1  -1    0.45    0.30
  -8  -1  -1    0.27    0.42
  -8  -1  -1    0.34    0.31
  -8  -1  -1    0.59    0.38
   8  -1   1    0.13    0.56
   8  -1   1    0.56    0.31
   8  -1   1    0.23    0.43
   8  -1   1    0.24    0.62
  -8   1  -1    0.08    0.52
   8   1   1    0.50    0.37
   8   1   1    0.79    0.34
  -8   1  -1    0.53    0.33
  -8   1  -1    0.77    0.40
  -8   1  -1    1.10    0.35
   8   1   1    0.43    0.42
   8   1   1    1.12    0.34
   9  -1   1   10.09    1.03
   9  -1   1    9.68    1.12
  -9  -1  -1   12.86    1.01
   9  -1   1    9.61    0.99
  -9  -1  -1   11.89    1.00
  -9  -1  -1   10.82    1.06
  -9   1  -1    9.49    0.98
   9   1   1   11.01    1.13
  -9   1  -1   11.29    1.09
   9   1   1   10.05    1.04
  -9   1  -1   10.09    1.32
   9   1   1   11.39    1.02
  -9   1  -1   12.12    1.00
 -10  -1  -1    2.01    0.63
  10  -1   1    3.31    0.65
 -10  -1  -1    3.39    0.61
 -10  -1  -1    2.55    0.64
  10  -1   1    2.08    0.76
 -10   1  -1    2.70    0.65
 -10   1  -1    3.00    0.62
  10   1   1    2.24    0.61
 -10   1  -1    2.30    0.65
  10   1   1    2.09    0.73
  10   1   1    1.61    0.51
  11  -1   1    0.54    0.45
 -11  -1  -1   -0.06    0.38
 -11  -1  -1    0.06    0.37
  11  -1   1   -0.35    0.54
 -11  -1  -1   -0.43    0.41
 -11   1  -1    0.52    0.46
 -11   1  -1    0.54    0.50
  11   1   1   -0.30    0.51
  11   1   1    0.03    0.41
 -11   1  -1   -0.10    0.44
  12  -1   1    1.32    0.71
 -12  -1  -1    1.01    0.61
  12  -1   1    0.63    0.53
 -12  -1  -1    0.58    0.54
 -12  -1  -1    1.08    0.53
 -12   1  -1    1.73    0.71
  12   1   1    0.91    0.67
 -12   1  -1    1.16    0.56
  12   1   1    0.72    0.54
 -12   1  -1    0.78    0.51
  13  -1   1   -0.11    0.84
  13  -1   1    0.94    0.70
 -13  -1  -1    0.66    0.60
 -13  -1  -1   -0.30    0.43
 -13  -1  -1   -0.60    0.42
 -13   1  -1   -0.66    0.43
  13   1   1   -0.15    0.55
 -13   1  -1    0.70    0.54
  13   1   1    0.27    0.50
 -13   1  -1    0.56    0.62
 -14  -1  -1    3.98    0.94
  14  -1   1    3.73    0.96
 -14  -1  -1    2.90    0.78
 -14  -1  -1    2.50    0.78
  14  -1   1    2.82    0.82
 -14   1  -1    3.92    0.91
  14   1   1    2.66    0.81
  14   1   1    3.49    0.93
 -14   1  -1    3.22    0.76
 -14   1  -1    1.89    0.72
  15  -1   1    2.76    0.92
 -15  -1  -1    1.65    0.74
 -15  -1  -1    1.37    0.78
 -15  -1  -1    3.06    0.97
  15  -1   1    2.57    1.01
  15   1   1    1.84    0.84
  15   1   1    1.38    0.90
 -15   1  -1    5.08    1.06
 -15   1  -1    2.22    0.82
 -15   1  -1    0.65    0.68
  16  -1   1    0.72    0.85
 -16  -1  -1   -0.98    0.55
 -16  -1  -1    0.00    0.69
  16  -1   1   -0.61    0.60
 -16  -1  -1    0.45    0.56
 -16   1  -1    0.83    0.60
  16   1   1    1.51    0.74
 -16   1  -1    1.75    0.83
  16   1   1   -0.79    0.62
 -16   1  -1    0.37    0.63
 -17  -1  -1    0.26    0.58
 -17  -1  -1    0.22    0.53
  17  -1   1    0.38    0.67
 -17  -1  -1    0.10    0.73
  17  -1   1    0.97    1.84
  17   1   1   -0.16    0.64
 -17   1  -1    0.29    0.66
  17   1   1   -0.85    0.68
 -17   1  -1    0.53    0.75
 -17   1  -1    0.27    0.55
 -18  -1  -1   -0.90    0.56
  18  -1   1   -0.03    0.72
 -18  -1  -1    0.45    0.89
  18  -1   1    0.87    0.90
  18   1   1    0.50    0.75
  18   1   1   -0.38    0.72
 -18   1  -1   -0.08    0.64
 -18   1  -1   -1.05    0.56
 -18   1  -1    0.23    0.87
  19  -1   1    1.09    0.97
 -19  -1  -1    0.19    0.68
 -19  -1  -1    0.11    0.72
 -19  -1  -1   -0.14    0.93
 -19   1  -1   -0.87    1.66
 -19   1  -1    0.44    0.64
 -19   1  -1    0.56    0.71
  19   1   1    0.00    0.72
  19   1   1    0.18    0.87
  20  -1   1    0.60    1.02
 -20  -1  -1    1.11    0.79
 -20  -1  -1   -0.33    0.72
 -20   1  -1    1.52    0.92
  20   1   1   -0.41    0.89
 -20   1  -1    0.46    0.73
 -20  -2   1   -0.04    1.27
  20  -2  -1    0.34    1.05
 -20  -2   1    1.12    1.02
 -20   2   1   -1.82    1.18
  20   2  -1    0.31    0.85
 -20   2   1   -0.32    0.75
  19  -2  -1    0.24    0.78
 -19  -2   1    0.03    0.88
 -19  -2   1    0.13    0.62
  19  -2  -1    1.64    1.09
 -19  -2   1   -0.21    0.66
  19   2  -1    0.66    0.88
 -19   2   1    1.40    0.99
 -19   2   1    0.77    0.74
  19   2  -1    0.08    0.72
 -18  -2   1    0.58    0.68
  18  -2  -1    0.79    1.07
 -18  -2   1    0.18    0.85
 -18  -2   1    1.51    0.69
  18  -2  -1    0.50    0.75
  18   2  -1    0.75    0.76
 -18   2   1    0.17    0.63
 -18   2   1    1.85    0.72
 -18   2   1    0.99    0.88
  18   2  -1    0.98    1.01
  17  -2  -1    1.07    0.84
  17  -2  -1    0.26    0.65
 -17  -2   1    0.76    0.81
 -17  -2   1    0.40    0.58
 -17  -2   1   -0.49    0.51
 -17   2   1   -0.48    0.51
  17   2  -1   -0.20    0.62
 -17   2   1   -0.14    0.74
 -17   2   1   -0.03    0.56
  17   2  -1    0.21    0.97
  16  -2  -1    0.91    0.75
 -16  -2   1    1.54    0.72
 -16  -2   1    0.01    0.77
 -16  -2   1    0.45    0.66
  16  -2  -1    0.91    0.83
 -16   2   1    2.08    0.92
  16   2  -1    2.39    0.83
 -16   2   1    1.01    0.67
  16   2  -1    0.37    0.79
 -16   2   1    1.66    0.76
  15  -2  -1   -0.05    0.76
 -15  -2   1    0.28    0.62
  15  -2  -1   -0.36    0.61
 -15  -2   1    0.32    0.55
 -15  -2   1    0.71    0.75
  15   2  -1   -0.36    0.78
  15   2  -1    0.13    0.65
 -15   2   1   -0.03    0.56
 -15   2   1    0.42    0.63
 -14  -2   1    0.52    0.51
 -14  -2   1    1.22    0.59
  14  -2  -1    0.60    0.61
  14  -2  -1   -0.81    0.54
 -14   2   1    0.14    0.50
 -14   2   1    1.02    0.64
 -14   2   1    0.08    0.46
  14   2  -1   -0.25    0.66
  14   2  -1    0.41    0.56
 -13  -2   1   -0.24    0.38
  13  -2  -1    0.15    0.60
 -13  -2   1    0.10    0.55
  13  -2  -1    0.28    0.49
 -13   2   1   -0.50    0.90
  13   2  -1    0.35    0.51
 -13   2   1    0.04    0.40
  13   2  -1   -0.10    0.61
 -13   2   1   -0.01    0.52
 -12  -2   1    5.52    0.86
 -12  -2   1    4.64    0.77
 -12  -2   1    4.65    0.79
  12  -2  -1    3.71    0.74
  12  -2  -1    4.27    0.99
 -12   2   1    5.24    0.86
  12   2  -1    5.34    0.82
 -12   2   1    5.34    0.81
 -12   2   1    4.53    0.76
  12   2  -1    4.16    0.91
  11  -2  -1    2.82    0.71
 -11  -2   1    4.42    0.70
 -11  -2   1    2.97    0.66
  11  -2  -1    3.09    0.95
 -11  -2   1    4.12    0.82
  11   2  -1    4.70    0.79
 -11   2   1    3.62    0.76
 -11   2   1    2.92    0.68
 -11   2   1    3.88    0.67
  11   2  -1    3.69    0.71
 -10  -2   1   -0.33    0.39
  10  -2  -1   -0.46    0.57
  10  -2  -1   -0.18    0.44
  10  -2  -1   -0.01    0.47
 -10  -2   1   -0.52    0.43
 -10  -2   1    0.11    0.50
  10   2  -1   -0.02    0.55
 -10   2   1   -0.47    0.43
 -10   2   1   -0.04    0.52
 -10   2   1   -1.31    0.37
  10   2  -1    0.30    0.43
  10   2  -1    0.97    0.56
  -9  -2   1  112.79    6.84
   9  -2  -1  130.86    7.71
  -9  -2   1  108.44    6.82
  -9  -2   1  115.45    6.90
   9  -2  -1  105.12    6.87
   9  -2  -1  106.35    7.07
   9   2  -1  106.82    7.01
  -9   2   1  109.43    6.85
   9   2  -1  117.03    6.91
  -9   2   1  113.60    6.84
   9   2  -1  114.85    6.85
  -9   2   1  117.10    6.91
   8  -2  -1   -0.85    0.37
   8  -2  -1    0.28    0.26
  -8  -2   1   -0.02    0.24
   8  -2  -1    0.06    0.23
  -8  -2   1    0.24    0.32
   8  -2  -1    0.30    0.31
  -8  -2   1    0.07    0.29
  -8  -2   1   -0.13    0.35
  -8   2   1    0.04    0.28
  -8   2   1   -0.08    0.25
   8   2  -1   -0.09    0.28
   8   2  -1   -0.01    0.26
  -8   2   1    0.00    0.31
   8   2  -1   -0.19    0.22
  -8   2   1   -0.26    0.33
   8   2  -1    0.12    0.38
   7  -2  -1    7.85    1.16
  -7  -2   1    7.86    1.06
   7  -2  -1    8.77    0.79
  -7  -2   1    7.75    0.72
   7  -2  -1    7.52    0.73
  -7  -2   1    7.74    0.78
   7  -2  -1    8.46    0.96
   7   2  -1    7.16    0.84
  -7   2   1    7.92    0.73
   7   2  -1    8.59    0.75
  -7   2   1    8.55    0.81
   7   2  -1    8.37    0.79
   7   2  -1    7.53    0.78
  -7   2   1    7.01    0.71
   6  -2  -1    1.40    0.33
   6  -2  -1    1.01    0.30
  -6  -2   1    0.42    0.30
   6  -2  -1    1.58    0.44
  -6  -2   1    0.34    0.28
  -6  -2   1    1.43    0.35
   6  -2  -1    1.34    0.50
  -6  -2   1    1.06    0.47
  -6   2   1    0.83    0.49
  -6   2   1    0.24    0.29
  -6   2   1    0.88    0.28
   6   2  -1    0.92    0.30
   6   2  -1    0.99    0.40
   6   2  -1    1.91    0.35
   6   2  -1    0.71    0.32
  -6   2   1    1.17    0.34
   5  -2  -1   69.95    4.33
  -5  -2   1   69.37    4.29
  -5  -2   1   76.84    4.45
  -5  -2   1   68.86    4.30
   5  -2  -1   73.45    4.30
  -5  -2   1   71.49    4.33
   5  -2  -1   73.85    4.31
   5   2  -1   67.76    4.40
   5   2  -1   71.21    4.44
   5   2  -1   71.41    4.30
  -5   2   1   71.68    4.34
  -5   2   1   64.36    4.28
   5   2  -1   76.43    4.31
  -5   2   1   69.92    4.30
  -4  -2   1   42.36    2.61
   4  -2  -1   41.38    2.61
   4  -2  -1   46.48    2.61
  -4  -2   1   36.03    2.81
  -4  -2   1   42.77    2.70
  -4  -2   1   44.76    2.61
   4  -2  -1   43.26    2.64
   4   2  -1   39.68    2.62
  -4   2   1   47.47    2.62
  -4   2   1   40.13    2.61
  -4   2   1   42.22    2.64
   4   2  -1   42.79    2.60
  -3  -2   1   16.11    1.15
   3  -2  -1   18.59    1.14
  -3  -2   1   17.37    1.14
  -3  -2   1   17.80    1.21
   3  -2  -1   16.75    1.16
  -3  -2   1   18.96    1.15
   3   2  -1   18.35    1.14
  -3   2   1   20.34    1.15
   3   2  -1   17.70    1.21
   3   2  -1   17.06    1.14
   3   2  -1   18.50    1.17
  -3   2   1   17.31    1.17
  -3   2   1   17.65    1.15
   0  -2  -1    0.02    0.02
   0   2  -1    0.00    0.02
   0   2  -1   -0.01    0.01
  -2  -2  -1   14.99    0.96
   3  -2   1    9.31    0.67
  -3  -2  -1   10.42    0.75
  -3  -2  -1    9.15    0.69
  -3  -2  -1    8.79    0.66
   3  -2   1    9.25    0.66
   3  -2   1    9.48    0.68
  -3  -2  -1    9.58    0.67
   3   2   1    9.35    0.68
   3   2   1    9.46    0.67
  -3   2  -1   10.00    0.67
  -3   2  -1    9.26    0.66
   3   2   1    8.61    0.70
   3   2   1    8.98    0.68
  -3   2  -1   10.15    0.76
  -4  -2  -1    0.34    0.17
   4  -2   1    0.31    0.18
  -4  -2  -1   -0.07    0.27
   4  -2   1    1.07    0.24
  -4  -2  -1    0.45    0.20
  -4  -2  -1    0.26    0.19
   4  -2   1    0.11    0.17
  -4   2  -1    0.23    0.18
   4   2   1    0.20    0.22
  -4   2  -1    0.00    0.15
   4   2   1    0.26    0.19
   4   2   1    0.11    0.18
  -4   2  -1    0.19    0.26
  -4   2  -1    0.53    0.20
   4   2   1   -0.06    0.16
   5  -2   1   44.73    2.79
  -5  -2  -1   46.21    2.81
  -5  -2  -1   42.50    3.06
   5  -2   1   47.30    2.82
   5  -2   1   45.48    2.79
  -5  -2  -1   44.05    2.81
   5   2   1   44.18    2.79
  -5   2  -1   45.05    2.78
  -5   2  -1   51.02    3.01
  -5   2  -1   43.49    2.81
   5   2   1   44.63    2.82
  -5   2  -1   42.42    2.79
   5   2   1   45.31    2.79
   5   2   1   43.65    2.87
   6  -2   1    0.40    0.25
  -6  -2  -1    0.13    0.22
   6  -2   1    0.30    0.33
  -6  -2  -1    0.39    0.32
   6  -2   1   -0.32    0.17
   6  -2   1    0.32    0.21
  -6  -2  -1    0.33    0.22
  -6   2  -1    0.64    0.24
  -6   2  -1    0.29    0.24
   6   2   1    0.57    0.24
  -6   2  -1    0.69    0.37
   6   2   1    0.13    0.24
   6   2   1    0.32    0.26
   6   2   1    0.03    0.19
  -6   2  -1    0.04    0.20
   7  -2   1    1.05    0.33
  -7  -2  -1    0.79    0.34
   7  -2   1   -0.06    0.40
   7  -2   1    1.22    0.32
   7  -2   1    0.88    0.33
  -7  -2  -1    1.06    0.33
  -7  -2  -1    1.30    0.33
  -7   2  -1    1.45    0.36
   7   2   1    1.54    0.42
   7   2   1    0.60    0.28
  -7   2  -1    1.19    0.57
   7   2   1    1.27    0.46
   7   2   1    1.76    0.38
  -7   2  -1    1.81    0.38
  -7   2  -1    1.51    0.39
   8  -2   1    2.46    0.68
   8  -2   1    2.36    0.48
  -8  -2  -1    1.95    0.44
  -8  -2  -1    2.95    0.56
   8  -2   1    2.28    0.44
  -8  -2  -1    2.25    0.44
   8  -2   1    2.69    0.44
   8   2   1    2.66    0.46
  -8   2  -1    1.37    0.66
   8   2   1    2.11    0.55
  -8   2  -1    2.51    0.48
   8   2   1    3.51    0.53
  -8   2  -1    2.78    0.52
   8   2   1    2.92    0.54
  -8   2  -1    2.91    0.50
   9  -2   1    3.68    0.62
  -9  -2  -1    2.77    0.59
   9  -2   1    3.77    0.81
  -9  -2  -1    5.41    0.76
  -9  -2  -1    2.51    0.55
   9  -2   1    3.88    0.67
  -9   2  -1    4.38    0.70
  -9   2  -1    3.81    0.63
   9   2   1    2.92    0.70
  -9   2  -1    3.11    0.80
   9   2   1    4.50    0.65
   9   2   1    3.19    0.64
  -9   2  -1    3.23    0.59
 -10  -2  -1   19.98    1.58
  10  -2   1   19.08    1.81
  10  -2   1   18.96    1.67
 -10  -2  -1   20.39    1.71
 -10  -2  -1   21.06    1.64
  10   2   1   21.66    1.83
  10   2   1   20.23    1.59
 -10   2  -1   21.59    1.60
 -10   2  -1   23.15    1.75
  10   2   1   20.64    1.69
 -10   2  -1   16.04    2.24
 -11  -2  -1    5.94    0.89
 -11  -2  -1    5.18    0.78
 -11  -2  -1    4.50    0.71
  11  -2   1    3.90    0.72
 -11   2  -1    6.32    0.93
 -11   2  -1    4.99    0.77
 -11   2  -1    5.37    0.79
  11   2   1    4.59    0.81
  11   2   1    4.92    0.91
  12  -2   1    0.13    0.46
 -12  -2  -1    0.33    0.47
 -12  -2  -1    0.14    0.47
  12  -2   1   -0.57    0.60
 -12  -2  -1    0.51    0.56
 -12   2  -1    0.22    0.44
 -12   2  -1    0.19    0.53
  12   2   1    0.31    0.59
 -12   2  -1    0.00    0.43
  13  -2   1    3.85    0.90
 -13  -2  -1    2.33    0.71
 -13  -2  -1    2.16    0.60
 -13  -2  -1    2.30    0.70
  13  -2   1    1.74    0.66
 -13   2  -1    2.02    0.61
 -13   2  -1    2.35    0.67
 -13   2  -1    2.99    0.78
  13   2   1    1.90    0.66
  13   2   1    3.20    0.80
 -14  -2  -1    4.71    0.83
 -14  -2  -1    3.42    0.87
  14  -2   1    5.31    0.94
 -14  -2  -1    3.41    0.80
  14  -2   1    3.70    1.44
  14   2   1    3.59    0.89
 -14   2  -1    4.24    0.90
  14   2   1    5.34    0.96
 -14   2  -1    3.15    0.88
 -14   2  -1    3.49    0.77
  15  -2   1    0.18    0.70
  15  -2   1    0.28    0.64
 -15  -2  -1   -0.45    0.53
 -15  -2  -1    1.10    0.75
 -15  -2  -1   -0.63    0.43
 -15   2  -1    0.34    0.56
 -15   2  -1   -0.72    0.57
 -15   2  -1   -0.24    0.66
  15   2   1    0.45    0.73
  15   2   1   -0.64    0.56
  16  -2   1    0.34    0.63
  16  -2   1    0.88    0.84
 -16  -2  -1    0.02    0.57
 -16  -2  -1   -0.35    0.63
 -16  -2  -1    0.26    0.60
  16   2   1    0.54    0.80
 -16   2  -1    0.01    0.56
 -16   2  -1    0.50    0.64
  16   2   1    0.68    0.88
 -16   2  -1    0.18    0.74
  17  -2   1    0.99    1.24
 -17  -2  -1   -0.47    0.72
  17  -2   1   -0.50    0.83
 -17  -2  -1   -0.15    0.57
 -17  -2  -1   -0.07    0.54
  17   2   1    0.08    0.85
 -17   2  -1    0.34    0.61
  17   2   1   -0.22    0.63
 -17   2  -1   -0.73    0.56
 -17   2  -1   -0.49    0.72
  18  -2   1    2.12    0.88
 -18  -2  -1    2.21    0.95
 -18  -2  -1   -0.43    0.63
  18  -2   1   -0.24    0.79
 -18  -2  -1   -0.09    0.64
 -18   2  -1    1.21    0.69
  18   2   1    0.47    0.90
  18   2   1    0.40    0.76
 -18   2  -1    1.01    0.69
 -18   2  -1    1.15    0.92
  19  -2   1    0.27    0.95
 -19  -2  -1    0.30    0.72
 -19  -2  -1   -1.11    0.89
 -19  -2  -1   -0.28    0.73
  19   2   1    0.58    0.71
  19   2   1    0.01    0.87
 -19   2  -1    0.22    0.66
 -19   2  -1    1.09    0.68
  20  -2   1   -0.86    0.94
 -20  -2  -1   -0.02    0.73
 -20  -2  -1   -0.92    0.70
  20   2   1    0.35    0.88
 -20   2  -1    1.35    0.91
 -20   2  -1    0.25    0.80
 -20  -3   1   -0.38    0.84
 -20  -3   1    0.70    0.90
  20  -3  -1    1.12    1.02
  20   3  -1   -1.40    0.76
 -20   3   1   -0.36    0.76
 -20   3   1    0.59    1.62
  19  -3  -1    0.00    0.70
 -19  -3   1    1.15    0.72
 -19  -3   1   -0.75    0.63
  19  -3  -1    0.06    0.85
 -19  -3   1    1.50    0.98
 -19   3   1    0.43    0.70
 -19   3   1   -0.68    0.67
  19   3  -1    0.28    0.79
  19   3  -1    1.05    0.81
 -19   3   1   -1.10    0.83
  18  -3  -1   -1.68    0.89
 -18  -3   1    0.19    0.84
 -18  -3   1   -0.28    0.61
 -18  -3   1    0.42    0.67
  18  -3  -1    0.20    0.71
 -18   3   1    0.62    0.88
  18   3  -1    1.42    1.02
 -18   3   1    1.15    0.75
 -18   3   1    0.28    0.64
  18   3  -1    0.48    0.75
 -17  -3   1    0.77    0.79
 -17  -3   1   -0.76    0.49
  17  -3  -1    0.04    0.77
  17  -3  -1   -0.34    0.60
 -17  -3   1   -1.23    0.48
 -17   3   1   -0.66    0.52
  17   3  -1   -0.45    0.65
 -17   3   1    0.15    0.72
  17   3  -1   -0.16    0.82
 -17   3   1   -0.36    0.61
 -16  -3   1    0.25    0.58
  16  -3  -1    0.34    0.83
 -16  -3   1    0.34    0.60
 -16  -3   1    0.38    0.80
  16  -3  -1    0.90    0.74
  16   3  -1    2.17    0.99
 -16   3   1    0.21    0.63
 -16   3   1   -0.47    0.72
 -16   3   1    0.96    0.77
  16   3  -1    0.89    0.72
 -15  -3   1   -0.01    0.68
 -15  -3   1    0.09    0.57
  15  -3  -1    1.05    0.72
 -15  -3   1    0.96    0.66
  15  -3  -1    0.56    0.78
 -15   3   1   -0.04    0.67
  15   3  -1    0.90    0.71
 -15   3   1    0.78    0.73
  15   3  -1    1.28    0.82
 -14  -3   1    0.69    0.62
  14  -3  -1    0.14    0.57
 -14  -3   1   -0.38    0.53
 -14  -3   1   -0.22    0.40
  14  -3  -1    0.59    0.77
  14   3  -1   -1.37    0.62
 -14   3   1    0.38    0.58
 -14   3   1    0.33    0.63
 -14   3   1    0.47    0.53
  14   3  -1   -0.20    0.52
 -13  -3   1    0.97    0.58
  13  -3  -1    1.09    0.55
  13  -3  -1    0.31    0.62
 -13  -3   1    0.34    0.43
 -13   3   1    0.33    0.58
 -13   3   1   -0.47    0.82
 -13   3   1    0.16    0.43
  13   3  -1    0.73    0.55
  13   3  -1    0.41    0.61
 -12  -3   1   -0.17    0.47
  12  -3  -1    0.20    0.59
 -12  -3   1    0.17    0.42
  12  -3  -1    0.97    0.48
 -12  -3   1    0.16    0.42
  12   3  -1   -0.57    0.46
 -12   3   1    0.07    0.42
  12   3  -1    0.74    0.50
 -12   3   1    0.31    0.45
 -12   3   1    0.14    0.47
  11  -3  -1   23.43    1.85
 -11  -3   1   23.83    1.82
  11  -3  -1   20.75    2.10
 -11  -3   1   25.03    1.94
 -11  -3   1   24.61    1.84
 -11   3   1   25.32    1.94
  11   3  -1   24.22    1.84
 -11   3   1   21.92    1.80
  11   3  -1   25.13    1.89
 -11   3   1   22.11    1.78
  10  -3  -1   14.66    1.24
  10  -3  -1   10.91    1.44
  10  -3  -1   13.77    1.28
 -10  -3   1   12.07    1.64
 -10  -3   1   14.55    1.24
 -10  -3   1   14.69    1.32
 -10   3   1   12.54    1.27
 -10   3   1   11.76    1.14
 -10   3   1   12.75    1.26
  10   3  -1   11.83    1.19
  10   3  -1   13.09    1.35
   9  -3  -1   31.17    1.99
  -9  -3   1   27.43    1.96
   9  -3  -1   26.84    2.00
  -9  -3   1   26.58    1.92
  -9  -3   1   25.97    1.99
   9  -3  -1   24.22    2.22
   9   3  -1   28.95    2.01
   9   3  -1   25.17    2.07
  -9   3   1   28.26    2.03
  -9   3   1   27.05    1.94
  -9   3   1   29.16    1.95
   9   3  -1   27.28    1.94
   8  -3  -1   32.99    2.26
  -8  -3   1   32.89    2.28
   8  -3  -1   36.68    2.58
  -8  -3   1   34.78    2.34
  -8  -3   1   36.48    2.31
   8  -3  -1   34.70    2.34
   8  -3  -1   35.84    2.31
   8   3  -1   32.03    2.32
   8   3  -1   32.63    2.44
   8   3  -1   33.68    2.27
  -8   3   1   35.65    2.30
   8   3  -1   33.74    2.29
  -8   3   1   34.20    2.29
  -8   3   1   37.06    2.37
  -7  -3   1   39.24    2.46
   7  -3  -1   30.93    2.65
   7  -3  -1   34.48    2.28
  -7  -3   1   35.40    2.28
   7  -3  -1   31.04    2.45
   7  -3  -1   35.31    2.25
  -7  -3   1   34.29    2.23
  -7  -3   1   34.07    2.24
   7   3  -1   34.74    2.33
  -7   3   1   33.54    2.28
  -7   3   1   34.33    2.23
   7   3  -1   33.29    2.22
   7   3  -1   32.81    2.36
   7   3  -1   34.33    2.27
  -7   3   1   33.00    2.22
   6  -3  -1  242.14   13.76
   6  -3  -1  227.05   13.77
   6  -3  -1  228.44   13.80
  -6  -3   1  236.27   13.77
  -6  -3   1  240.64   13.77
  -6  -3   1  253.95   13.94
  -6  -3   1  225.98   13.79
  -6   3   1  228.76   13.80
   6   3  -1  233.49   13.76
   6   3  -1  231.31   13.80
   6   3  -1  228.71   13.88
  -6   3   1  231.39   13.77
  -6   3   1  228.20   13.76
   6   3  -1  240.45   13.77
  -5  -3   1  167.37    9.24
   5  -3  -1  153.48    9.11
  -5  -3   1  134.68    9.07
   5  -3  -1  154.79    9.13
   5  -3  -1  169.35    9.10
  -5  -3   1  149.97    9.12
  -5  -3   1  154.78    9.10
  -5   3   1  156.67    9.14
   5   3  -1  155.35    9.09
   5   3  -1  155.88    9.13
   5   3  -1  164.01    9.11
  -5   3   1  148.93    9.10
   5   3  -1  145.56    9.18
  -5   3   1  145.92    9.09
  -4  -3   1   83.94    5.36
   4  -3  -1   89.58    5.41
  -4  -3   1   93.75    5.47
  -4  -3   1   93.87    5.38
   4  -3  -1   90.18    5.48
  -4  -3   1   91.88    5.40
   4  -3  -1   93.06    5.39
   4   3  -1   85.40    5.39
  -4   3   1   85.03    5.38
   4   3  -1   91.91    5.56
  -4   3   1   95.98    5.38
   4   3  -1   86.67    5.37
  -4   3   1   91.54    5.41
   4   3  -1   92.58    5.44
   3  -3  -1   24.06    1.56
   3  -3  -1   26.49    1.55
  -3  -3   1   24.21    1.60
  -3  -3   1   22.50    1.53
  -3  -3   1   25.21    1.54
   3  -3  -1   23.66    1.57
  -3  -3   1   25.09    1.56
   3   3  -1   23.83    1.56
   3   3  -1   25.82    1.61
   3   3  -1   26.02    1.55
  -3   3   1   27.43    1.55
  -3   3   1   22.95    1.69
  -3   3   1   25.41    1.58
   3   3  -1   23.15    1.53
  -3   3   1   25.67    1.56
   2  -3  -1   54.16    3.32
   2  -3   1    0.63    0.14
   2  -3   1    0.30    0.17
  -2  -3  -1    0.63    0.14
   2  -3   1    0.78    0.24
  -2  -3  -1    0.57    0.14
  -2  -3  -1    0.92    0.16
   2   3   1    0.65    0.16
  -2   3  -1    0.76    0.14
  -2   3  -1    0.69    0.13
   2   3   1    0.38    0.12
  -3  -3  -1  127.35    7.66
   3  -3   1  134.84    7.64
  -3  -3  -1  124.62    7.66
   3  -3   1  130.23    7.74
   3  -3   1  123.49    7.64
  -3  -3  -1  120.07    7.63
  -3  -3  -1  138.83    7.65
  -3   3  -1  128.74    7.72
   3   3   1  126.53    7.64
  -3   3  -1  135.47    7.63
   3   3   1  135.46    7.65
   3   3   1  128.68    7.65
   3   3   1  123.91    7.65
  -3   3  -1  139.28    7.64
  -4  -3  -1  394.96   24.44
   4  -3   1  431.70   24.46
   4  -3   1  429.85   24.45
   4  -3   1  432.29   24.44
  -4  -3  -1  406.90   24.44
  -4  -3  -1  426.74   24.47
  -4  -3  -1  440.97   24.52
   4   3   1  403.43   24.48
  -4   3  -1  426.43   24.56
   4   3   1  422.07   24.47
  -4   3  -1  410.01   24.46
   4   3   1  426.56   24.45
   4   3   1  420.41   24.44
  -4   3  -1  422.14   24.45
  -4   3  -1  396.74   24.50
  -5  -3  -1    0.84    0.25
   5  -3   1    0.79    0.24
  -5  -3  -1    1.19    0.31
   5  -3   1    1.11    0.26
  -5  -3  -1    1.24    0.27
  -5  -3  -1    0.81    0.38
   5  -3   1    1.16    0.29
  -5   3  -1    1.01    0.29
   5   3   1    1.09    0.28
   5   3   1    1.29    0.28
   5   3   1    0.57    0.29
   5   3   1    2.12    0.36
  -5   3  -1    0.61    0.23
  -5   3  -1    0.60    0.33
  -5   3  -1    1.20    0.27
   6  -3   1    7.39    0.62
   6  -3   1    6.24    0.65
  -6  -3  -1    6.22    0.66
   6  -3   1    7.31    0.64
  -6  -3  -1    5.24    0.81
  -6  -3  -1    6.48    0.62
  -6  -3  -1    6.74    0.64
  -6   3  -1    5.91    0.61
  -6   3  -1    8.22    0.87
   6   3   1    6.31    0.62
   6   3   1    6.28    0.67
   6   3   1    7.21    0.72
  -6   3  -1    5.81    0.64
  -6   3  -1    7.21    0.63
   6   3   1    7.72    0.63
   7  -3   1    7.79    0.69
   7  -3   1    6.97    0.69
  -7  -3  -1    6.77    0.68
  -7  -3  -1    6.68    0.71
   7  -3   1    7.42    0.68
  -7  -3  -1    5.91    0.64
   7   3   1    6.52    0.71
  -7   3  -1    7.27    1.03
  -7   3  -1    5.98    0.68
   7   3   1    5.65    0.67
  -7   3  -1    7.12    0.67
   7   3   1    5.85    0.70
  -7   3  -1    5.78    0.65
   7   3   1    6.82    0.71
  -8  -3  -1   -0.58    0.28
   8  -3   1    0.24    0.25
   8  -3   1    0.07    0.29
  -8  -3  -1    0.03    0.30
   8  -3   1   -0.45    0.33
  -8  -3  -1   -0.26    0.21
   8  -3   1    0.44    0.30
  -8  -3  -1    0.18    0.29
   8   3   1   -0.02    0.29
   8   3   1    0.02    0.25
  -8   3  -1   -0.35    0.25
   8   3   1    0.26    0.37
  -8   3  -1    0.27    0.29
  -8   3  -1   -0.17    0.28
   8   3   1    0.15    0.24
  -8   3  -1   -0.75    0.36
   9  -3   1  101.22    6.43
  -9  -3  -1  107.54    6.47
  -9  -3  -1  102.87    6.42
   9  -3   1  107.35    6.42
   9  -3   1   93.23    6.61
  -9  -3  -1  102.68    6.39
   9   3   1  101.50    6.45
   9   3   1   98.71    6.51
  -9   3  -1  115.96    6.76
   9   3   1  113.72    6.44
  -9   3  -1  112.78    6.49
  -9   3  -1  109.05    6.41
  -9   3  -1   97.94    6.41
  10  -3   1   37.57    2.61
 -10  -3  -1   37.51    2.57
  10  -3   1   37.15    2.82
 -10  -3  -1   38.85    2.60
 -10  -3  -1   38.45    2.66
 -10   3  -1   37.65    2.56
  10   3   1   33.35    2.54
 -10   3  -1   35.66    2.63
  10   3   1   38.03    2.63
 -10   3  -1   31.55    3.29
  10   3   1   38.91    2.71
  11  -3   1    4.68    0.79
 -11  -3  -1    6.35    0.93
 -11  -3  -1    4.71    0.77
 -11  -3  -1    4.69    0.84
  11  -3   1    4.99    0.99
 -11   3  -1    5.42    0.81
 -11   3  -1    6.40    0.92
  11   3   1    6.85    0.90
  11   3   1    5.24    0.95
 -11   3  -1    3.79    0.71
 -12  -3  -1    0.25    0.53
  12  -3   1    0.83    0.51
 -12  -3  -1    1.46    0.55
 -12  -3  -1    0.90    0.53
  12  -3   1    0.34    0.59
 -12   3  -1    1.25    0.50
 -12   3  -1    1.24    0.60
  12   3   1    0.40    0.45
 -12   3  -1    0.67    0.49
  12   3   1   -0.24    0.51
 -13  -3  -1    1.94    0.61
  13  -3   1    1.71    0.63
  13  -3   1    0.95    0.78
 -13  -3  -1    2.57    0.74
 -13  -3  -1    1.03    0.58
 -13   3  -1    2.07    0.71
 -13   3  -1    1.12    0.60
 -13   3  -1    0.84    0.57
  13   3   1    1.36    0.61
  13   3   1    1.84    0.68
 -14  -3  -1    4.71    0.97
 -14  -3  -1    2.73    0.76
 -14  -3  -1    4.89    0.80
  14  -3   1    1.68    1.68
  14  -3   1    3.97    0.85
  14   3   1    3.34    0.84
 -14   3  -1    4.67    0.95
  14   3   1    3.41    0.96
 -14   3  -1    2.68    0.75
 -14   3  -1    3.91    0.79
 -15  -3  -1   -0.16    0.79
 -15  -3  -1   -0.38    0.56
  15  -3   1    1.26    0.86
  15  -3   1   -0.14    0.58
 -15  -3  -1   -0.03    0.55
 -15   3  -1    0.50    0.61
  15   3   1    0.91    0.76
 -15   3  -1   -0.09    0.49
  15   3   1    0.11    0.60
 -15   3  -1    0.74    0.73
  16  -3   1   -0.76    0.59
 -16  -3  -1    0.58    0.59
  16  -3   1    0.29    0.72
 -16  -3  -1    0.34    0.74
 -16  -3  -1   -0.19    0.52
  16   3   1   -0.43    0.59
 -16   3  -1    1.03    0.63
 -16   3  -1    0.31    0.71
 -16   3  -1   -0.77    0.62
  16   3   1   -0.84    0.58
 -17  -3  -1    0.09    0.59
  17  -3   1    0.24    0.71
  17  -3   1   -0.46    0.89
 -17  -3  -1    0.47    0.61
 -17  -3  -1   -0.43    0.72
  17   3   1   -1.05    0.73
 -17   3  -1   -0.57    0.54
 -17   3  -1   -0.99    0.61
  17   3   1    0.53    0.71
 -17   3  -1   -0.02    0.76
 -18  -3  -1    0.21    0.55
  18  -3   1    0.57    0.87
 -18  -3  -1    0.53    0.73
 -18  -3  -1    1.59    0.96
  18  -3   1   -0.03    0.70
  18   3   1    0.11    0.75
  18   3   1    1.58    0.97
 -18   3  -1   -0.26    0.60
 -18   3  -1    0.77    0.65
 -18   3  -1   -0.10    0.82
  19  -3   1   -0.31    0.84
 -19  -3  -1    0.09    0.66
 -19  -3  -1    1.18    0.78
 -19  -3  -1    1.77    1.00
 -19   3  -1   -0.44    0.68
  19   3   1    0.58    0.74
  19   3   1    0.13    0.77
 -19   3  -1   -1.57    0.66
  20  -3   1    0.31    0.91
 -20  -3  -1   -0.62    0.72
 -20  -3  -1   -0.40    0.81
 -20   3  -1   -0.42    0.72
 -20   3  -1    1.27    0.91
  20   3   1    0.15    0.91
 -20  -4   1    1.26    0.80
  20  -4  -1    1.23    1.23
 -20  -4   1    0.97    0.97
 -20   4   1    0.54    0.77
  20   4  -1    1.12    0.91
 -20   4   1    1.76    1.54
 -19  -4   1    0.69    0.72
 -19  -4   1   -1.21    0.68
  19  -4  -1    1.01    0.93
  19  -4  -1    1.01    0.81
 -19  -4   1    0.17    0.95
 -19   4   1    1.75    0.96
 -19   4   1   -0.10    0.70
 -19   4   1    0.99    0.81
  19   4  -1    0.30    0.86
  19   4  -1   -0.10    0.74
 -18  -4   1    0.37    0.90
 -18  -4   1   -0.70    0.72
  18  -4  -1    0.55    0.76
 -18  -4   1    0.34    0.66
  18  -4  -1   -0.95    0.84
  18   4  -1   -0.37    0.68
 -18   4   1   -1.11    0.65
  18   4  -1    0.84    0.99
 -18   4   1   -0.88    0.78
 -18   4   1   -0.76    0.60
  17  -4  -1    1.19    0.74
  17  -4  -1    1.04    0.98
 -17  -4   1   -0.25    0.64
 -17  -4   1    1.76    0.71
 -17  -4   1   -0.07    0.72
 -17   4   1   -0.15    0.73
  17   4  -1   -0.05    0.65
  17   4  -1   -2.11    1.06
 -17   4   1   -0.76    0.60
 -17   4   1    0.56    0.66
  16  -4  -1   -0.65    0.75
  16  -4  -1    0.86    0.85
 -16  -4   1    0.12    0.61
 -16  -4   1   -0.12    0.61
 -16  -4   1    0.29    0.80
 -16   4   1   -0.79    0.56
  16   4  -1   -0.72    0.64
  16   4  -1    1.37    0.88
 -16   4   1   -0.15    0.63
 -16   4   1    0.45    0.82
  15  -4  -1    4.10    0.93
 -15  -4   1    3.38    0.79
 -15  -4   1    3.18    0.84
 -15  -4   1    4.49    0.99
  15  -4  -1    3.80    1.16
 -15   4   1    3.56    0.98
 -15   4   1    3.19    0.79
 -15   4   1    3.78    0.87
  15   4  -1    5.86    1.18
  15   4  -1    4.57    0.98
 -14  -4   1    1.00    0.64
  14  -4  -1    2.18    0.89
 -14  -4   1    1.37    0.57
  14  -4  -1    1.18    0.65
 -14  -4   1    1.61    0.65
  14   4  -1    0.73    0.77
  14   4  -1    1.15    0.72
 -14   4   1    1.20    0.69
 -14   4   1    1.84    0.66
 -14   4   1    1.72    0.60
 -13  -4   1   -0.51    0.79
 -13  -4   1   -0.32    0.43
  13  -4  -1    0.16    0.66
  13  -4  -1   -0.01    0.45
 -13  -4   1   -0.19    0.54
  13   4  -1    0.35    0.50
  13   4  -1   -0.42    0.48
 -13   4   1   -1.34    0.70
 -13   4   1    0.19    0.46
 -13   4   1    0.54    0.56
  12  -4  -1    4.98    1.02
 -12  -4   1    4.61    0.75
 -12  -4   1    4.51    0.77
 -12  -4   1    5.41    0.88
  12  -4  -1    2.20    1.03
 -12   4   1    5.81    0.80
  12   4  -1    5.51    1.00
  12   4  -1    3.96    0.78
 -12   4   1    6.49    0.97
 -12   4   1    5.83    0.82
 -11  -4   1    1.34    0.59
  11  -4  -1    0.41    0.47
  11  -4  -1   -0.10    0.59
 -11  -4   1    0.45    0.45
 -11  -4   1    0.53    0.45
  11   4  -1    0.69    0.51
 -11   4   1    0.94    0.48
 -11   4   1    1.07    0.57
  11   4  -1    1.56    0.51
 -11   4   1    1.11    0.48
  10  -4  -1   26.52    2.23
 -10  -4   1   26.09    1.96
  10  -4  -1   23.99    2.01
 -10  -4   1   29.05    2.68
 -10  -4   1   30.16    2.08
  10  -4  -1   26.78    1.95
 -10   4   1   27.19    2.07
  10   4  -1   31.07    2.00
  10   4  -1   28.25    2.05
 -10   4   1   26.16    1.97
 -10   4   1   24.23    1.94
  10   4  -1   26.86    2.13
  -9  -4   1   24.66    1.70
   9  -4  -1   22.87    1.72
   9  -4  -1   26.56    1.73
   9  -4  -1   20.90    1.95
  -9  -4   1   23.36    1.75
  -9  -4   1   18.42    1.86
  -9  -4   1   20.95    1.64
   9   4  -1   21.76    1.72
  -9   4   1   22.31    1.69
  -9   4   1   23.88    1.78
   9   4  -1   24.66    1.86
   9   4  -1   22.15    1.65
  -9   4   1   25.66    1.71
   8  -4  -1    2.92    0.49
  -8  -4   1    3.46    0.53
  -8  -4   1    2.50    0.52
   8  -4  -1    3.72    0.77
  -8  -4   1    4.19    0.75
   8  -4  -1    3.17    0.56
   8  -4  -1    3.80    0.52
  -8  -4   1    3.11    0.52
  -8   4   1    3.78    0.54
  -8   4   1    4.78    0.91
   8   4  -1    2.42    0.47
   8   4  -1    3.72    0.66
  -8   4   1    4.11    0.59
   8   4  -1    3.23    0.51
   8   4  -1    3.83    0.59
  -8   4   1    3.57    0.60
   7  -4  -1    3.24    0.52
   7  -4  -1    3.63    0.85
   7  -4  -1    2.62    0.48
  -7  -4   1    2.98    0.46
  -7  -4   1    3.09    0.64
  -7  -4   1    3.19    0.48
  -7  -4   1    3.21    0.53
  -7   4   1    3.18    0.50
   7   4  -1    3.04    0.47
  -7   4   1    2.72    0.51
   7   4  -1    3.39    0.48
   7   4  -1    3.43    0.53
  -7   4   1    3.39    0.48
  -7   4   1    3.86    0.85
   7   4  -1    3.28    0.59
   6  -4  -1   46.81    2.76
   6  -4  -1   42.02    2.76
  -6  -4   1   41.14    2.75
  -6  -4   1   47.35    2.90
  -6  -4   1   43.94    2.76
   6  -4  -1   41.53    2.79
  -6  -4   1   42.71    2.79
  -6   4   1   43.67    2.76
   6   4  -1   44.44    2.80
   6   4  -1   43.42    2.75
  -6   4   1   44.45    2.77
   6   4  -1   48.36    2.78
  -6   4   1   40.17    2.82
   6   4  -1   42.63    2.86
  -6   4   1   46.31    3.07
   5  -4  -1    2.35    0.40
  -5  -4   1    2.30    0.38
   5  -4  -1    2.95    0.37
  -5  -4   1    2.17    0.33
  -5  -4   1    1.81    0.32
  -5  -4   1    2.20    0.43
   5  -4  -1    2.28    0.36
  -5   4   1    1.96    0.33
   5   4  -1    2.49    0.36
   5   4  -1    2.69    0.40
  -5   4   1    2.79    0.59
   5   4  -1    2.27    0.41
  -5   4   1    1.92    0.37
  -5   4   1    2.14    0.38
   5   4  -1    2.13    0.33
  -4  -4   1   39.37    2.48
  -4  -4   1   38.70    2.48
   4  -4  -1   41.67    2.51
   4  -4  -1   40.77    2.53
  -4  -4   1   39.94    2.51
   4  -4  -1   42.46    2.48
  -4  -4   1   40.36    2.56
  -4   4   1   39.63    2.48
  -4   4   1   44.07    2.71
  -4   4   1   37.98    2.50
   4   4  -1   39.75    2.49
   4   4  -1   41.09    2.56
   4   4  -1   42.70    2.49
  -4   4   1   38.08    2.52
   3  -4  -1    3.27    0.37
   3  -4  -1    3.64    0.31
   3  -4  -1    3.36    0.37
  -3  -4   1    2.92    0.31
  -3  -4   1    3.16    0.36
  -3  -4   1    3.11    0.41
  -3  -4   1    3.07    0.34
   3   4  -1    3.31    0.31
   3   4  -1    3.02    0.29
  -3   4   1    3.83    0.33
  -3   4   1    2.91    0.36
   3   4  -1    3.17    0.34
   3   4  -1    3.13    0.39
  -3   4   1    4.13    0.51
  -3   4   1    3.28    0.37
  -2  -4   1   14.30    0.94
  -2  -4   1   15.29    0.93
   2  -4  -1   14.71    1.04
   2  -4  -1   14.53    0.98
  -2   4   1   14.66    0.98
  -2   4   1   14.38    0.97
  -2   4   1   15.24    1.03
   2   4  -1   15.15    0.98
   2   4  -1   14.25    0.95
   1  -4  -1  200.44   11.58
  -1  -4   1  198.57   11.49
   1  -4  -1  202.72   11.58
   1  -4  -1  186.39   11.58
   1   4  -1  184.06   11.53
  -1   4   1  213.30   11.51
  -1   4   1  193.32   11.56
   1   4  -1  203.24   11.56
   0   4  -1   12.21    0.78
  -1  -4  -1   29.85    1.74
   1  -4   1   28.08    1.77
   1  -4   1   24.09    1.71
  -1  -4  -1   29.28    1.72
   1  -4   1   28.42    1.67
  -1  -4  -1   28.96    1.69
   1   4   1   28.13    1.69
  -1   4  -1   28.59    1.67
  -1   4  -1   27.33    1.70
   2  -4   1   49.46    2.89
  -2  -4  -1   48.69    2.91
  -2  -4  -1   48.54    2.88
   2  -4   1   48.30    2.97
   2  -4   1   47.63    2.89
  -2  -4  -1   46.79    2.89
  -2  -4  -1   51.57    2.88
  -2   4  -1   53.46    2.88
   2   4   1   41.55    2.88
   2   4   1   44.49    2.87
  -2   4  -1   48.38    2.89
   2   4   1   49.08    2.92
  -2   4  -1   48.94    2.96
  -3  -4  -1  148.53    9.07
  -3  -4  -1  152.11    9.07
  -3  -4  -1  143.11    9.05
  -3  -4  -1  161.63    9.05
   3  -4   1  156.07    9.05
   3  -4   1  145.71    9.06
   3  -4   1  145.98    9.14
  -3   4  -1  161.58    9.05
   3   4   1  168.96    9.06
  -3   4  -1  160.06    9.15
   3   4   1  149.00    9.07
  -3   4  -1  161.70    9.05
   3   4   1  152.30    9.05
   3   4   1  151.76    9.05
   4  -4   1  152.35    8.78
  -4  -4  -1  146.18    8.80
   4  -4   1  145.17    8.76
   4  -4   1  156.25    8.80
  -4  -4  -1  143.48    8.77
  -4  -4  -1  146.93    8.77
  -4  -4  -1  156.34    8.83
   4   4   1  152.55    8.78
   4   4   1  139.43    8.77
  -4   4  -1  159.87    8.91
   4   4   1  147.54    8.80
  -4   4  -1  144.15    8.79
   4   4   1  140.88    8.78
  -4   4  -1  151.20    8.77
  -4   4  -1  149.94    8.77
   5  -4   1    3.44    0.47
  -5  -4  -1    3.77    0.46
   5  -4   1    4.34    0.48
  -5  -4  -1    5.23    0.53
   5  -4   1    4.02    0.46
  -5  -4  -1    4.28    0.56
   5   4   1    3.74    0.51
  -5   4  -1    4.70    0.53
   5   4   1    4.05    0.50
   5   4   1    4.39    0.45
   5   4   1    4.17    0.47
  -5   4  -1    5.18    0.65
  -5   4  -1    3.44    0.44
  -5   4  -1    3.60    0.47
  -6  -4  -1    5.12    0.52
  -6  -4  -1    4.14    0.55
   6  -4   1    5.61    0.54
   6  -4   1    3.88    0.50
  -6  -4  -1    3.84    0.50
  -6  -4  -1    4.80    0.69
   6  -4   1    4.13    0.54
  -6   4  -1    5.38    0.73
  -6   4  -1    4.42    0.56
   6   4   1    3.26    0.53
  -6   4  -1    4.01    0.50
   6   4   1    4.33    0.52
   6   4   1    6.10    0.54
   6   4   1    4.36    0.65
  -6   4  -1    4.39    0.52
   7  -4   1   16.65    1.23
  -7  -4  -1   16.62    1.28
  -7  -4  -1   15.08    1.43
  -7  -4  -1   16.71    1.25
   7  -4   1   17.20    1.27
  -7  -4  -1   15.81    1.23
   7  -4   1   17.85    1.25
   7   4   1   17.02    1.28
  -7   4  -1   17.44    1.29
  -7   4  -1   16.89    1.24
   7   4   1   15.61    1.30
  -7   4  -1   15.94    1.21
   7   4   1   16.85    1.24
   7   4   1   15.52    1.21
  -7   4  -1   22.13    1.76
  -8  -4  -1    0.70    0.32
   8  -4   1    0.11    0.38
   8  -4   1    1.14    0.36
  -8  -4  -1   -0.11    0.46
  -8  -4  -1    0.75    0.35
  -8  -4  -1    0.55    0.36
   8  -4   1    0.55    0.33
   8  -4   1    0.83    0.29
   8   4   1    0.36    0.28
  -8   4  -1    0.67    0.32
  -8   4  -1    1.15    0.48
   8   4   1    0.40    0.28
  -8   4  -1    0.63    0.32
   8   4   1    1.00    0.42
   8   4   1    0.78    0.36
  -9  -4  -1   20.58    1.60
   9  -4   1   22.32    1.64
  -9  -4  -1   20.95    1.71
   9  -4   1   21.28    1.83
  -9  -4  -1   19.93    1.62
  -9   4  -1   22.61    2.09
   9   4   1   23.72    1.64
   9   4   1   23.43    1.78
   9   4   1   20.91    1.68
  -9   4  -1   21.01    1.60
  -9   4  -1   22.43    1.65
  -9   4  -1   22.50    1.71
  10  -4   1    2.09    0.82
 -10  -4  -1    3.34    0.75
 -10  -4  -1    2.83    0.60
 -10  -4  -1    2.57    0.64
 -10  -4  -1    2.38    1.26
  10  -4   1    3.42    0.70
 -10   4  -1    2.21    0.60
 -10   4  -1    1.80    1.26
  10   4   1    2.71    0.68
  10   4   1    2.82    0.63
  10   4   1    3.37    0.74
 -10   4  -1    4.03    0.78
  11  -4   1   14.63    1.39
 -11  -4  -1   16.28    1.49
  11  -4   1   17.05    1.66
 -11  -4  -1   19.04    1.44
 -11  -4  -1   16.16    1.39
  11   4   1   14.70    1.42
 -11   4  -1   15.37    1.31
  11   4   1   15.24    1.47
 -11   4  -1   15.62    1.37
 -11   4  -1   15.01    1.43
  12  -4   1   13.70    1.48
 -12  -4  -1   12.98    1.25
  12  -4   1   12.09    1.25
 -12  -4  -1   12.57    1.35
 -12  -4  -1   10.48    1.20
  12   4   1   10.65    1.24
 -12   4  -1   12.74    1.23
 -12   4  -1   15.27    1.39
  12   4   1   12.58    1.34
 -12   4  -1   13.04    1.19
 -13  -4  -1    3.01    0.71
 -13  -4  -1    2.43    0.72
  13  -4   1    2.75    0.86
 -13  -4  -1    3.73    0.85
  13  -4   1    1.30    0.61
  13   4   1    1.05    0.63
 -13   4  -1    2.85    0.71
 -13   4  -1    3.62    0.82
 -13   4  -1    1.93    1.25
  13   4   1    2.81    0.81
  14  -4   1    5.91    1.03
  14  -4   1    2.82    1.00
 -14  -4  -1    4.51    0.87
 -14  -4  -1    4.93    1.00
 -14  -4  -1    5.23    0.91
 -14   4  -1    4.74    0.86
 -14   4  -1    3.76    0.85
  14   4   1    6.04    1.11
 -14   4  -1    6.52    1.08
  14   4   1    6.86    1.05
 -15  -4  -1    4.73    1.11
 -15  -4  -1    5.94    1.28
  15  -4   1    5.57    1.26
 -15  -4  -1    1.94    0.76
  15  -4   1    4.14    0.90
 -15   4  -1    4.09    0.90
 -15   4  -1    5.88    1.07
  15   4   1    2.54    0.86
 -15   4  -1    4.14    0.80
  15   4   1    4.91    0.98
  16  -4   1    0.46    0.80
  16  -4   1    0.99    0.74
 -16  -4  -1    0.52    0.77
 -16  -4  -1    2.18    0.68
 -16  -4  -1    0.94    0.66
  16   4   1    0.92    0.75
  16   4   1   -0.22    0.80
 -16   4  -1    0.75    0.78
 -16   4  -1    0.14    0.60
 -16   4  -1    0.80    0.76
  17  -4   1   -0.21    0.91
 -17  -4  -1    0.18    0.78
 -17  -4  -1   -0.01    0.58
  17  -4   1    0.41    0.70
 -17  -4  -1    0.44    0.64
 -17   4  -1    0.52    0.61
  17   4   1   -0.14    0.70
  17   4   1    1.36    0.81
 -17   4  -1    0.23    0.77
 -18  -4  -1    0.48    0.68
 -18  -4  -1   -0.69    0.80
 -18  -4  -1    0.06    0.59
  18  -4   1   -0.42    0.83
  18  -4   1    1.07    0.79
 -18   4  -1    0.02    0.83
  18   4   1    1.11    0.86
 -18   4  -1    0.52    0.67
  18   4   1    0.71    0.83
 -18   4  -1   -0.41    0.64
 -19  -4  -1   -0.15    0.90
  19  -4   1   -0.09    0.93
 -19  -4  -1    1.88    0.74
 -19  -4  -1    0.32    0.71
  19   4   1    0.44    0.85
 -19   4  -1   -0.46    0.72
 -19   4  -1    0.23    0.81
  19   4   1   -0.89    0.63
  20  -4   1   -0.76    0.90
 -20  -4  -1   -0.18    0.63
 -20  -4  -1    0.20    0.75
  20   4   1    0.21    0.92
 -20   4  -1   -1.57    0.64
 -20  -5   1    1.00    0.82
 -20  -5   1    0.90    0.76
  20  -5  -1    0.88    1.14
  20   5  -1   -0.19    0.83
 -20   5   1    0.88    1.48
 -20   5   1   -0.19    0.81
  19  -5  -1    0.62    1.05
 -19  -5   1   -0.90    0.54
 -19  -5   1   -0.47    1.39
  19  -5  -1    0.81    0.68
 -19  -5   1    0.44    0.72
 -19   5   1   -0.79    0.61
 -19   5   1    1.38    0.93
  19   5  -1    1.07    0.97
 -19   5   1   -0.84    0.71
  19   5  -1   -0.03    0.81
 -18  -5   1    1.23    0.94
 -18  -5   1    0.40    0.66
 -18  -5   1    0.76    0.71
  18  -5  -1    2.30    1.09
  18  -5  -1   -0.06    0.76
  18   5  -1    1.63    0.97
 -18   5   1    1.20    0.92
 -18   5   1    0.80    0.77
  18   5  -1    0.19    0.76
 -18   5   1   -0.20    0.71
  17  -5  -1    1.58    0.81
 -17  -5   1    2.50    0.81
 -17  -5   1    2.18    1.20
  17  -5  -1    2.46    1.12
 -17  -5   1    1.92    0.85
 -17   5   1    1.22    0.84
 -17   5   1    1.56    0.75
  17   5  -1    0.44    1.76
  17   5  -1    1.67    0.84
 -17   5   1    2.24    0.79
  16  -5  -1    4.79    1.18
 -16  -5   1    5.93    1.02
 -16  -5   1    6.56    1.19
 -16  -5   1    4.85    0.93
  16  -5  -1    8.29    1.82
  16   5  -1    3.74    0.96
 -16   5   1    3.74    1.03
  16   5  -1    3.20    1.01
 -16   5   1    5.80    1.02
 -16   5   1    4.03    0.89
 -15  -5   1    8.13    1.14
 -15  -5   1    8.61    1.28
  15  -5  -1    7.92    1.50
  15  -5  -1    7.40    1.20
 -15  -5   1    7.70    1.18
  15   5  -1   10.36    1.33
 -15   5   1    9.31    1.20
  15   5  -1    6.01    1.22
 -15   5   1    7.38    1.12
 -15   5   1    7.79    1.26
 -14  -5   1    1.84    0.64
 -14  -5   1    2.98    0.79
 -14  -5   1    2.61    0.73
  14  -5  -1    1.71    0.88
  14  -5  -1    1.47    0.68
 -14   5   1    0.36    0.51
  14   5  -1    1.56    0.68
 -14   5   1    1.49    0.72
 -14   5   1    1.56    0.63
  14   5  -1    1.72    0.73
 -13  -5   1    5.28    0.98
 -13  -5   1    7.28    1.38
 -13  -5   1    5.89    0.88
  13  -5  -1    4.99    0.91
  13  -5  -1    6.00    1.19
 -13   5   1    4.73    0.80
 -13   5   1    3.74    1.31
  13   5  -1    4.41    0.93
 -13   5   1    5.99    0.92
  13   5  -1    6.23    0.97
 -12  -5   1    0.92    0.49
  12  -5  -1   -0.06    0.59
 -12  -5   1   -0.36    0.33
 -12  -5   1   -0.28    0.48
  12  -5  -1    0.42    0.49
  12   5  -1   -0.21    0.42
 -12   5   1    1.18    0.50
 -12   5   1   -0.49    0.47
  12   5  -1    0.58    0.57
 -12   5   1    0.44    0.44
  11  -5  -1   -0.42    0.44
 -11  -5   1   -0.62    0.38
 -11  -5   1   -0.74    0.37
 -11  -5   1   -0.07    0.51
  11  -5  -1   -0.21    0.63
 -11   5   1    0.20    0.52
 -11   5   1    0.31    0.44
  11   5  -1    0.52    0.45
  11   5  -1    0.22    0.49
 -11   5   1    0.10    0.51
  10  -5  -1    6.00    1.10
  10  -5  -1    7.54    0.89
  10  -5  -1    5.93    0.85
 -10  -5   1    5.10    0.74
 -10  -5   1    5.14    0.83
 -10   5   1    6.49    0.86
  10   5  -1    5.80    0.85
  10   5  -1    8.04    1.08
  10   5  -1    6.22    0.91
 -10   5   1    5.14    0.83
 -10   5   1    5.71    0.89
   9  -5  -1    4.25    0.92
   9  -5  -1    5.07    0.74
  -9  -5   1    3.84    0.65
  -9  -5   1    5.19    0.89
   9  -5  -1    4.17    0.65
  -9  -5   1    4.80    0.64
  -9  -5   1    4.57    0.62
   9   5  -1    4.22    0.73
  -9   5   1    4.66    0.70
  -9   5   1    3.03    0.57
  -9   5   1    4.59    0.68
   9   5  -1    3.34    0.66
   9   5  -1    4.90    0.66
  -8  -5   1    3.20    0.68
  -8  -5   1    3.11    0.50
   8  -5  -1    3.69    0.58
  -8  -5   1    3.21    0.52
   8  -5  -1    2.68    0.45
   8  -5  -1    3.56    0.56
  -8  -5   1    3.16    0.56
  -8   5   1    3.25    0.57
  -8   5   1    2.92    0.75
   8   5  -1    2.50    0.46
  -8   5   1    2.88    0.52
   8   5  -1    2.89    0.53
   8   5  -1    1.87    0.54
  -8   5   1    2.66    0.49
   8   5  -1    2.52    0.45
  -7  -5   1   45.62    3.04
  -7  -5   1   45.37    3.04
  -7  -5   1   50.37    3.11
   7  -5  -1   48.99    3.16
   7  -5  -1   47.53    3.56
   7  -5  -1   49.08    3.08
  -7  -5   1   52.81    3.23
   7   5  -1   50.69    3.07
   7   5  -1   45.60    3.08
  -7   5   1   52.89    3.14
  -7   5   1   44.69    3.04
  -7   5   1   48.48    3.06
   7   5  -1   48.32    3.06
   7   5  -1   46.93    3.15
   6  -5  -1    1.42    0.31
   6  -5  -1    1.47    0.37
  -6  -5   1    0.92    0.29
   6  -5  -1    1.54    0.34
  -6  -5   1    2.00    0.35
  -6  -5   1    1.80    0.46
  -6  -5   1    1.18    0.34
   6   5  -1    1.73    0.43
  -6   5   1    1.53    0.67
  -6   5   1    1.53    0.54
  -6   5   1    1.32    0.33
   6   5  -1    2.52    0.39
   6   5  -1    1.14    0.30
  -6   5   1    1.28    0.33
   6   5  -1    1.17    0.35
  -5  -5   1  393.46   23.04
  -5  -5   1  373.01   22.94
   5  -5  -1  393.49   23.00
   5  -5  -1  402.15   22.98
  -5  -5   1  372.86   22.97
   5  -5  -1  423.52   22.95
  -5  -5   1  399.36   22.96
  -5   5   1  372.59   22.94
  -5   5   1  441.60   23.22
   5   5  -1  359.84   22.93
  -5   5   1  390.61   23.00
   5   5  -1  401.04   23.03
   5   5  -1  388.45   22.95
  -5   5   1  397.02   22.98
   5   5  -1  390.54   22.98
   4  -5  -1   32.60    1.95
  -4  -5   1   30.88    1.96
  -4  -5   1   30.90    1.99
   4  -5  -1   29.76    1.98
   4  -5  -1   29.70    2.01
  -4  -5   1   33.78    2.05
  -4   5   1   28.54    1.95
  -4   5   1   28.20    1.97
  -4   5   1   33.31    2.15
  -4   5   1   30.99    2.01
   4   5  -1   28.08    1.97
   4   5  -1   32.66    2.03
   4   5  -1   34.12    1.98
   4   5  -1   34.99    1.97
   3  -5  -1    1.16    0.25
  -3  -5   1    1.44    0.22
  -3  -5   1    1.22    0.20
  -3  -5   1    0.87    0.21
   3  -5  -1    1.58    0.21
  -3  -5   1    1.05    0.23
   3  -5  -1    0.87    0.21
   3   5  -1    0.97    0.22
   3   5  -1    1.11    0.20
  -3   5   1    1.12    0.19
  -3   5   1    1.17    0.25
   3   5  -1    1.40    0.21
  -3   5   1    1.07    0.31
   3   5  -1    1.11    0.23
  -3   5   1    1.46    0.26
  -2  -5   1   64.08    3.84
   2  -5  -1   61.51    3.89
  -2  -5   1   65.20    3.86
   2  -5  -1   69.01    4.00
  -2  -5   1   64.41    3.88
  -2  -5   1   62.43    3.81
   2  -5  -1   65.95    3.94
   2  -5  -1   65.25    3.88
  -2   5   1   61.25    3.88
  -2   5   1   65.59    3.94
   2   5  -1   68.21    3.88
  -2   5   1   64.18    3.88
  -2   5   1   70.90    3.83
   2   5  -1   63.47    3.86
   2   5  -1   59.67    3.84
   1  -5  -1   84.41    4.66
  -1  -5   1   78.99    4.58
  -1  -5   1   76.05    4.54
   1  -5  -1   76.07    4.55
   1  -5  -1   76.68    4.64
   1   5  -1   80.51    4.62
   1   5  -1   75.33    4.54
  -1   5   1   69.08    4.63
  -1   5   1   84.10    4.55
  -1   5   1   76.10    4.63
   0  -5   1   62.78    3.69
   0  -5  -1   60.23    3.61
   0  -5   1   58.05    3.65
   0  -5  -1   61.06    3.69
   0  -5  -1   57.21    3.64
   0  -5  -1   67.38    3.68
   0   5   1   63.53    3.67
   0   5   1   60.57    3.67
   0   5  -1   62.67    3.68
   1  -5   1    1.78    0.22
  -1  -5  -1    1.45    0.19
   1  -5   1    2.11    0.31
  -1  -5  -1    2.18    0.27
   1  -5   1    1.53    0.14
  -1  -5  -1    1.90    0.25
   1  -5   1    1.16    0.18
  -1  -5  -1    1.49    0.18
   1   5   1    1.17    0.19
  -1   5  -1    1.67    0.16
  -1   5  -1    1.39    0.35
  -1   5  -1    1.88    0.23
   1   5   1    1.86    0.20
   2  -5   1   38.52    2.36
   2  -5   1   39.65    2.36
  -2  -5  -1   36.80    2.38
  -2  -5  -1   37.20    2.36
  -2  -5  -1   39.85    2.34
   2  -5   1   39.12    2.45
  -2   5  -1   40.20    2.45
  -2   5  -1   40.75    2.33
   2   5   1   37.85    2.40
   2   5   1   37.72    2.33
   2   5   1   38.96    2.34
  -2   5  -1   38.50    2.36
   2   5   1   38.61    2.38
   3  -5   1   10.84    0.78
   3  -5   1   11.53    0.76
  -3  -5  -1   10.78    0.79
  -3  -5  -1   10.90    0.81
  -3  -5  -1   11.06    0.77
   3  -5   1   11.65    1.55
   3  -5   1   11.33    0.80
  -3  -5  -1   10.83    0.79
   3   5   1   11.10    0.77
   3   5   1   10.81    0.77
  -3   5  -1   11.72    0.84
  -3   5  -1   10.99    0.76
   3   5   1   10.94    0.81
  -3   5  -1   11.06    0.87
   3   5   1   10.74    0.78
   4  -5   1   11.59    0.76
  -4  -5  -1   10.47    0.82
  -4  -5  -1    9.29    0.76
  -4  -5  -1    9.48    0.76
   4  -5   1   11.36    0.81
  -4  -5  -1   10.42    0.80
   4  -5   1   10.92    0.91
  -4   5  -1   10.34    0.76
   4   5   1   10.24    0.81
   4   5   1    9.58    0.76
  -4   5  -1   10.19    0.76
   4   5   1    9.68    0.76
   4   5   1    9.08    0.77
  -4   5  -1   11.96    0.91
  -5  -5  -1    2.80    0.47
  -5  -5  -1    3.31    0.43
  -5  -5  -1    2.79    0.44
   5  -5   1    3.78    0.44
   5  -5   1    2.05    0.39
  -5  -5  -1    3.29    0.44
   5  -5   1    2.99    0.41
  -5   5  -1    2.56    0.38
   5   5   1    2.73    0.41
  -5   5  -1    4.18    0.59
   5   5   1    3.06    0.42
  -5   5  -1    3.12    0.45
   5   5   1    2.34    0.42
  -5   5  -1    2.78    0.40
   5   5   1    3.44    0.43
   6  -5   1    0.14    0.21
   6  -5   1    0.48    0.28
  -6  -5  -1    0.14    0.27
   6  -5   1    0.18    0.22
  -6  -5  -1    0.45    0.26
  -6  -5  -1    0.04    0.25
  -6  -5  -1   -0.06    0.23
   6  -5   1    0.12    0.24
  -6   5  -1    0.14    0.26
   6   5   1    0.42    0.27
   6   5   1   -0.04    0.24
   6   5   1    0.63    0.26
  -6   5  -1    0.40    0.24
  -6   5  -1   -0.14    0.20
   6   5   1    0.49    0.24
  -6   5  -1    0.82    0.38
   7  -5   1   43.04    2.90
  -7  -5  -1   36.13    2.38
  -7  -5  -1   36.82    2.43
  -7  -5  -1   36.57    2.39
   7  -5   1   38.22    2.43
   7  -5   1   33.89    2.35
   7   5   1   37.87    2.40
  -7   5  -1   34.65    2.36
  -7   5  -1   38.73    2.44
  -7   5  -1   39.41    2.63
   7   5   1   37.81    2.43
   7   5   1   35.18    2.43
  -7   5  -1   33.95    2.36
   7   5   1   33.53    2.36
  -8  -5  -1   15.92    1.72
  -8  -5  -1   21.81    1.52
   8  -5   1   20.10    1.45
  -8  -5  -1   20.64    1.55
   8  -5   1   23.50    1.56
  -8  -5  -1   19.17    1.48
   8  -5   1   19.45    1.47
  -8   5  -1   20.11    1.47
  -8   5  -1   18.63    1.53
  -8   5  -1   19.45    1.48
   8   5   1   18.22    1.45
  -8   5  -1   22.26    1.74
   8   5   1   21.20    1.58
   8   5   1   21.44    1.54
   8   5   1   21.41    1.50
   9  -5   1   45.93    3.08
  -9  -5  -1   48.60    3.05
  -9  -5  -1   47.64    3.13
  -9  -5  -1   44.03    3.04
   9  -5   1   41.89    3.27
   9   5   1   54.25    3.10
   9   5   1   45.03    3.10
  -9   5  -1   45.68    3.04
  -9   5  -1   50.85    3.15
   9   5   1   42.39    3.11
  -9   5  -1   44.84    3.04
 -10  -5  -1   19.83    1.57
  10  -5   1   12.83    1.73
  10  -5   1   17.28    1.53
 -10  -5  -1   15.85    1.43
 -10  -5  -1   19.80    1.50
  10   5   1   17.95    1.55
  10   5   1   16.10    1.40
 -10   5  -1   20.80    1.58
 -10   5  -1   15.11    2.25
  10   5   1   14.66    1.51
 -10   5  -1   18.97    1.44
 -11  -5  -1    0.49    0.43
  11  -5   1    0.50    0.76
 -11  -5  -1    0.69    0.52
  11  -5   1    0.16    0.41
 -11  -5  -1    0.42    0.45
  11   5   1   -0.35    0.49
 -11   5  -1    0.13    0.38
 -11   5  -1    0.62    0.52
  11   5   1    0.92    0.59
 -11   5  -1    0.81    0.46
 -12  -5  -1    1.73    0.66
  12  -5   1    1.24    0.54
 -12  -5  -1    1.50    0.57
 -12  -5  -1    1.52    0.56
  12  -5   1    2.23    0.89
 -12   5  -1    2.14    0.60
 -12   5  -1    1.66    0.57
 -12   5  -1    2.89    0.71
  12   5   1    1.34    0.57
  12   5   1    2.34    0.73
 -13  -5  -1    3.28    0.84
  13  -5   1    4.22    1.04
  13  -5   1    2.36    0.68
 -13  -5  -1    3.14    0.69
 -13  -5  -1    2.49    0.69
  13   5   1    2.26    0.80
 -13   5  -1    2.42    0.82
 -13   5  -1    3.92    0.87
  13   5   1    2.71    0.75
 -13   5  -1    2.33    0.69
 -14  -5  -1    0.47    0.51
 -14  -5  -1   -0.57    0.62
 -14  -5  -1   -1.09    0.47
  14  -5   1    0.84    0.84
 -14   5  -1   -0.14    0.48
 -14   5  -1    0.36    0.67
  14   5   1    0.61    0.65
  14   5   1    0.16    0.66
 -14   5  -1   -0.01    0.56
  15  -5   1    0.66    0.66
 -15  -5  -1    0.54    0.72
  15  -5   1   -0.28    0.73
 -15  -5  -1   -0.21    0.56
 -15   5  -1    0.35    0.58
  15   5   1   -1.05    0.60
 -15   5  -1    0.28    0.59
 -15   5  -1    0.43    0.68
 -16  -5  -1   -0.28    0.72
 -16  -5  -1    0.21    0.60
  16  -5   1    0.30    0.81
 -16  -5  -1    0.28    0.62
  16  -5   1    0.79    0.71
  16   5   1   -0.53    0.62
 -16   5  -1    0.18    0.62
  16   5   1    0.07    0.66
 -16   5  -1   -0.15    0.64
 -16   5  -1    1.98    0.80
  17  -5   1    0.93    0.70
  17  -5   1   -0.17    0.86
 -17  -5  -1   -0.75    0.56
 -17  -5  -1   -0.30    0.64
 -17  -5  -1   -0.32    0.74
  17   5   1    0.31    0.69
 -17   5  -1    0.48    0.78
 -17   5  -1    1.17    0.70
  17   5   1    1.82    0.90
 -17   5  -1   -0.06    0.62
  18  -5   1   -0.99    0.66
 -18  -5  -1    0.08    0.88
  18  -5   1   -0.31    0.95
 -18  -5  -1    0.04    0.55
 -18  -5  -1    0.23    0.69
  18   5   1   -0.16    0.69
 -18   5  -1   -0.63    0.58
 -18   5  -1   -0.36    0.80
  18   5   1    0.53    0.79
 -18   5  -1    1.30    0.79
 -19  -5  -1   -1.11    0.57
  19  -5   1   -1.33    0.81
 -19  -5  -1   -0.76    0.90
 -19  -5  -1   -0.07    0.68
  19   5   1   -0.72    0.74
  19   5   1    0.85    0.73
 -19   5  -1    0.80    0.80
 -19   5  -1   -0.72    0.75
 -20  -5  -1    0.69    0.84
 -20  -5  -1   -0.04    0.64
  20  -5   1    0.70    1.01
  20   5   1   -1.06    0.80
 -20   5  -1   -0.55    0.72
 -20   5  -1    0.54    0.78
 -20  -6   1    0.34    0.77
 -20  -6   1    0.29    0.79
  20  -6  -1    1.73    1.17
 -20   6   1    0.54    0.87
 -20   6   1    2.42    1.61
  20   6  -1    1.05    0.95
 -19  -6   1    4.46    1.08
  19  -6  -1    0.38    0.76
  19  -6  -1   -1.81    0.95
 -19  -6   1    1.27    0.78
 -19  -6   1   -0.11    0.64
 -19   6   1    0.74    0.78
 -19   6   1    1.06    1.01
  19   6  -1    2.25    1.48
 -19   6   1   -0.05    0.63
  19   6  -1    0.29    0.88
 -18  -6   1    1.84    0.96
 -18  -6   1   -0.70    0.62
  18  -6  -1    1.85    1.06
 -18  -6   1    0.31    0.74
  18  -6  -1   -0.58    0.68
 -18   6   1    2.39    1.64
 -18   6   1    0.11    0.73
  18   6  -1    0.63    0.77
 -18   6   1    0.39    0.85
  18   6  -1    0.17    0.73
 -17  -6   1   -0.34    0.51
 -17  -6   1    0.08    0.71
  17  -6  -1    0.04    0.78
  17  -6  -1    0.52    0.71
 -17  -6   1   -0.75    0.58
  17   6  -1   -0.45    1.68
  17   6  -1    0.02    0.69
 -17   6   1    0.14    0.52
 -17   6   1    0.69    0.66
 -17   6   1    1.04    0.86
 -16  -6   1    0.44    0.77
 -16  -6   1   -0.28    0.50
  16  -6  -1    0.04    0.67
 -16  -6   1   -0.27    0.57
  16  -6  -1   -0.31    0.88
 -16   6   1    0.09    0.77
  16   6  -1    0.60    0.81
 -16   6   1   -0.61    0.55
 -16   6   1   -0.69    0.47
  16   6  -1    0.61    0.69
 -15  -6   1    0.19    0.78
 -15  -6   1    0.33    0.63
 -15  -6   1    0.77    0.60
  15  -6  -1   -0.12    0.64
  15  -6  -1   -0.29    0.94
  15   6  -1    0.24    0.71
 -15   6   1   -0.98    0.67
  15   6  -1    1.41    0.90
 -15   6   1    0.16    0.62
 -15   6   1   -0.07    0.63
 -14  -6   1    1.25    0.54
  14  -6  -1    0.18    0.57
  14  -6  -1    0.90    0.78
 -14  -6   1    0.40    0.66
 -14  -6   1    0.03    0.49
  14   6  -1    0.68    0.70
 -14   6   1    0.23    0.54
 -14   6   1    0.24    0.96
  14   6  -1    0.00    0.55
 -14   6   1    0.11    0.63
  13  -6  -1    3.82    1.02
 -13  -6   1    2.66    0.71
 -13  -6   1    3.31    0.84
  13  -6  -1    3.73    0.79
 -13  -6   1    3.23    0.83
  13   6  -1    4.27    0.87
  13   6  -1    2.41    0.77
 -13   6   1    4.22    0.80
 -13   6   1    4.26    0.89
 -13   6   1    2.91    1.27
 -12  -6   1    0.86    0.45
  12  -6  -1    0.33    0.47
 -12  -6   1    1.12    0.51
 -12  -6   1    0.82    0.57
  12  -6  -1    1.20    0.82
 -12   6   1    1.32    0.53
  12   6  -1    0.87    0.52
 -12   6   1    0.44    0.47
  12   6  -1    1.01    0.64
 -12   6   1    1.62    0.62
 -11  -6   1   33.76    2.51
 -11  -6   1   32.41    2.38
 -11  -6   1   32.49    2.40
  11  -6  -1   33.45    2.75
  11  -6  -1   29.62    2.42
 -11   6   1   37.43    2.48
  11   6  -1   35.68    2.51
 -11   6   1   32.53    2.38
  11   6  -1   35.48    2.42
 -11   6   1   36.65    2.56
  10  -6  -1    5.47    0.81
 -10  -6   1    6.50    0.87
  10  -6  -1    4.91    1.78
 -10  -6   1    4.12    0.71
  10   6  -1    4.83    0.87
 -10   6   1    4.47    0.79
 -10   6   1    4.57    0.79
  10   6  -1    4.07    0.76
 -10   6   1    3.89    0.71
   9  -6  -1   -0.24    0.33
   9  -6  -1   -0.11    0.28
  -9  -6   1    0.80    0.36
  -9  -6   1   -0.08    0.41
  -9  -6   1    0.17    0.33
  -9  -6   1   -0.33    0.31
   9  -6  -1    0.29    0.45
  -9   6   1    0.49    0.36
   9   6  -1    0.38    0.44
   9   6  -1   -0.14    0.28
  -9   6   1    0.69    0.42
   9   6  -1   -0.45    0.33
  -9   6   1    0.08    0.35
  -8  -6   1   14.65    1.21
  -8  -6   1   15.12    1.29
   8  -6  -1   14.35    1.11
   8  -6  -1   13.98    1.74
   8  -6  -1   12.87    1.18
  -8  -6   1   14.90    1.81
  -8  -6   1   15.30    1.17
  -8   6   1   15.13    1.48
   8   6  -1   12.76    1.21
  -8   6   1   12.93    1.16
   8   6  -1   13.55    1.12
   8   6  -1   17.50    1.20
   8   6  -1   15.70    1.23
  -8   6   1   14.08    1.14
  -8   6   1   14.97    1.24
  -7  -6   1    3.09    0.59
   7  -6  -1    4.24    0.83
  -7  -6   1    3.49    0.55
  -7  -6   1    3.57    0.50
   7  -6  -1    3.26    0.51
  -7  -6   1    2.95    0.46
  -7   6   1    2.63    0.47
  -7   6   1    3.75    0.55
   7   6  -1    3.46    0.50
  -7   6   1    3.85    0.77
   7   6  -1    3.05    0.55
   7   6  -1    3.65    0.50
   7   6  -1    3.61    0.56
  -7   6   1    2.77    0.52
   6  -6  -1   28.99    1.71
   6  -6  -1   26.93    1.75
  -6  -6   1   22.64    1.72
  -6  -6   1   26.37    1.82
  -6  -6   1   26.58    1.70
  -6  -6   1   24.40    1.69
   6  -6  -1   24.28    1.76
   6   6  -1   24.49    1.70
   6   6  -1   24.02    1.68
   6   6  -1   26.26    1.78
  -6   6   1   23.93    1.69
   6   6  -1   25.65    1.75
  -6   6   1   29.70    2.01
  -6   6   1   24.73    1.93
  -6   6   1   24.17    1.72
  -5  -6   1   15.14    1.20
   5  -6  -1   15.26    1.18
  -5  -6   1   13.99    1.08
   5  -6  -1   14.72    1.13
  -5  -6   1   14.81    1.14
  -5  -6   1   16.06    1.13
   5  -6  -1   15.63    1.08
  -5   6   1   19.50    1.38
   5   6  -1   15.91    1.17
  -5   6   1   16.07    1.19
  -5   6   1   14.51    1.12
  -5   6   1   15.01    1.11
   5   6  -1   16.33    1.17
   5   6  -1   16.27    1.11
   5   6  -1   15.07    1.10
  -4  -6   1  155.12    9.22
   4  -6  -1  163.01    9.18
  -4  -6   1  162.03    9.26
   4  -6  -1  152.55    9.24
   4  -6  -1  163.55    9.23
  -4  -6   1  149.16    9.17
  -4  -6   1  146.37    9.19
   4   6  -1  149.72    9.21
   4   6  -1  152.49    9.24
   4   6  -1  154.42    9.19
  -4   6   1  160.95    9.18
  -4   6   1  153.15    9.23
   4   6  -1  159.22    9.18
  -4   6   1  160.15    9.36
  -4   6   1  158.93    9.25
  -3  -6   1   11.71    0.85
   3  -6  -1   10.94    0.83
   3  -6  -1   12.52    0.78
  -3  -6   1   11.07    0.80
   3  -6  -1   11.09    0.85
  -3  -6   1   11.88    0.78
  -3  -6   1   11.32    0.82
   3  -6  -1   12.63    0.96
  -3   6   1   11.53    0.86
   3   6  -1   11.43    0.80
  -3   6   1   11.76    0.84
  -3   6   1   11.23    0.78
   3   6  -1   11.42    0.77
   3   6  -1   10.62    0.83
  -3   6   1   12.78    0.94
   3   6  -1   10.55    0.83
   2  -6  -1    5.32    0.50
  -2  -6   1    5.35    0.46
   2  -6  -1    5.73    0.55
   2  -6  -1    5.21    0.55
  -2  -6   1    4.66    0.39
  -2  -6   1    5.66    0.45
  -2  -6   1    5.95    0.48
   2  -6  -1    5.26    0.47
  -2   6   1    5.70    0.50
  -2   6   1    6.00    0.51
   2   6  -1    6.64    0.49
   2   6  -1    5.00    0.43
  -2   6   1    5.43    0.40
  -2   6   1    7.13    0.57
   2   6  -1    5.45    0.46
  -1  -6   1   31.04    1.92
  -1  -6   1   32.82    2.03
   1  -6  -1   32.45    1.94
   1  -6  -1   30.58    2.04
   1  -6  -1   31.31    2.02
   1  -6  -1   34.45    2.07
  -1  -6   1   32.01    1.97
  -1  -6   1   32.73    2.02
  -1  -6   1   32.24    2.00
  -1   6   1   34.39    2.06
  -1   6   1   30.04    2.04
  -1   6   1   33.74    1.94
   1   6  -1   34.90    2.03
  -1   6   1   30.92    2.03
   1   6  -1   33.97    1.92
   0  -6  -1   11.16    0.81
   0  -6  -1   11.45    0.79
   0  -6  -1   10.41    0.70
   0  -6   1   11.44    0.80
   0  -6   1   11.46    0.79
   0  -6   1   10.10    0.76
   0   6  -1   11.95    0.80
   0   6   1   10.48    0.77
   0   6  -1   11.74    0.80
   0   6   1   11.46    0.70
   0   6   1   12.73    0.81
   0   6   1   10.88    0.75
   0   6   1   10.03    0.80
  -1  -6  -1   18.75    1.27
   1  -6   1   20.92    1.25
  -1  -6  -1   19.19    1.29
  -1  -6  -1   16.33    1.43
   1  -6   1   19.67    1.27
   1  -6   1   21.32    1.35
   1  -6   1   20.90    1.19
  -1  -6  -1   21.39    1.26
  -1  -6  -1   18.26    1.21
  -1   6  -1   19.74    1.33
   1   6   1   19.65    1.25
   1   6   1   19.59    1.27
  -1   6  -1   18.99    1.26
   1   6   1   18.99    1.29
  -1   6  -1   20.99    1.19
   1   6   1   20.70    1.22
   2  -6   1    2.91    0.32
  -2  -6  -1    2.56    0.34
  -2  -6  -1    2.55    0.27
   2  -6   1    2.51    0.26
  -2  -6  -1    2.63    0.31
   2  -6   1    2.52    0.30
   2  -6   1    3.07    0.43
  -2  -6  -1    2.27    0.26
  -2   6  -1    3.18    0.42
   2   6   1    2.93    0.35
  -2   6  -1    2.07    0.24
   2   6   1    2.31    0.26
   2   6   1    2.19    0.26
  -2   6  -1    2.67    0.32
   2   6   1    2.55    0.53
   3  -6   1   39.55    2.67
  -3  -6  -1   40.13    2.56
  -3  -6  -1   41.54    2.58
  -3  -6  -1   43.79    2.55
   3  -6   1   41.65    2.58
   3  -6   1   41.05    2.57
   3  -6   1   43.51    2.54
  -3  -6  -1   41.17    2.60
   3   6   1   39.80    2.55
  -3   6  -1   43.35    2.54
   3   6   1   40.57    2.55
  -3   6  -1   40.22    2.56
  -3   6  -1   43.34    2.68
   3   6   1   43.89    2.61
   3   6   1   44.21    2.58
   4  -6   1    4.98    0.45
  -4  -6  -1    4.42    0.50
   4  -6   1    4.73    0.66
   4  -6   1    4.90    0.49
  -4  -6  -1    4.71    0.53
   4  -6   1    4.65    0.50
  -4  -6  -1    5.89    0.52
  -4  -6  -1    5.16    0.48
   4   6   1    4.33    0.51
  -4   6  -1    5.37    0.64
   4   6   1    5.52    0.49
  -4   6  -1    4.94    0.49
   4   6   1    5.39    0.50
   4   6   1    4.60    0.47
  -4   6  -1    4.82    0.47
  -5  -6  -1  224.47   12.94
   5  -6   1  225.70   12.94
  -5  -6  -1  217.64   12.97
   5  -6   1  222.70   12.91
   5  -6   1  215.38   12.95
  -5  -6  -1  200.80   12.91
  -5  -6  -1  215.94   12.98
  -5   6  -1  222.10   12.96
   5   6   1  228.85   12.95
   5   6   1  213.39   12.92
  -5   6  -1  240.72   13.12
  -5   6  -1  222.05   12.93
   5   6   1  216.92   13.00
  -5   6  -1  222.11   12.93
   5   6   1  210.44   12.94
   6  -6   1   24.13    1.57
  -6  -6  -1   24.90    1.62
  -6  -6  -1   22.03    1.61
   6  -6   1   21.97    1.57
  -6  -6  -1   21.19    1.54
  -6  -6  -1   23.40    1.55
   6  -6   1   23.83    1.53
  -6   6  -1   23.95    1.73
   6   6   1   23.80    1.55
  -6   6  -1   19.51    1.51
   6   6   1   22.20    1.56
   6   6   1   23.44    1.60
  -6   6  -1   21.64    1.58
  -6   6  -1   21.48    1.53
   6   6   1   21.83    1.54
  -7  -6  -1    8.34    0.82
   7  -6   1    9.21    0.87
   7  -6   1    9.42    0.80
  -7  -6  -1    9.12    0.82
   7  -6   1   10.43    0.86
  -7  -6  -1    9.86    0.90
  -7  -6  -1   10.83    0.96
   7   6   1    8.90    0.84
  -7   6  -1    8.70    0.88
  -7   6  -1    9.93    1.04
  -7   6  -1    9.58    0.82
  -7   6  -1    8.20    0.79
   7   6   1    9.99    0.83
   7   6   1    8.48    0.86
   7   6   1    9.42    0.84
  -8  -6  -1   24.86    1.79
  -8  -6  -1   21.15    1.72
  -8  -6  -1   25.46    1.75
   8  -6   1   26.81    1.79
   8  -6   1   26.70    1.76
  -8  -6  -1   20.19    2.42
   8  -6   1   24.56    1.70
  -8   6  -1   23.50    1.72
   8   6   1   24.37    1.78
  -8   6  -1   25.02    1.99
   8   6   1   25.37    1.74
   8   6   1   25.15    1.72
   8   6   1   23.94    1.79
  -8   6  -1   21.59    1.70
  -8   6  -1   25.44    1.80
  -9  -6  -1   54.01    3.52
   9  -6   1   51.30    3.55
  -9  -6  -1   53.28    3.52
  -9  -6  -1   55.54    3.59
   9   6   1   58.58    3.63
  -9   6  -1   56.30    3.61
   9   6   1   60.81    3.55
  -9   6  -1   48.39    3.49
  -9   6  -1   52.90    3.50
   9   6   1   55.51    3.58
 -10  -6  -1   34.01    2.39
 -10  -6  -1   29.61    2.26
  10  -6   1   30.24    2.34
 -10  -6  -1   32.57    2.27
 -10   6  -1   24.56    3.06
  10   6   1   31.78    2.34
 -10   6  -1   35.82    2.44
 -10   6  -1   32.87    2.31
  10   6   1   34.10    2.28
  10   6   1   30.05    2.34
 -11  -6  -1    3.47    0.68
 -11  -6  -1    5.61    0.82
  11  -6   1    4.44    0.75
 -11  -6  -1    6.36    0.92
  11  -6   1    4.22    1.00
 -11   6  -1    5.59    0.90
 -11   6  -1    5.58    0.85
  11   6   1    4.15    0.82
  11   6   1    4.57    0.78
 -11   6  -1    5.49    0.79
  12  -6   1    1.56    0.56
 -12  -6  -1   -0.05    0.46
 -12  -6  -1    1.17    0.52
  12  -6   1    2.32    0.89
 -12  -6  -1    1.68    0.64
 -12   6  -1    1.85    0.58
  12   6   1    1.19    0.60
  12   6   1    0.35    0.48
 -12   6  -1    0.43    0.45
 -12   6  -1    1.57    0.62
 -13  -6  -1    6.82    0.98
  13  -6   1    9.01    1.18
 -13  -6  -1    8.99    1.11
 -13  -6  -1   11.83    1.37
  13  -6   1    8.44    1.37
 -13   6  -1    7.67    1.21
 -13   6  -1   10.32    1.25
  13   6   1    7.87    1.21
 -13   6  -1    9.41    1.12
  13   6   1    8.92    1.18
 -14  -6  -1    1.70    0.65
  14  -6   1    3.11    1.06
 -14  -6  -1    2.91    0.95
 -14  -6  -1    1.58    0.62
  14  -6   1    0.84    0.65
 -14   6  -1    2.59    0.83
 -14   6  -1    1.52    0.67
 -14   6  -1    1.34    0.65
  14   6   1   -0.64    0.58
  14   6   1    1.36    0.73
 -15  -6  -1   -0.57    0.51
  15  -6   1   -0.26    0.56
  15  -6   1    0.05    0.73
 -15  -6  -1    1.21    0.75
 -15  -6  -1    0.81    0.63
  15   6   1    0.09    0.68
 -15   6  -1    0.70    0.61
 -15   6  -1    0.43    0.68
 -15   6  -1   -0.06    0.53
  15   6   1   -0.17    0.58
  16  -6   1    3.46    0.90
 -16  -6  -1    3.13    0.80
  16  -6   1    2.83    1.02
 -16  -6  -1    4.37    0.89
 -16  -6  -1    1.80    0.91
 -16   6  -1    3.07    0.91
  16   6   1    1.35    0.87
 -16   6  -1    2.20    0.77
  16   6   1    1.77    0.80
 -16   6  -1    1.69    0.75
 -17  -6  -1    1.09    0.88
 -17  -6  -1   -0.44    0.58
  17  -6   1    0.55    0.90
  17  -6   1    0.30    0.69
 -17  -6  -1    0.91    0.69
  17   6   1    0.15    0.69
 -17   6  -1    2.57    0.90
 -17   6  -1    0.70    0.66
 -17   6  -1    0.74    0.71
  17   6   1    1.78    0.80
 -18  -6  -1    1.06    0.66
  18  -6   1   -0.18    0.88
 -18  -6  -1   -0.88    0.78
 -18  -6  -1    0.25    0.73
  18  -6   1    0.69    0.72
  18   6   1   -0.64    0.68
 -18   6  -1    0.53    0.77
  18   6   1    1.43    0.88
 -18   6  -1   -0.09    0.84
 -18   6  -1   -0.16    0.62
 -19  -6  -1    2.35    1.60
 -19  -6  -1    1.01    0.98
 -19  -6  -1    0.61    0.77
  19  -6   1    1.18    1.01
  19   6   1   -0.14    0.70
 -19   6  -1    0.36    0.85
 -19   6  -1    0.82    0.70
  19   6   1    1.49    0.84
 -20  -6  -1    0.00    0.71
 -20  -6  -1    0.40    0.76
  20  -6   1   -0.92    0.93
 -20   6  -1    1.67    0.89
 -20   6  -1   -0.74    0.78
  20   6   1    2.19    1.02
  20  -7  -1   -0.73    1.18
 -20  -7   1    1.18    1.01
 -20  -7   1   -0.86    0.78
  20   7  -1   -0.25    0.77
 -20   7   1    0.07    1.01
 -20   7   1    0.58    0.74
 -19  -7   1    1.45    0.77
 -19  -7   1   -0.18    0.72
  19  -7  -1   -1.21    0.87
 -19  -7   1    1.23    0.73
  19   7  -1    0.88    0.94
  19   7  -1    0.32    0.74
 -19   7   1   -0.17    0.80
 -19   7   1    0.61    0.78
 -18  -7   1    1.65    0.92
  18  -7  -1    1.68    1.07
 -18  -7   1   -1.11    0.55
  18  -7  -1    0.12    0.71
 -18  -7   1    0.22    0.65
 -18   7   1   -1.22    0.61
  18   7  -1   -0.08    0.83
 -18   7   1   -0.48    0.75
  18   7  -1   -0.61    0.67
 -18   7   1    0.12    0.73
 -17  -7   1    0.16    0.59
 -17  -7   1   -0.73    0.53
  17  -7  -1   -0.16    0.61
  17  -7  -1   -0.67    0.74
 -17  -7   1   -0.54    0.67
  17   7  -1   -0.60    0.66
 -17   7   1    0.64    0.59
  17   7  -1    0.17    1.27
 -17   7   1    0.43    0.59
 -17   7   1    0.09    0.68
  16  -7  -1    0.33    1.70
  16  -7  -1   -1.09    0.56
 -16  -7   1    0.04    0.56
 -16  -7   1   -0.57    0.57
 -16  -7   1    0.09    0.73
 -16   7   1   -0.46    0.52
 -16   7   1    0.31    0.64
  16   7  -1   -0.82    0.63
  16   7  -1    0.86    0.72
 -15  -7   1    3.08    0.98
  15  -7  -1    3.05    0.91
 -15  -7   1    2.15    0.78
  15  -7  -1    4.16    1.15
 -15  -7   1    3.82    0.86
  15   7  -1    3.44    0.94
 -15   7   1    2.98    0.84
  15   7  -1    2.08    0.85
 -15   7   1    3.77    1.02
 -15   7   1    4.56    0.88
 -14  -7   1   -0.22    0.59
  14  -7  -1   -0.22    0.54
 -14  -7   1   -0.63    0.42
  14  -7  -1   -0.51    0.68
 -14  -7   1   -0.11    0.44
 -14   7   1    0.80    0.69
  14   7  -1    0.30    0.58
  14   7  -1   -0.23    0.67
 -14   7   1   -0.33    0.51
 -14   7   1    0.04    0.47
  13  -7  -1   -0.02    0.53
 -13  -7   1   -0.10    0.58
 -13  -7   1    0.75    0.60
  13  -7  -1    0.61    0.94
 -13  -7   1    1.01    0.53
 -13   7   1    0.07    0.58
  13   7  -1    1.88    1.03
 -13   7   1    0.55    0.51
  13   7  -1    0.95    0.60
 -12  -7   1    1.03    0.47
 -12  -7   1    1.70    0.57
  12  -7  -1    1.00    0.53
  12  -7  -1    2.76    0.89
 -12  -7   1    0.87    0.57
  12   7  -1    1.33    0.63
  12   7  -1    0.76    0.52
 -12   7   1    1.31    0.56
 -12   7   1    1.95    0.66
 -12   7   1    0.69    0.47
 -11  -7   1   14.68    1.40
  11  -7  -1   12.45    1.75
 -11  -7   1   16.71    1.40
  11  -7  -1   16.03    1.48
 -11  -7   1   16.87    1.56
 -11   7   1   17.67    1.60
  11   7  -1   18.73    2.87
 -11   7   1   18.75    1.53
  11   7  -1   15.58    1.44
  11   7  -1   18.10    1.55
 -11   7   1   13.37    1.37
  10  -7  -1   -0.30    0.57
  10  -7  -1   -0.60    0.45
 -10  -7   1   -1.27    0.79
 -10  -7   1    0.55    0.53
 -10  -7   1    0.31    0.47
  10   7  -1   -0.02    0.48
  10   7  -1    0.83    0.97
 -10   7   1    0.19    0.49
  10   7  -1   -0.38    0.46
 -10   7   1    0.09    0.51
 -10   7   1   -0.21    0.42
  -9  -7   1    2.78    0.57
   9  -7  -1    0.56    0.52
   9  -7  -1    1.48    0.43
  -9  -7   1    2.39    0.49
   9  -7  -1    2.39    0.53
  -9  -7   1    2.37    0.63
  -9  -7   1    2.45    0.48
   9   7  -1    1.88    0.49
   9   7  -1    1.86    0.52
  -9   7   1    3.02    0.60
   9   7  -1    2.72    0.57
  -9   7   1    2.85    0.54
  -9   7   1    2.34    0.49
   8  -7  -1   -0.43    0.32
  -8  -7   1    0.16    0.48
   8  -7  -1    0.04    0.29
  -8  -7   1    0.22    0.35
   8  -7  -1   -0.48    0.29
  -8  -7   1   -0.52    0.26
  -8  -7   1   -0.07    0.26
   8  -7  -1   -0.15    0.23
   8   7  -1    0.42    0.29
   8   7  -1    0.28    0.34
   8   7  -1   -0.30    0.24
  -8   7   1    0.39    0.47
  -8   7   1   -0.01    0.27
  -8   7   1    0.24    0.32
  -8   7   1   -0.15    0.33
   8   7  -1    0.42    0.40
  -7  -7   1    5.13    0.65
  -7  -7   1    5.60    0.62
   7  -7  -1    8.90    1.07
  -7  -7   1    6.59    0.72
  -7  -7   1    6.49    0.82
   7  -7  -1    6.46    0.74
   7  -7  -1    5.31    0.83
   7   7  -1    6.10    0.70
   7   7  -1    5.92    0.62
  -7   7   1    6.46    0.64
  -7   7   1    6.62    0.77
   7   7  -1    6.02    0.65
  -7   7   1    7.11    0.71
  -7   7   1    9.08    0.97
   7   7  -1    6.70    0.76
  -6  -7   1   75.04    4.61
  -6  -7   1   82.37    4.74
  -6  -7   1   71.84    4.65
   6  -7  -1   73.59    4.64
   6  -7  -1   74.30    4.68
   6  -7  -1   82.38    4.61
  -6  -7   1   75.87    4.63
   6   7  -1   72.88    4.68
  -6   7   1   72.83    4.60
   6   7  -1   69.01    4.60
   6   7  -1   77.73    4.67
  -6   7   1   76.49    4.64
  -6   7   1   87.46    4.96
  -6   7   1   72.42    4.71
   6   7  -1   76.36    4.61
  -5  -7   1  114.35    7.13
  -5  -7   1  118.04    7.05
  -5  -7   1  117.92    7.07
   5  -7  -1  121.23    7.04
   5  -7  -1  117.94    7.09
   5  -7  -1  118.74    7.12
  -5  -7   1  111.24    7.09
  -5   7   1  121.24    7.05
  -5   7   1  118.28    7.12
  -5   7   1  130.68    7.30
   5   7  -1  121.49    7.11
  -5   7   1  110.71    7.07
   5   7  -1  116.89    7.11
   5   7  -1  129.08    7.06
   5   7  -1  112.16    7.05
   4  -7  -1    1.82    0.44
  -4  -7   1    1.68    0.33
  -4  -7   1    1.93    0.30
  -4  -7   1    1.60    0.27
   4  -7  -1    1.72    0.34
   4  -7  -1    2.29    0.36
  -4  -7   1    1.90    0.35
   4  -7  -1    2.18    0.29
  -4   7   1    1.89    0.35
  -4   7   1    1.99    0.28
   4   7  -1    1.26    0.28
  -4   7   1    1.80    0.42
   4   7  -1    2.17    0.34
   4   7  -1    2.29    0.31
   4   7  -1    2.08    0.35
  -4   7   1    1.47    0.31
  -3  -7   1    3.01    0.37
   3  -7  -1    4.15    0.45
   3  -7  -1    3.01    0.30
  -3  -7   1    2.70    0.36
  -3  -7   1    2.91    0.30
   3  -7  -1    3.11    0.49
   3  -7  -1    3.76    0.46
  -3  -7   1    2.90    0.39
   3   7  -1    3.50    0.41
  -3   7   1    3.02    0.31
  -3   7   1    3.18    0.47
  -3   7   1    3.55    0.44
   3   7  -1    3.21    0.35
  -3   7   1    3.11    0.41
   3   7  -1    3.06    0.30
   3   7  -1    3.06    0.41
   2  -7  -1   26.60    1.55
   2  -7  -1   25.29    1.62
  -2  -7   1   26.65    1.59
  -2  -7   1   23.96    1.51
   2  -7  -1   24.11    1.62
  -2  -7   1   24.37    1.56
  -2  -7   1   24.88    1.59
   2  -7  -1   25.15    1.68
   2   7  -1   23.76    1.59
  -2   7   1   22.91    1.62
  -2   7   1   24.31    1.51
   2   7  -1   23.09    1.53
  -2   7   1   26.96    1.68
   2   7  -1   25.99    1.60
  -2   7   1   24.16    1.61
   1  -7  -1    0.30    0.21
  -1  -7   1    0.21    0.07
  -1  -7   1    0.03    0.14
   1  -7  -1    0.15    0.17
  -1  -7   1    0.29    0.12
  -1  -7   1    0.29    0.16
  -1  -7   1    0.01    0.13
   1  -7  -1    0.38    0.10
   1  -7  -1    0.41    0.18
  -1   7   1    0.24    0.19
  -1   7   1    0.29    0.09
  -1   7   1    0.04    0.16
  -1   7   1    0.13    0.17
   1   7  -1    0.10    0.14
   1   7  -1    0.24    0.06
   0  -7   1    6.00    0.54
   0  -7  -1    6.94    0.55
   0  -7  -1    6.02    0.53
   0  -7   1    6.63    0.56
   0  -7   1    6.59    0.54
   0  -7  -1    6.44    0.45
   0  -7  -1    6.39    0.58
   0   7   1    6.33    0.57
   0   7   1    6.17    0.53
   0   7   1    7.64    0.52
   0   7  -1    6.68    0.56
   0   7   1    6.73    0.45
   0   7   1    7.06    0.56
   0   7  -1    6.99    0.56
   1  -7   1    4.47    0.40
  -1  -7  -1    4.57    0.36
   1  -7   1    5.45    0.45
  -1  -7  -1    4.34    0.41
  -1  -7  -1    4.96    0.42
   1  -7   1    4.89    0.32
  -1  -7  -1    5.03    0.47
   1  -7   1    5.15    0.51
  -1  -7  -1    5.40    0.44
   1   7   1    5.06    0.47
   1   7   1    5.13    0.43
  -1   7  -1    4.63    0.42
  -1   7  -1    4.78    0.33
  -1   7  -1    5.38    0.50
   1   7   1    4.67    0.36
   1   7   1    4.84    0.42
   2  -7   1   24.86    1.54
   2  -7   1   24.32    1.65
  -2  -7  -1   24.69    1.55
  -2  -7  -1   23.81    1.51
   2  -7   1   24.48    1.49
  -2  -7  -1   22.69    1.48
   2  -7   1   22.19    1.53
  -2  -7  -1   25.16    1.57
   2   7   1   24.32    1.84
   2   7   1   24.20    1.49
  -2   7  -1   24.37    1.63
  -2   7  -1   24.17    1.47
   2   7   1   23.03    1.51
  -3  -7  -1   89.71    5.30
  -3  -7  -1   81.75    5.41
   3  -7   1   90.64    5.44
  -3  -7  -1   82.99    5.26
   3  -7   1   92.81    5.32
   3  -7   1   90.42    5.31
  -3  -7  -1   85.34    5.30
   3   7   1   92.50    5.31
  -3   7  -1   93.10    5.43
  -3   7  -1   92.67    5.26
   3   7   1   89.19    5.28
  -3   7  -1   83.94    5.30
   3   7   1   90.03    5.34
   3   7   1   88.56    5.28
  -4  -7  -1   41.23    2.54
   4  -7   1   40.66    2.53
  -4  -7  -1   38.85    2.55
  -4  -7  -1   40.54    2.52
   4  -7   1   44.31    2.49
  -4  -7  -1   41.17    2.50
   4  -7   1   36.78    2.53
   4  -7   1   39.15    2.66
   4   7   1   41.90    2.53
  -4   7  -1   40.09    2.52
  -4   7  -1   38.86    2.64
  -4   7  -1   39.53    2.49
  -5  -7  -1  146.20    9.26
   5  -7   1  164.82    9.31
   5  -7   1  152.84    9.48
  -5  -7  -1  148.54    9.31
   5  -7   1  163.38    9.26
  -5  -7  -1  157.36    9.29
  -5  -7  -1  154.17    9.33
   5  -7   1  152.83    9.31
   5   7   1  168.67    9.31
  -5   7  -1  169.27    9.47
   5   7   1  169.54    9.34
   5   7   1  146.92    9.27
   5   7   1  150.27    9.27
  -5   7  -1  156.33    9.27
  -5   7  -1  149.94    9.28
  -5   7  -1  158.49    9.32
   6  -7   1    0.68    0.26
  -6  -7  -1    1.05    0.35
   6  -7   1    0.96    0.33
   6  -7   1    0.53    0.34
   6  -7   1    1.03    0.31
  -6  -7  -1    0.43    0.27
  -6  -7  -1    0.68    0.26
  -6  -7  -1    0.35    0.30
  -6   7  -1    0.57    0.31
   6   7   1    1.07    0.33
   6   7   1    1.38    0.32
  -6   7  -1    1.00    0.29
  -6   7  -1    0.57    0.30
  -6   7  -1    0.80    0.42
   6   7   1    0.62    0.26
   6   7   1    1.20    0.36
  -7  -7  -1    0.02    0.25
   7  -7   1   -0.01    0.25
   7  -7   1   -0.11    0.43
  -7  -7  -1    0.14    0.25
   7  -7   1    0.27    0.30
  -7  -7  -1   -0.44    0.28
   7  -7   1    0.13    0.27
  -7  -7  -1   -0.10    0.30
   7   7   1   -0.08    0.28
  -7   7  -1    0.29    0.32
  -7   7  -1    0.28    0.38
   7   7   1   -0.11    0.23
  -7   7  -1   -0.34    0.25
  -7   7  -1   -0.03    0.24
   7   7   1   -0.37    0.22
   7   7   1    0.29    0.30
   8  -7   1   34.50    2.26
  -8  -7  -1   33.13    2.30
   8  -7   1   31.04    2.27
  -8  -7  -1   31.43    2.21
  -8  -7  -1   33.77    2.25
   8  -7   1   33.44    2.20
   8   7   1   33.64    2.30
  -8   7  -1   32.29    2.44
  -8   7  -1   35.05    2.31
   8   7   1   32.88    2.22
  -8   7  -1   33.18    2.23
   8   7   1   32.62    2.22
  -8   7  -1   32.26    2.23
   8   7   1   32.54    2.28
  -9  -7  -1   17.24    1.44
   9  -7   1   16.06    1.42
  -9  -7  -1   15.76    1.36
  -9  -7  -1   14.42    1.51
  -9  -7  -1   14.18    1.30
   9   7   1   16.32    1.42
  -9   7  -1   15.40    1.34
  -9   7  -1   18.26    1.38
  -9   7  -1   16.45    1.50
   9   7   1   15.39    1.37
   9   7   1   17.61    1.40
 -10  -7  -1   74.97    4.61
  10  -7   1   68.54    4.57
 -10  -7  -1   71.24    4.53
 -10  -7  -1   67.76    4.52
  10   7   1   68.26    4.50
 -10   7  -1   69.99    4.51
  10   7   1   70.85    4.60
 -10   7  -1   76.89    4.63
  11  -7   1    1.54    0.61
  11  -7   1    1.31    0.78
 -11  -7  -1    2.38    0.68
 -11  -7  -1    2.44    0.60
 -11  -7  -1    3.19    0.65
  11   7   1    2.83    0.65
 -11   7  -1    2.38    0.70
 -11   7  -1    3.57    0.68
  11   7   1    1.85    0.63
 -11   7  -1    2.10    0.63
  12  -7   1    0.25    0.73
  12  -7   1    0.17    0.45
 -12  -7  -1    0.48    0.56
 -12  -7  -1    0.19    0.42
 -12  -7  -1   -0.26    0.41
 -12   7  -1    0.84    0.50
 -12   7  -1    0.88    0.57
  12   7   1   -0.01    0.41
  12   7   1   -0.02    0.45
 -12   7  -1    0.58    0.50
  13  -7   1    0.89    0.58
  13  -7   1   -0.12    0.76
 -13  -7  -1    1.63    0.59
 -13  -7  -1   -0.19    0.54
 -13  -7  -1   -0.24    0.59
 -13   7  -1    0.15    0.61
 -13   7  -1    0.72    0.66
 -13   7  -1    0.66    0.57
  13   7   1    0.79    0.63
  13   7   1    0.04    0.52
 -14  -7  -1    0.78    0.72
  14  -7   1    2.21    0.95
 -14  -7  -1   -0.20    0.49
 -14  -7  -1    1.35    0.66
  14  -7   1    0.01    0.52
  14   7   1    0.83    0.65
 -14   7  -1    0.18    0.64
 -14   7  -1   -0.36    0.50
  14   7   1   -0.03    0.60
 -14   7  -1    0.56    0.60
 -15  -7  -1    0.01    0.73
  15  -7   1    0.53    0.65
 -15  -7  -1    0.07    0.53
 -15  -7  -1   -0.25    0.51
  15  -7   1    0.55    0.80
  15   7   1   -0.56    0.57
 -15   7  -1    0.10    0.57
 -15   7  -1    0.86    0.72
 -15   7  -1    0.12    0.62
  15   7   1    0.71    0.70
  16  -7   1    0.43    0.97
 -16  -7  -1    0.71    0.58
 -16  -7  -1    0.81    0.83
 -16  -7  -1    0.68    0.62
  16  -7   1    1.00    0.71
 -16   7  -1   -1.02    0.69
  16   7   1    0.16    0.68
 -16   7  -1    0.46    0.75
 -16   7  -1    1.11    0.74
  16   7   1    0.35    0.65
 -17  -7  -1   -0.83    0.70
 -17  -7  -1    1.12    0.62
 -17  -7  -1   -0.96    0.62
  17  -7   1    1.18    0.92
  17  -7   1    0.87    0.76
 -17   7  -1    0.95    0.95
 -17   7  -1   -0.96    0.54
  17   7   1    0.36    0.69
  17   7   1    0.44    0.78
 -17   7  -1   -0.05    0.58
 -18  -7  -1   -0.71    0.80
 -18  -7  -1   -0.12    0.57
 -18  -7  -1   -0.26    0.55
  18  -7   1   -0.66    0.80
  18   7   1    0.07    0.75
  18   7   1    0.00    0.73
 -18   7  -1    0.38    0.67
 -18   7  -1   -1.31    0.81
 -18   7  -1    0.70    0.79
  19  -7   1   -0.58    0.98
 -19  -7  -1   -0.91    0.76
 -19  -7  -1   -0.31    0.94
 -19  -7  -1    0.97    0.88
 -19   7  -1   -0.27    0.84
  19   7   1    1.13    0.78
  19   7   1    1.27    0.93
 -19   7  -1    0.26    0.74
 -20  -7  -1   -0.58    0.68
 -20  -7  -1    0.02    0.73
  20  -7   1    0.72    1.15
 -20   7  -1   -1.28    0.66
 -20   7  -1    0.37    0.72
  20   7   1   -0.44    0.82
 -20  -8   1   -0.04    0.72
  20  -8  -1    0.12    1.11
 -20   8   1    0.14    0.99
 -20   8   1   -1.05    0.73
  20   8  -1    0.18    0.87
  19  -8  -1   -0.39    1.09
 -19  -8   1   -0.35    0.63
 -19  -8   1   -0.86    0.56
 -19  -8   1    1.06    0.79
  19   8  -1    0.26    0.85
  19   8  -1    0.71    0.73
 -19   8   1    1.09    0.78
 -19   8   1   -0.54    0.71
  18  -8  -1   -1.33    0.74
 -18  -8   1    0.66    0.72
  18  -8  -1   -1.04    0.66
 -18  -8   1   -0.34    0.65
 -18  -8   1   -0.14    0.87
  18   8  -1    0.08    0.82
 -18   8   1    1.16    0.72
 -18   8   1   -0.89    0.65
 -18   8   1    1.10    0.89
  18   8  -1    0.59    0.73
 -17  -8   1   -0.05    0.58
 -17  -8   1    0.05    0.57
  17  -8  -1   -0.34    0.67
  17  -8  -1   -1.54    0.69
 -17  -8   1    0.13    0.70
 -17   8   1    0.35    0.67
 -17   8   1   -0.17    0.55
  17   8  -1   -0.37    0.62
 -17   8   1    0.84    0.72
  17   8  -1   -0.15    0.85
 -16  -8   1   -0.34    0.52
  16  -8  -1   -0.43    0.57
 -16  -8   1   -1.17    0.49
  16  -8  -1   -0.14    0.94
 -16  -8   1    1.07    0.83
  16   8  -1   -0.68    0.73
 -16   8   1   -1.08    0.77
 -16   8   1    0.31    0.64
  16   8  -1   -0.38    0.65
 -16   8   1    0.04    0.61
 -15  -8   1    5.44    0.99
 -15  -8   1    5.47    1.13
  15  -8  -1    4.51    1.04
 -15  -8   1    4.14    0.86
  15  -8  -1    5.45    1.33
  15   8  -1    5.29    1.06
  15   8  -1    3.95    1.06
 -15   8   1    4.13    0.95
 -15   8   1    4.14    0.90
 -15   8   1    6.56    1.22
 -14  -8   1    7.60    1.08
 -14  -8   1    8.61    1.13
 -14  -8   1    7.10    1.13
  14  -8  -1    7.21    1.12
  14  -8  -1    7.23    1.39
 -14   8   1    8.93    1.09
  14   8  -1    6.21    1.26
 -14   8   1    7.30    1.08
  14   8  -1    7.08    1.10
 -14   8   1    9.78    1.26
 -13  -8   1   18.28    1.67
 -13  -8   1   16.57    1.49
  13  -8  -1   14.62    2.19
  13  -8  -1   14.95    1.59
 -13  -8   1   14.40    1.44
 -13   8   1   14.60    1.50
 -13   8   1   18.54    1.68
  13   8  -1   14.52    1.56
  13   8  -1   15.62    1.60
  12  -8  -1    2.04    0.92
 -12  -8   1    1.12    0.48
 -12  -8   1    1.19    0.49
  12  -8  -1    1.43    0.55
  12   8  -1    0.50    0.52
 -12   8   1    0.42    0.45
  12   8  -1    0.76    0.53
 -12   8   1    1.02    0.59
 -12   8   1    1.12    0.50
 -11  -8   1   11.99    1.23
 -11  -8   1    9.33    1.10
 -11  -8   1   11.92    1.25
  11  -8  -1    7.95    1.40
  11  -8  -1   10.61    1.22
  11   8  -1    9.47    1.06
  11   8  -1    8.58    1.12
 -11   8   1   10.90    1.20
 -11   8   1   10.01    1.15
 -11   8   1   10.77    1.24
  11   8  -1    8.81    1.37
 -10  -8   1   98.31    5.81
  10  -8  -1   88.74    5.77
 -10  -8   1   93.44    6.39
 -10  -8   1   92.46    5.71
 -10   8   1   78.05    5.79
  10   8  -1   94.15    5.78
  10   8  -1   88.71    6.14
 -10   8   1   97.84    5.83
  10   8  -1   91.61    5.82
 -10   8   1   93.97    5.72
  -9  -8   1    0.06    0.33
   9  -8  -1    0.02    0.29
  -9  -8   1    0.51    0.39
   9  -8  -1    0.35    0.37
   9  -8  -1   -0.26    0.36
  -9  -8   1   -0.26    0.34
  -9  -8   1    0.58    0.38
  -9   8   1   -0.14    0.33
  -9   8   1    0.08    0.39
   9   8  -1    0.71    0.44
   9   8  -1   -0.54    0.35
  -9   8   1    0.51    0.39
   9   8  -1    0.55    0.36
  -8  -8   1   27.11    1.91
   8  -8  -1   27.85    1.90
  -8  -8   1   26.31    1.92
  -8  -8   1   28.94    2.06
  -8  -8   1   28.75    2.00
   8  -8  -1   28.89    2.00
   8  -8  -1   30.27    1.99
   8   8  -1   26.52    1.91
   8   8  -1   27.30    2.16
  -8   8   1   26.60    1.96
   8   8  -1   29.31    1.92
  -8   8   1   29.79    2.04
   8   8  -1   27.13    2.00
  -8   8   1   26.61    1.91
   7  -8  -1    0.37    0.24
  -7  -8   1    0.73    0.79
  -7  -8   1    0.18    0.31
  -7  -8   1    0.60    0.31
  -7  -8   1    0.15    0.27
   7  -8  -1    0.24    0.28
   7  -8  -1    0.28    0.49
   7  -8  -1    0.36    0.33
   7   8  -1    0.56    0.27
  -7   8   1    0.21    0.26
   7   8  -1    0.74    0.34
  -7   8   1    0.36    0.35
   7   8  -1    0.34    0.31
  -7   8   1    0.54    0.32
  -7   8   1   -0.21    0.41
   7   8  -1    1.16    0.34
  -6  -8   1   41.72    2.60
   6  -8  -1   42.90    2.48
  -6  -8   1   40.65    2.52
   6  -8  -1   41.73    2.54
  -6  -8   1   37.47    2.47
   6  -8  -1   35.92    2.55
  -6  -8   1   37.10    2.53
   6   8  -1   38.60    2.54
   6   8  -1   39.70    2.51
  -6   8   1   37.55    2.51
   6   8  -1   39.28    2.48
  -6   8   1   36.60    2.56
  -6   8   1   44.44    2.98
  -6   8   1   37.28    2.48
   6   8  -1   35.97    2.53
  -5  -8   1   52.85    3.24
   5  -8  -1   50.39    3.20
   5  -8  -1   51.89    3.24
  -5  -8   1   49.71    3.14
  -5  -8   1   50.38    3.17
  -5  -8   1   47.03    3.19
   5  -8  -1   54.46    3.14
  -5   8   1   48.45    3.19
   5   8  -1   50.68    3.20
   5   8  -1   49.18    3.16
  -5   8   1   57.02    3.40
   5   8  -1   48.87    3.21
  -5   8   1   52.41    3.15
  -5   8   1   53.83    3.25
   5   8  -1   51.00    3.15
  -4  -8   1   27.50    1.86
   4  -8  -1   28.92    2.02
  -4  -8   1   29.24    1.84
  -4  -8   1   30.71    1.90
   4  -8  -1   28.82    1.90
   4  -8  -1   28.03    1.79
  -4  -8   1   28.54    1.80
   4  -8  -1   27.88    1.87
   4   8  -1   28.01    1.83
   4   8  -1   29.68    1.81
  -4   8   1   27.89    1.79
   4   8  -1   28.31    1.87
  -4   8   1   30.20    2.01
  -4   8   1   26.71    1.88
   4   8  -1   29.54    1.87
  -4   8   1   27.41    1.87
   3  -8  -1  233.89   13.30
  -3  -8   1  229.45   13.36
  -3  -8   1  243.13   13.41
   3  -8  -1  225.62   13.42
  -3  -8   1  229.47   13.38
   3  -8  -1  217.97   13.48
   3  -8  -1  233.55   13.41
  -3  -8   1  222.18   13.30
   3   8  -1  218.01   13.37
  -3   8   1  233.20   13.31
   3   8  -1  225.43   13.35
   3   8  -1  221.11   13.38
[truncated: 7,635,611 more chars]
