# Supplementary material for: Ultrafiltration separation of Am(VI)-polyoxometalate from lanthanides
Source: Nature. 2023 Apr 19;616(7957):482–7. doi: 10.1038/s41586-023-05840-z (PMC10115636; doi:10.1038/s41586-023-05840-z)
Supplement: Supplementary file 6 — Supplementary data cif files with CCDC deposit numbers from 2150690 to 2150694. These can be obtained free of charge from The Cambridge Crystallographic Data Centre via http://www.ccdc.cam.ac.uk/data_request/cif. [file 41586_2023_5840_MOESM6_ESM.zip › 2022-03-03978C-2150691-UPOM.txt]

data_upom
_audit_creation_date               2022-07-06
_audit_creation_method
;
Olex2 1.5
(compiled 2022.04.07 svn.rca3783a0 for OlexSys, GUI svn.r6498)
;
_shelx_SHELXL_version_number       '2018/1'
_audit_contact_author_address      ?
_audit_contact_author_email        ?
_audit_contact_author_name         ''
_audit_contact_author_phone        ?
_publ_contact_author_id_orcid      ?
_publ_section_references
;
Dolomanov, O.V., Bourhis, L.J., Gildea, R.J, Howard, J.A.K. & Puschmann, H.
 (2009), J. Appl. Cryst. 42, 339-341.

Sheldrick, G.M. (2015). Acta Cryst. C71, 3-8.
;
_chemical_name_common              ?
_chemical_name_systematic          ?
_chemical_formula_moiety           'O172 Se6 U W45'
_chemical_formula_sum              'O172 Se6 U W45'
_chemical_formula_weight           11737.04
_chemical_melting_point            ?
loop_
  _atom_type_symbol
  _atom_type_description
  _atom_type_scat_dispersion_real
  _atom_type_scat_dispersion_imag
  _atom_type_scat_source
 'O' 'O' 0.0106 0.0060 'International Tables Vol C Tables 4.2.6.8 and 6.1.1.4'
 'Se' 'Se' -0.0929 2.2259
 'International Tables Vol C Tables 4.2.6.8 and 6.1.1.4'
 'U' 'U' -9.6767 9.6646 'International Tables Vol C Tables 4.2.6.8 and 6.1.1.4'
 'W' 'W' -0.8490 6.8722 'International Tables Vol C Tables 4.2.6.8 and 6.1.1.4'

_shelx_space_group_comment
;
The symmetry employed for this shelxl refinement is uniquely defined
by the following loop, which should always be used as a source of
symmetry information in preference to the above space-group names.
They are only intended as comments.
;
_space_group_crystal_system        'monoclinic'
_space_group_IT_number             11
_space_group_name_H-M_alt          'P 1 21/m 1'
_space_group_name_Hall             '-P 2yb'
loop_
  _space_group_symop_operation_xyz
 'x, y, z'
 '-x, y+1/2, -z'
 '-x, -y, -z'
 'x, -y-1/2, z'

_cell_length_a                     13.5255(6)
_cell_length_b                     33.5417(12)
_cell_length_c                     22.7478(8)
_cell_angle_alpha                  90
_cell_angle_beta                   95.5950(10)
_cell_angle_gamma                  90
_cell_volume                       10270.8(7)
_cell_formula_units_Z              2
_cell_measurement_reflns_used      9952
_cell_measurement_temperature      296.15
_cell_measurement_theta_max        27.269
_cell_measurement_theta_min        2.200
_shelx_estimated_absorpt_T_max     0.173
_shelx_estimated_absorpt_T_min     0.057
_exptl_absorpt_coefficient_mu      27.019
_exptl_absorpt_correction_T_max    0.7456
_exptl_absorpt_correction_T_min    0.5225
_exptl_absorpt_correction_type     multi-scan
_exptl_absorpt_process_details
;
SADABS-2016/2 (Bruker,2016/2) was used for absorption correction.
wR2(int) was 0.1240 before and 0.0687 after correction.
The Ratio of minimum to maximum transmission is 0.7008.
The \l/2 correction factor is Not present.
;
_exptl_absorpt_special_details     ?
_exptl_crystal_colour              'clear light yellow'
_exptl_crystal_colour_lustre       clear
_exptl_crystal_colour_modifier     light
_exptl_crystal_colour_primary      yellow
_exptl_crystal_density_diffrn      3.795
_exptl_crystal_density_meas        ?
_exptl_crystal_density_method      ?
_exptl_crystal_description         block
_exptl_crystal_F_000               10004
_exptl_crystal_size_max            0.25
_exptl_crystal_size_mid            0.15
_exptl_crystal_size_min            0.1
_exptl_transmission_factor_max     ?
_exptl_transmission_factor_min     ?
_diffrn_reflns_av_R_equivalents    0.0974
_diffrn_reflns_av_unetI/netI       0.0905
_diffrn_reflns_Laue_measured_fraction_full  0.999
_diffrn_reflns_Laue_measured_fraction_max  0.999
_diffrn_reflns_limit_h_max         15
_diffrn_reflns_limit_h_min         -16
_diffrn_reflns_limit_k_max         39
_diffrn_reflns_limit_k_min         -39
_diffrn_reflns_limit_l_max         27
_diffrn_reflns_limit_l_min         -26
_diffrn_reflns_number              88336
_diffrn_reflns_point_group_measured_fraction_full  0.999
_diffrn_reflns_point_group_measured_fraction_max  0.999
_diffrn_reflns_theta_full          25.027
_diffrn_reflns_theta_max           25.027
_diffrn_reflns_theta_min           2.171
_diffrn_ambient_temperature        296.15
_diffrn_detector_area_resol_mean   ?
_diffrn_measured_fraction_theta_full  0.999
_diffrn_measured_fraction_theta_max  0.999
_diffrn_measurement_device_type    'CCD area detector'
_diffrn_measurement_method         'phi and omega scans'
_diffrn_radiation_monochromator    graphite
_diffrn_radiation_type             MoK\a
_diffrn_radiation_wavelength       0.71073
_diffrn_source                     ?
_reflns_Friedel_coverage           0.000
_reflns_Friedel_fraction_full      .
_reflns_Friedel_fraction_max       .
_reflns_number_gt                  12224
_reflns_number_total               18444
_reflns_special_details
;
 Reflections were merged by SHELXL according to the crystal
 class for the calculation of statistics and refinement.
 
 Structure factors included contributions from the .fab file.
 
 _reflns_Friedel_fraction is defined as the number of unique
 Friedel pairs measured divided by the number that would be
 possible theoretically, ignoring centric projections and
 systematic absences.
;
_reflns_threshold_expression       'I > 2\s(I)'
_computing_cell_refinement         ?
_computing_data_collection         ?
_computing_data_reduction          ?
_computing_molecular_graphics      'Olex2 1.5 (Dolomanov et al., 2009)'
_computing_publication_material    'Olex2 1.5 (Dolomanov et al., 2009)'
_computing_structure_refinement    'SHELXL 2018/1 (Sheldrick, 2015)'
_computing_structure_solution      'SHELXT 2014/5 (Sheldrick, 2014)'
_refine_diff_density_max           4.180
_refine_diff_density_min           -3.469
_refine_diff_density_rms           0.450
_refine_ls_extinction_coef         .
_refine_ls_extinction_method       none
_refine_ls_goodness_of_fit_ref     1.080
_refine_ls_hydrogen_treatment      undef
_refine_ls_matrix_type             full
_refine_ls_number_parameters       1240
_refine_ls_number_reflns           18444
_refine_ls_number_restraints       4091
_refine_ls_R_factor_all            0.1361
_refine_ls_R_factor_gt             0.0943
_refine_ls_restrained_S_all        11.109
_refine_ls_shift/su_max            0.001
_refine_ls_shift/su_mean           0.000
_refine_ls_structure_factor_coef   Fsqd
_refine_ls_weighting_details      
 'w=1/[\s^2^(Fo^2^)+(0.0238P)^2^+1795.4922P] where P=(Fo^2^+2Fc^2^)/3'
_refine_ls_weighting_scheme        calc
_refine_ls_wR_factor_gt            0.1861
_refine_ls_wR_factor_ref           0.2049
_refine_special_details            ?
_olex2_refinement_description
;
1. Restrained distances
 O2_4-O3_4
 2.3 with sigma of 0.001
 W3_2-O40A
 1.8 with sigma of 0.01
 O12_4-O7_4
 1.88 with sigma of 0.02
 O9_1-U1_1
 1.77 with sigma of 0.02
 U1_1-O10_1
 1.732 with sigma of 0.02
2. Uiso/Uaniso restraints and constraints
All non-hydrogen atoms have similar U: within 3A with sigma of 0.01 and sigma
for terminal atoms of 0.02 within 3A
W1_3 \\sim O1_3 \\sim O2_3 \\sim O3_3 \\sim O5_3 \\sim O4_3 \\sim O7_3 \\sim
O6_3 \\sim O8_3 \\sim O9_3 \\sim O10_3 \\sim U1_3 \\sim W2_3: within 2A with
sigma of 0.04 and sigma for terminal atoms of 0.08 within 2A
3. Rigid body (RIGU) restrains
 W1_3, O1_3, O2_3, O3_3, O5_3, O4_3, O7_3, O6_3, O8_3, O9_3, O10_3, U1_3, W2_3
 with sigma for 1-2 distances of 0.004 and sigma for 1-3 distances of 0.004
4. Same fragment restrains
5. Others
 Sof(O40A)=Sof(O3)=Sof(O5)=Sof(O4)=Sof(O7)=Sof(O6)=Sof(W2)=1-FVAR(1)
 Sof(O8)=Sof(O5)=Sof(O7)=Sof(O2S)=Sof(O3)=Sof(O4)=Sof(O2)=Sof(O7S)=Sof(O6S)=
 Sof(O5S)=Sof(O8S)=Sof(W1)=Sof(W2)=Sof(W3)=Sof(W1)=Sof(O1)=Sof(O2)=Sof(O8)=
 Sof(O9)=Sof(O10)=Sof(U1)=0.5*(1-FVAR(2))
 Sof(W1)=Sof(O1)=Sof(O2)=Sof(O8)=Sof(O9)=Sof(O10)=Sof(U1)=Sof(W1)=Sof(O1)=
 Sof(O2)=Sof(O3)=Sof(O5)=Sof(O6)=Sof(W2)=Sof(W3)=Sof(O7)=Sof(O8)=Sof(O9)=
 Sof(O10)=Sof(O11)=Sof(O12)=0.5*FVAR(2)
 Sof(O40)=Sof(O3)=Sof(O5)=Sof(O6)=Sof(O7)=Sof(W2)=Sof(O4)=FVAR(1)
 Sof(W11A)=1-FVAR(2)
 Sof(W11)=FVAR(2)
 Fixed X: W1(0.039429) O1(0.1105) O2(-0.0326) O3(0.2379) O5(-0.127591)
 O7(0.070489) O8(0.0046) O9(0.086429) O12(-0.160601) W1(0.16943) O1(0.32602)
 O2(0.042549) O3(0.13507) O5(0.22904) O4(0.18031) O7(0.0447)
 Fixed Y: W1(0.68402) O1(0.75) O2(0.6855) O3(0.6806) O5(0.67527) O7(0.688261)
 O8(0.7333) O9(0.80231) O11(0.80215) O12(0.75) W1(0.75) O1(0.75) O2(0.75)
 O3(0.71113) O5(0.67345) O4(0.6426) O7(0.71327) O6(0.67777)
 Fixed Z: W1(0.7068) O1(0.562901) O2(0.511001) O3(0.5804) O5(0.68014)
 O7(0.63575) O8(0.7191) O9(0.734059) O11(0.68644) O12(0.7736) W1(0.532849)
 O1(0.57888) O2(0.5) O3(0.586639) O5(0.67991) O4(0.586589) O7(0.688761)
 O6(0.590489)
6.a Free rotating group:
 O8(O5,O7,O2S,O3,O4,O2,O7S,O6S,O5S,O8S,W1,W2,W3), O6(O8,O9,O10,U1,W2)
;
_atom_sites_solution_hydrogens     .
_atom_sites_solution_primary       ?
_atom_sites_solution_secondary     ?
loop_
  _atom_site_label
  _atom_site_type_symbol
  _atom_site_fract_x
  _atom_site_fract_y
  _atom_site_fract_z
  _atom_site_U_iso_or_equiv
  _atom_site_adp_type
  _atom_site_occupancy
  _atom_site_site_symmetry_order
  _atom_site_calc_flag
  _atom_site_refinement_flags_posn
  _atom_site_refinement_flags_adp
  _atom_site_refinement_flags_occupancy
  _atom_site_disorder_assembly
  _atom_site_disorder_group
 W1 W 0.07880(18) 0.750000 0.99955(9) 0.0387(5) Uani 1 2 d S TU P . .
 W2 W 0.20054(13) 0.65607(4) 1.04354(6) 0.0386(4) Uani 1 1 d . U . . .
 W4 W -0.08987(16) 0.63325(7) 0.82460(9) 0.0701(6) Uani 1 1 d . U . . .
 W5 W 0.00084(15) 0.55652(5) 0.90943(7) 0.0524(5) Uani 1 1 d . U . . .
 W6 W 0.26359(14) 0.56132(4) 0.97712(6) 0.0423(4) Uani 1 1 d . U . . .
 W9 W 0.33757(17) 0.50615(4) 0.84201(7) 0.0588(5) Uani 1 1 d . U . . .
 W10 W 0.0766(2) 0.50476(6) 0.77257(8) 0.0782(7) Uani 1 1 d . U . . .
 W11 W -0.0089(4) 0.5913(3) 0.6927(2) 0.0545(13) Uani 0.606(18) 1 d . U P A 1
 W11A W 0.0003(7) 0.5734(4) 0.6894(3) 0.0571(17) Uani 0.394(18) 1 d . U P A 2
 W12 W 0.1783(2) 0.51911(6) 0.63099(8) 0.0831(7) Uani 1 1 d . U . . .
 W13 W 0.41442(18) 0.51890(4) 0.69261(7) 0.0624(6) Uani 1 1 d . U . . .
 W14 W 0.36127(17) 0.57339(4) 0.55279(7) 0.0587(5) Uani 1 1 d . U . . .
 W15 W 0.3081(2) 0.60308(5) 0.39875(7) 0.0740(7) Uani 1 1 d . U . . .
 W16 W 0.54551(19) 0.60360(4) 0.45622(8) 0.0678(6) Uani 1 1 d . U . . .
 W17 W 0.66131(15) 0.69474(5) 0.51986(7) 0.0536(5) Uani 1 1 d . U . . .
 W18 W 0.60306(18) 0.69355(5) 0.37307(7) 0.0623(6) Uani 1 1 d . U . . .
 W19 W 0.3359(2) 0.69348(5) 0.31233(7) 0.0718(7) Uani 1 1 d . U . . .
 W20 W 0.1601(2) 0.69418(6) 0.40948(9) 0.0793(7) Uani 1 1 d . U . . .
 W23 W -0.03597(14) 0.65224(5) 0.98288(8) 0.0517(4) Uani 1 1 d . U . . .
 W51 W 0.40036(13) 0.64298(4) 0.94620(6) 0.0398(4) Uani 1 1 d . U . . .
 W71 W 0.48421(15) 0.58422(4) 0.81950(7) 0.0472(4) Uani 1 1 d . U . . .
 Se1 Se 0.1561(3) 0.64396(9) 0.88452(14) 0.0322(8) Uani 1 1 d . U . . .
 Se2 Se 0.2412(3) 0.58871(10) 0.74950(14) 0.0383(9) Uani 1 1 d . U . . .
 Se3 Se 0.4063(3) 0.69255(9) 0.47229(14) 0.0406(9) Uani 1 1 d . U . . .
 O1 O 0.028(3) 0.750000 1.0943(15) 0.046(6) Uani 1 2 d S TU P . .
 O2 O 0.122(3) 0.750000 0.9326(16) 0.056(4) Uani 1 2 d S TU P . .
 O3 O 0.171(2) 0.7118(7) 1.0365(10) 0.044(2) Uani 1 1 d . U . . .
 O4 O -0.020(2) 0.7105(7) 0.9881(11) 0.048(2) Uani 1 1 d . U . . .
 O5S O -0.144(2) 0.6506(8) 1.0168(12) 0.058(4) Uani 1 1 d . U . . .
 O6 O 0.062(2) 0.6476(7) 1.0504(11) 0.047(2) Uani 1 1 d . U . . .
 O7 O -0.084(2) 0.6578(8) 0.9027(12) 0.059(2) Uani 1 1 d . U . . .
 O8 O -0.017(2) 0.5984(7) 0.9680(11) 0.052(2) Uani 1 1 d . U . . .
 O9S O 0.115(2) 0.6588(7) 0.9521(10) 0.0464(18) Uani 1 1 d . U . . .
 O10 O 0.316(2) 0.6623(7) 1.0042(10) 0.042(2) Uani 1 1 d . U . . .
 O11S O 0.249(2) 0.6547(7) 1.1160(10) 0.042(4) Uani 1 1 d . U . . .
 O12 O 0.205(2) 0.6003(7) 1.0245(10) 0.044(2) Uani 1 1 d . U . . .
 O13 O -0.018(2) 0.6742(9) 0.7995(13) 0.070(2) Uani 1 1 d . U . . .
 O14 O -0.213(2) 0.6450(9) 0.8056(13) 0.073(5) Uani 1 1 d . U . . .
 O15 O -0.107(2) 0.5831(8) 0.8655(12) 0.059(2) Uani 1 1 d . U . . .
 O16 O 0.064(2) 0.6116(8) 0.8602(11) 0.0546(18) Uani 1 1 d . U . . .
 O17 O -0.063(2) 0.5209(8) 0.9423(11) 0.056(4) Uani 1 1 d . U . . .
 O18 O 0.129(2) 0.5502(7) 0.9432(11) 0.051(2) Uani 1 1 d . U . . .
 O19 O 0.284(2) 0.5264(7) 1.0305(11) 0.052(4) Uani 1 1 d . U . . .
 O20 O 0.383(2) 0.5898(7) 0.9864(10) 0.046(2) Uani 1 1 d . U . . .
 O21 O 0.254(2) 0.6139(7) 0.9078(10) 0.0446(17) Uani 1 1 d . U . . .
 O22 O 0.310(2) 0.5312(7) 0.9146(10) 0.051(2) Uani 1 1 d . U . . .
 O24 O 0.028(2) 0.5291(8) 0.8413(11) 0.059(2) Uani 1 1 d . U . . .
 O25 O -0.070(2) 0.6042(8) 0.7590(12) 0.064(2) Uani 1 1 d . U . . .
 O26 O 0.059(2) 0.6304(9) 0.6872(12) 0.069(2) Uani 1 1 d . U . . .
 O27 O -0.101(2) 0.5888(9) 0.6404(12) 0.066(3) Uani 1 1 d . U . . .
 O28 O -0.031(2) 0.5309(8) 0.7225(12) 0.065(2) Uani 1 1 d . U . . .
 O30 O 0.130(2) 0.5678(8) 0.7579(11) 0.0588(17) Uani 1 1 d . U . . .
 O31 O 0.026(3) 0.4578(8) 0.7782(12) 0.072(5) Uani 1 1 d . U . . .
 O32 O 0.204(2) 0.4981(7) 0.8188(11) 0.061(2) Uani 1 1 d . U . . .
 O33 O 0.316(2) 0.5688(7) 0.8065(10) 0.0519(18) Uani 1 1 d . U . . .
 O34 O 0.374(2) 0.4593(8) 0.8721(11) 0.064(4) Uani 1 1 d . U . . .
 O35 O 0.465(2) 0.5319(7) 0.8496(10) 0.053(2) Uani 1 1 d . U . . .
 O36 O 0.441(2) 0.6312(7) 0.7757(10) 0.0502(19) Uani 1 1 d . U . . .
 O37 O 0.610(2) 0.5883(7) 0.8285(11) 0.056(4) Uani 1 1 d . U . . .
 O38 O 0.453(2) 0.6109(7) 0.8880(10) 0.047(2) Uani 1 1 d . U . . .
 O39 O 0.506(2) 0.6582(7) 0.9829(10) 0.048(4) Uani 1 1 d . U . . .
 O40 O 0.364(2) 0.6837(7) 0.8974(11) 0.041(2) Uani 0.918(2) 1 d . U P B 1
 O40A O 0.43(2) 0.828(4) 0.897(11) 0.038(3) Uani 0.082(2) 1 d D U P B -1
 O41 O 0.482(2) 0.5588(7) 0.7417(10) 0.056(2) Uani 1 1 d . U . . .
 O42 O 0.363(2) 0.4954(7) 0.7627(11) 0.059(2) Uani 1 1 d . U . . .
 O43 O 0.276(2) 0.5606(7) 0.6925(11) 0.0603(18) Uani 1 1 d . U . . .
 O44 O 0.299(3) 0.4948(8) 0.6454(11) 0.066(2) Uani 1 1 d . U . . .
 O45 O 0.506(2) 0.4856(7) 0.6844(11) 0.062(4) Uani 1 1 d . U . . .
 O46 O 0.432(2) 0.5512(7) 0.6245(11) 0.062(2) Uani 1 1 d . U . . .
 O47 O 0.241(3) 0.5505(8) 0.5735(11) 0.067(2) Uani 1 1 d . U . . .
 O48 O 0.122(3) 0.4830(9) 0.5853(12) 0.080(5) Uani 1 1 d . U . . .
 O49 O 0.084(2) 0.5580(8) 0.6396(11) 0.066(2) Uani 1 1 d . U . . .
 O50 O 0.134(3) 0.4977(8) 0.7055(12) 0.069(2) Uani 1 1 d . U . . .
 O51 O 0.375(3) 0.5083(7) 0.5191(11) 0.069(4) Uani 1 1 d . U . . .
 O52 O 0.348(3) 0.6206(8) 0.5754(11) 0.065(4) Uani 1 1 d . U . . .
 O53 O 0.297(3) 0.5785(7) 0.4756(11) 0.067(2) Uani 1 1 d . U . . .
 O54 O 0.485(3) 0.5782(7) 0.5213(11) 0.063(2) Uani 1 1 d . U . . .
 O55 O 0.632(3) 0.5703(7) 0.4484(12) 0.067(4) Uani 1 1 d . U . . .
 O56 O 0.605(2) 0.6413(7) 0.5116(11) 0.059(2) Uani 1 1 d . U . . .
 O57 O 0.408(3) 0.6431(7) 0.4594(11) 0.0630(18) Uani 1 1 d . U . . .
 O58 O 0.439(3) 0.5801(7) 0.4043(11) 0.066(2) Uani 1 1 d . U . . .
 O59 O 0.576(2) 0.6377(7) 0.3932(11) 0.062(2) Uani 1 1 d . U . . .
 O60 O 0.247(3) 0.5675(8) 0.3526(12) 0.077(5) Uani 1 1 d . U . . .
 O62 O 0.212(3) 0.6393(8) 0.4140(12) 0.072(2) Uani 1 1 d . U . . .
 O63 O 0.032(3) 0.6841(10) 0.3926(14) 0.088(5) Uani 1 1 d . U . . .
 O64 O 0.149(4) 0.750000 0.3975(18) 0.078(3) Uani 1 2 d S TU P . .
 O65 O 0.180(3) 0.6950(9) 0.4880(13) 0.082(2) Uani 1 1 d . U . . .
 O66 O 0.330(3) 0.7065(8) 0.4120(11) 0.0666(19) Uani 1 1 d . U . . .
 O67 O 0.209(3) 0.6917(8) 0.3244(12) 0.073(2) Uani 1 1 d . U . . .
 O68 O 0.328(3) 0.6830(8) 0.2395(11) 0.075(5) Uani 1 1 d . U . . .
 O69 O 0.333(4) 0.750000 0.3066(16) 0.070(3) Uani 1 2 d S TU P . .
 O70 O 0.349(3) 0.6383(7) 0.3381(11) 0.068(2) Uani 1 1 d . U . . .
 O72 O 0.519(2) 0.7073(7) 0.4526(10) 0.0569(19) Uani 1 1 d . U . . .
 O73 O 0.676(2) 0.6827(7) 0.3195(11) 0.063(4) Uani 1 1 d . U . . .
 O74 O 0.479(3) 0.6951(7) 0.3310(11) 0.064(2) Uani 1 1 d . U . . .
 O75 O 0.615(3) 0.750000 0.3736(15) 0.060(3) Uani 1 2 d S TU P . .
 O76 O 0.702(2) 0.6912(7) 0.4414(11) 0.058(2) Uani 1 1 d . U . . .
 O77 O 0.766(2) 0.6803(8) 0.5642(11) 0.062(4) Uani 1 1 d . U . . .
 O78 O 0.691(3) 0.750000 0.5170(15) 0.054(3) Uani 1 2 d S TU P . .
 O79 O 0.573(2) 0.7081(7) 0.5765(10) 0.052(2) Uani 1 1 d . U . . .
 O81 O 0.515(2) 0.6340(7) 0.6731(11) 0.053(2) Uani 1 1 d . U . . .
 W1_1 W 0.5144(2) 0.750000 0.62088(9) 0.0384(6) Uani 0.918(2) 2 d S TU P B 1
 O1_1 O 0.673(3) 0.750000 0.6652(16) 0.051(3) Uani 0.918(2) 2 d S TU P B 1
 O2_1 O 0.392(3) 0.750000 0.5879(16) 0.051(3) Uani 0.918(2) 2 d S TU P B 1
 O3_1 O 0.489(2) 0.7110(8) 0.6772(11) 0.0498(19) Uani 0.918(2) 1 d . U P B 1
 O5_1 O 0.598(2) 0.6818(8) 0.7729(11) 0.051(2) Uani 0.918(2) 1 d . U P B 1
 O6_1 O 0.333(3) 0.6689(9) 0.6859(12) 0.060(3) Uani 0.918(2) 1 d . U P B 1
 O7_1 O 0.405(2) 0.7112(7) 0.7807(11) 0.046(2) Uani 0.918(2) 1 d . U P B 1
 O8_1 O 0.338(3) 0.750000 0.9681(15) 0.039(3) Uani 0.918(2) 2 d S TU P B 1
 O9_1 O 0.2531(15) 0.750000 0.8393(15) 0.045(4) Uani 0.918(2) 2 d DS TU P B 1
 O10_1 O 0.5028(15) 0.750000 0.8911(14) 0.040(2) Uani 0.918(2) 2 d DS TU P B 1
 U1_1 U 0.37959(17) 0.750000 0.86384(8) 0.0312(5) Uani 0.918(2) 2 d DS TU P B 1
 W2_1 W 0.46250(17) 0.67752(5) 0.73686(7) 0.0515(5) Uani 0.918(2) 1 d . U P B 1
 O8_2 O 0.434(4) 0.7123(14) 0.6389(10) 0.050(2) Uani 0.0411(11) 1 d G U P B -1
 O5_2 O 0.575(5) 0.7578(9) 0.6891(15) 0.048(3) Uani 0.0411(11) 1 d G U P B -1
 O7_2 O 0.708(3) 0.6850(16) 0.707(2) 0.050(6) Uani 0.0411(11) 1 d G U P B -1
 O2S_2 O 0.514(2) 0.6905(7) 0.7459(10) 0.049(2) Uani 0.0411(11) 1 d G U P B -1
 O3_2 O 0.329(2) 0.6992(15) 0.7665(18) 0.047(2) Uani 0.0411(11) 1 d G U P B -1
 O4_2 O 0.569(4) 0.6644(10) 0.8615(12) 0.049(4) Uani 0.0411(11) 1 d G U P B -1
 O2_2 O 0.469(2) 0.7300(7) 0.8443(10) 0.043(2) Uani 0.0411(11) 1 d G U P B -1
 O7S_2 O 0.611(3) 0.7720(15) 0.9232(16) 0.041(4) Uani 0.0411(11) 1 d G U P B -1
 O6S_2 O 0.425(4) 0.7634(11) 0.9486(13) 0.039(3) Uani 0.0411(11) 1 d G U P B -1
 O5S_2 O 0.523(4) 0.8043(7) 0.8047(16) 0.041(6) Uani 0.0411(11) 1 d G U P B -1
 O8S_2 O 0.345(3) 0.7919(12) 0.8366(17) 0.040(3) Uani 0.0411(11) 1 d G U P B -1
 W1_2 W 0.442(3) 0.6834(7) 0.8076(13) 0.046(2) Uani 0.0411(11) 1 d G U P B -1
 W2_2 W 0.575(3) 0.6940(10) 0.6735(12) 0.050(2) Uani 0.0411(11) 1 d G U P B -1
 W3_2 W 0.479(3) 0.7797(8) 0.8864(12) 0.041(3) Uani 0.0411(11) 1 d DG U P B -1
 W1_4 W 0.039429 0.684020 0.706800 0.0713(11) Uani 0.4589(11) 1 d . U P A -1
 O1_4 O 0.110500 0.750000 0.562901 0.088(4) Uani 0.4589(11) 1 d S U P A -1
 O2_4 O -0.032600 0.685500 0.511001 0.088(5) Uani 0.4589(11) 1 d D U P A -1
 O3_4 O 0.237900 0.680600 0.580400 0.081(4) Uani 0.4589(11) 1 d D U P A -1
 O4_4 O 0.089(3) 0.6326(12) 0.5483(16) 0.092(4) Uani 0.918(2) 1 d . U P A -1
 O5_4 O -0.127591 0.675270 0.680140 0.076(4) Uani 0.4589(11) 1 d . U P A -1
 O6_4 O 0.173(5) 0.684(2) 0.734(3) 0.070(4) Uani 0.4589(11) 1 d . U P A -1
 W2_4 W 0.0975(5) 0.68767(18) 0.5533(2) 0.0987(15) Uani 0.4589(11) 1 d . U P A
 -1
 W3_4 W -0.0581(4) 0.77470(15) 0.7558(2) 0.0798(13) Uani 0.4589(11) 1 d . U P A
 -1
 O7_4 O 0.070489 0.688261 0.635750 0.079(2) Uani 0.4589(11) 1 d D U P A -1
 O8_4 O 0.004600 0.733300 0.719100 0.074(2) Uani 0.4589(11) 1 d . U P A -1
 O9_4 O 0.086429 0.802310 0.734059 0.069(5) Uani 0.4589(11) 1 d . U P A -1
 O10_4 O 0.021(5) 0.7606(17) 0.825(2) 0.071(4) Uani 0.4589(11) 1 d . U P A -1
 O11_4 O -0.090(6) 0.802150 0.686440 0.076(6) Uani 0.4589(11) 1 d . U P A -1
 O12_4 O -0.160601 0.750000 0.773600 0.077(5) Uani 0.4589(11) 1 d DS U P A -1
 W1_3 W 0.169430 0.750000 0.532849 0.084(3) Uani 0.082(2) 2 d S TU P A 2
 O1_3 O 0.326020 0.750000 0.578880 0.068(5) Uani 0.082(2) 2 d S TU P A 2
 O2_3 O 0.042549 0.750000 0.500000 0.086(5) Uani 0.082(2) 2 d S TU P A 2
 O3_3 O 0.135070 0.711130 0.586639 0.082(2) Uani 0.082(2) 1 d . U P A 2
 O5_3 O 0.229040 0.673450 0.679910 0.072(4) Uani 0.082(2) 1 d . U P A 2
 O4_3 O 0.180310 0.642600 0.586589 0.080(4) Uani 0.082(2) 1 d . U P A 2
 O7_3 O 0.044700 0.713270 0.688761 0.075(2) Uani 0.082(2) 1 d . U P A 2
 O6_3 O -0.030(3) 0.677770 0.590489 0.081(4) Uani 0.082(2) 1 d G U P A 2
 O8_3 O -0.010(4) 0.750(3) 0.8790(16) 0.064(4) Uani 0.082(2) 2 d G TU P A 2
 O9_3 O -0.080(2) 0.7500(17) 0.7354(18) 0.075(4) Uani 0.082(2) 2 d G TU P A 2
 O10_3 O 0.157(3) 0.7500(18) 0.8090(15) 0.063(4) Uani 0.082(2) 2 d G TU P A 2
 U1_3 U 0.035(3) 0.7500(17) 0.7757(14) 0.072(3) Uani 0.082(2) 2 d G TU P A 2
 W2_3 W 0.101(2) 0.6777(7) 0.6447(10) 0.079(2) Uani 0.082(2) 1 d G U P A 2

loop_
  _atom_site_aniso_label
  _atom_site_aniso_U_11
  _atom_site_aniso_U_22
  _atom_site_aniso_U_33
  _atom_site_aniso_U_23
  _atom_site_aniso_U_13
  _atom_site_aniso_U_12
 W1 0.0550(16) 0.0255(9) 0.0390(11) 0.000 0.0208(10) 0.000
 W2 0.0556(11) 0.0283(7) 0.0327(7) -0.0020(6) 0.0081(7) 0.0037(7)
 W4 0.0544(14) 0.0873(14) 0.0655(12) 0.0201(10) -0.0094(10) -0.0208(11)
 W5 0.0703(13) 0.0373(8) 0.0514(9) -0.0001(7) 0.0159(9) -0.0244(8)
 W6 0.0735(13) 0.0229(7) 0.0321(7) 0.0050(6) 0.0131(7) 0.0044(7)
 W9 0.1242(17) 0.0192(7) 0.0370(8) 0.0044(6) 0.0286(9) 0.0037(9)
 W10 0.128(2) 0.0544(11) 0.0568(11) -0.0171(9) 0.0343(12) -0.0555(12)
 W11 0.064(2) 0.055(3) 0.0432(16) -0.009(2) 0.0021(14) -0.020(2)
 W11A 0.073(3) 0.057(4) 0.040(2) -0.003(3) -0.005(2) -0.017(3)
 W12 0.139(2) 0.0698(12) 0.0442(10) -0.0251(9) 0.0271(11) -0.0517(13)
 W13 0.1311(18) 0.0264(7) 0.0333(8) -0.0013(6) 0.0275(10) 0.0119(9)
 W14 0.1173(17) 0.0286(8) 0.0325(8) -0.0035(6) 0.0193(9) -0.0085(9)
 W15 0.158(2) 0.0299(8) 0.0332(8) -0.0061(7) 0.0033(10) -0.0172(11)
 W16 0.1337(19) 0.0213(7) 0.0553(10) 0.0036(7) 0.0452(11) 0.0140(9)
 W17 0.0734(14) 0.0471(9) 0.0443(9) 0.0048(7) 0.0254(9) 0.0171(9)
 W18 0.1248(18) 0.0326(8) 0.0358(8) 0.0002(7) 0.0404(10) 0.0055(9)
 W19 0.152(2) 0.0385(9) 0.0219(7) -0.0031(7) -0.0042(10) -0.0063(11)
 W20 0.1038(19) 0.0613(12) 0.0665(12) 0.0070(10) -0.0233(12) -0.0140(12)
 W23 0.0516(12) 0.0356(8) 0.0685(11) -0.0013(8) 0.0090(9) -0.0052(8)
 W51 0.0541(11) 0.0332(7) 0.0329(7) 0.0014(6) 0.0080(7) 0.0015(7)
 W71 0.0741(13) 0.0326(8) 0.0373(8) 0.0041(6) 0.0170(8) 0.0148(8)
 Se1 0.035(2) 0.0274(16) 0.0334(16) 0.0056(13) 0.0010(14) -0.0083(14)
 Se2 0.060(3) 0.0266(16) 0.0293(16) -0.0018(13) 0.0092(16) -0.0144(16)
 Se3 0.083(3) 0.0175(14) 0.0221(15) -0.0029(12) 0.0092(16) 0.0028(16)
 O1 0.058(11) 0.041(10) 0.044(10) 0.000 0.023(10) 0.000
 O2 0.067(8) 0.051(7) 0.050(7) 0.000 0.012(7) 0.000
 O3 0.059(4) 0.033(4) 0.042(4) -0.002(4) 0.010(4) 0.002(4)
 O4 0.057(4) 0.036(4) 0.052(4) 0.000(4) 0.014(4) -0.005(4)
 O5S 0.057(9) 0.045(8) 0.071(8) 0.008(8) 0.002(8) -0.009(8)
 O6 0.060(4) 0.035(4) 0.048(4) -0.001(4) 0.008(4) -0.004(4)
 O7 0.063(4) 0.053(4) 0.060(4) 0.005(4) 0.005(4) -0.012(4)
 O8 0.063(4) 0.041(4) 0.052(4) 0.000(4) 0.010(4) -0.011(4)
 O9S 0.059(3) 0.035(3) 0.046(3) 0.001(3) 0.009(3) -0.005(3)
 O10 0.059(4) 0.033(4) 0.037(4) 0.000(4) 0.013(4) 0.002(4)
 O11S 0.058(8) 0.030(7) 0.040(8) -0.001(7) 0.012(7) -0.002(7)
 O12 0.064(4) 0.031(4) 0.039(4) 0.002(4) 0.010(4) -0.001(4)
 O13 0.073(4) 0.074(4) 0.063(4) 0.013(4) 0.003(4) -0.013(4)
 O14 0.077(9) 0.074(9) 0.067(8) 0.006(8) 0.004(8) -0.018(8)
 O15 0.069(4) 0.053(4) 0.054(4) 0.001(4) 0.008(4) -0.019(4)
 O16 0.066(3) 0.048(3) 0.050(3) 0.003(3) 0.008(3) -0.015(3)
 O17 0.073(9) 0.045(8) 0.053(8) -0.001(8) 0.023(8) -0.014(8)
 O18 0.072(4) 0.037(4) 0.045(4) 0.001(4) 0.013(4) -0.009(4)
 O19 0.075(9) 0.041(8) 0.042(8) -0.001(7) 0.013(8) 0.003(8)
 O20 0.069(4) 0.032(4) 0.037(4) 0.003(4) 0.011(4) 0.004(4)
 O21 0.066(3) 0.031(3) 0.038(3) 0.002(3) 0.012(3) -0.002(3)
 O22 0.087(4) 0.030(4) 0.038(4) 0.002(4) 0.018(4) -0.002(4)
 O24 0.085(4) 0.046(4) 0.049(4) -0.003(4) 0.017(4) -0.023(4)
 O25 0.074(4) 0.064(4) 0.052(3) 0.002(3) 0.005(3) -0.020(4)
 O26 0.083(3) 0.070(3) 0.053(3) 0.006(3) 0.006(3) -0.017(3)
 O27 0.083(5) 0.065(5) 0.050(4) 0.001(4) 0.004(4) -0.021(5)
 O28 0.090(4) 0.058(4) 0.050(4) -0.005(4) 0.011(4) -0.028(4)
 O30 0.086(3) 0.049(3) 0.043(3) -0.004(3) 0.013(3) -0.022(3)
 O31 0.103(9) 0.054(8) 0.060(8) -0.009(8) 0.021(8) -0.039(8)
 O32 0.102(4) 0.040(4) 0.044(4) -0.003(4) 0.024(4) -0.017(4)
 O33 0.088(3) 0.032(3) 0.038(3) 0.001(3) 0.019(3) -0.005(3)
 O34 0.111(9) 0.041(8) 0.042(8) -0.004(7) 0.028(8) 0.000(8)
 O35 0.092(4) 0.030(4) 0.039(4) 0.002(4) 0.022(4) 0.002(4)
 O36 0.079(3) 0.034(3) 0.040(3) 0.002(3) 0.021(3) 0.005(3)
 O37 0.083(8) 0.044(7) 0.043(7) 0.002(7) 0.020(7) 0.004(8)
 O38 0.073(4) 0.033(4) 0.037(4) 0.003(4) 0.017(4) 0.003(4)
 O39 0.063(8) 0.041(7) 0.040(7) 0.002(7) 0.001(7) -0.006(7)
 O40 0.062(4) 0.030(3) 0.034(3) 0.002(3) 0.015(3) 0.001(3)
 O40A 0.056(5) 0.028(5) 0.033(5) 0.000(5) 0.014(5) 0.000(5)
 O41 0.099(4) 0.032(4) 0.039(4) 0.000(4) 0.022(4) 0.002(4)
 O42 0.109(4) 0.034(4) 0.039(4) -0.002(4) 0.023(4) -0.002(4)
 O43 0.105(3) 0.041(3) 0.038(3) -0.006(3) 0.021(3) -0.015(3)
 O44 0.118(4) 0.043(4) 0.041(4) -0.009(4) 0.025(4) -0.017(4)
 O45 0.116(9) 0.033(8) 0.041(8) -0.009(7) 0.018(8) -0.002(8)
 O46 0.115(4) 0.036(4) 0.038(4) -0.006(4) 0.023(4) -0.006(4)
 O47 0.117(4) 0.046(4) 0.040(4) -0.009(4) 0.019(4) -0.019(4)
 O48 0.122(9) 0.068(9) 0.052(8) -0.017(8) 0.018(8) -0.032(9)
 O49 0.096(4) 0.057(4) 0.045(3) -0.008(3) 0.012(3) -0.023(4)
 O50 0.110(4) 0.053(4) 0.047(4) -0.009(4) 0.021(4) -0.029(4)
 O51 0.130(9) 0.035(8) 0.044(8) -0.001(7) 0.020(8) -0.007(8)
 O52 0.114(7) 0.043(7) 0.039(7) -0.001(6) 0.014(7) -0.008(7)
 O53 0.128(4) 0.035(4) 0.040(4) -0.003(4) 0.016(4) -0.008(4)
 O54 0.122(4) 0.031(4) 0.041(4) 0.000(4) 0.027(4) 0.002(4)
 O55 0.128(9) 0.024(7) 0.055(8) 0.008(7) 0.036(8) 0.010(8)
 O56 0.107(4) 0.034(4) 0.042(4) 0.003(4) 0.029(4) 0.008(4)
 O57 0.121(3) 0.032(3) 0.038(3) -0.001(3) 0.018(3) -0.001(3)
 O58 0.131(4) 0.029(4) 0.039(4) -0.001(4) 0.021(4) -0.003(4)
 O59 0.119(4) 0.032(4) 0.040(4) 0.001(4) 0.030(4) 0.003(4)
 O60 0.147(9) 0.039(8) 0.045(8) -0.006(8) 0.005(8) -0.015(8)
 O62 0.125(4) 0.045(4) 0.045(4) -0.001(4) 0.002(4) -0.010(4)
 O63 0.122(9) 0.070(8) 0.068(8) 0.008(8) -0.013(8) -0.010(8)
 O64 0.118(5) 0.058(5) 0.055(5) 0.000 -0.007(5) 0.000
 O65 0.114(4) 0.070(4) 0.061(4) 0.005(4) 0.002(4) -0.010(4)
 O66 0.119(3) 0.041(3) 0.039(3) 0.000(3) 0.003(3) -0.005(3)
 O67 0.127(4) 0.046(4) 0.043(4) 0.001(4) -0.005(4) -0.008(4)
 O68 0.143(9) 0.041(8) 0.038(8) -0.005(8) 0.004(8) -0.005(8)
 O69 0.132(6) 0.040(5) 0.037(5) 0.000 0.002(5) 0.000
 O70 0.134(4) 0.036(4) 0.035(4) -0.004(4) 0.006(4) -0.006(4)
 O72 0.104(3) 0.034(3) 0.037(3) 0.000(3) 0.026(3) 0.003(3)
 O73 0.120(9) 0.036(8) 0.036(8) -0.001(7) 0.031(8) -0.004(8)
 O74 0.124(4) 0.034(4) 0.035(4) -0.002(4) 0.019(4) -0.002(4)
 O75 0.113(5) 0.034(5) 0.039(5) 0.000 0.030(5) 0.000
 O76 0.103(4) 0.036(4) 0.040(4) 0.001(4) 0.032(4) 0.007(4)
 O77 0.091(9) 0.048(8) 0.050(8) 0.002(8) 0.025(8) 0.014(8)
 O78 0.089(5) 0.039(5) 0.039(5) 0.000 0.028(5) 0.000
 O79 0.080(4) 0.038(4) 0.040(4) 0.001(3) 0.023(3) 0.004(3)
 O81 0.081(4) 0.038(4) 0.045(4) 0.001(4) 0.022(4) 0.007(4)
 W1_1 0.0568(17) 0.0346(11) 0.0265(11) 0.000 0.0185(10) 0.000
 O1_1 0.074(5) 0.041(5) 0.040(5) 0.000 0.018(5) 0.000
 O2_1 0.075(5) 0.039(5) 0.041(5) 0.000 0.020(5) 0.000
 O3_1 0.076(4) 0.036(3) 0.040(3) 0.001(3) 0.022(3) 0.004(3)
 O5_1 0.076(4) 0.037(4) 0.042(4) 0.001(4) 0.019(4) 0.005(4)
 O6_1 0.082(6) 0.051(6) 0.050(6) 0.002(6) 0.022(6) 0.005(6)
 O7_1 0.071(4) 0.032(3) 0.038(3) 0.002(3) 0.019(3) 0.004(3)
 O8_1 0.056(5) 0.029(5) 0.034(5) 0.000 0.013(5) 0.000
 O9_1 0.059(7) 0.039(7) 0.038(7) 0.000 0.013(7) 0.000
 O10_1 0.058(4) 0.029(4) 0.034(4) 0.000 0.015(4) 0.000
 U1_1 0.0466(14) 0.0227(9) 0.0267(9) 0.000 0.0145(9) 0.000
 W2_1 0.0896(15) 0.0294(8) 0.0404(9) 0.0025(7) 0.0309(9) 0.0124(9)
 O8_2 0.076(4) 0.037(4) 0.039(4) 0.001(4) 0.022(4) 0.004(4)
 O5_2 0.073(5) 0.037(5) 0.038(5) 0.001(5) 0.020(5) 0.003(5)
 O7_2 0.075(11) 0.038(11) 0.040(11) 0.001(11) 0.019(11) 0.003(11)
 O2S_2 0.075(3) 0.035(3) 0.040(3) 0.002(3) 0.021(3) 0.005(3)
 O3_2 0.072(4) 0.034(4) 0.039(4) 0.002(4) 0.020(4) 0.004(4)
 O4_2 0.073(8) 0.036(8) 0.040(8) 0.002(8) 0.017(8) 0.003(8)
 O2_2 0.064(4) 0.031(4) 0.036(4) 0.001(3) 0.017(4) 0.002(3)
 O7S_2 0.059(6) 0.030(6) 0.035(6) 0.000(6) 0.015(6) 0.001(6)
 O6S_2 0.057(5) 0.029(5) 0.033(5) 0.000(4) 0.015(5) 0.001(4)
 O5S_2 0.059(10) 0.030(10) 0.035(10) 0.000(10) 0.015(10) 0.001(10)
 O8S_2 0.058(5) 0.030(5) 0.034(5) 0.000(4) 0.015(5) 0.001(4)
 W1_2 0.069(4) 0.032(4) 0.038(4) 0.003(3) 0.019(4) 0.004(3)
 W2_2 0.076(4) 0.038(4) 0.040(4) 0.002(3) 0.021(4) 0.004(4)
 W3_2 0.059(5) 0.030(4) 0.035(4) 0.000(4) 0.013(4) 0.000(4)
 W1_4 0.071(3) 0.088(3) 0.055(2) 0.0324(19) 0.0079(19) -0.018(2)
 O1_4 0.112(8) 0.084(8) 0.067(8) 0.006(8) 0.006(8) -0.009(8)
 O2_4 0.110(9) 0.085(8) 0.069(8) 0.009(8) 0.003(8) -0.012(8)
 O3_4 0.104(6) 0.076(6) 0.063(6) 0.006(6) 0.010(6) -0.009(6)
 O4_4 0.112(7) 0.088(7) 0.077(7) 0.010(7) 0.010(7) -0.012(7)
 O5_4 0.084(8) 0.081(8) 0.062(8) 0.014(7) 0.007(8) -0.011(8)
 O6_4 0.081(7) 0.070(7) 0.059(7) 0.011(7) 0.013(7) -0.008(7)
 W2_4 0.122(4) 0.101(3) 0.074(3) 0.017(2) 0.013(3) -0.031(3)
 W3_4 0.078(3) 0.077(3) 0.085(3) 0.012(2) 0.012(2) 0.001(2)
 O7_4 0.092(4) 0.083(4) 0.063(4) 0.014(4) 0.009(4) -0.015(4)
 O8_4 0.081(4) 0.078(4) 0.064(4) 0.013(4) 0.011(4) -0.009(4)
 O9_4 0.076(9) 0.069(8) 0.063(8) 0.010(8) 0.017(8) -0.003(8)
 O10_4 0.079(7) 0.070(7) 0.064(7) 0.004(7) 0.009(7) -0.002(7)
 O11_4 0.084(10) 0.073(10) 0.072(10) 0.007(9) 0.010(10) -0.003(10)
 O12_4 0.080(8) 0.076(8) 0.076(8) 0.005(8) 0.014(8) -0.002(8)
 W1_3 0.110(6) 0.079(6) 0.063(6) 0.000 0.011(6) 0.000
 O1_3 0.092(8) 0.062(8) 0.053(8) 0.000 0.014(8) 0.000
 O2_3 0.112(8) 0.080(8) 0.065(8) 0.000 0.004(8) 0.000
 O3_3 0.102(4) 0.081(4) 0.064(4) 0.009(4) 0.009(4) -0.013(4)
 O5_3 0.088(6) 0.072(7) 0.058(6) 0.010(6) 0.012(6) -0.011(6)
 O4_3 0.102(7) 0.077(7) 0.061(7) 0.009(7) 0.010(7) -0.014(7)
 O7_3 0.084(4) 0.078(4) 0.063(4) 0.011(4) 0.009(4) -0.010(4)
 O6_3 0.096(6) 0.084(7) 0.064(7) 0.014(7) 0.008(7) -0.015(6)
 O8_3 0.071(8) 0.059(8) 0.062(7) 0.000 0.013(7) 0.000
 O9_3 0.081(7) 0.078(7) 0.067(7) 0.000 0.008(7) 0.000
 O10_3 0.073(7) 0.060(8) 0.056(7) 0.000 0.013(7) 0.000
 U1_3 0.076(5) 0.075(5) 0.064(4) 0.000 0.008(4) 0.000
 W2_3 0.092(4) 0.081(4) 0.064(4) 0.013(4) 0.009(4) -0.015(4)

_geom_special_details
;
 All esds (except the esd in the dihedral angle between two l.s. planes)
 are estimated using the full covariance matrix.  The cell esds are taken
 into account individually in the estimation of esds in distances, angles
 and torsion angles; correlations between esds in cell parameters are only
 used when they are defined by crystal symmetry.  An approximate (isotropic)
 treatment of cell esds is used for estimating esds involving l.s. planes.
;
loop_
  _geom_bond_atom_site_label_1
  _geom_bond_atom_site_label_2
  _geom_bond_distance
  _geom_bond_site_symmetry_2
  _geom_bond_publ_flag
 W1 O1 2.33(3) . ?
 W1 O2 1.69(4) . ?
 W1 O3 1.93(3) 4_575 ?
 W1 O3 1.93(2) . ?
 W1 O4 1.88(3) . ?
 W1 O4 1.88(3) 4_575 ?
 W2 O3 1.91(2) . ?
 W2 O6 1.92(3) . ?
 W2 O9S 2.28(3) . ?
 W2 O10 1.89(2) . ?
 W2 O11S 1.71(2) . ?
 W2 O12 1.92(2) . ?
 W4 O7 1.95(3) . ?
 W4 O13 1.81(3) . ?
 W4 O14 1.73(3) . ?
 W4 O15 1.94(3) . ?
 W4 O16 2.28(3) . ?
 W4 O25 1.82(3) . ?
 W5 O8 1.97(3) . ?
 W5 O15 1.90(3) . ?
 W5 O16 2.36(2) . ?
 W5 O17 1.69(2) . ?
 W5 O18 1.83(3) . ?
 W5 O24 1.87(3) . ?
 W6 O12 1.91(2) . ?
 W6 O18 1.95(3) . ?
 W6 O19 1.69(2) . ?
 W6 O20 1.87(3) . ?
 W6 O21 2.36(2) . ?
 W6 O22 1.90(2) . ?
 W9 O22 1.92(2) . ?
 W9 O32 1.85(3) . ?
 W9 O33 2.26(2) . ?
 W9 O34 1.77(3) . ?
 W9 O35 1.93(3) . ?
 W9 O42 1.90(2) . ?
 W10 W11A 3.093(12) . ?
 W10 O24 1.94(3) . ?
 W10 O28 1.97(3) . ?
 W10 O30 2.27(3) . ?
 W10 O31 1.73(3) . ?
 W10 O32 1.95(3) . ?
 W10 O50 1.79(3) . ?
 W11 O25 1.84(3) . ?
 W11 O26 1.61(3) . ?
 W11 O27 1.64(3) . ?
 W11 O28 2.17(3) . ?
 W11 O30 2.41(3) . ?
 W11 O49 2.14(3) . ?
 W11 W1_4 3.187(9) . ?
 W11A O25 2.18(3) . ?
 W11A O26 2.07(3) . ?
 W11A O27 1.76(3) . ?
 W11A O28 1.69(3) . ?
 W11A O30 2.24(3) . ?
 W11A O49 1.76(3) . ?
 W12 O43 2.30(3) . ?
 W12 O44 1.83(3) . ?
 W12 O47 1.94(3) . ?
 W12 O48 1.72(3) . ?
 W12 O49 1.85(3) . ?
 W12 O50 1.99(3) . ?
 W13 O41 1.92(3) . ?
 W13 O42 1.96(2) . ?
 W13 O43 2.34(3) . ?
 W13 O44 1.98(3) . ?
 W13 O45 1.69(3) . ?
 W13 O46 1.92(2) . ?
 W14 O46 1.95(3) . ?
 W14 O47 1.90(3) . ?
 W14 O51 2.33(3) . ?
 W14 O52 1.68(3) . ?
 W14 O53 1.89(3) . ?
 W14 O54 1.89(3) . ?
 W15 O53 1.95(2) . ?
 W15 O57 2.27(3) . ?
 W15 O58 1.92(3) . ?
 W15 O60 1.74(3) . ?
 W15 O62 1.84(3) . ?
 W15 O70 1.94(3) . ?
 W16 O54 1.96(2) . ?
 W16 O55 1.64(3) . ?
 W16 O56 1.90(3) . ?
 W16 O57 2.29(3) . ?
 W16 O58 1.94(3) . ?
 W16 O59 1.91(2) . ?
 W17 O56 1.95(3) . ?
 W17 O72 2.37(3) . ?
 W17 O76 1.92(2) . ?
 W17 O77 1.73(3) . ?
 W17 O78 1.898(9) . ?
 W17 O79 1.89(2) . ?
 W18 O59 1.97(2) . ?
 W18 O72 2.27(2) . ?
 W18 O73 1.68(3) . ?
 W18 O74 1.85(3) . ?
 W18 O75 1.900(4) . ?
 W18 O76 1.95(3) . ?
 W19 O66 2.32(3) . ?
 W19 O67 1.76(4) . ?
 W19 O68 1.69(3) . ?
 W19 O69 1.900(3) . ?
 W19 O70 1.94(3) . ?
 W19 O74 1.94(4) . ?
 W20 O62 1.97(3) . ?
 W20 O63 1.76(4) . ?
 W20 O64 1.896(7) . ?
 W20 O65 1.78(3) . ?
 W20 O66 2.33(3) . ?
 W20 O67 2.11(3) . ?
 W23 O4 1.97(2) . ?
 W23 O5S 1.72(3) . ?
 W23 O6 1.93(3) . ?
 W23 O7 1.88(3) . ?
 W23 O8 1.86(2) . ?
 W23 O9S 2.24(3) . ?
 W51 O10 1.94(2) . ?
 W51 O20 2.03(2) . ?
 W51 O21 2.30(3) . ?
 W51 O38 1.90(2) . ?
 W51 O39 1.66(3) . ?
 W51 O40 1.80(3) . ?
 W71 O33 2.33(3) . ?
 W71 O35 1.91(2) . ?
 W71 O36 1.92(2) . ?
 W71 O37 1.69(3) . ?
 W71 O38 1.88(2) . ?
 W71 O41 1.96(2) . ?
 Se1 O9S 1.76(2) . ?
 Se1 O16 1.70(3) . ?
 Se1 O21 1.71(3) . ?
 Se2 O30 1.69(3) . ?
 Se2 O33 1.70(3) . ?
 Se2 O43 1.71(2) . ?
 Se3 O57 1.69(2) . ?
 Se3 O66 1.70(3) . ?
 Se3 O72 1.71(3) . ?
 O13 W1_4 2.34(3) . ?
 O13 U1_3 2.71(7) . ?
 O26 W1_4 1.88(3) . ?
 O26 W2_3 1.97(4) . ?
 O36 W2_1 1.83(2) . ?
 O36 W1_2 1.90(3) . ?
 O40 U1_1 2.37(2) . ?
 O40 W1_2 2.39(3) . ?
 O40A U1_1 2.79(18) . ?
 O40A W3_2 1.800(11) . ?
 O65 W2_4 1.96(3) . ?
 O65 W1_3 2.12(3) . ?
 O79 W1_1 1.95(2) . ?
 O79 W2_2 2.26(4) . ?
 O81 W2_1 2.23(2) . ?
 O81 W2_2 2.17(4) . ?
 W1_1 O1_1 2.28(5) . ?
 W1_1 O2_1 1.75(5) . ?
 W1_1 O3_1 1.89(3) . ?
 W1_1 O3_1 1.89(3) 4_575 ?
 W1_1 O8_2 1.74(6) . ?
 W1_1 O5_2 1.70(5) . ?
 W1_1 W2_2 2.33(4) . ?
 O1_1 O5_2 1.50(6) . ?
 O1_1 W2_2 2.31(4) . ?
 O2_1 O8_2 1.77(5) . ?
 O3_1 W2_1 1.82(2) . ?
 O3_1 O8_2 1.09(5) . ?
 O3_1 O2S_2 1.71(4) . ?
 O3_1 W2_2 1.31(5) . ?
 O5_1 W2_1 1.94(3) . ?
 O5_1 O2S_2 1.27(4) . ?
 O5_1 W1_2 2.32(4) . ?
 O5_1 W2_2 2.29(4) . ?
 O6_1 W2_1 2.03(3) . ?
 O7_1 U1_1 2.35(2) . ?
 O7_1 W2_1 1.74(2) . ?
 O7_1 O3_2 1.12(4) . ?
 O7_1 O2_2 1.73(4) . ?
 O7_1 W1_2 1.20(4) . ?
 O8_1 U1_1 2.49(3) . ?
 O8_1 O6S_2 1.37(6) . ?
 O9_1 U1_1 1.747(19) . ?
 O10_1 U1_1 1.720(19) . ?
 O10_1 O2_2 1.30(3) . ?
 O10_1 O7S_2 1.73(4) . ?
 O10_1 O6S_2 1.81(4) . ?
 O10_1 W3_2 1.05(3) . ?
 U1_1 O2_2 1.49(3) . ?
 U1_1 O6S_2 2.02(3) . ?
 U1_1 O8S_2 1.59(4) . ?
 U1_1 W1_2 2.75(3) . ?
 U1_1 W3_2 1.72(4) . ?
 W2_1 O8_2 2.51(3) . ?
 W2_1 O2S_2 0.83(3) . ?
 W2_1 O3_2 2.12(3) . ?
 W2_1 W1_2 1.67(2) . ?
 W2_1 W2_2 2.27(3) . ?
 O8_2 W2_2 2.0901 . ?
 O5_2 W2_2 2.1675 . ?
 O7_2 W2_2 1.9026 . ?
 O2S_2 W1_2 1.7951 . ?
 O2S_2 W2_2 1.9211 . ?
 O3_2 W1_2 1.7996 . ?
 O4_2 W1_2 2.1047 . ?
 O2_2 W1_2 1.7947 . ?
 O2_2 W3_2 1.9213 . ?
 O7S_2 W3_2 1.9023 . ?
 O6S_2 W3_2 1.7448 . ?
 O5S_2 W3_2 2.1673 . ?
 O8S_2 W3_2 2.0908 . ?
 W1_4 O5_4 2.29999(10) . ?
 W1_4 O6_4 1.85(7) . ?
 W1_4 O7_4 1.71502(4) . ?
 W1_4 O8_4 1.74875(6) . ?
 O1_4 W2_4 2.108(6) . ?
 O2_4 W2_4 1.923(7) . ?
 O3_4 W2_4 1.953(7) . ?
 O4_4 W2_4 1.85(4) . ?
 W2_4 O7_4 1.947(5) . ?
 W3_4 O8_4 1.867(5) . ?
 W3_4 O9_4 2.261(5) . ?
 W3_4 O10_4 1.87(6) . ?
 W3_4 O11_4 1.843(13) . ?
 W3_4 O12_4 1.697(5) . ?
 W1_3 O1_3 2.26931(8) . ?
 W1_3 O2_3 1.80372(7) . ?
 W1_3 O3_3 1.87720(5) . ?
 W1_3 O3_3 1.87724(3) 4_575 ?
 O3_3 W2_3 1.83(2) . ?
 O5_3 W2_3 1.85(3) . ?
 O4_3 W2_3 2.138(17) . ?
 O7_3 U1_3 2.344(9) . ?
 O7_3 W2_3 1.775(17) . ?
 O6_3 W2_3 2.0569 . ?
 O8_3 U1_3 2.4871 . ?
 O9_3 U1_3 1.7252 . ?
 O10_3 U1_3 1.7488 . ?

loop_
  _geom_angle_atom_site_label_1
  _geom_angle_atom_site_label_2
  _geom_angle_atom_site_label_3
  _geom_angle
  _geom_angle_site_symmetry_1
  _geom_angle_site_symmetry_3
  _geom_angle_publ_flag
 O2 W1 O1 176.8(18) . . ?
 O2 W1 O3 97.2(13) . . ?
 O2 W1 O3 97.2(13) . 4_575 ?
 O2 W1 O4 100.4(13) . 4_575 ?
 O2 W1 O4 100.4(13) . . ?
 O3 W1 O1 80.4(10) . . ?
 O3 W1 O1 80.4(10) 4_575 . ?
 O3 W1 O3 83.4(15) 4_575 . ?
 O4 W1 O1 81.9(10) . . ?
 O4 W1 O1 81.9(10) 4_575 . ?
 O4 W1 O3 162.1(10) . 4_575 ?
 O4 W1 O3 90.8(11) 4_575 4_575 ?
 O4 W1 O3 90.8(11) . . ?
 O4 W1 O3 162.1(10) 4_575 . ?
 O4 W1 O4 89.6(16) 4_575 . ?
 O3 W2 O6 87.5(11) . . ?
 O3 W2 O9S 78.6(9) . . ?
 O3 W2 O12 160.5(10) . . ?
 O6 W2 O9S 70.6(10) . . ?
 O6 W2 O12 86.0(11) . . ?
 O10 W2 O3 91.5(10) . . ?
 O10 W2 O6 156.5(10) . . ?
 O10 W2 O9S 86.1(10) . . ?
 O10 W2 O12 87.3(10) . . ?
 O11S W2 O3 99.3(10) . . ?
 O11S W2 O6 101.5(11) . . ?
 O11S W2 O9S 171.9(11) . . ?
 O11S W2 O10 101.9(11) . . ?
 O11S W2 O12 100.0(10) . . ?
 O12 W2 O9S 81.9(9) . . ?
 O7 W4 O16 81.6(11) . . ?
 O13 W4 O7 89.4(12) . . ?
 O13 W4 O15 154.0(14) . . ?
 O13 W4 O16 81.5(12) . . ?
 O13 W4 O25 91.2(13) . . ?
 O14 W4 O7 94.9(14) . . ?
 O14 W4 O13 106.5(14) . . ?
 O14 W4 O15 99.4(13) . . ?
 O14 W4 O16 171.4(12) . . ?
 O14 W4 O25 97.6(14) . . ?
 O15 W4 O7 85.8(11) . . ?
 O15 W4 O16 72.5(11) . . ?
 O25 W4 O7 166.7(13) . . ?
 O25 W4 O15 87.9(12) . . ?
 O25 W4 O16 85.4(12) . . ?
 O8 W5 O16 80.7(10) . . ?
 O15 W5 O8 83.2(12) . . ?
 O15 W5 O16 71.2(11) . . ?
 O17 W5 O8 95.8(11) . . ?
 O17 W5 O15 99.6(13) . . ?
 O17 W5 O16 170.4(13) . . ?
 O17 W5 O18 103.6(13) . . ?
 O17 W5 O24 99.7(11) . . ?
 O18 W5 O8 88.5(11) . . ?
 O18 W5 O15 156.1(11) . . ?
 O18 W5 O16 85.3(10) . . ?
 O18 W5 O24 92.2(12) . . ?
 O24 W5 O8 163.8(10) . . ?
 O24 W5 O15 89.7(13) . . ?
 O24 W5 O16 83.3(10) . . ?
 O12 W6 O18 86.2(11) . . ?
 O12 W6 O21 82.3(9) . . ?
 O18 W6 O21 83.7(10) . . ?
 O19 W6 O12 96.7(11) . . ?
 O19 W6 O18 103.4(12) . . ?
 O19 W6 O20 101.2(12) . . ?
 O19 W6 O21 172.7(12) . . ?
 O19 W6 O22 97.2(11) . . ?
 O20 W6 O12 89.1(11) . . ?
 O20 W6 O18 155.3(10) . . ?
 O20 W6 O21 71.6(10) . . ?
 O20 W6 O22 90.6(11) . . ?
 O22 W6 O12 165.9(10) . . ?
 O22 W6 O18 88.2(12) . . ?
 O22 W6 O21 84.2(9) . . ?
 O22 W9 O33 82.6(9) . . ?
 O22 W9 O35 88.5(11) . . ?
 O32 W9 O22 92.6(12) . . ?
 O32 W9 O33 86.8(11) . . ?
 O32 W9 O35 159.0(11) . . ?
 O32 W9 O42 87.9(12) . . ?
 O34 W9 O22 97.2(10) . . ?
 O34 W9 O32 102.0(14) . . ?
 O34 W9 O33 171.2(13) . . ?
 O34 W9 O35 98.7(13) . . ?
 O34 W9 O42 97.5(11) . . ?
 O35 W9 O33 72.5(11) . . ?
 O42 W9 O22 164.9(10) . . ?
 O42 W9 O33 82.4(9) . . ?
 O42 W9 O35 85.7(12) . . ?
 O24 W10 W11A 93.4(9) . . ?
 O24 W10 O28 89.2(12) . . ?
 O24 W10 O30 82.2(10) . . ?
 O24 W10 O32 88.1(12) . . ?
 O28 W10 W11A 29.5(8) . . ?
 O28 W10 O30 74.2(11) . . ?
 O30 W10 W11A 46.3(8) . . ?
 O31 W10 W11A 127.8(12) . . ?
 O31 W10 O24 98.9(12) . . ?
 O31 W10 O28 100.0(14) . . ?
 O31 W10 O30 174.1(14) . . ?
 O31 W10 O32 101.1(14) . . ?
 O31 W10 O50 98.7(13) . . ?
 O32 W10 W11A 130.0(7) . . ?
 O32 W10 O28 159.0(11) . . ?
 O32 W10 O30 84.7(11) . . ?
 O50 W10 W11A 74.0(10) . . ?
 O50 W10 O24 162.3(11) . . ?
 O50 W10 O28 85.8(14) . . ?
 O50 W10 O30 80.0(11) . . ?
 O50 W10 O32 90.5(13) . . ?
 O25 W11 O28 82.9(12) . . ?
 O25 W11 O30 87.7(12) . . ?
 O25 W11 O49 157.0(13) . . ?
 O25 W11 W1_4 78.0(9) . . ?
 O26 W11 O25 100.2(14) . . ?
 O26 W11 O27 112.6(15) . . ?
 O26 W11 O28 152.0(15) . . ?
 O26 W11 O30 84.2(13) . . ?
 O26 W11 O49 90.7(14) . . ?
 O26 W11 W1_4 26.0(12) . . ?
 O27 W11 O25 103.7(15) . . ?
 O27 W11 O28 93.4(13) . . ?
 O27 W11 O30 157.1(13) . . ?
 O27 W11 O49 90.5(14) . . ?
 O27 W11 W1_4 105.0(11) . . ?
 O28 W11 O30 68.1(11) . . ?
 O28 W11 W1_4 156.1(7) . . ?
 O30 W11 W1_4 96.7(6) . . ?
 O49 W11 O28 78.3(11) . . ?
 O49 W11 O30 73.2(11) . . ?
 O49 W11 W1_4 116.1(8) . . ?
 O25 W11A W10 93.0(8) . . ?
 O25 W11A O30 84.5(11) . . ?
 O26 W11A W10 126.6(9) . . ?
 O26 W11A O25 77.0(12) . . ?
 O26 W11A O30 79.6(11) . . ?
 O27 W11A W10 143.1(11) . . ?
 O27 W11A O25 87.3(14) . . ?
 O27 W11A O26 89.4(14) . . ?
 O27 W11A O30 167.5(14) . . ?
 O27 W11A O49 100.8(14) . . ?
 O28 W11A W10 35.1(11) . . ?
 O28 W11A O25 85.9(13) . . ?
 O28 W11A O26 154.8(13) . . ?
 O28 W11A O27 108.4(15) . . ?
 O28 W11A O30 80.5(13) . . ?
 O28 W11A O49 104.3(16) . . ?
 O30 W11A W10 47.1(7) . . ?
 O49 W11A W10 88.7(11) . . ?
 O49 W11A O25 163.9(14) . . ?
 O49 W11A O26 89.1(13) . . ?
 O49 W11A O30 85.0(13) . . ?
 O44 W12 O43 73.1(11) . . ?
 O44 W12 O47 85.3(13) . . ?
 O44 W12 O49 155.5(12) . . ?
 O44 W12 O50 91.4(13) . . ?
 O47 W12 O43 79.4(10) . . ?
 O47 W12 O50 163.8(11) . . ?
 O48 W12 O43 170.4(15) . . ?
 O48 W12 O44 97.4(15) . . ?
 O48 W12 O47 99.9(12) . . ?
 O48 W12 O49 107.0(16) . . ?
 O48 W12 O50 96.3(13) . . ?
 O49 W12 O43 82.6(12) . . ?
 O49 W12 O47 92.3(13) . . ?
 O49 W12 O50 84.1(13) . . ?
 O50 W12 O43 84.4(10) . . ?
 O41 W13 O42 89.6(11) . . ?
 O41 W13 O43 85.5(11) . . ?
 O41 W13 O44 155.3(12) . . ?
 O41 W13 O46 89.3(11) . . ?
 O42 W13 O43 84.0(10) . . ?
 O42 W13 O44 87.5(12) . . ?
 O44 W13 O43 69.8(11) . . ?
 O45 W13 O41 102.3(13) . . ?
 O45 W13 O42 98.3(12) . . ?
 O45 W13 O43 171.9(11) . . ?
 O45 W13 O44 102.4(13) . . ?
 O45 W13 O46 97.8(12) . . ?
 O46 W13 O42 163.7(13) . . ?
 O46 W13 O43 79.7(11) . . ?
 O46 W13 O44 86.7(12) . . ?
 O46 W14 O51 82.5(10) . . ?
 O47 W14 O46 89.8(13) . . ?
 O47 W14 O51 78.4(12) . . ?
 O52 W14 O46 99.4(12) . . ?
 O52 W14 O47 100.5(14) . . ?
 O52 W14 O51 177.8(14) . . ?
 O52 W14 O53 98.3(12) . . ?
 O52 W14 O54 99.5(13) . . ?
 O53 W14 O46 162.3(10) . . ?
 O53 W14 O47 86.7(13) . . ?
 O53 W14 O51 79.8(11) . . ?
 O53 W14 O54 89.0(13) . . ?
 O54 W14 O46 88.4(12) . . ?
 O54 W14 O47 160.0(11) . . ?
 O54 W14 O51 81.6(11) . . ?
 O53 W15 O57 78.3(10) . . ?
 O58 W15 O53 85.4(12) . . ?
 O58 W15 O57 73.1(11) . . ?
 O58 W15 O70 88.0(13) . . ?
 O60 W15 O53 100.2(12) . . ?
 O60 W15 O57 171.4(14) . . ?
 O60 W15 O58 98.3(14) . . ?
 O60 W15 O62 105.2(16) . . ?
 O60 W15 O70 98.1(12) . . ?
 O62 W15 O53 89.6(12) . . ?
 O62 W15 O57 83.4(12) . . ?
 O62 W15 O58 156.5(12) . . ?
 O62 W15 O70 89.4(13) . . ?
 O70 W15 O53 161.2(12) . . ?
 O70 W15 O57 83.0(10) . . ?
 O54 W16 O57 80.0(11) . . ?
 O55 W16 O54 98.1(12) . . ?
 O55 W16 O56 105.2(15) . . ?
 O55 W16 O57 171.1(13) . . ?
 O55 W16 O58 98.9(14) . . ?
 O55 W16 O59 96.8(12) . . ?
 O56 W16 O54 88.2(11) . . ?
 O56 W16 O57 83.5(11) . . ?
 O56 W16 O58 155.8(12) . . ?
 O56 W16 O59 89.5(11) . . ?
 O58 W16 O54 86.7(12) . . ?
 O58 W16 O57 72.3(11) . . ?
 O59 W16 O54 165.0(13) . . ?
 O59 W16 O57 85.0(11) . . ?
 O59 W16 O58 89.3(12) . . ?
 O56 W17 O72 79.4(11) . . ?
 O76 W17 O56 90.0(10) . . ?
 O76 W17 O72 72.5(11) . . ?
 O77 W17 O56 95.2(13) . . ?
 O77 W17 O72 173.1(10) . . ?
 O77 W17 O76 103.5(13) . . ?
 O77 W17 O78 97.6(16) . . ?
 O77 W17 O79 101.7(12) . . ?
 O78 W17 O56 167.2(16) . . ?
 O78 W17 O72 87.9(14) . . ?
 O78 W17 O76 87.0(12) . . ?
 O79 W17 O56 91.0(11) . . ?
 O79 W17 O72 82.7(10) . . ?
 O79 W17 O76 154.6(13) . . ?
 O79 W17 O78 86.5(13) . . ?
 O59 W18 O72 83.6(9) . . ?
 O73 W18 O59 95.7(11) . . ?
 O73 W18 O72 173.7(14) . . ?
 O73 W18 O74 101.4(14) . . ?
 O73 W18 O75 99.4(14) . . ?
 O73 W18 O76 99.4(13) . . ?
 O74 W18 O59 88.1(12) . . ?
 O74 W18 O72 84.8(11) . . ?
 O74 W18 O75 92.7(16) . . ?
 O74 W18 O76 158.5(11) . . ?
 O75 W18 O59 164.4(12) . . ?
 O75 W18 O72 80.9(12) . . ?
 O75 W18 O76 89.0(15) . . ?
 O76 W18 O59 84.6(12) . . ?
 O76 W18 O72 74.3(11) . . ?
 O67 W19 O66 74.2(12) . . ?
 O67 W19 O69 91.7(18) . . ?
 O67 W19 O70 89.0(14) . . ?
 O67 W19 O74 158.5(11) . . ?
 O68 W19 O66 174.5(15) . . ?
 O68 W19 O67 100.3(16) . . ?
 O68 W19 O69 98.2(14) . . ?
 O68 W19 O70 95.3(12) . . ?
 O68 W19 O74 100.6(15) . . ?
 O69 W19 O66 82.9(13) . . ?
 O69 W19 O70 166.1(13) . . ?
 O69 W19 O74 90.1(17) . . ?
 O70 W19 O66 84.0(10) . . ?
 O74 W19 O66 84.7(11) . . ?
 O74 W19 O70 84.3(13) . . ?
 O62 W20 O66 79.6(12) . . ?
 O62 W20 O67 82.5(11) . . ?
 O63 W20 O62 99.6(15) . . ?
 O63 W20 O64 95.4(19) . . ?
 O63 W20 O65 105.6(16) . . ?
 O63 W20 O66 168.8(12) . . ?
 O63 W20 O67 100.6(14) . . ?
 O64 W20 O62 162.7(19) . . ?
 O64 W20 O66 83.9(18) . . ?
 O64 W20 O67 86.3(15) . . ?
 O65 W20 O62 86.7(13) . . ?
 O65 W20 O64 97.5(16) . . ?
 O65 W20 O66 85.5(14) . . ?
 O65 W20 O67 153.0(16) . . ?
 O67 W20 O66 68.2(11) . . ?
 O4 W23 O9S 79.7(10) . . ?
 O5S W23 O4 95.7(11) . . ?
 O5S W23 O6 100.9(12) . . ?
 O5S W23 O7 102.1(13) . . ?
 O5S W23 O8 100.7(12) . . ?
 O5S W23 O9S 171.0(11) . . ?
 O6 W23 O4 88.2(11) . . ?
 O6 W23 O9S 71.4(10) . . ?
 O7 W23 O4 89.1(11) . . ?
 O7 W23 O6 157.0(12) . . ?
 O7 W23 O9S 85.6(11) . . ?
 O8 W23 O4 163.5(11) . . ?
 O8 W23 O6 88.4(11) . . ?
 O8 W23 O7 87.7(12) . . ?
 O8 W23 O9S 83.9(10) . . ?
 O10 W51 O20 83.4(9) . . ?
 O10 W51 O21 81.9(10) . . ?
 O20 W51 O21 70.5(10) . . ?
 O38 W51 O10 162.0(11) . . ?
 O38 W51 O20 83.4(9) . . ?
 O38 W51 O21 82.2(10) . . ?
 O39 W51 O10 95.1(12) . . ?
 O39 W51 O20 100.0(11) . . ?
 O39 W51 O21 170.3(10) . . ?
 O39 W51 O38 99.2(12) . . ?
 O39 W51 O40 104.4(12) . . ?
 O40 W51 O10 91.2(11) . . ?
 O40 W51 O20 155.3(12) . . ?
 O40 W51 O21 84.9(11) . . ?
 O40 W51 O38 95.7(11) . . ?
 O35 W71 O33 71.3(11) . . ?
 O35 W71 O36 153.3(13) . . ?
 O35 W71 O41 86.2(10) . . ?
 O36 W71 O33 82.6(10) . . ?
 O36 W71 O41 84.9(10) . . ?
 O37 W71 O33 171.8(10) . . ?
 O37 W71 O35 101.3(12) . . ?
 O37 W71 O36 104.4(12) . . ?
 O37 W71 O38 99.3(12) . . ?
 O37 W71 O41 93.9(12) . . ?
 O38 W71 O33 85.3(10) . . ?
 O38 W71 O35 95.3(10) . . ?
 O38 W71 O36 87.6(10) . . ?
 O38 W71 O41 166.1(13) . . ?
 O41 W71 O33 82.1(11) . . ?
 O16 Se1 O9S 100.5(12) . . ?
 O16 Se1 O21 104.2(13) . . ?
 O21 Se1 O9S 101.3(11) . . ?
 O30 Se2 O33 102.7(13) . . ?
 O30 Se2 O43 99.9(13) . . ?
 O33 Se2 O43 100.1(13) . . ?
 O57 Se3 O66 98.5(13) . . ?
 O57 Se3 O72 102.3(14) . . ?
 O66 Se3 O72 101.3(14) . . ?
 W2 O3 W1 143.7(14) . . ?
 W1 O4 W23 141.4(15) . . ?
 W2 O6 W23 121.5(12) . . ?
 W23 O7 W4 145.0(16) . . ?
 W23 O8 W5 147.6(14) . . ?
 W23 O9S W2 96.2(9) . . ?
 Se1 O9S W2 127.8(14) . . ?
 Se1 O9S W23 128.4(14) . . ?
 W2 O10 W51 148.9(14) . . ?
 W6 O12 W2 144.9(13) . . ?
 W4 O13 W1_4 128.9(16) . . ?
 W4 O13 U1_3 159.6(19) . . ?
 W5 O15 W4 122.6(15) . . ?
 W4 O16 W5 93.2(10) . . ?
 Se1 O16 W4 121.8(14) . . ?
 Se1 O16 W5 129.2(14) . . ?
 W5 O18 W6 162.2(14) . . ?
 W6 O20 W51 122.3(13) . . ?
 W51 O21 W6 94.3(9) . . ?
 Se1 O21 W6 129.6(13) . . ?
 Se1 O21 W51 118.8(11) . . ?
 W6 O22 W9 168.8(16) . . ?
 W5 O24 W10 170.7(17) . . ?
 W4 O25 W11 155.4(17) . . ?
 W4 O25 W11A 162.7(18) . . ?
 W11 O26 W1_4 132(2) . . ?
 W2_3 O26 W11A 152.1(17) . . ?
 W10 O28 W11 118.7(14) . . ?
 W11A O28 W10 115.4(17) . . ?
 W10 O30 W11 98.9(11) . . ?
 W11A O30 W10 86.6(10) . . ?
 Se2 O30 W10 134.8(17) . . ?
 Se2 O30 W11 116.4(13) . . ?
 Se2 O30 W11A 122.3(13) . . ?
 W9 O32 W10 158.0(14) . . ?
 W9 O33 W71 93.9(10) . . ?
 Se2 O33 W9 133.2(14) . . ?
 Se2 O33 W71 120.7(12) . . ?
 W71 O35 W9 122.0(15) . . ?
 W2_1 O36 W71 153.2(17) . . ?
 W2_1 O36 W1_2 53.3(10) . . ?
 W1_2 O36 W71 124.5(17) . . ?
 W71 O38 W51 167.7(16) . . ?
 W51 O40 U1_1 152.1(15) . . ?
 W51 O40 W1_2 113.9(15) . . ?
 U1_1 O40 W1_2 70.6(9) . . ?
 W3_2 O40A U1_1 36(5) . . ?
 W13 O41 W71 142.3(15) . . ?
 W9 O42 W13 143.6(14) . . ?
 W12 O43 W13 93.0(9) . . ?
 Se2 O43 W12 127.7(17) . . ?
 Se2 O43 W13 127.6(15) . . ?
 W12 O44 W13 124.0(14) . . ?
 W13 O46 W14 143.1(18) . . ?
 W14 O47 W12 146.2(18) . . ?
 W11A O49 W12 140.4(17) . . ?
 W12 O49 W11 151.3(15) . . ?
 W10 O50 W12 150.4(17) . . ?
 W14 O53 W15 143.5(18) . . ?
 W14 O54 W16 140.8(17) . . ?
 W16 O56 W17 144.0(13) . . ?
 W15 O57 W16 94.3(9) . . ?
 Se3 O57 W15 132.1(17) . . ?
 Se3 O57 W16 126.7(17) . . ?
 W15 O58 W16 120.0(12) . . ?
 W16 O59 W18 143.3(13) . . ?
 W15 O62 W20 149.6(18) . . ?
 W20 O64 W20 162(3) 4_575 . ?
 W20 O65 W2_4 136(2) . . ?
 W20 O65 W1_3 119.0(16) . . ?
 W19 O66 W20 94.0(11) . . ?
 Se3 O66 W19 131.5(17) . . ?
 Se3 O66 W20 119.2(14) . . ?
 W19 O67 W20 122.8(16) . . ?
 W19 O69 W19 172(2) . 4_575 ?
 W15 O70 W19 140.4(16) . . ?
 W18 O72 W17 92.4(11) . . ?
 Se3 O72 W17 118.0(12) . . ?
 Se3 O72 W18 132.7(14) . . ?
 W18 O74 W19 161.2(14) . . ?
 W18 O75 W18 170(3) . 4_575 ?
 W17 O76 W18 120.1(16) . . ?
 W17 O78 W17 155(2) 4_575 . ?
 W17 O79 W1_1 147.3(14) . . ?
 W17 O79 W2_2 131.9(18) . . ?
 W1_1 O79 W2_2 67.0(11) . . ?
 W2_2 O81 W2_1 62.1(9) . . ?
 O79 W1_1 O79 92.4(14) 4_575 . ?
 O79 W1_1 O1_1 79.3(11) 4_575 . ?
 O79 W1_1 O1_1 79.3(11) . . ?
 O79 W1_1 W2_2 62.8(9) . . ?
 O79 W1_1 W2_2 134.8(13) 4_575 . ?
 O1_1 W1_1 W2_2 60.2(11) . . ?
 O2_1 W1_1 O79 101.2(12) . 4_575 ?
 O2_1 W1_1 O79 101.2(12) . . ?
 O2_1 W1_1 O1_1 179.2(15) . . ?
 O2_1 W1_1 O3_1 93.7(13) . . ?
 O2_1 W1_1 O3_1 93.7(13) . 4_575 ?
 O2_1 W1_1 W2_2 119.5(12) . . ?
 O3_1 W1_1 O79 87.9(10) 4_575 4_575 ?
 O3_1 W1_1 O79 164.7(13) . 4_575 ?
 O3_1 W1_1 O79 164.7(13) 4_575 . ?
 O3_1 W1_1 O79 87.9(10) . . ?
 O3_1 W1_1 O1_1 85.8(12) 4_575 . ?
 O3_1 W1_1 O1_1 85.8(12) . . ?
 O3_1 W1_1 O3_1 87.8(15) 4_575 . ?
 O3_1 W1_1 W2_2 34.2(12) . . ?
 O3_1 W1_1 W2_2 106.7(10) 4_575 . ?
 O8_2 W1_1 O79 160.5(13) . 4_575 ?
 O8_2 W1_1 O79 84.0(15) . . ?
 O8_2 W1_1 O1_1 118.6(14) . . ?
 O8_2 W1_1 O2_1 61.0(14) . . ?
 O8_2 W1_1 O3_1 100.5(14) . 4_575 ?
 O8_2 W1_1 O3_1 34.7(14) . . ?
 O8_2 W1_1 W2_2 59.6(10) . . ?
 O5_2 W1_1 O79 100.2(12) . 4_575 ?
 O5_2 W1_1 O79 113.5(18) . . ?
 O5_2 W1_1 O1_1 41.2(18) . . ?
 O5_2 W1_1 O2_1 138(2) . . ?
 O5_2 W1_1 O3_1 51.6(18) . 4_575 ?
 O5_2 W1_1 O3_1 65.9(13) . . ?
 O5_2 W1_1 O8_2 98.8(11) . . ?
 O5_2 W1_1 W2_2 62.7(13) . . ?
 W1_1 O1_1 W2_2 61.1(15) . . ?
 O5_2 O1_1 W1_1 48(2) . . ?
 O5_2 O1_1 W2_2 65.2(17) . . ?
 W1_1 O2_1 O8_2 59(2) . . ?
 W2_1 O3_1 W1_1 174.1(15) . . ?
 O8_2 O3_1 W1_1 65(3) . . ?
 O8_2 O3_1 W2_1 117(4) . . ?
 O8_2 O3_1 O2S_2 144(4) . . ?
 O8_2 O3_1 W2_2 121(3) . . ?
 O2S_2 O3_1 W1_1 150(2) . . ?
 O2S_2 O3_1 W2_1 26.9(11) . . ?
 W2_2 O3_1 W1_1 92(2) . . ?
 W2_2 O3_1 W2_1 91.2(19) . . ?
 W2_2 O3_1 O2S_2 78(2) . . ?
 W2_1 O5_1 W1_2 45.2(11) . . ?
 W2_1 O5_1 W2_2 64.3(14) . . ?
 O2S_2 O5_1 W2_1 18.1(12) . . ?
 O2S_2 O5_1 W1_2 50.3(15) . . ?
 O2S_2 O5_1 W2_2 57.0(15) . . ?
 W2_2 O5_1 W1_2 107.2(18) . . ?
 W2_1 O7_1 U1_1 158.3(17) . . ?
 O3_2 O7_1 U1_1 103(2) . . ?
 O3_2 O7_1 W2_1 93(2) . . ?
 O3_2 O7_1 O2_2 138(3) . . ?
 O3_2 O7_1 W1_2 102(3) . . ?
 O2_2 O7_1 U1_1 39.5(10) . . ?
 O2_2 O7_1 W2_1 119.7(19) . . ?
 W1_2 O7_1 U1_1 96.2(18) . . ?
 W1_2 O7_1 W2_1 66.2(16) . . ?
 W1_2 O7_1 O2_2 73(2) . . ?
 O6S_2 O8_1 U1_1 54.1(18) . . ?
 U1_1 O10_1 O7S_2 153.9(18) . . ?
 U1_1 O10_1 O6S_2 69.5(18) . . ?
 O2_2 O10_1 U1_1 57.3(15) . . ?
 O2_2 O10_1 O7S_2 141(3) . . ?
 O2_2 O10_1 O6S_2 123(3) . . ?
 O7S_2 O10_1 O6S_2 96.5(17) . . ?
 W3_2 O10_1 U1_1 72(2) . . ?
 W3_2 O10_1 O2_2 109(3) . . ?
 W3_2 O10_1 O7S_2 82(2) . . ?
 W3_2 O10_1 O6S_2 69(2) . . ?
 O40 U1_1 O40 139.9(12) 4_575 . ?
 O40 U1_1 O8_1 70.0(6) 4_575 . ?
 O40 U1_1 O8_1 70.0(6) . . ?
 O40 U1_1 W1_2 55.1(8) . . ?
 O40 U1_1 W1_2 162.7(9) 4_575 . ?
 O7_1 U1_1 O40 143.6(8) 4_575 . ?
 O7_1 U1_1 O40 76.3(8) . . ?
 O7_1 U1_1 O40 143.6(8) . 4_575 ?
 O7_1 U1_1 O40 76.3(8) 4_575 4_575 ?
 O7_1 U1_1 O7_1 67.4(12) . 4_575 ?
 O7_1 U1_1 O8_1 146.2(6) 4_575 . ?
 O7_1 U1_1 O8_1 146.2(6) . . ?
 O7_1 U1_1 W1_2 90.0(8) 4_575 . ?
 O7_1 U1_1 W1_2 25.7(9) . . ?
 O8_1 U1_1 W1_2 123.4(6) . . ?
 O9_1 U1_1 O40 89.2(8) . 4_575 ?
 O9_1 U1_1 O40 89.2(9) . . ?
 O9_1 U1_1 O7_1 87.6(12) . 4_575 ?
 O9_1 U1_1 O7_1 87.6(12) . . ?
 O9_1 U1_1 O8_1 90.1(15) . . ?
 O9_1 U1_1 O6S_2 120.2(17) . . ?
 O9_1 U1_1 W1_2 100.9(11) . . ?
 O10_1 U1_1 O40 90.0(8) . 4_575 ?
 O10_1 U1_1 O40 90.0(8) . . ?
 O10_1 U1_1 O7_1 94.5(12) . 4_575 ?
 O10_1 U1_1 O7_1 94.5(12) . . ?
 O10_1 U1_1 O8_1 87.4(14) . . ?
 O10_1 U1_1 O9_1 177.5(16) . . ?
 O10_1 U1_1 O6S_2 57.4(17) . . ?
 O10_1 U1_1 W1_2 80.5(10) . . ?
 O2_2 U1_1 O40 77.1(11) . . ?
 O2_2 U1_1 O40 128.2(12) . 4_575 ?
 O2_2 U1_1 O7_1 47.6(13) . . ?
 O2_2 U1_1 O7_1 79.8(11) . 4_575 ?
 O2_2 U1_1 O8_1 123.3(12) . . ?
 O2_2 U1_1 O9_1 134.9(14) . . ?
 O2_2 U1_1 O10_1 47.1(13) . . ?
 O2_2 U1_1 O6S_2 102(2) . . ?
 O2_2 U1_1 O8S_2 120(2) . . ?
 O2_2 U1_1 W1_2 36.8(7) . . ?
 O2_2 U1_1 W3_2 73.1(15) . . ?
 O6S_2 U1_1 O40 60.7(13) . 4_575 ?
 O6S_2 U1_1 O40 86.0(12) . . ?
 O6S_2 U1_1 O7_1 126.3(13) . 4_575 ?
 O6S_2 U1_1 O7_1 147.1(14) . . ?
 O6S_2 U1_1 O8_1 33.3(15) . . ?
 O6S_2 U1_1 W1_2 123.2(16) . . ?
 O8S_2 U1_1 O40 42.4(15) . 4_575 ?
 O8S_2 U1_1 O40 157(2) . . ?
 O8S_2 U1_1 O7_1 103.7(13) . . ?
 O8S_2 U1_1 O7_1 41.9(14) . 4_575 ?
 O8S_2 U1_1 O8_1 106.6(12) . . ?
 O8S_2 U1_1 O9_1 68(2) . . ?
 O8S_2 U1_1 O10_1 112(2) . . ?
 O8S_2 U1_1 O6S_2 103.1(14) . . ?
 O8S_2 U1_1 W1_2 129.1(15) . . ?
 O8S_2 U1_1 W3_2 78.3(15) . . ?
 W3_2 U1_1 O40 122.9(14) . . ?
 W3_2 U1_1 O40 56.7(13) . 4_575 ?
 W3_2 U1_1 O7_1 113.1(11) . . ?
 W3_2 U1_1 O7_1 75.4(13) . 4_575 ?
 W3_2 U1_1 O8_1 87.5(12) . . ?
 W3_2 U1_1 O9_1 144.4(11) . . ?
 W3_2 U1_1 O10_1 35.5(12) . . ?
 W3_2 U1_1 O6S_2 55.0(10) . . ?
 W3_2 U1_1 W1_2 110.0(12) . . ?
 O36 W2_1 O81 80.4(9) . . ?
 O36 W2_1 O5_1 92.7(12) . . ?
 O36 W2_1 O6_1 89.1(12) . . ?
 O36 W2_1 O8_2 143.8(14) . . ?
 O36 W2_1 O3_2 87.5(17) . . ?
 O36 W2_1 W2_2 131.7(12) . . ?
 O81 W2_1 O8_2 76.0(11) . . ?
 O81 W2_1 W2_2 57.8(10) . . ?
 O3_1 W2_1 O36 159.5(11) . . ?
 O3_1 W2_1 O81 79.7(10) . . ?
 O3_1 W2_1 O5_1 91.4(13) . . ?
 O3_1 W2_1 O6_1 83.3(13) . . ?
 O3_1 W2_1 O8_2 22.8(16) . . ?
 O3_1 W2_1 O3_2 105.1(18) . . ?
 O3_1 W2_1 W2_2 35.3(13) . . ?
 O5_1 W2_1 O81 88.6(11) . . ?
 O5_1 W2_1 O6_1 169.3(11) . . ?
 O5_1 W2_1 O8_2 113.6(16) . . ?
 O5_1 W2_1 O3_2 129.9(11) . . ?
 O5_1 W2_1 W2_2 65.4(14) . . ?
 O6_1 W2_1 O81 81.3(11) . . ?
 O6_1 W2_1 O8_2 60.6(16) . . ?
 O6_1 W2_1 O3_2 60.8(12) . . ?
 O6_1 W2_1 W2_2 105.7(14) . . ?
 O7_1 W2_1 O36 100.0(11) . . ?
 O7_1 W2_1 O81 171.7(13) . . ?
 O7_1 W2_1 O3_1 99.1(11) . . ?
 O7_1 W2_1 O5_1 99.7(13) . . ?
 O7_1 W2_1 O6_1 90.4(13) . . ?
 O7_1 W2_1 O8_2 99.7(12) . . ?
 O7_1 W2_1 O3_2 31.9(13) . . ?
 O7_1 W2_1 W2_2 125.0(11) . . ?
 O2S_2 W2_1 O36 120(2) . . ?
 O2S_2 W2_1 O81 101.2(17) . . ?
 O2S_2 W2_1 O3_1 69.0(19) . . ?
 O2S_2 W2_1 O5_1 29(2) . . ?
 O2S_2 W2_1 O6_1 151(2) . . ?
 O2S_2 W2_1 O7_1 85.9(18) . . ?
 O2S_2 W2_1 O8_2 92(2) . . ?
 O2S_2 W2_1 O3_2 117(2) . . ?
 O2S_2 W2_1 W1_2 84.8(18) . . ?
 O2S_2 W2_1 W2_2 55.3(16) . . ?
 O3_2 W2_1 O81 140.4(11) . . ?
 O3_2 W2_1 O8_2 93.4(14) . . ?
 O3_2 W2_1 W2_2 140.1(16) . . ?
 W1_2 W2_1 O36 65.5(11) . . ?
 W1_2 W2_1 O81 143.0(12) . . ?
 W1_2 W2_1 O3_1 135.0(11) . . ?
 W1_2 W2_1 O5_1 79.6(16) . . ?
 W1_2 W2_1 O6_1 110.7(16) . . ?
 W1_2 W2_1 O7_1 41.2(14) . . ?
 W1_2 W2_1 O8_2 140.8(17) . . ?
 W1_2 W2_1 O3_2 55.2(9) . . ?
 W1_2 W2_1 W2_2 140.0(17) . . ?
 W2_2 W2_1 O8_2 51.6(6) . . ?
 W1_1 O8_2 O2_1 60(2) . . ?
 W1_1 O8_2 W2_1 120(2) . . ?
 W1_1 O8_2 W2_2 74(2) . . ?
 O2_1 O8_2 W2_1 158(2) . . ?
 O2_1 O8_2 W2_2 133(3) . . ?
 O3_1 O8_2 W1_1 80(4) . . ?
 O3_1 O8_2 O2_1 135(5) . . ?
 O3_1 O8_2 W2_1 40(2) . . ?
 O3_1 O8_2 W2_2 33(2) . . ?
 W2_2 O8_2 W2_1 58.2(8) . . ?
 W1_1 O5_2 W2_2 73.1(13) . . ?
 O1_1 O5_2 W1_1 90(2) . . ?
 O1_1 O5_2 W2_2 75.7(16) . . ?
 O3_1 O2S_2 W1_2 134.0(17) . . ?
 O3_1 O2S_2 W2_2 41.8(16) . . ?
 O5_1 O2S_2 O3_1 128(2) . . ?
 O5_1 O2S_2 W1_2 96.6(18) . . ?
 O5_1 O2S_2 W2_2 89.2(18) . . ?
 W2_1 O2S_2 O3_1 84(2) . . ?
 W2_1 O2S_2 O5_1 133(3) . . ?
 W2_1 O2S_2 W1_2 67.9(17) . . ?
 W2_1 O2S_2 W2_2 104.0(17) . . ?
 W1_2 O2S_2 W2_2 171.9 . . ?
 O7_1 O3_2 U1_1 53.9(18) . . ?
 O7_1 O3_2 W2_1 55.2(19) . . ?
 O7_1 O3_2 W1_2 41(2) . . ?
 W2_1 O3_2 U1_1 107.8(11) . . ?
 W1_2 O3_2 U1_1 68.9(7) . . ?
 W1_2 O3_2 W2_1 49.6(8) . . ?
 O7_1 O2_2 W1_2 39.8(14) . . ?
 O7_1 O2_2 W3_2 137.5(14) . . ?
 O10_1 O2_2 O7_1 167(2) . . ?
 O10_1 O2_2 U1_1 75.7(14) . . ?
 O10_1 O2_2 W1_2 150.2(15) . . ?
 O10_1 O2_2 W3_2 31.0(15) . . ?
 U1_1 O2_2 O7_1 93.0(18) . . ?
 U1_1 O2_2 W1_2 113.2(13) . . ?
 U1_1 O2_2 W3_2 58.8(13) . . ?
 W1_2 O2_2 W3_2 171.9 . . ?
 O10_1 O7S_2 W3_2 33.1(11) . . ?
 O8_1 O6S_2 O10_1 137(3) . . ?
 O8_1 O6S_2 U1_1 93(3) . . ?
 O8_1 O6S_2 W3_2 144(3) . . ?
 O10_1 O6S_2 U1_1 53.0(9) . . ?
 W3_2 O6S_2 O10_1 34.2(10) . . ?
 W3_2 O6S_2 U1_1 53.7(9) . . ?
 U1_1 O8S_2 W3_2 53.5(13) . . ?
 O36 W1_2 O40 110.0(13) . . ?
 O36 W1_2 O5_1 79.9(15) . . ?
 O36 W1_2 U1_1 159.5(18) . . ?
 O36 W1_2 O4_2 86(2) . . ?
 O40 W1_2 U1_1 54.3(8) . . ?
 O5_1 W1_2 O40 142(2) . . ?
 O5_1 W1_2 U1_1 120.6(12) . . ?
 O7_1 W1_2 O36 122(3) . . ?
 O7_1 W1_2 O40 103(2) . . ?
 O7_1 W1_2 O5_1 101(2) . . ?
 O7_1 W1_2 U1_1 58.0(15) . . ?
 O7_1 W1_2 W2_1 72.6(18) . . ?
 O7_1 W1_2 O2S_2 74.5(18) . . ?
 O7_1 W1_2 O3_2 37.6(19) . . ?
 O7_1 W1_2 O4_2 144.3(19) . . ?
 O7_1 W1_2 O2_2 67.4(17) . . ?
 W2_1 W1_2 O36 61.2(10) . . ?
 W2_1 W1_2 O40 162(2) . . ?
 W2_1 W1_2 O5_1 55.3(11) . . ?
 W2_1 W1_2 U1_1 129.1(15) . . ?
 W2_1 W1_2 O2S_2 27.3(11) . . ?
 W2_1 W1_2 O3_2 75.2(13) . . ?
 W2_1 W1_2 O4_2 109.0(13) . . ?
 W2_1 W1_2 O2_2 120.3(9) . . ?
 O2S_2 W1_2 O36 79.0(12) . . ?
 O2S_2 W1_2 O40 169.8(11) . . ?
 O2S_2 W1_2 O5_1 33.1(10) . . ?
 O2S_2 W1_2 U1_1 118.0(7) . . ?
 O2S_2 W1_2 O3_2 92.9 . . ?
 O2S_2 W1_2 O4_2 91.5 . . ?
 O3_2 W1_2 O36 95(2) . . ?
 O3_2 W1_2 O40 90.8(18) . . ?
 O3_2 W1_2 O5_1 125.9(10) . . ?
 O3_2 W1_2 U1_1 73.5(8) . . ?
 O3_2 W1_2 O4_2 175.59(5) . . ?
 O4_2 W1_2 O40 84.8(18) . . ?
 O4_2 W1_2 O5_1 58.5(10) . . ?
 O4_2 W1_2 U1_1 104.2(8) . . ?
 O2_2 W1_2 O36 168(2) . . ?
 O2_2 W1_2 O40 71.8(10) . . ?
 O2_2 W1_2 O5_1 91.6(11) . . ?
 O2_2 W1_2 U1_1 29.9(7) . . ?
 O2_2 W1_2 O2S_2 98.4 . . ?
 O2_2 W1_2 O3_2 96.3 . . ?
 O2_2 W1_2 O4_2 82.9 . . ?
 O79 W2_2 W1_1 50.1(10) . . ?
 O79 W2_2 O1_1 72.7(14) . . ?
 O79 W2_2 O5_1 173(2) . . ?
 O79 W2_2 W2_1 137(2) . . ?
 O81 W2_2 O79 102.7(16) . . ?
 O81 W2_2 W1_1 129(2) . . ?
 O81 W2_2 O1_1 166(2) . . ?
 O81 W2_2 O5_1 81.5(14) . . ?
 O81 W2_2 W2_1 60.1(11) . . ?
 O1_1 W2_2 W1_1 58.8(13) . . ?
 O3_1 W2_2 O79 93(2) . . ?
 O3_1 W2_2 O81 94(3) . . ?
 O3_1 W2_2 W1_1 53.9(17) . . ?
 O3_1 W2_2 O1_1 100(2) . . ?
 O3_1 W2_2 O5_1 92.7(17) . . ?
 O3_1 W2_2 W2_1 53.4(15) . . ?
 O3_1 W2_2 O8_2 26.7(16) . . ?
 O3_1 W2_2 O5_2 63(2) . . ?
 O3_1 W2_2 O7_2 148.9(17) . . ?
 O3_1 W2_2 O2S_2 60.5(15) . . ?
 O5_1 W2_2 W1_1 131.1(13) . . ?
 O5_1 W2_2 O1_1 101.9(19) . . ?
 W2_1 W2_2 W1_1 107.2(16) . . ?
 W2_1 W2_2 O1_1 132.5(14) . . ?
 W2_1 W2_2 O5_1 50.3(9) . . ?
 O8_2 W2_2 O79 69(2) . . ?
 O8_2 W2_2 O81 86.6(17) . . ?
 O8_2 W2_2 W1_1 46.0(19) . . ?
 O8_2 W2_2 O1_1 104(2) . . ?
 O8_2 W2_2 O5_1 116.9(11) . . ?
 O8_2 W2_2 W2_1 70.2(10) . . ?
 O8_2 W2_2 O5_2 75.9 . . ?
 O5_2 W2_2 O79 87.3(13) . . ?
 O5_2 W2_2 O81 155.3(13) . . ?
 O5_2 W2_2 W1_1 44.3(12) . . ?
 O5_2 W2_2 O1_1 39.0(15) . . ?
 O5_2 W2_2 O5_1 91.0(10) . . ?
 O5_2 W2_2 W2_1 97.2(6) . . ?
 O7_2 W2_2 O79 110(2) . . ?
 O7_2 W2_2 O81 101.1(17) . . ?
 O7_2 W2_2 W1_1 127.3(19) . . ?
 O7_2 W2_2 O1_1 69(2) . . ?
 O7_2 W2_2 O5_1 63.2(11) . . ?
 O7_2 W2_2 W2_1 112.0(9) . . ?
 O7_2 W2_2 O8_2 172.1 . . ?
 O7_2 W2_2 O5_2 96.3 . . ?
 O7_2 W2_2 O2S_2 96.8 . . ?
 O2S_2 W2_2 O79 153(2) . . ?
 O2S_2 W2_2 O81 75.7(10) . . ?
 O2S_2 W2_2 W1_1 109.2(11) . . ?
 O2S_2 W2_2 O1_1 114.8(11) . . ?
 O2S_2 W2_2 O5_1 33.7(11) . . ?
 O2S_2 W2_2 W2_1 20.7(7) . . ?
 O2S_2 W2_2 O8_2 83.3 . . ?
 O2S_2 W2_2 O5_2 85.0 . . ?
 O40A W3_2 O2_2 148(10) . . ?
 O40A W3_2 O7S_2 115(10) . . ?
 O40A W3_2 O5S_2 85(8) . . ?
 O40A W3_2 O8S_2 64(10) . . ?
 O10_1 W3_2 O40A 165(9) . . ?
 O10_1 W3_2 U1_1 72(2) . . ?
 O10_1 W3_2 O2_2 40(2) . . ?
 O10_1 W3_2 O7S_2 64(2) . . ?
 O10_1 W3_2 O6S_2 77(2) . . ?
 O10_1 W3_2 O5S_2 110(2) . . ?
 O10_1 W3_2 O8S_2 119(2) . . ?
 U1_1 W3_2 O40A 105(10) . . ?
 U1_1 W3_2 O2_2 48.1(8) . . ?
 U1_1 W3_2 O7S_2 136.5(12) . . ?
 U1_1 W3_2 O6S_2 71.3(10) . . ?
 U1_1 W3_2 O5S_2 103.6(11) . . ?
 U1_1 W3_2 O8S_2 48.1(13) . . ?
 O2_2 W3_2 O5S_2 85.0 . . ?
 O2_2 W3_2 O8S_2 83.3 . . ?
 O7S_2 W3_2 O2_2 96.8 . . ?
 O7S_2 W3_2 O5S_2 96.3 . . ?
 O7S_2 W3_2 O8S_2 172.1 . . ?
 O6S_2 W3_2 O40A 88(8) . . ?
 O6S_2 W3_2 O2_2 96.8 . . ?
 O6S_2 W3_2 O7S_2 92.9 . . ?
 O6S_2 W3_2 O5S_2 170.4 . . ?
 O6S_2 W3_2 O8S_2 95.0 . . ?
 O8S_2 W3_2 O5S_2 75.8 . . ?
 O13 W1_4 W11 82.5(8) . . ?
 O26 W1_4 W11 22.1(10) . . ?
 O26 W1_4 O13 98.3(11) . . ?
 O26 W1_4 O5_4 88.3(10) . . ?
 O5_4 W1_4 W11 70.27(12) . . ?
 O5_4 W1_4 O13 79.4(8) . . ?
 O6_4 W1_4 W11 103(2) . . ?
 O6_4 W1_4 O13 96(2) . . ?
 O6_4 W1_4 O26 86(2) . . ?
 O6_4 W1_4 O5_4 171.8(19) . . ?
 O7_4 W1_4 W11 93.04(9) . . ?
 O7_4 W1_4 O13 173.7(8) . . ?
 O7_4 W1_4 O26 78.7(8) . . ?
 O7_4 W1_4 O5_4 94.971(2) . . ?
 O7_4 W1_4 O6_4 89.8(19) . . ?
 O7_4 W1_4 O8_4 99.610(1) . . ?
 O8_4 W1_4 W11 151.93(12) . . ?
 O8_4 W1_4 O13 82.6(8) . . ?
 O8_4 W1_4 O26 171.6(10) . . ?
 O8_4 W1_4 O5_4 83.674(2) . . ?
 O8_4 W1_4 O6_4 102(2) . . ?
 O65 W2_4 O1_4 84.7(10) . . ?
 O2_4 W2_4 O65 100.7(11) . . ?
 O2_4 W2_4 O1_4 98.8(3) . . ?
 O2_4 W2_4 O3_4 165.4(4) . . ?
 O2_4 W2_4 O7_4 103.5(3) . . ?
 O3_4 W2_4 O65 69.4(11) . . ?
 O3_4 W2_4 O1_4 91.1(2) . . ?
 O4_4 W2_4 O65 96.7(16) . . ?
 O4_4 W2_4 O1_4 177.4(12) . . ?
 O4_4 W2_4 O2_4 83.2(14) . . ?
 O4_4 W2_4 O3_4 87.4(14) . . ?
 O4_4 W2_4 O7_4 92.9(12) . . ?
 O7_4 W2_4 O65 154.8(11) . . ?
 O7_4 W2_4 O1_4 84.9(2) . . ?
 O7_4 W2_4 O3_4 88.0(2) . . ?
 O8_4 W3_4 O9_4 76.49(19) . . ?
 O8_4 W3_4 O10_4 86.4(18) . . ?
 O10_4 W3_4 O9_4 81.3(19) . . ?
 O11_4 W3_4 O8_4 93.9(12) . . ?
 O11_4 W3_4 O9_4 75(2) . . ?
 O11_4 W3_4 O10_4 156(3) . . ?
 O12_4 W3_4 O8_4 99.2(3) . . ?
 O12_4 W3_4 O9_4 174.7(3) . . ?
 O12_4 W3_4 O10_4 95.4(18) . . ?
 O12_4 W3_4 O11_4 108(2) . . ?
 W1_4 O7_4 W2_4 173.68(17) . . ?
 W1_4 O8_4 W3_4 156.36(15) . . ?
 O65 W1_3 O65 121.0(16) . 4_575 ?
 O65 W1_3 O1_3 96.8(10) 4_575 . ?
 O65 W1_3 O1_3 96.8(10) . . ?
 O2_3 W1_3 O65 84.6(10) . . ?
 O2_3 W1_3 O1_3 177.0 . . ?
 O2_3 W1_3 O3_3 89.085(2) . . ?
 O3_3 W1_3 O65 161.9(9) 4_575 . ?
 O3_3 W1_3 O65 75.0(8) . . ?
 O3_3 W1_3 O1_3 88.766(2) . . ?
 O3_3 W1_3 O1_3 88.766(2) 4_575 . ?
 W2_3 O3_3 W1_3 173.8(6) . . ?
 W2_3 O7_3 U1_3 153.1(15) . . ?
 O13 U1_3 O13 139(2) 4_575 . ?
 O7_3 U1_3 O13 73.3(13) . . ?
 O7_3 U1_3 O13 134.3(7) 4_575 . ?
 O7_3 U1_3 O7_3 63.4(8) 4_575 . ?
 O7_3 U1_3 O8_3 146.8(7) 4_575 . ?
 O7_3 U1_3 O8_3 146.8(7) . . ?
 O8_3 U1_3 O13 73.5(9) . . ?
 O9_3 U1_3 O13 82.2(12) . . ?
 O9_3 U1_3 O7_3 70.9(6) . . ?
 O9_3 U1_3 O7_3 70.9(11) . 4_575 ?
 O9_3 U1_3 O8_3 102.1 . . ?
 O9_3 U1_3 O10_3 173.64(17) . . ?
 O10_3 U1_3 O13 99.8(12) . . ?
 O10_3 U1_3 O7_3 103.8(6) . . ?
 O10_3 U1_3 O7_3 103.8(11) . 4_575 ?
 O10_3 U1_3 O8_3 84.3 . . ?
 O26 W2_3 O4_3 92.6(13) . . ?
 O26 W2_3 O6_3 91.3(13) . . ?
 O3_3 W2_3 O26 162.7(14) . . ?
 O3_3 W2_3 O5_3 93.9(13) . . ?
 O3_3 W2_3 O4_3 73.3(7) . . ?
 O3_3 W2_3 O6_3 80.3(15) . . ?
 O5_3 W2_3 O26 91.6(15) . . ?
 O5_3 W2_3 O4_3 73.5(8) . . ?
 O5_3 W2_3 O6_3 168.3(12) . . ?
 O7_3 W2_3 O26 96.0(13) . . ?
 O7_3 W2_3 O3_3 98.6(11) . . ?
 O7_3 W2_3 O5_3 104.0(12) . . ?
 O7_3 W2_3 O4_3 171.1(16) . . ?
 O7_3 W2_3 O6_3 87.0(7) . . ?
 O6_3 W2_3 O4_3 95.0(13) . . ?

loop_
  _geom_torsion_atom_site_label_1
  _geom_torsion_atom_site_label_2
  _geom_torsion_atom_site_label_3
  _geom_torsion_atom_site_label_4
  _geom_torsion
  _geom_torsion_site_symmetry_1
  _geom_torsion_site_symmetry_2
  _geom_torsion_site_symmetry_3
  _geom_torsion_site_symmetry_4
  _geom_torsion_publ_flag
 W10 W11A O49 W12 1(3) . . . . ?
 W11 O26 W1_4 O13 45(2) . . . . ?
 W11 O26 W1_4 O5_4 -34(2) . . . . ?
 W11 O26 W1_4 O6_4 140(3) . . . . ?
 W11 O26 W1_4 O7_4 -130(2) . . . . ?
 W11 W1_4 O8_4 W3_4 44.2(5) . . . . ?
 W11A W10 O50 W12 22(3) . . . . ?
 W71 O36 W2_1 O81 70(3) . . . . ?
 W71 O36 W2_1 O3_1 83(5) . . . . ?
 W71 O36 W2_1 O5_1 -18(3) . . . . ?
 W71 O36 W2_1 O6_1 152(3) . . . . ?
 W71 O36 W2_1 O7_1 -118(3) . . . . ?
 W71 O36 W2_1 O8_2 120(3) . . . . ?
 W71 O36 W2_1 O2S_2 -27(4) . . . . ?
 W71 O36 W2_1 O3_2 -148(3) . . . . ?
 W71 O36 W2_1 W1_2 -95(3) . . . . ?
 W71 O36 W2_1 W2_2 41(4) . . . . ?
 W71 O36 W1_2 O40 -50(3) . . . . ?
 W71 O36 W1_2 O5_1 91.1(19) . . . . ?
 W71 O36 W1_2 O7_1 -172(3) . . . . ?
 W71 O36 W1_2 U1_1 -87(6) . . . . ?
 W71 O36 W1_2 W2_1 147(2) . . . . ?
 W71 O36 W1_2 O2S_2 124.8(19) . . . . ?
 W71 O36 W1_2 O3_2 -143.3(18) . . . . ?
 W71 O36 W1_2 O4_2 32.4(18) . . . . ?
 W71 O36 W1_2 O2_2 46(7) . . . . ?
 O1 W1 O4 W23 -102(2) . . . . ?
 O2 W1 O4 W23 76(2) . . . . ?
 O3 W1 O4 W23 -21(2) . . . . ?
 O3 W1 O4 W23 -92(4) 4_575 . . . ?
 O3 W2 O10 W51 -137(3) . . . . ?
 O4 W1 O4 W23 176.5(13) 4_575 . . . ?
 O4 W23 O7 W4 147(3) . . . . ?
 O4 W23 O8 W5 -57(6) . . . . ?
 O5S W23 O7 W4 -117(3) . . . . ?
 O5S W23 O8 W5 124(3) . . . . ?
 O6 W2 O10 W51 -50(4) . . . . ?
 O6 W23 O7 W4 64(4) . . . . ?
 O6 W23 O8 W5 -136(3) . . . . ?
 O7 W4 O13 W1_4 178(2) . . . . ?
 O7 W4 O13 U1_3 -56(5) . . . . ?
 O7 W4 O25 W11 -76(7) . . . . ?
 O7 W4 O25 W11A -39(9) . . . . ?
 O7 W23 O8 W5 22(3) . . . . ?
 O8 W5 O18 W6 -47(5) . . . . ?
 O8 W23 O7 W4 -17(3) . . . . ?
 O9S W2 O10 W51 -58(3) . . . . ?
 O9S W23 O7 W4 67(3) . . . . ?
 O9S W23 O8 W5 -64(3) . . . . ?
 O9S Se1 O16 W4 74.0(16) . . . . ?
 O9S Se1 O16 W5 -52(2) . . . . ?
 O9S Se1 O21 W6 48.8(17) . . . . ?
 O9S Se1 O21 W51 -75.5(14) . . . . ?
 O10 W51 O40 U1_1 86(3) . . . . ?
 O10 W51 O40 W1_2 179.0(16) . . . . ?
 O11S W2 O10 W51 123(3) . . . . ?
 O12 W2 O10 W51 24(3) . . . . ?
 O12 W6 O20 W51 -71.5(14) . . . . ?
 O13 W4 O25 W11 17(5) . . . . ?
 O13 W4 O25 W11A 54(5) . . . . ?
 O13 W1_4 O8_4 W3_4 -14.3(9) . . . . ?
 O14 W4 O13 W1_4 -87(2) . . . . ?
 O14 W4 O13 U1_3 39(5) . . . . ?
 O14 W4 O25 W11 124(5) . . . . ?
 O14 W4 O25 W11A 161(5) . . . . ?
 O15 W4 O13 W1_4 99(3) . . . . ?
 O15 W4 O13 U1_3 -136(4) . . . . ?
 O15 W4 O25 W11 -137(5) . . . . ?
 O15 W4 O25 W11A -100(5) . . . . ?
 O15 W5 O18 W6 22(7) . . . . ?
 O16 W4 O13 W1_4 96(2) . . . . ?
 O16 W4 O13 U1_3 -138(5) . . . . ?
 O16 W4 O25 W11 -64(4) . . . . ?
 O16 W4 O25 W11A -27(5) . . . . ?
 O16 W5 O18 W6 33(5) . . . . ?
 O16 Se1 O9S W2 125.2(16) . . . . ?
 O16 Se1 O9S W23 -17.0(18) . . . . ?
 O16 Se1 O21 W6 -55.3(17) . . . . ?
 O16 Se1 O21 W51 -179.6(12) . . . . ?
 O17 W5 O18 W6 -143(5) . . . . ?
 O18 W6 O20 W51 7(3) . . . . ?
 O19 W6 O20 W51 -168.2(13) . . . . ?
 O20 W51 O40 U1_1 162(2) . . . . ?
 O20 W51 O40 W1_2 -104(3) . . . . ?
 O21 W6 O20 W51 10.7(11) . . . . ?
 O21 W51 O40 U1_1 167(3) . . . . ?
 O21 W51 O40 W1_2 -99.3(15) . . . . ?
 O21 Se1 O9S W2 18.2(17) . . . . ?
 O21 Se1 O9S W23 -124.0(16) . . . . ?
 O21 Se1 O16 W4 178.7(13) . . . . ?
 O21 Se1 O16 W5 53(2) . . . . ?
 O22 W6 O20 W51 94.3(14) . . . . ?
 O22 W9 O32 W10 111(4) . . . . ?
 O24 W5 O18 W6 117(5) . . . . ?
 O24 W10 O50 W12 -25(8) . . . . ?
 O25 W4 O13 W1_4 11(2) . . . . ?
 O25 W4 O13 U1_3 137(5) . . . . ?
 O25 W11 O26 W1_4 -32(3) . . . . ?
 O25 W11A O28 W10 -101.1(16) . . . . ?
 O25 W11A O49 W12 98(5) . . . . ?
 O26 W11 O25 W4 -11(5) . . . . ?
 O26 W11A O28 W10 -54(4) . . . . ?
 O26 W11A O49 W12 128(3) . . . . ?
 O27 W11 O25 W4 -127(4) . . . . ?
 O27 W11 O26 W1_4 78(3) . . . . ?
 O27 W11A O28 W10 173.1(15) . . . . ?
 O27 W11A O49 W12 -143(3) . . . . ?
 O28 W10 O50 W12 49(4) . . . . ?
 O28 W11 O25 W4 141(5) . . . . ?
 O28 W11 O26 W1_4 -126(3) . . . . ?
 O28 W11A O49 W12 -30(3) . . . . ?
 O30 W10 O50 W12 -26(4) . . . . ?
 O30 W11 O25 W4 73(5) . . . . ?
 O30 W11 O26 W1_4 -119(2) . . . . ?
 O30 W11A O28 W10 -16.1(14) . . . . ?
 O30 W11A O49 W12 48(3) . . . . ?
 O30 Se2 O33 W9 46(2) . . . . ?
 O30 Se2 O33 W71 178.2(13) . . . . ?
 O30 Se2 O43 W12 14.5(19) . . . . ?
 O30 Se2 O43 W13 -118.2(17) . . . . ?
 O31 W10 O50 W12 149(4) . . . . ?
 O32 W10 O50 W12 -110(4) . . . . ?
 O33 W9 O32 W10 29(4) . . . . ?
 O33 W71 O38 W51 -50(7) . . . . ?
 O33 Se2 O30 W10 -49(2) . . . . ?
 O33 Se2 O30 W11 174.1(12) . . . . ?
 O33 Se2 O30 W11A -170.4(15) . . . . ?
 O33 Se2 O43 W12 119.5(17) . . . . ?
 O33 Se2 O43 W13 -13.3(19) . . . . ?
 O34 W9 O32 W10 -151(4) . . . . ?
 O35 W9 O32 W10 19(6) . . . . ?
 O35 W71 O38 W51 -121(7) . . . . ?
 O36 W71 O38 W51 33(7) . . . . ?
 O36 W2_1 O2S_2 O3_1 159.5(13) . . . . ?
 O36 W2_1 O2S_2 O5_1 20(4) . . . . ?
 O36 W2_1 O2S_2 W1_2 -57.8(14) . . . . ?
 O36 W2_1 O2S_2 W2_2 122.4(13) . . . . ?
 O36 W2_1 W1_2 O40 -65(6) . . . . ?
 O36 W2_1 W1_2 O5_1 97.8(15) . . . . ?
 O36 W2_1 W1_2 O7_1 -144(3) . . . . ?
 O36 W2_1 W1_2 U1_1 -159(3) . . . . ?
 O36 W2_1 W1_2 O2S_2 126.2(18) . . . . ?
 O36 W2_1 W1_2 O3_2 -105(2) . . . . ?
 O36 W2_1 W1_2 O4_2 74(2) . . . . ?
 O36 W2_1 W1_2 O2_2 166(3) . . . . ?
 O37 W71 O38 W51 137(7) . . . . ?
 O38 W51 O40 U1_1 -111(3) . . . . ?
 O38 W51 O40 W1_2 -17.7(17) . . . . ?
 O39 W51 O40 U1_1 -10(3) . . . . ?
 O39 W51 O40 W1_2 83.3(17) . . . . ?
 O40 U1_1 O2_2 O7_1 -132.0(13) 4_575 . . . ?
 O40 U1_1 O2_2 O7_1 83.1(13) . . . . ?
 O40 U1_1 O2_2 O10_1 42.7(18) 4_575 . . . ?
 O40 U1_1 O2_2 O10_1 -102.2(14) . . . . ?
 O40 U1_1 O2_2 W1_2 47.7(11) . . . . ?
 O40 U1_1 O2_2 W1_2 -167.3(12) 4_575 . . . ?
 O40 U1_1 O2_2 W3_2 -130.6(11) . . . . ?
 O40 U1_1 O2_2 W3_2 14.3(11) 4_575 . . . ?
 O40 U1_1 O8S_2 W3_2 162(3) . . . . ?
 O40 U1_1 O8S_2 W3_2 53(3) 4_575 . . . ?
 O40 U1_1 W3_2 O40A -139(9) . . . . ?
 O40 U1_1 W3_2 O40A -8(9) 4_575 . . . ?
 O40 U1_1 W3_2 O10_1 25(3) . . . . ?
 O40 U1_1 W3_2 O10_1 157(3) 4_575 . . . ?
 O40 U1_1 W3_2 O2_2 -166.5(9) 4_575 . . . ?
 O40 U1_1 W3_2 O2_2 61.8(10) . . . . ?
 O40 U1_1 W3_2 O7S_2 149.0(19) 4_575 . . . ?
 O40 U1_1 W3_2 O7S_2 17.3(18) . . . . ?
 O40 U1_1 W3_2 O6S_2 -56.4(13) . . . . ?
 O40 U1_1 W3_2 O6S_2 75.2(15) 4_575 . . . ?
 O40 U1_1 W3_2 O5S_2 132.0(12) . . . . ?
 O40 U1_1 W3_2 O5S_2 -96.3(14) 4_575 . . . ?
 O40 U1_1 W3_2 O8S_2 -40.0(17) 4_575 . . . ?
 O40 U1_1 W3_2 O8S_2 -171.7(16) . . . . ?
 O41 W71 O38 W51 -25(10) . . . . ?
 O42 W9 O32 W10 -53(4) . . . . ?
 O43 W12 O44 W13 -3.3(13) . . . . ?
 O43 W12 O49 W11 -64(3) . . . . ?
 O43 W12 O49 W11A -81(3) . . . . ?
 O43 Se2 O30 W10 54(2) . . . . ?
 O43 Se2 O30 W11 -83.1(15) . . . . ?
 O43 Se2 O30 W11A -67.6(18) . . . . ?
 O43 Se2 O33 W9 -56(2) . . . . ?
 O43 Se2 O33 W71 75.6(15) . . . . ?
 O44 W12 O49 W11 -59(5) . . . . ?
 O44 W12 O49 W11A -76(4) . . . . ?
 O46 W14 O47 W12 1(3) . . . . ?
 O46 W14 O53 W15 -113(4) . . . . ?
 O46 W14 O54 W16 -167(2) . . . . ?
 O47 W12 O44 W13 77.1(16) . . . . ?
 O47 W12 O49 W11 -143(3) . . . . ?
 O47 W12 O49 W11A -160(3) . . . . ?
 O47 W14 O53 W15 168(3) . . . . ?
 O47 W14 O54 W16 108(4) . . . . ?
 O48 W12 O44 W13 176.4(16) . . . . ?
 O48 W12 O49 W11 116(3) . . . . ?
 O48 W12 O49 W11A 99(3) . . . . ?
 O49 W11 O25 W4 106(5) . . . . ?
 O49 W11 O26 W1_4 168(2) . . . . ?
 O49 W11A O28 W10 66.2(18) . . . . ?
 O49 W12 O44 W13 -8(4) . . . . ?
 O50 W12 O44 W13 -87.0(16) . . . . ?
 O50 W12 O49 W11 21(3) . . . . ?
 O50 W12 O49 W11A 4(3) . . . . ?
 O51 W14 O47 W12 83(3) . . . . ?
 O51 W14 O53 W15 -113(3) . . . . ?
 O51 W14 O54 W16 111(2) . . . . ?
 O52 W14 O47 W12 -99(3) . . . . ?
 O52 W14 O53 W15 68(3) . . . . ?
 O52 W14 O54 W16 -67(2) . . . . ?
 O53 W14 O47 W12 163(3) . . . . ?
 O53 W14 O54 W16 31(2) . . . . ?
 O53 W15 O62 W20 141(3) . . . . ?
 O54 W14 O47 W12 85(4) . . . . ?
 O54 W14 O53 W15 -31(3) . . . . ?
 O56 W17 O78 W17 45(9) . . . 4_575 ?
 O56 W17 O79 W1_1 -166(3) . . . . ?
 O56 W17 O79 W2_2 79(2) . . . . ?
 O57 W15 O62 W20 62(3) . . . . ?
 O57 Se3 O66 W19 -52(2) . . . . ?
 O57 Se3 O66 W20 75.1(17) . . . . ?
 O57 Se3 O72 W17 -77.6(15) . . . . ?
 O57 Se3 O72 W18 46(2) . . . . ?
 O58 W15 O62 W20 63(5) . . . . ?
 O59 W18 O74 W19 62(5) . . . . ?
 O60 W15 O62 W20 -119(3) . . . . ?
 O62 W20 O64 W20 -81(11) . . . 4_575 ?
 O62 W20 O65 W2_4 -99(3) . . . . ?
 O62 W20 O65 W1_3 169(2) . . . . ?
 O63 W20 O64 W20 129(10) . . . 4_575 ?
 O63 W20 O65 W2_4 0(3) . . . . ?
 O63 W20 O65 W1_3 -92(2) . . . . ?
 O64 W20 O65 W2_4 98(3) . . . . ?
 O64 W20 O65 W1_3 6(3) . . . . ?
 O65 W20 O64 W20 23(10) . . . 4_575 ?
 O66 W19 O67 W20 -8.0(14) . . . . ?
 O66 W20 O64 W20 -62(10) . . . 4_575 ?
 O66 W20 O65 W2_4 -179(3) . . . . ?
 O66 W20 O65 W1_3 88.9(19) . . . . ?
 O66 Se3 O57 W15 -16(2) . . . . ?
 O66 Se3 O57 W16 126.9(17) . . . . ?
 O66 Se3 O72 W17 -179.0(13) . . . . ?
 O66 Se3 O72 W18 -55(2) . . . . ?
 O67 W20 O64 W20 -131(10) . . . 4_575 ?
 O67 W20 O65 W2_4 -165.5(18) . . . . ?
 O67 W20 O65 W1_3 102(3) . . . . ?
 O68 W19 O67 W20 171.3(16) . . . . ?
 O69 W19 O67 W20 -90.1(18) . . . . ?
 O70 W15 O62 W20 -21(3) . . . . ?
 O70 W19 O67 W20 76.0(16) . . . . ?
 O72 W17 O78 W17 49(5) . . . 4_575 ?
 O72 W17 O79 W1_1 -86(3) . . . . ?
 O72 W17 O79 W2_2 158(2) . . . . ?
 O72 W18 O74 W19 -22(4) . . . . ?
 O72 Se3 O57 W15 -120(2) . . . . ?
 O72 Se3 O57 W16 23.3(18) . . . . ?
 O72 Se3 O66 W19 53(2) . . . . ?
 O72 Se3 O66 W20 179.5(13) . . . . ?
 O73 W18 O74 W19 158(4) . . . . ?
 O74 W19 O67 W20 4(4) . . . . ?
 O75 W18 O74 W19 -102(5) . . . . ?
 O76 W17 O78 W17 122(5) . . . 4_575 ?
 O76 W17 O79 W1_1 -74(4) . . . . ?
 O76 W17 O79 W2_2 171(2) . . . . ?
 O76 W18 O74 W19 -8(7) . . . . ?
 O77 W17 O78 W17 -135(5) . . . 4_575 ?
 O77 W17 O79 W1_1 99(3) . . . . ?
 O77 W17 O79 W2_2 -17(2) . . . . ?
 O78 W17 O79 W1_1 2(3) . . . . ?
 O78 W17 O79 W2_2 -114(2) . . . . ?
 O79 W17 O78 W17 -34(5) . . . 4_575 ?
 O79 W1_1 O2_1 O8_2 171.4(14) 4_575 . . . ?
 O79 W1_1 O2_1 O8_2 76.6(16) . . . . ?
 O79 W1_1 O3_1 O8_2 -82(3) . . . . ?
 O79 W1_1 O3_1 O8_2 -174(4) 4_575 . . . ?
 O79 W1_1 O3_1 O2S_2 109(4) . . . . ?
 O79 W1_1 O3_1 O2S_2 17(7) 4_575 . . . ?
 O79 W1_1 O3_1 W2_2 41(2) . . . . ?
 O79 W1_1 O3_1 W2_2 -51(5) 4_575 . . . ?
 O79 W1_1 O8_2 O2_1 -26(5) 4_575 . . . ?
 O79 W1_1 O8_2 O2_1 -106.4(15) . . . . ?
 O79 W1_1 O8_2 O3_1 175(3) 4_575 . . . ?
 O79 W1_1 O8_2 O3_1 95(2) . . . . ?
 O79 W1_1 O8_2 W2_1 180(3) 4_575 . . . ?
 O79 W1_1 O8_2 W2_1 99(2) . . . . ?
 O79 W1_1 O8_2 W2_2 61.9(10) . . . . ?
 O79 W1_1 O8_2 W2_2 142(4) 4_575 . . . ?
 O79 W1_1 O5_2 O1_1 -60.6(16) 4_575 . . . ?
 O79 W1_1 O5_2 O1_1 36.6(16) . . . . ?
 O79 W1_1 O5_2 W2_2 -38.3(11) . . . . ?
 O79 W1_1 O5_2 W2_2 -135.5(10) 4_575 . . . ?
 O81 W2_1 O2S_2 O3_1 74.3(13) . . . . ?
 O81 W2_1 O2S_2 O5_1 -65(3) . . . . ?
 O81 W2_1 O2S_2 W1_2 -143.0(15) . . . . ?
 O81 W2_1 O2S_2 W2_2 37.1(12) . . . . ?
 O81 W2_1 W1_2 O36 -25(3) . . . . ?
 O81 W2_1 W1_2 O40 -89(7) . . . . ?
 O81 W2_1 W1_2 O5_1 73(2) . . . . ?
 O81 W2_1 W1_2 O7_1 -169(2) . . . . ?
 O81 W2_1 W1_2 U1_1 176.9(14) . . . . ?
 O81 W2_1 W1_2 O2S_2 102(3) . . . . ?
 O81 W2_1 W1_2 O3_2 -129.5(19) . . . . ?
 O81 W2_1 W1_2 O4_2 49.0(19) . . . . ?
 O81 W2_1 W1_2 O2_2 141.8(17) . . . . ?
 W1_1 O1_1 O5_2 W2_2 72.4(13) . . . . ?
 W1_1 O2_1 O8_2 O3_1 30(5) . . . . ?
 W1_1 O2_1 O8_2 W2_1 96(9) . . . . ?
 W1_1 O2_1 O8_2 W2_2 -15.4(18) . . . . ?
 W1_1 O3_1 O8_2 O2_1 -26(4) . . . . ?
 W1_1 O3_1 O8_2 W2_1 -174.0(18) . . . . ?
 W1_1 O3_1 O8_2 W2_2 77(4) . . . . ?
 W1_1 O3_1 O2S_2 O5_1 -47(5) . . . . ?
 W1_1 O3_1 O2S_2 W2_1 169(3) . . . . ?
 W1_1 O3_1 O2S_2 W1_2 118(4) . . . . ?
 W1_1 O3_1 O2S_2 W2_2 -72(4) . . . . ?
 W1_1 O3_1 W2_2 O79 -34.1(15) . . . . ?
 W1_1 O3_1 W2_2 O81 -137.1(14) . . . . ?
 W1_1 O3_1 W2_2 O1_1 38.7(18) . . . . ?
 W1_1 O3_1 W2_2 O5_1 141.3(14) . . . . ?
 W1_1 O3_1 W2_2 W2_1 175.1(18) . . . . ?
 W1_1 O3_1 W2_2 O8_2 -62(4) . . . . ?
 W1_1 O3_1 W2_2 O5_2 51.5(10) . . . . ?
 W1_1 O3_1 W2_2 O7_2 104(4) . . . . ?
 W1_1 O3_1 W2_2 O2S_2 151.7(17) . . . . ?
 O1_1 W1_1 O3_1 O8_2 -162(3) . . . . ?
 O1_1 W1_1 O3_1 O2S_2 29(4) . . . . ?
 O1_1 W1_1 O3_1 W2_2 -39(2) . . . . ?
 O1_1 W1_1 O8_2 O2_1 179.3(14) . . . . ?
 O1_1 W1_1 O8_2 O3_1 21(3) . . . . ?
 O1_1 W1_1 O8_2 W2_1 25(3) . . . . ?
 O1_1 W1_1 O8_2 W2_2 -12.4(13) . . . . ?
 O1_1 W1_1 O5_2 W2_2 -74.9(16) . . . . ?
 O2_1 W1_1 O3_1 O8_2 19(3) . . . . ?
 O2_1 W1_1 O3_1 O2S_2 -150(4) . . . . ?
 O2_1 W1_1 O3_1 W2_2 142(2) . . . . ?
 O2_1 W1_1 O8_2 O3_1 -159(3) . . . . ?
 O2_1 W1_1 O8_2 W2_1 -154(3) . . . . ?
 O2_1 W1_1 O8_2 W2_2 168.3(15) . . . . ?
 O2_1 W1_1 O5_2 O1_1 179.7(5) . . . . ?
 O2_1 W1_1 O5_2 W2_2 104.8(16) . . . . ?
 O3_1 W1_1 O2_1 O8_2 -100.0(15) 4_575 . . . ?
 O3_1 W1_1 O2_1 O8_2 -12.0(15) . . . . ?
 O3_1 W1_1 O3_1 O8_2 112(2) 4_575 . . . ?
 O3_1 W1_1 O3_1 O2S_2 -56(4) 4_575 . . . ?
 O3_1 W1_1 O3_1 W2_2 -124.8(18) 4_575 . . . ?
 O3_1 W1_1 O8_2 O2_1 159(3) . . . . ?
 O3_1 W1_1 O8_2 O2_1 88.4(15) 4_575 . . . ?
 O3_1 W1_1 O8_2 O3_1 -70(3) 4_575 . . . ?
 O3_1 W1_1 O8_2 W2_1 4.5(14) . . . . ?
 O3_1 W1_1 O8_2 W2_1 -66(2) 4_575 . . . ?
 O3_1 W1_1 O8_2 W2_2 -103.3(12) 4_575 . . . ?
 O3_1 W1_1 O8_2 W2_2 -33(2) . . . . ?
 O3_1 W1_1 O5_2 O1_1 112.9(18) . . . . ?
 O3_1 W1_1 O5_2 O1_1 -139.6(19) 4_575 . . . ?
 O3_1 W1_1 O5_2 W2_2 145.5(14) 4_575 . . . ?
 O3_1 W1_1 O5_2 W2_2 37.9(12) . . . . ?
 O3_1 W2_1 O2S_2 O5_1 -140(4) . . . . ?
 O3_1 W2_1 O2S_2 W1_2 142.7(12) . . . . ?
 O3_1 W2_1 O2S_2 W2_2 -37.1(11) . . . . ?
 O3_1 W2_1 W1_2 O36 -179.3(19) . . . . ?
 O3_1 W2_1 W1_2 O40 116(5) . . . . ?
 O3_1 W2_1 W1_2 O5_1 -81(2) . . . . ?
 O3_1 W2_1 W1_2 O7_1 37(3) . . . . ?
 O3_1 W2_1 W1_2 U1_1 22(4) . . . . ?
 O3_1 W2_1 W1_2 O2S_2 -53(2) . . . . ?
 O3_1 W2_1 W1_2 O3_2 76(3) . . . . ?
 O3_1 W2_1 W1_2 O4_2 -106(3) . . . . ?
 O3_1 W2_1 W1_2 O2_2 -13(3) . . . . ?
 O3_1 O2S_2 W1_2 O36 103(3) . . . . ?
 O3_1 O2S_2 W1_2 O40 -104(11) . . . . ?
 O3_1 O2S_2 W1_2 O5_1 -169(3) . . . . ?
 O3_1 O2S_2 W1_2 O7_1 -25(2) . . . . ?
 O3_1 O2S_2 W1_2 U1_1 -65(2) . . . . ?
 O3_1 O2S_2 W1_2 W2_1 57(2) . . . . ?
 O3_1 O2S_2 W1_2 O3_2 8(2) . . . . ?
 O3_1 O2S_2 W1_2 O4_2 -172(2) . . . . ?
 O3_1 O2S_2 W1_2 O2_2 -89(2) . . . . ?
 O5_1 W2_1 O2S_2 O3_1 140(4) . . . . ?
 O5_1 W2_1 O2S_2 W1_2 -78(3) . . . . ?
 O5_1 W2_1 O2S_2 W2_2 102(3) . . . . ?
 O5_1 W2_1 W1_2 O36 -97.8(15) . . . . ?
 O5_1 W2_1 W1_2 O40 -163(6) . . . . ?
 O5_1 W2_1 W1_2 O7_1 118(2) . . . . ?
 O5_1 W2_1 W1_2 U1_1 104(2) . . . . ?
 O5_1 W2_1 W1_2 O2S_2 28(2) . . . . ?
 O5_1 W2_1 W1_2 O3_2 157.2(14) . . . . ?
 O5_1 W2_1 W1_2 O4_2 -24.3(14) . . . . ?
 O5_1 W2_1 W1_2 O2_2 68.5(18) . . . . ?
 O5_1 O2S_2 W1_2 O36 -88(2) . . . . ?
 O5_1 O2S_2 W1_2 O40 65(11) . . . . ?
 O5_1 O2S_2 W1_2 O7_1 144(3) . . . . ?
 O5_1 O2S_2 W1_2 U1_1 104(2) . . . . ?
 O5_1 O2S_2 W1_2 W2_1 -134(3) . . . . ?
 O5_1 O2S_2 W1_2 O3_2 176.7(19) . . . . ?
 O5_1 O2S_2 W1_2 O4_2 -3.1(19) . . . . ?
 O5_1 O2S_2 W1_2 O2_2 79.9(19) . . . . ?
 O6_1 W2_1 O2S_2 O3_1 -18(4) . . . . ?
 O6_1 W2_1 O2S_2 O5_1 -158(3) . . . . ?
 O6_1 W2_1 O2S_2 W1_2 125(4) . . . . ?
 O6_1 W2_1 O2S_2 W2_2 -55(4) . . . . ?
 O6_1 W2_1 W1_2 O36 79.0(16) . . . . ?
 O6_1 W2_1 W1_2 O40 14(6) . . . . ?
 O6_1 W2_1 W1_2 O5_1 176.9(12) . . . . ?
 O6_1 W2_1 W1_2 O7_1 -65(2) . . . . ?
 O6_1 W2_1 W1_2 U1_1 -80(2) . . . . ?
 O6_1 W2_1 W1_2 O2S_2 -155(2) . . . . ?
 O6_1 W2_1 W1_2 O3_2 -25.9(14) . . . . ?
 O6_1 W2_1 W1_2 O4_2 152.5(14) . . . . ?
 O6_1 W2_1 W1_2 O2_2 -114.6(18) . . . . ?
 O7_1 U1_1 O2_2 O7_1 -68.6(14) 4_575 . . . ?
 O7_1 U1_1 O2_2 O10_1 106.1(15) 4_575 . . . ?
 O7_1 U1_1 O2_2 O10_1 175(2) . . . . ?
 O7_1 U1_1 O2_2 W1_2 -104.0(11) 4_575 . . . ?
 O7_1 U1_1 O2_2 W1_2 -35.4(11) . . . . ?
 O7_1 U1_1 O2_2 W3_2 146.3(11) . . . . ?
 O7_1 U1_1 O2_2 W3_2 77.7(12) 4_575 . . . ?
 O7_1 U1_1 O8S_2 W3_2 -81(2) 4_575 . . . ?
 O7_1 U1_1 O8S_2 W3_2 -111.2(12) . . . . ?
 O7_1 U1_1 W3_2 O40A 75(9) 4_575 . . . ?
 O7_1 U1_1 W3_2 O40A 132(8) . . . . ?
 O7_1 U1_1 W3_2 O10_1 -63(3) . . . . ?
 O7_1 U1_1 W3_2 O10_1 -120(2) 4_575 . . . ?
 O7_1 U1_1 W3_2 O2_2 -83.5(10) 4_575 . . . ?
 O7_1 U1_1 W3_2 O2_2 -26.4(9) . . . . ?
 O7_1 U1_1 W3_2 O7S_2 -128.0(15) 4_575 . . . ?
 O7_1 U1_1 W3_2 O7S_2 -70.9(18) . . . . ?
 O7_1 U1_1 W3_2 O6S_2 158.3(11) 4_575 . . . ?
 O7_1 U1_1 W3_2 O6S_2 -144.6(14) . . . . ?
 O7_1 U1_1 W3_2 O5S_2 -13.3(10) 4_575 . . . ?
 O7_1 U1_1 W3_2 O5S_2 43.8(13) . . . . ?
 O7_1 U1_1 W3_2 O8S_2 43.0(14) 4_575 . . . ?
 O7_1 U1_1 W3_2 O8S_2 100.1(15) . . . . ?
 O7_1 W2_1 O2S_2 O3_1 -101.4(13) . . . . ?
 O7_1 W2_1 O2S_2 O5_1 119(3) . . . . ?
 O7_1 W2_1 O2S_2 W1_2 41.3(14) . . . . ?
 O7_1 W2_1 O2S_2 W2_2 -138.5(11) . . . . ?
 O7_1 W2_1 W1_2 O36 144(3) . . . . ?
 O7_1 W2_1 W1_2 O40 79(7) . . . . ?
 O7_1 W2_1 W1_2 O5_1 -118(2) . . . . ?
 O7_1 W2_1 W1_2 U1_1 -14.4(17) . . . . ?
 O7_1 W2_1 W1_2 O2S_2 -90(3) . . . . ?
 O7_1 W2_1 W1_2 O3_2 39.1(19) . . . . ?
 O7_1 W2_1 W1_2 O4_2 -142(2) . . . . ?
 O7_1 W2_1 W1_2 O2_2 -49.5(19) . . . . ?
 O7_1 O3_2 W1_2 O36 -139(3) . . . . ?
 O7_1 O3_2 W1_2 O40 111(3) . . . . ?
 O7_1 O3_2 W1_2 O5_1 -58(3) . . . . ?
 O7_1 O3_2 W1_2 U1_1 59(3) . . . . ?
 O7_1 O3_2 W1_2 W2_1 -81(3) . . . . ?
 O7_1 O3_2 W1_2 O2S_2 -60(3) . . . . ?
 O7_1 O3_2 W1_2 O2_2 39(3) . . . . ?
 O7_1 O2_2 W1_2 O36 146(7) . . . . ?
 O7_1 O2_2 W1_2 O40 -113(3) . . . . ?
 O7_1 O2_2 W1_2 O5_1 102(2) . . . . ?
 O7_1 O2_2 W1_2 U1_1 -65(2) . . . . ?
 O7_1 O2_2 W1_2 W2_1 52(2) . . . . ?
 O7_1 O2_2 W1_2 O2S_2 69(2) . . . . ?
 O7_1 O2_2 W1_2 O3_2 -25(2) . . . . ?
 O7_1 O2_2 W1_2 O4_2 160(2) . . . . ?
 O8_1 U1_1 O2_2 O7_1 138.3(11) . . . . ?
 O8_1 U1_1 O2_2 O10_1 -47.0(17) . . . . ?
 O8_1 U1_1 O2_2 W1_2 102.9(11) . . . . ?
 O8_1 U1_1 O2_2 W3_2 -75.4(12) . . . . ?
 O8_1 U1_1 O8S_2 W3_2 83.8(12) . . . . ?
 O8_1 U1_1 W3_2 O40A -75(9) . . . . ?
 O8_1 U1_1 W3_2 O10_1 89(2) . . . . ?
 O8_1 U1_1 W3_2 O2_2 125.9(9) . . . . ?
 O8_1 U1_1 W3_2 O7S_2 81.4(15) . . . . ?
 O8_1 U1_1 W3_2 O6S_2 7.7(11) . . . . ?
 O8_1 U1_1 W3_2 O5S_2 -163.9(10) . . . . ?
 O8_1 U1_1 W3_2 O8S_2 -107.6(13) . . . . ?
 O8_1 O6S_2 W3_2 O40A 82(10) . . . . ?
 O8_1 O6S_2 W3_2 O10_1 -100(4) . . . . ?
 O8_1 O6S_2 W3_2 U1_1 -24(2) . . . . ?
 O8_1 O6S_2 W3_2 O2_2 -66(3) . . . . ?
 O8_1 O6S_2 W3_2 O7S_2 -163(3) . . . . ?
 O8_1 O6S_2 W3_2 O8S_2 18(3) . . . . ?
 O9_1 U1_1 O2_2 O7_1 7(2) . . . . ?
 O9_1 U1_1 O2_2 O10_1 -177.8(14) . . . . ?
 O9_1 U1_1 O2_2 W1_2 -27.9(18) . . . . ?
 O9_1 U1_1 O2_2 W3_2 153.7(19) . . . . ?
 O9_1 U1_1 O8S_2 W3_2 167.1(14) . . . . ?
 O9_1 U1_1 W3_2 O40A 11(9) . . . . ?
 O9_1 U1_1 W3_2 O10_1 176(3) . . . . ?
 O9_1 U1_1 W3_2 O2_2 -147(3) . . . . ?
 O9_1 U1_1 W3_2 O7S_2 168(2) . . . . ?
 O9_1 U1_1 W3_2 O6S_2 94(2) . . . . ?
 O9_1 U1_1 W3_2 O5S_2 -77(2) . . . . ?
 O9_1 U1_1 W3_2 O8S_2 -21(2) . . . . ?
 O10_1 U1_1 O2_2 O7_1 -175(2) . . . . ?
 O10_1 U1_1 O2_2 W1_2 149.9(17) . . . . ?
 O10_1 U1_1 O2_2 W3_2 -28.4(19) . . . . ?
 O10_1 U1_1 O8S_2 W3_2 -10.4(14) . . . . ?
 O10_1 U1_1 W3_2 O40A -164(9) . . . . ?
 O10_1 U1_1 W3_2 O2_2 37(3) . . . . ?
 O10_1 U1_1 W3_2 O7S_2 -8(2) . . . . ?
 O10_1 U1_1 W3_2 O6S_2 -81(2) . . . . ?
 O10_1 U1_1 W3_2 O5S_2 107(2) . . . . ?
 O10_1 U1_1 W3_2 O8S_2 163(2) . . . . ?
 O10_1 O2_2 W1_2 O36 -47(7) . . . . ?
 O10_1 O2_2 W1_2 O40 53(4) . . . . ?
 O10_1 O2_2 W1_2 O5_1 -92(4) . . . . ?
 O10_1 O2_2 W1_2 O7_1 167(5) . . . . ?
 O10_1 O2_2 W1_2 U1_1 102(4) . . . . ?
 O10_1 O2_2 W1_2 W2_1 -141(4) . . . . ?
 O10_1 O2_2 W1_2 O2S_2 -124(4) . . . . ?
 O10_1 O2_2 W1_2 O3_2 142(4) . . . . ?
 O10_1 O2_2 W1_2 O4_2 -34(4) . . . . ?
 O10_1 O6S_2 W3_2 O40A -178(10) . . . . ?
 O10_1 O6S_2 W3_2 U1_1 76(2) . . . . ?
 O10_1 O6S_2 W3_2 O2_2 34(2) . . . . ?
 O10_1 O6S_2 W3_2 O7S_2 -63(2) . . . . ?
 O10_1 O6S_2 W3_2 O8S_2 118(2) . . . . ?
 U1_1 O40A W3_2 O10_1 -79(38) . . . . ?
 U1_1 O40A W3_2 O2_2 30(12) . . . . ?
 U1_1 O40A W3_2 O7S_2 -163(6) . . . . ?
 U1_1 O40A W3_2 O6S_2 -70(3) . . . . ?
 U1_1 O40A W3_2 O5S_2 103(3) . . . . ?
 U1_1 O40A W3_2 O8S_2 26(6) . . . . ?
 U1_1 O7_1 W2_1 O36 71(4) . . . . ?
 U1_1 O7_1 W2_1 O3_1 -117(4) . . . . ?
 U1_1 O7_1 W2_1 O5_1 -24(4) . . . . ?
 U1_1 O7_1 W2_1 O6_1 160(4) . . . . ?
 U1_1 O7_1 W2_1 O8_2 -140(4) . . . . ?
 U1_1 O7_1 W2_1 O2S_2 -49(4) . . . . ?
 U1_1 O7_1 W2_1 O3_2 139(5) . . . . ?
 U1_1 O7_1 W2_1 W1_2 38(3) . . . . ?
 U1_1 O7_1 W2_1 W2_2 -90(4) . . . . ?
 U1_1 O7_1 O3_2 W2_1 -165.6(19) . . . . ?
 U1_1 O7_1 O3_2 W1_2 -99(2) . . . . ?
 U1_1 O7_1 O2_2 O10_1 -24(10) . . . . ?
 U1_1 O7_1 O2_2 W1_2 123.7(18) . . . . ?
 U1_1 O7_1 O2_2 W3_2 -44.6(15) . . . . ?
 U1_1 O7_1 W1_2 O36 156(2) . . . . ?
 U1_1 O7_1 W1_2 O40 31.4(19) . . . . ?
 U1_1 O7_1 W1_2 O5_1 -119.0(13) . . . . ?
 U1_1 O7_1 W1_2 W2_1 -166.8(14) . . . . ?
 U1_1 O7_1 W1_2 O2S_2 -138.3(14) . . . . ?
 U1_1 O7_1 W1_2 O3_2 105(3) . . . . ?
 U1_1 O7_1 W1_2 O4_2 -68(3) . . . . ?
 U1_1 O7_1 W1_2 O2_2 -32.1(7) . . . . ?
 U1_1 O8_1 O6S_2 O10_1 -34(3) . . . . ?
 U1_1 O8_1 O6S_2 W3_2 19.5(17) . . . . ?
 U1_1 O10_1 O2_2 O7_1 25(10) . . . . ?
 U1_1 O10_1 O2_2 W1_2 -112(3) . . . . ?
 U1_1 O10_1 O2_2 W3_2 52(3) . . . . ?
 U1_1 O10_1 O7S_2 W3_2 -13(4) . . . . ?
 U1_1 O10_1 O6S_2 O8_1 45(4) . . . . ?
 U1_1 O10_1 O6S_2 W3_2 -78(2) . . . . ?
 U1_1 O10_1 W3_2 O40A 83(40) . . . . ?
 U1_1 O10_1 W3_2 O2_2 -44(3) . . . . ?
 U1_1 O10_1 W3_2 O7S_2 174.2(18) . . . . ?
 U1_1 O10_1 W3_2 O6S_2 74.3(12) . . . . ?
 U1_1 O10_1 W3_2 O5S_2 -98.5(14) . . . . ?
 U1_1 O10_1 W3_2 O8S_2 -14(2) . . . . ?
 U1_1 O3_2 W1_2 O36 162.4(14) . . . . ?
 U1_1 O3_2 W1_2 O40 52.2(8) . . . . ?
 U1_1 O3_2 W1_2 O5_1 -116.2(13) . . . . ?
 U1_1 O3_2 W1_2 O7_1 -59(3) . . . . ?
 U1_1 O3_2 W1_2 W2_1 -139.3(14) . . . . ?
 U1_1 O3_2 W1_2 O2S_2 -118.4(7) . . . . ?
 U1_1 O3_2 W1_2 O2_2 -19.6(7) . . . . ?
 U1_1 O2_2 W1_2 O36 -149(6) . . . . ?
 U1_1 O2_2 W1_2 O40 -48.7(13) . . . . ?
 U1_1 O2_2 W1_2 O5_1 166.5(17) . . . . ?
 U1_1 O2_2 W1_2 O7_1 65(2) . . . . ?
 U1_1 O2_2 W1_2 W2_1 117(2) . . . . ?
 U1_1 O2_2 W1_2 O2S_2 134.0(15) . . . . ?
 U1_1 O2_2 W1_2 O3_2 40.1(15) . . . . ?
 U1_1 O2_2 W1_2 O4_2 -135.6(15) . . . . ?
 U1_1 O6S_2 W3_2 O40A 107(10) . . . . ?
 U1_1 O6S_2 W3_2 O10_1 -76(2) . . . . ?
 U1_1 O6S_2 W3_2 O2_2 -41.3(12) . . . . ?
 U1_1 O6S_2 W3_2 O7S_2 -138.5(11) . . . . ?
 U1_1 O6S_2 W3_2 O8S_2 42.5(11) . . . . ?
 W2_1 O36 W1_2 O40 163(3) . . . . ?
 W2_1 O36 W1_2 O5_1 -55.8(10) . . . . ?
 W2_1 O36 W1_2 O7_1 41(2) . . . . ?
 W2_1 O36 W1_2 U1_1 126(6) . . . . ?
 W2_1 O36 W1_2 O2S_2 -22.2(10) . . . . ?
 W2_1 O36 W1_2 O3_2 69.7(10) . . . . ?
 W2_1 O36 W1_2 O4_2 -114.6(10) . . . . ?
 W2_1 O36 W1_2 O2_2 -101(6) . . . . ?
 W2_1 O3_1 O8_2 W1_1 174.0(18) . . . . ?
 W2_1 O3_1 O8_2 O2_1 148(4) . . . . ?
 W2_1 O3_1 O8_2 W2_2 -109(5) . . . . ?
 W2_1 O3_1 O2S_2 O5_1 143(3) . . . . ?
 W2_1 O3_1 O2S_2 W1_2 -51(2) . . . . ?
 W2_1 O3_1 O2S_2 W2_2 119(2) . . . . ?
 W2_1 O3_1 W2_2 O79 150.8(14) . . . . ?
 W2_1 O3_1 W2_2 O81 47.8(15) . . . . ?
 W2_1 O3_1 W2_2 W1_1 -175.1(18) . . . . ?
 W2_1 O3_1 W2_2 O1_1 -136.3(16) . . . . ?
 W2_1 O3_1 W2_2 O5_1 -33.8(16) . . . . ?
 W2_1 O3_1 W2_2 O8_2 123(5) . . . . ?
 W2_1 O3_1 W2_2 O5_2 -123.6(16) . . . . ?
 W2_1 O3_1 W2_2 O7_2 -71(4) . . . . ?
 W2_1 O3_1 W2_2 O2S_2 -23.4(7) . . . . ?
 W2_1 O5_1 O2S_2 O3_1 -125(4) . . . . ?
 W2_1 O5_1 O2S_2 W1_2 66(3) . . . . ?
 W2_1 O5_1 O2S_2 W2_2 -109(3) . . . . ?
 W2_1 O7_1 O3_2 U1_1 165.6(19) . . . . ?
 W2_1 O7_1 O3_2 W1_2 66(2) . . . . ?
 W2_1 O7_1 O2_2 O10_1 163(10) . . . . ?
 W2_1 O7_1 O2_2 U1_1 -172.2(15) . . . . ?
 W2_1 O7_1 O2_2 W1_2 -48.5(16) . . . . ?
 W2_1 O7_1 O2_2 W3_2 143.2(13) . . . . ?
 W2_1 O7_1 W1_2 O36 -37(2) . . . . ?
 W2_1 O7_1 W1_2 O40 -161.8(19) . . . . ?
 W2_1 O7_1 W1_2 O5_1 47.8(11) . . . . ?
 W2_1 O7_1 W1_2 U1_1 166.8(14) . . . . ?
 W2_1 O7_1 W1_2 O2S_2 28.5(10) . . . . ?
 W2_1 O7_1 W1_2 O3_2 -88(3) . . . . ?
 W2_1 O7_1 W1_2 O4_2 99(3) . . . . ?
 W2_1 O7_1 W1_2 O2_2 134.7(12) . . . . ?
 W2_1 O2S_2 W1_2 O36 46.1(17) . . . . ?
 W2_1 O2S_2 W1_2 O40 -160(12) . . . . ?
 W2_1 O2S_2 W1_2 O5_1 134(3) . . . . ?
 W2_1 O2S_2 W1_2 O7_1 -82(3) . . . . ?
 W2_1 O2S_2 W1_2 U1_1 -122(3) . . . . ?
 W2_1 O2S_2 W1_2 O3_2 -49(3) . . . . ?
 W2_1 O2S_2 W1_2 O4_2 131(3) . . . . ?
 W2_1 O2S_2 W1_2 O2_2 -146(3) . . . . ?
 W2_1 O3_2 W1_2 O36 -58.3(11) . . . . ?
 W2_1 O3_2 W1_2 O40 -168.5(15) . . . . ?
 W2_1 O3_2 W1_2 O5_1 23.2(14) . . . . ?
 W2_1 O3_2 W1_2 O7_1 81(3) . . . . ?
 W2_1 O3_2 W1_2 U1_1 139.3(14) . . . . ?
 W2_1 O3_2 W1_2 O2S_2 21.0(9) . . . . ?
 W2_1 O3_2 W1_2 O2_2 119.8(9) . . . . ?
 O8_2 W1_1 O3_1 O2S_2 -169(5) . . . . ?
 O8_2 W1_1 O3_1 W2_2 123(3) . . . . ?
 O8_2 W1_1 O5_2 O1_1 123.9(15) . . . . ?
 O8_2 W1_1 O5_2 W2_2 49.0(15) . . . . ?
 O8_2 O3_1 W2_1 O36 65(5) . . . . ?
 O8_2 O3_1 W2_1 O81 78(3) . . . . ?
 O8_2 O3_1 W2_1 O5_1 167(3) . . . . ?
 O8_2 O3_1 W2_1 O6_1 -4(3) . . . . ?
 O8_2 O3_1 W2_1 O7_1 -93(3) . . . . ?
 O8_2 O3_1 W2_1 O2S_2 -175(4) . . . . ?
 O8_2 O3_1 W2_1 O3_2 -61(3) . . . . ?
 O8_2 O3_1 W2_1 W1_2 -117(4) . . . . ?
 O8_2 O3_1 W2_1 W2_2 126(4) . . . . ?
 O8_2 O3_1 O2S_2 O5_1 150(5) . . . . ?
 O8_2 O3_1 O2S_2 W2_1 7(6) . . . . ?
 O8_2 O3_1 O2S_2 W1_2 -44(6) . . . . ?
 O8_2 O3_1 O2S_2 W2_2 126(6) . . . . ?
 O8_2 O3_1 W2_2 O79 28(5) . . . . ?
 O8_2 O3_1 W2_2 O81 -75(5) . . . . ?
 O8_2 O3_1 W2_2 W1_1 62(4) . . . . ?
 O8_2 O3_1 W2_2 O1_1 101(5) . . . . ?
 O8_2 O3_1 W2_2 O5_1 -156(4) . . . . ?
 O8_2 O3_1 W2_2 W2_1 -123(5) . . . . ?
 O8_2 O3_1 W2_2 O5_2 114(4) . . . . ?
 O8_2 O3_1 W2_2 O7_2 166.4(11) . . . . ?
 O8_2 O3_1 W2_2 O2S_2 -146(5) . . . . ?
 O8_2 W2_1 O2S_2 O3_1 -1.8(17) . . . . ?
 O8_2 W2_1 O2S_2 O5_1 -141(3) . . . . ?
 O8_2 W2_1 O2S_2 W1_2 140.9(16) . . . . ?
 O8_2 W2_1 O2S_2 W2_2 -38.9(13) . . . . ?
 O8_2 W2_1 W1_2 O36 148(3) . . . . ?
 O8_2 W2_1 W1_2 O40 83(7) . . . . ?
 O8_2 W2_1 W1_2 O5_1 -115(2) . . . . ?
 O8_2 W2_1 W1_2 O7_1 3(4) . . . . ?
 O8_2 W2_1 W1_2 U1_1 -11(4) . . . . ?
 O8_2 W2_1 W1_2 O2S_2 -86(3) . . . . ?
 O8_2 W2_1 W1_2 O3_2 43(2) . . . . ?
 O8_2 W2_1 W1_2 O4_2 -139(2) . . . . ?
 O8_2 W2_1 W1_2 O2_2 -46(3) . . . . ?
 O5_2 W1_1 O2_1 O8_2 -69.2(15) . . . . ?
 O5_2 W1_1 O3_1 O8_2 161(4) . . . . ?
 O5_2 W1_1 O3_1 O2S_2 -8(4) . . . . ?
 O5_2 W1_1 O3_1 W2_2 -76(3) . . . . ?
 O5_2 W1_1 O8_2 O2_1 140.7(19) . . . . ?
 O5_2 W1_1 O8_2 O3_1 -18(3) . . . . ?
 O5_2 W1_1 O8_2 W2_1 -13(3) . . . . ?
 O5_2 W1_1 O8_2 W2_2 -51(2) . . . . ?
 O2S_2 O3_1 W2_1 O36 -120(4) . . . . ?
 O2S_2 O3_1 W2_1 O81 -106.3(19) . . . . ?
 O2S_2 O3_1 W2_1 O5_1 -18.0(19) . . . . ?
 O2S_2 O3_1 W2_1 O6_1 171.3(19) . . . . ?
 O2S_2 O3_1 W2_1 O7_1 82(2) . . . . ?
 O2S_2 O3_1 W2_1 O8_2 175(4) . . . . ?
 O2S_2 O3_1 W2_1 O3_2 114(2) . . . . ?
 O2S_2 O3_1 W2_1 W1_2 59(2) . . . . ?
 O2S_2 O3_1 W2_1 W2_2 -59(3) . . . . ?
 O2S_2 O3_1 O8_2 W1_1 170(4) . . . . ?
 O2S_2 O3_1 O8_2 O2_1 144(5) . . . . ?
 O2S_2 O3_1 O8_2 W2_1 -4(3) . . . . ?
 O2S_2 O3_1 O8_2 W2_2 -113(7) . . . . ?
 O2S_2 O3_1 W2_2 O79 174.2(11) . . . . ?
 O2S_2 O3_1 W2_2 O81 71.2(15) . . . . ?
 O2S_2 O3_1 W2_2 W1_1 -151.7(17) . . . . ?
 O2S_2 O3_1 W2_2 O1_1 -112.9(15) . . . . ?
 O2S_2 O3_1 W2_2 O5_1 -10.4(18) . . . . ?
 O2S_2 O3_1 W2_2 W2_1 23.4(7) . . . . ?
 O2S_2 O3_1 W2_2 O8_2 146(5) . . . . ?
 O2S_2 O3_1 W2_2 O5_2 -100.2(14) . . . . ?
 O2S_2 O3_1 W2_2 O7_2 -48(4) . . . . ?
 O2S_2 W2_1 W1_2 O36 -126.2(19) . . . . ?
 O2S_2 W2_1 W1_2 O40 169(5) . . . . ?
 O2S_2 W2_1 W1_2 O5_1 -28(2) . . . . ?
 O2S_2 W2_1 W1_2 O7_1 90(3) . . . . ?
 O2S_2 W2_1 W1_2 U1_1 75(3) . . . . ?
 O2S_2 W2_1 W1_2 O3_2 129(2) . . . . ?
 O2S_2 W2_1 W1_2 O4_2 -53(2) . . . . ?
 O2S_2 W2_1 W1_2 O2_2 40(3) . . . . ?
 O3_2 O7_1 W2_1 O36 -69(3) . . . . ?
 O3_2 O7_1 W2_1 O3_1 104(3) . . . . ?
 O3_2 O7_1 W2_1 O5_1 -163(3) . . . . ?
 O3_2 O7_1 W2_1 O6_1 21(3) . . . . ?
 O3_2 O7_1 W2_1 O8_2 81(2) . . . . ?
 O3_2 O7_1 W2_1 O2S_2 172(4) . . . . ?
 O3_2 O7_1 W2_1 W1_2 -101(3) . . . . ?
 O3_2 O7_1 W2_1 W2_2 130(3) . . . . ?
 O3_2 O7_1 O2_2 O10_1 -60(13) . . . . ?
 O3_2 O7_1 O2_2 U1_1 -36(6) . . . . ?
 O3_2 O7_1 O2_2 W1_2 88(5) . . . . ?
 O3_2 O7_1 O2_2 W3_2 -80(5) . . . . ?
 O3_2 O7_1 W1_2 O36 51(4) . . . . ?
 O3_2 O7_1 W1_2 O40 -74(3) . . . . ?
 O3_2 O7_1 W1_2 O5_1 136(2) . . . . ?
 O3_2 O7_1 W1_2 U1_1 -105(3) . . . . ?
 O3_2 O7_1 W1_2 W2_1 88(3) . . . . ?
 O3_2 O7_1 W1_2 O2S_2 117(2) . . . . ?
 O3_2 O7_1 W1_2 O4_2 -173.3(3) . . . . ?
 O3_2 O7_1 W1_2 O2_2 -137(3) . . . . ?
 O3_2 W2_1 O2S_2 O3_1 -97(2) . . . . ?
 O3_2 W2_1 O2S_2 O5_1 124(3) . . . . ?
 O3_2 W2_1 O2S_2 W1_2 46.1(14) . . . . ?
 O3_2 W2_1 O2S_2 W2_2 -133.7(17) . . . . ?
 O3_2 W2_1 W1_2 O36 105(2) . . . . ?
 O3_2 W2_1 W1_2 O40 40(7) . . . . ?
 O3_2 W2_1 W1_2 O5_1 -157.2(14) . . . . ?
 O3_2 W2_1 W1_2 O7_1 -39.1(19) . . . . ?
 O3_2 W2_1 W1_2 U1_1 -53.6(16) . . . . ?
 O3_2 W2_1 W1_2 O2S_2 -129(2) . . . . ?
 O3_2 W2_1 W1_2 O4_2 178.49(7) . . . . ?
 O3_2 W2_1 W1_2 O2_2 -88.7(8) . . . . ?
 O2_2 O7_1 W2_1 O36 84.2(19) . . . . ?
 O2_2 O7_1 W2_1 O3_1 -103.3(19) . . . . ?
 O2_2 O7_1 W2_1 O5_1 -10.3(19) . . . . ?
 O2_2 O7_1 W2_1 O6_1 173.4(18) . . . . ?
 O2_2 O7_1 W2_1 O8_2 -126(2) . . . . ?
 O2_2 O7_1 W2_1 O2S_2 -35(2) . . . . ?
 O2_2 O7_1 W2_1 O3_2 153(4) . . . . ?
 O2_2 O7_1 W2_1 W1_2 51.4(18) . . . . ?
 O2_2 O7_1 W2_1 W2_2 -77(2) . . . . ?
 O2_2 O7_1 O3_2 U1_1 22(4) . . . . ?
 O2_2 O7_1 O3_2 W2_1 -143(5) . . . . ?
 O2_2 O7_1 O3_2 W1_2 -77(5) . . . . ?
 O2_2 O7_1 W1_2 O36 -172(2) . . . . ?
 O2_2 O7_1 W1_2 O40 63.6(18) . . . . ?
 O2_2 O7_1 W1_2 O5_1 -86.9(13) . . . . ?
 O2_2 O7_1 W1_2 U1_1 32.1(7) . . . . ?
 O2_2 O7_1 W1_2 W2_1 -134.7(11) . . . . ?
 O2_2 O7_1 W1_2 O2S_2 -106.2(11) . . . . ?
 O2_2 O7_1 W1_2 O3_2 137(3) . . . . ?
 O2_2 O7_1 W1_2 O4_2 -36(3) . . . . ?
 O2_2 O10_1 U1_1 O40 72.3(15) . . . . ?
 O2_2 O10_1 U1_1 O40 -147.8(15) . . . 4_575 ?
 O2_2 O10_1 U1_1 O7_1 -71.5(15) . . . 4_575 ?
 O2_2 O10_1 U1_1 O7_1 -3.9(15) . . . . ?
 O2_2 O10_1 U1_1 O8_1 142.3(13) . . . . ?
 O2_2 O10_1 U1_1 O6S_2 158(2) . . . . ?
 O2_2 O10_1 U1_1 O8S_2 -111(2) . . . . ?
 O2_2 O10_1 U1_1 W1_2 17.7(10) . . . . ?
 O2_2 O10_1 U1_1 W3_2 -128(3) . . . . ?
 O2_2 O10_1 O7S_2 W3_2 111(5) . . . . ?
 O2_2 O10_1 O6S_2 O8_1 22(7) . . . . ?
 O2_2 O10_1 O6S_2 U1_1 -22(3) . . . . ?
 O2_2 O10_1 O6S_2 W3_2 -100(4) . . . . ?
 O2_2 O10_1 W3_2 O40A 127(40) . . . . ?
 O2_2 O10_1 W3_2 U1_1 44(3) . . . . ?
 O2_2 O10_1 W3_2 O7S_2 -141(4) . . . . ?
 O2_2 O10_1 W3_2 O6S_2 119(3) . . . . ?
 O2_2 O10_1 W3_2 O5S_2 -54(3) . . . . ?
 O2_2 O10_1 W3_2 O8S_2 30(4) . . . . ?
 O2_2 U1_1 O8S_2 W3_2 -63(2) . . . . ?
 O2_2 U1_1 W3_2 O40A 159(8) . . . . ?
 O2_2 U1_1 W3_2 O10_1 -37(3) . . . . ?
 O2_2 U1_1 W3_2 O7S_2 -44.5(19) . . . . ?
 O2_2 U1_1 W3_2 O6S_2 -118.2(14) . . . . ?
 O2_2 U1_1 W3_2 O5S_2 70.2(13) . . . . ?
 O2_2 U1_1 W3_2 O8S_2 126.5(16) . . . . ?
 O7S_2 O10_1 U1_1 O40 -6(6) . . . 4_575 ?
 O7S_2 O10_1 U1_1 O40 -146(6) . . . . ?
 O7S_2 O10_1 U1_1 O7_1 138(6) . . . . ?
 O7S_2 O10_1 U1_1 O7_1 70(6) . . . 4_575 ?
 O7S_2 O10_1 U1_1 O8_1 -76(6) . . . . ?
 O7S_2 O10_1 U1_1 O2_2 142(7) . . . . ?
 O7S_2 O10_1 U1_1 O6S_2 -61(5) . . . . ?
 O7S_2 O10_1 U1_1 O8S_2 31(6) . . . . ?
 O7S_2 O10_1 U1_1 W1_2 159(6) . . . . ?
 O7S_2 O10_1 U1_1 W3_2 13(4) . . . . ?
 O7S_2 O10_1 O2_2 O7_1 -129(9) . . . . ?
 O7S_2 O10_1 O2_2 U1_1 -154(4) . . . . ?
 O7S_2 O10_1 O2_2 W1_2 94(5) . . . . ?
 O7S_2 O10_1 O2_2 W3_2 -102(5) . . . . ?
 O7S_2 O10_1 O6S_2 O8_1 -158(4) . . . . ?
 O7S_2 O10_1 O6S_2 U1_1 157.3(19) . . . . ?
 O7S_2 O10_1 O6S_2 W3_2 79.4(18) . . . . ?
 O7S_2 O10_1 W3_2 O40A -91(40) . . . . ?
 O7S_2 O10_1 W3_2 U1_1 -174.2(18) . . . . ?
 O7S_2 O10_1 W3_2 O2_2 141(4) . . . . ?
 O7S_2 O10_1 W3_2 O6S_2 -99.9(12) . . . . ?
 O7S_2 O10_1 W3_2 O5S_2 87.4(13) . . . . ?
 O7S_2 O10_1 W3_2 O8S_2 171.8(2) . . . . ?
 O6S_2 O10_1 U1_1 O40 54.6(14) . . . 4_575 ?
 O6S_2 O10_1 U1_1 O40 -85.3(14) . . . . ?
 O6S_2 O10_1 U1_1 O7_1 -161.6(14) . . . . ?
 O6S_2 O10_1 U1_1 O7_1 130.8(14) . . . 4_575 ?
 O6S_2 O10_1 U1_1 O8_1 -15.4(13) . . . . ?
 O6S_2 O10_1 U1_1 O2_2 -158(2) . . . . ?
 O6S_2 O10_1 U1_1 O8S_2 91.6(15) . . . . ?
 O6S_2 O10_1 U1_1 W1_2 -139.9(15) . . . . ?
 O6S_2 O10_1 U1_1 W3_2 73.9(18) . . . . ?
 O6S_2 O10_1 O2_2 O7_1 50(12) . . . . ?
 O6S_2 O10_1 O2_2 U1_1 25(3) . . . . ?
 O6S_2 O10_1 O2_2 W1_2 -87(4) . . . . ?
 O6S_2 O10_1 O2_2 W3_2 77(3) . . . . ?
 O6S_2 O10_1 O7S_2 W3_2 -68.0(18) . . . . ?
 O6S_2 O10_1 W3_2 O40A 9(40) . . . . ?
 O6S_2 O10_1 W3_2 U1_1 -74.3(12) . . . . ?
 O6S_2 O10_1 W3_2 O2_2 -119(3) . . . . ?
 O6S_2 O10_1 W3_2 O7S_2 99.9(12) . . . . ?
 O6S_2 O10_1 W3_2 O5S_2 -172.8(3) . . . . ?
 O6S_2 O10_1 W3_2 O8S_2 -88.3(13) . . . . ?
 O6S_2 U1_1 O2_2 O7_1 166.2(11) . . . . ?
 O6S_2 U1_1 O2_2 O10_1 -19(2) . . . . ?
 O6S_2 U1_1 O2_2 W1_2 130.8(10) . . . . ?
 O6S_2 U1_1 O2_2 W3_2 -47.5(9) . . . . ?
 O6S_2 U1_1 O8S_2 W3_2 49.5(10) . . . . ?
 O6S_2 U1_1 W3_2 O40A -83(9) . . . . ?
 O6S_2 U1_1 W3_2 O10_1 81(2) . . . . ?
 O6S_2 U1_1 W3_2 O2_2 118.2(14) . . . . ?
 O6S_2 U1_1 W3_2 O7S_2 73.8(9) . . . . ?
 O6S_2 U1_1 W3_2 O5S_2 -171.55(13) . . . . ?
 O6S_2 U1_1 W3_2 O8S_2 -115.3(8) . . . . ?
 O8S_2 U1_1 O2_2 O7_1 -81(3) . . . . ?
 O8S_2 U1_1 O2_2 O10_1 94(3) . . . . ?
 O8S_2 U1_1 O2_2 W1_2 -116(2) . . . . ?
 O8S_2 U1_1 O2_2 W3_2 65(2) . . . . ?
 O8S_2 U1_1 W3_2 O40A 32(9) . . . . ?
 O8S_2 U1_1 W3_2 O10_1 -163(2) . . . . ?
 O8S_2 U1_1 W3_2 O2_2 -126.5(16) . . . . ?
 O8S_2 U1_1 W3_2 O7S_2 -171.0(3) . . . . ?
 O8S_2 U1_1 W3_2 O6S_2 115.3(8) . . . . ?
 O8S_2 U1_1 W3_2 O5S_2 -56.3(7) . . . . ?
 W1_2 O36 W2_1 O81 165.3(18) . . . . ?
 W1_2 O36 W2_1 O3_1 179(4) . . . . ?
 W1_2 O36 W2_1 O5_1 77.2(18) . . . . ?
 W1_2 O36 W2_1 O6_1 -113.3(18) . . . . ?
 W1_2 O36 W2_1 O7_1 -23.1(19) . . . . ?
 W1_2 O36 W2_1 O8_2 -145(3) . . . . ?
 W1_2 O36 W2_1 O2S_2 68(2) . . . . ?
 W1_2 O36 W2_1 O3_2 -52.6(13) . . . . ?
 W1_2 O36 W2_1 W2_2 136(2) . . . . ?
 W1_2 O5_1 O2S_2 O3_1 170(3) . . . . ?
 W1_2 O5_1 O2S_2 W2_1 -66(3) . . . . ?
 W1_2 O5_1 O2S_2 W2_2 -174.3(2) . . . . ?
 W1_2 O7_1 W2_1 O36 33(2) . . . . ?
 W1_2 O7_1 W2_1 O3_1 -155(2) . . . . ?
 W1_2 O7_1 W2_1 O5_1 -62(2) . . . . ?
 W1_2 O7_1 W2_1 O6_1 122(2) . . . . ?
 W1_2 O7_1 W2_1 O8_2 -178(2) . . . . ?
 W1_2 O7_1 W2_1 O2S_2 -87(3) . . . . ?
 W1_2 O7_1 W2_1 O3_2 101(3) . . . . ?
 W1_2 O7_1 W2_1 W2_2 -128(2) . . . . ?
 W1_2 O7_1 O3_2 U1_1 99(2) . . . . ?
 W1_2 O7_1 O3_2 W2_1 -66(2) . . . . ?
 W1_2 O7_1 O2_2 O10_1 -148(10) . . . . ?
 W1_2 O7_1 O2_2 U1_1 -123.7(18) . . . . ?
 W1_2 O7_1 O2_2 W3_2 -168.3(4) . . . . ?
 W1_2 U1_1 O2_2 O7_1 35.4(11) . . . . ?
 W1_2 U1_1 O2_2 O10_1 -149.9(17) . . . . ?
 W1_2 U1_1 O2_2 W3_2 -178.3(3) . . . . ?
 W1_2 U1_1 O8S_2 W3_2 -106(2) . . . . ?
 W1_2 U1_1 W3_2 O40A 160(8) . . . . ?
 W1_2 U1_1 W3_2 O10_1 -36(3) . . . . ?
 W1_2 U1_1 W3_2 O2_2 1.08(15) . . . . ?
 W1_2 U1_1 W3_2 O7S_2 -43(2) . . . . ?
 W1_2 U1_1 W3_2 O6S_2 -117.1(16) . . . . ?
 W1_2 U1_1 W3_2 O5S_2 71.3(14) . . . . ?
 W1_2 U1_1 W3_2 O8S_2 127.6(18) . . . . ?
 W1_2 W2_1 O2S_2 O3_1 -142.7(12) . . . . ?
 W1_2 W2_1 O2S_2 O5_1 78(3) . . . . ?
 W1_2 W2_1 O2S_2 W2_2 -179.8(4) . . . . ?
 W2_2 W1_1 O2_1 O8_2 11.6(15) . . . . ?
 W2_2 W1_1 O3_1 O8_2 -123(3) . . . . ?
 W2_2 W1_1 O3_1 O2S_2 68(4) . . . . ?
 W2_2 W1_1 O8_2 O2_1 -168.3(15) . . . . ?
 W2_2 W1_1 O8_2 O3_1 33(2) . . . . ?
 W2_2 W1_1 O8_2 W2_1 37.5(16) . . . . ?
 W2_2 W1_1 O5_2 O1_1 74.9(16) . . . . ?
 W2_2 O1_1 O5_2 W1_1 -72.4(13) . . . . ?
 W2_2 O3_1 W2_1 O36 -61(5) . . . . ?
 W2_2 O3_1 W2_1 O81 -47(2) . . . . ?
 W2_2 O3_1 W2_1 O5_1 41(2) . . . . ?
 W2_2 O3_1 W2_1 O6_1 -130(2) . . . . ?
 W2_2 O3_1 W2_1 O7_1 141(2) . . . . ?
 W2_2 O3_1 W2_1 O8_2 -126(4) . . . . ?
 W2_2 O3_1 W2_1 O2S_2 59(3) . . . . ?
 W2_2 O3_1 W2_1 O3_2 173(2) . . . . ?
 W2_2 O3_1 W2_1 W1_2 118(3) . . . . ?
 W2_2 O3_1 O8_2 W1_1 -77(4) . . . . ?
 W2_2 O3_1 O8_2 O2_1 -103(5) . . . . ?
 W2_2 O3_1 O8_2 W2_1 109(5) . . . . ?
 W2_2 O3_1 O2S_2 O5_1 24(4) . . . . ?
 W2_2 O3_1 O2S_2 W2_1 -119(2) . . . . ?
 W2_2 O3_1 O2S_2 W1_2 -169.9(4) . . . . ?
 W2_2 O5_1 O2S_2 O3_1 -16(2) . . . . ?
 W2_2 O5_1 O2S_2 W2_1 109(3) . . . . ?
 W2_2 O5_1 O2S_2 W1_2 174.32(19) . . . . ?
 W2_2 W2_1 O2S_2 O3_1 37.1(11) . . . . ?
 W2_2 W2_1 O2S_2 O5_1 -102(3) . . . . ?
 W2_2 W2_1 O2S_2 W1_2 179.8(4) . . . . ?
 W2_2 W2_1 W1_2 O36 -126(2) . . . . ?
 W2_2 W2_1 W1_2 O40 169(5) . . . . ?
 W2_2 W2_1 W1_2 O5_1 -29(2) . . . . ?
 W2_2 W2_1 W1_2 O7_1 89(3) . . . . ?
 W2_2 W2_1 W1_2 U1_1 75(4) . . . . ?
 W2_2 W2_1 W1_2 O2S_2 -0.2(5) . . . . ?
 W2_2 W2_1 W1_2 O3_2 129(3) . . . . ?
 W2_2 W2_1 W1_2 O4_2 -53(3) . . . . ?
 W2_2 W2_1 W1_2 O2_2 40(3) . . . . ?
 W3_2 O10_1 U1_1 O40 -19(2) . . . 4_575 ?
 W3_2 O10_1 U1_1 O40 -159(2) . . . . ?
 W3_2 O10_1 U1_1 O7_1 57(2) . . . 4_575 ?
 W3_2 O10_1 U1_1 O7_1 124(2) . . . . ?
 W3_2 O10_1 U1_1 O8_1 -89(2) . . . . ?
 W3_2 O10_1 U1_1 O2_2 128(3) . . . . ?
 W3_2 O10_1 U1_1 O6S_2 -73.9(18) . . . . ?
 W3_2 O10_1 U1_1 O8S_2 18(2) . . . . ?
 W3_2 O10_1 U1_1 W1_2 146(2) . . . . ?
 W3_2 O10_1 O2_2 O7_1 -27(13) . . . . ?
 W3_2 O10_1 O2_2 U1_1 -52(3) . . . . ?
 W3_2 O10_1 O2_2 W1_2 -164.1(7) . . . . ?
 W3_2 O10_1 O6S_2 O8_1 122(4) . . . . ?
 W3_2 O10_1 O6S_2 U1_1 78(2) . . . . ?
 W3_2 U1_1 O2_2 O7_1 -146.3(11) . . . . ?
 W3_2 U1_1 O2_2 O10_1 28.4(19) . . . . ?
 W3_2 U1_1 O2_2 W1_2 178.3(3) . . . . ?
 W1_4 W11 O25 W4 -25(4) . . . . ?
 O5_4 W1_4 O8_4 W3_4 65.8(4) . . . . ?
 O6_4 W1_4 O8_4 W3_4 -108.4(19) . . . . ?
 O7_4 W1_4 O8_4 W3_4 159.8(4) . . . . ?
 O9_4 W3_4 O8_4 W1_4 143.6(3) . . . . ?
 O10_4 W3_4 O8_4 W1_4 61.7(19) . . . . ?
 O11_4 W3_4 O8_4 W1_4 -143(2) . . . . ?
 O12_4 W3_4 O8_4 W1_4 -33.1(6) . . . . ?
 U1_3 O7_3 W2_3 O26 74(4) . . . . ?
 U1_3 O7_3 W2_3 O3_3 -116(3) . . . . ?
 U1_3 O7_3 W2_3 O5_3 -19(4) . . . . ?
 U1_3 O7_3 W2_3 O6_3 165(3) . . . . ?

_shelx_res_file
;
TITL a_a.res in P2(1)/m
    a_sq_sq.res
    created by SHELXL-2018/1 at 17:04:19 on 06-Jul-2022
REM Old TITL a in P2/m
REM SHELXT solution in P2(1)/m
REM R1 0.452, Rweak 0.055, Alpha 0.083, Orientation as input
REM Formula found by SHELXT: O154 Se12 W40 U3
REM REFINED by ZETA
REM sadi 0.01 W51 O40 W51 O40A
REM #####
CELL 0.71073 13.5255 33.5417 22.7478 90 95.595 90
ZERR 2 0.0006 0.0012 0.0008 0 0.001 0
LATT 1
SYMM -X,0.5+Y,-Z
SFAC O Se U W
UNIT 344 12 2 90
SIMU 0.01 0.02 3
RIGU_W2U W1 > W2
DFIX_4 2.3 0.001 O2 O3
SIMU_W2U W1 > W2
DFIX 1.8 0.01 W3_2 O40A
DFIX_4 1.88 O12 O7
DFIX_1 1.77 O9 U1
DFIX_1 1.732 U1 O10
SAME_WO6 0.02 0.04 W1 > O6
SAME_W2U 0.02 0.04 W1 > W2
SAME_W3O 0.02 0.04 O9 > W3

L.S. 5 0 562
PLAN  10
SIZE 0.1 0.15 0.25
TEMP 23
CONF
MORE -1
list 4
ABIN
fmap 2
acta
SHEL 999 0.84
OMIT -9 3 2
OMIT 1 2 1
OMIT -1 2 1
OMIT 1 1 2
REM <olex2.extras>
REM <HklSrc "%.\\a_sq_sq.hkl">
REM </olex2.extras>

WGHT    0.023600 1799.898682
FVAR       0.03744   0.91770   0.60595
W1    4    0.078798    0.750000    0.999550    10.50000    0.05497    0.02546 =
         0.03896    0.00000    0.02083    0.00000
W2    4    0.200543    0.656065    1.043541    11.00000    0.05556    0.02830 =
         0.03269   -0.00199    0.00814    0.00370
W4    4   -0.089873    0.633246    0.824595    11.00000    0.05440    0.08730 =
         0.06553    0.02009   -0.00939   -0.02084
W5    4    0.000838    0.556523    0.909430    11.00000    0.07030    0.03730 =
         0.05144   -0.00013    0.01589   -0.02436
W6    4    0.263588    0.561315    0.977116    11.00000    0.07354    0.02288 =
         0.03211    0.00498    0.01305    0.00445
W9    4    0.337568    0.506146    0.842009    11.00000    0.12417    0.01924 =
         0.03705    0.00438    0.02856    0.00366
W10   4    0.076644    0.504757    0.772568    11.00000    0.12826    0.05438 =
         0.05684   -0.01711    0.03426   -0.05551
PART 1
W11   4   -0.008927    0.591327    0.692735    31.00000    0.06432    0.05533 =
         0.04315   -0.00912    0.00210   -0.01977
PART 2
W11A  4    0.000259    0.573424    0.689437   -31.00000    0.07273    0.05659 =
         0.03990   -0.00344   -0.00513   -0.01735
PART 0
W12   4    0.178253    0.519111    0.630988    11.00000    0.13893    0.06980 =
         0.04416   -0.02506    0.02715   -0.05172
W13   4    0.414417    0.518895    0.692605    11.00000    0.13113    0.02643 =
         0.03334   -0.00131    0.02747    0.01192
W14   4    0.361274    0.573395    0.552791    11.00000    0.11728    0.02856 =
         0.03247   -0.00350    0.01926   -0.00854
W15   4    0.308133    0.603083    0.398746    11.00000    0.15760    0.02995 =
         0.03323   -0.00609    0.00326   -0.01721
W16   4    0.545508    0.603598    0.456224    11.00000    0.13373    0.02132 =
         0.05531    0.00359    0.04524    0.01397
W17   4    0.661311    0.694735    0.519861    11.00000    0.07338    0.04712 =
         0.04428    0.00476    0.02535    0.01709
W18   4    0.603064    0.693555    0.373074    11.00000    0.12479    0.03260 =
         0.03581    0.00019    0.04037    0.00547
W19   4    0.335912    0.693485    0.312330    11.00000    0.15235    0.03850 =
         0.02191   -0.00315   -0.00418   -0.00632
W20   4    0.160057    0.694177    0.409476    11.00000    0.10382    0.06128 =
         0.06647    0.00696   -0.02329   -0.01402
W23   4   -0.035974    0.652239    0.982883    11.00000    0.05155    0.03559 =
         0.06854   -0.00128    0.00899   -0.00520
W51   4    0.400359    0.642977    0.946197    11.00000    0.05413    0.03316 =
         0.03293    0.00137    0.00797    0.00150
W71   4    0.484210    0.584225    0.819501    11.00000    0.07411    0.03255 =
         0.03734    0.00408    0.01700    0.01480
SE1   2    0.156072    0.643957    0.884515    11.00000    0.03532    0.02736 =
         0.03340    0.00559    0.00099   -0.00834
SE2   2    0.241163    0.588714    0.749497    11.00000    0.05993    0.02659 =
         0.02934   -0.00177    0.00916   -0.01437
SE3   2    0.406270    0.692548    0.472290    11.00000    0.08312    0.01745 =
         0.02206   -0.00290    0.00923    0.00283
O1    1    0.027825    0.750000    1.094277    10.50000    0.05777    0.04066 =
         0.04447    0.00000    0.02324    0.00000
O2    1    0.122348    0.750000    0.932623    10.50000    0.06719    0.05100 =
         0.05020    0.00000    0.01167    0.00000
O3    1    0.171298    0.711794    1.036539    11.00000    0.05866    0.03316 =
         0.04193   -0.00220    0.01012    0.00153
O4    1   -0.019722    0.710529    0.988071    11.00000    0.05693    0.03607 =
         0.05204    0.00035    0.01360   -0.00539
O5S   1   -0.144472    0.650590    1.016759    11.00000    0.05702    0.04455 =
         0.07092    0.00759    0.00238   -0.00868
O6    1    0.061894    0.647589    1.050442    11.00000    0.05968    0.03455 =
         0.04777   -0.00098    0.00768   -0.00414
O7    1   -0.083576    0.657842    0.902735    11.00000    0.06330    0.05275 =
         0.05962    0.00533    0.00461   -0.01197
O8    1   -0.017377    0.598354    0.967973    11.00000    0.06333    0.04090 =
         0.05233   -0.00026    0.00982   -0.01141
O9S   1    0.115241    0.658788    0.952133    11.00000    0.05861    0.03541 =
         0.04600    0.00059    0.00911   -0.00528
O10   1    0.315994    0.662282    1.004210    11.00000    0.05908    0.03250 =
         0.03736    0.00045    0.01268    0.00187
O11S  1    0.248504    0.654707    1.116011    11.00000    0.05847    0.03032 =
         0.03966   -0.00115    0.01178   -0.00154
O12   1    0.205459    0.600317    1.024493    11.00000    0.06426    0.03126 =
         0.03891    0.00172    0.01035   -0.00063
O13   1   -0.017964    0.674168    0.799527    11.00000    0.07302    0.07409 =
         0.06320    0.01282    0.00347   -0.01319
O14   1   -0.213090    0.645031    0.805621    11.00000    0.07746    0.07436 =
         0.06658    0.00606    0.00380   -0.01764
O15   1   -0.106523    0.583134    0.865503    11.00000    0.06900    0.05334 =
         0.05432    0.00148    0.00834   -0.01947
O16   1    0.064224    0.611638    0.860231    11.00000    0.06641    0.04819 =
         0.04971    0.00332    0.00770   -0.01465
O17   1   -0.063213    0.520888    0.942321    11.00000    0.07305    0.04529 =
         0.05306   -0.00102    0.02280   -0.01373
O18   1    0.128709    0.550179    0.943183    11.00000    0.07193    0.03673 =
         0.04470    0.00076    0.01258   -0.00891
O19   1    0.283882    0.526365    1.030452    11.00000    0.07490    0.04083 =
         0.04170   -0.00117    0.01338    0.00279
O20   1    0.383072    0.589778    0.986436    11.00000    0.06892    0.03189 =
         0.03691    0.00277    0.01107    0.00389
O21   1    0.254118    0.613935    0.907783    11.00000    0.06587    0.03139 =
         0.03782    0.00207    0.01183   -0.00196
O22   1    0.310241    0.531160    0.914643    11.00000    0.08681    0.02991 =
         0.03837    0.00153    0.01792   -0.00197
O24   1    0.027713    0.529129    0.841334    11.00000    0.08491    0.04557 =
         0.04915   -0.00309    0.01710   -0.02319
O25   1   -0.070128    0.604227    0.759025    11.00000    0.07435    0.06400 =
         0.05189    0.00199    0.00472   -0.01975
O26   1    0.058690    0.630370    0.687227    11.00000    0.08336    0.06965 =
         0.05252    0.00629    0.00635   -0.01685
O27   1   -0.101002    0.588760    0.640435    11.00000    0.08323    0.06518 =
         0.04959    0.00112    0.00354   -0.02098
O28   1   -0.031324    0.530942    0.722542    11.00000    0.08959    0.05773 =
         0.04957   -0.00523    0.01059   -0.02796
O30   1    0.130098    0.567816    0.757872    11.00000    0.08611    0.04872 =
         0.04291   -0.00353    0.01340   -0.02241
O31   1    0.026011    0.457771    0.778233    11.00000    0.10347    0.05429 =
         0.05967   -0.00878    0.02056   -0.03865
O32   1    0.204421    0.498061    0.818802    11.00000    0.10211    0.03957 =
         0.04440   -0.00317    0.02388   -0.01719
O33   1    0.315688    0.568837    0.806493    11.00000    0.08807    0.03219 =
         0.03798    0.00094    0.01935   -0.00451
O34   1    0.373916    0.459286    0.872141    11.00000    0.11131    0.04104 =
         0.04244   -0.00360    0.02771    0.00014
O35   1    0.465466    0.531921    0.849609    11.00000    0.09247    0.03014 =
         0.03902    0.00205    0.02185    0.00187
O36   1    0.440863    0.631160    0.775680    11.00000    0.07924    0.03422 =
         0.04025    0.00195    0.02118    0.00517
O37   1    0.609595    0.588264    0.828524    11.00000    0.08288    0.04360 =
         0.04339    0.00243    0.02039    0.00438
O38   1    0.453379    0.610899    0.887970    11.00000    0.07305    0.03348 =
         0.03674    0.00309    0.01724    0.00343
O39   1    0.505942    0.658181    0.982877    11.00000    0.06254    0.04074 =
         0.03955    0.00199    0.00087   -0.00608
PART 1
O40   1    0.363702    0.683671    0.897378    21.00000    0.06175    0.02985 =
         0.03443    0.00230    0.01479    0.00123
PART -1
O40A  1    0.427626    0.828316    0.897166   -21.00000    0.05591    0.02813 =
         0.03271   -0.00003    0.01441    0.00023
PART 0
O41   1    0.482326    0.558827    0.741709    11.00000    0.09900    0.03237 =
         0.03899   -0.00015    0.02189    0.00161
O42   1    0.363209    0.495418    0.762719    11.00000    0.10857    0.03374 =
         0.03913   -0.00202    0.02339   -0.00165
O43   1    0.276037    0.560582    0.692469    11.00000    0.10463    0.04065 =
         0.03828   -0.00646    0.02067   -0.01480
O44   1    0.299308    0.494805    0.645376    11.00000    0.11826    0.04307 =
         0.04051   -0.00905    0.02463   -0.01671
O45   1    0.505520    0.485639    0.684421    11.00000    0.11627    0.03254 =
         0.04063   -0.00899    0.01766   -0.00162
O46   1    0.431628    0.551202    0.624469    11.00000    0.11536    0.03560 =
         0.03792   -0.00624    0.02312   -0.00625
O47   1    0.241294    0.550513    0.573520    11.00000    0.11746    0.04628 =
         0.04040   -0.00894    0.01942   -0.01900
O48   1    0.122216    0.482997    0.585253    11.00000    0.12224    0.06775 =
         0.05177   -0.01688    0.01825   -0.03158
O49   1    0.083998    0.558009    0.639557    11.00000    0.09647    0.05695 =
         0.04492   -0.00825    0.01205   -0.02320
O50   1    0.134154    0.497693    0.705504    11.00000    0.10959    0.05300 =
         0.04718   -0.00937    0.02054   -0.02930
O51   1    0.374855    0.508333    0.519119    11.00000    0.13030    0.03454 =
         0.04385   -0.00147    0.01958   -0.00735
O52   1    0.347516    0.620614    0.575385    11.00000    0.11427    0.04319 =
         0.03949   -0.00090    0.01418   -0.00799
O53   1    0.297301    0.578484    0.475628    11.00000    0.12754    0.03536 =
         0.03981   -0.00261    0.01590   -0.00799
O54   1    0.484998    0.578172    0.521270    11.00000    0.12180    0.03115 =
         0.04074    0.00045    0.02722    0.00217
O55   1    0.632487    0.570276    0.448446    11.00000    0.12780    0.02401 =
         0.05524    0.00809    0.03583    0.01048
O56   1    0.604703    0.641261    0.511592    11.00000    0.10679    0.03370 =
         0.04198    0.00294    0.02946    0.00791
O57   1    0.407799    0.643091    0.459370    11.00000    0.12139    0.03150 =
         0.03814   -0.00091    0.01840   -0.00109
O58   1    0.438838    0.580065    0.404264    11.00000    0.13103    0.02943 =
         0.03949   -0.00102    0.02118   -0.00269
O59   1    0.575888    0.637697    0.393193    11.00000    0.11853    0.03201 =
         0.03966    0.00149    0.03018    0.00321
O60   1    0.246897    0.567544    0.352583    11.00000    0.14661    0.03931 =
         0.04526   -0.00630    0.00494   -0.01461
O62   1    0.211781    0.639309    0.414019    11.00000    0.12539    0.04509 =
         0.04483   -0.00072    0.00246   -0.00962
O63   1    0.032452    0.684088    0.392637    11.00000    0.12243    0.07029 =
         0.06835    0.00808   -0.01265   -0.00964
O64   1    0.148634    0.750000    0.397534    10.50000    0.11760    0.05803 =
         0.05522    0.00000   -0.00725    0.00000
O65   1    0.179872    0.694959    0.487980    11.00000    0.11416    0.07049 =
         0.06055    0.00522    0.00160   -0.01019
O66   1    0.330205    0.706544    0.411960    11.00000    0.11910    0.04096 =
         0.03884   -0.00026    0.00338   -0.00481
O67   1    0.209494    0.691724    0.324401    11.00000    0.12705    0.04597 =
         0.04332    0.00098   -0.00529   -0.00807
O68   1    0.328347    0.682990    0.239483    11.00000    0.14318    0.04128 =
         0.03841   -0.00524    0.00377   -0.00519
O69   1    0.332868    0.750000    0.306596    10.50000    0.13231    0.04037 =
         0.03731    0.00000    0.00226    0.00000
O70   1    0.349182    0.638313    0.338147    11.00000    0.13359    0.03575 =
         0.03511   -0.00354    0.00650   -0.00614
O72   1    0.519356    0.707296    0.452635    11.00000    0.10362    0.03410 =
         0.03675    0.00026    0.02642    0.00300
O73   1    0.676059    0.682712    0.319525    11.00000    0.12001    0.03585 =
         0.03642   -0.00071    0.03101   -0.00369
O74   1    0.479009    0.695139    0.330974    11.00000    0.12410    0.03437 =
         0.03532   -0.00161    0.01872   -0.00234
O75   1    0.615120    0.750000    0.373603    10.50000    0.11284    0.03444 =
         0.03858    0.00000    0.02960    0.00000
O76   1    0.701992    0.691217    0.441408    11.00000    0.10269    0.03629 =
         0.03964    0.00077    0.03213    0.00659
O77   1    0.766063    0.680307    0.564232    11.00000    0.09114    0.04825 =
         0.05005    0.00195    0.02504    0.01353
O78   1    0.690606    0.750000    0.516957    10.50000    0.08927    0.03862 =
         0.03946    0.00000    0.02777    0.00000
O79   1    0.573322    0.708115    0.576467    11.00000    0.08036    0.03799 =
         0.03995    0.00124    0.02278    0.00440
O81   1    0.515234    0.633952    0.673058    11.00000    0.08070    0.03795 =
         0.04452    0.00138    0.02178    0.00693

RESI  1
PART 1
W1    4    0.514393    0.750000    0.620882    20.50000    0.05684    0.03460 =
         0.02650    0.00000    0.01854    0.00000
O1    1    0.673028    0.750000    0.665197    20.50000    0.07421    0.04094 =
         0.04005    0.00000    0.01820    0.00000
O2    1    0.392222    0.750000    0.587862    20.50000    0.07525    0.03932 =
         0.04127    0.00000    0.01954    0.00000
O3    1    0.488887    0.710993    0.677250    21.00000    0.07639    0.03648 =
         0.03967    0.00095    0.02185    0.00422
O5    1    0.597789    0.681753    0.772948    21.00000    0.07611    0.03665 =
         0.04221    0.00142    0.01931    0.00486
O6    1    0.332518    0.668942    0.685890    21.00000    0.08178    0.05085 =
         0.05023    0.00188    0.02190    0.00478
O7    1    0.404708    0.711184    0.780749    21.00000    0.07140    0.03180 =
         0.03756    0.00249    0.01908    0.00367
O8    1    0.338476    0.750000    0.968129    20.50000    0.05647    0.02943 =
         0.03389    0.00000    0.01330    0.00000
O9    1    0.253069    0.750000    0.839347    20.50000    0.05872    0.03889 =
         0.03833    0.00000    0.01331    0.00000
O10   1    0.502788    0.750000    0.891071    20.50000    0.05845    0.02926 =
         0.03423    0.00000    0.01508    0.00000
U1    3    0.379592    0.750000    0.863845    20.50000    0.04657    0.02265 =
         0.02666    0.00000    0.01449    0.00000
W2    4    0.462501    0.677518    0.736862    21.00000    0.08959    0.02940 =
         0.04045    0.00250    0.03092    0.01236

RESI W3O 2
PART -1
AFIX   6
O8    1    0.433863    0.712314    0.638917   -20.50000    0.07649    0.03727 =
         0.03948    0.00120    0.02174    0.00436
O5    1    0.575091    0.757778    0.689100   -20.50000    0.07260    0.03708 =
         0.03755    0.00120    0.02021    0.00287
O7    1    0.708053    0.684982    0.706885   -20.50000    0.07513    0.03755 =
         0.04034    0.00149    0.01937    0.00342
O2S   1    0.513798    0.690487    0.745949   -20.50000    0.07535    0.03506 =
         0.03972    0.00182    0.02098    0.00479
O3    1    0.328794    0.699161    0.766453   -20.50000    0.07162    0.03429 =
         0.03877    0.00226    0.01971    0.00359
O4    1    0.569043    0.664398    0.861470   -20.50000    0.07298    0.03562 =
         0.03954    0.00190    0.01710    0.00309
O2    1    0.469492    0.730045    0.844267   -20.50000    0.06363    0.03105 =
         0.03585    0.00104    0.01666    0.00195
O7S   1    0.610519    0.772049    0.923190   -20.50000    0.05948    0.02972 =
         0.03464    0.00013    0.01508    0.00073
O6S   1    0.425007    0.763444    0.948624   -20.50000    0.05717    0.02875 =
         0.03345    0.00020    0.01469    0.00057
O5S   1    0.522983    0.804287    0.804688   -20.50000    0.05928    0.03014 =
         0.03479   -0.00026    0.01470    0.00078
O8S   1    0.344722    0.791922    0.836582   -20.50000    0.05762    0.02997 =
         0.03425    0.00022    0.01459    0.00052
W1    4    0.442404    0.683365    0.807626   -20.50000    0.06940    0.03219 =
         0.03819    0.00252    0.01937    0.00395
W2    4    0.575434    0.694028    0.673531   -20.50000    0.07621    0.03780 =
         0.03995    0.00216    0.02083    0.00428
W3    4    0.479450    0.779736    0.886446   -20.50000    0.05892    0.02986 =
         0.03533   -0.00028    0.01334    0.00038
AFIX   0

RESI  4
W1    4   10.039429   10.684020   10.706800    20.50000    0.07148    0.08807 =
         0.05470    0.03237    0.00794   -0.01846
O1    1   10.110500   10.750000   10.562901    20.50000    0.11224    0.08417 =
         0.06703    0.00609    0.00586   -0.00922
O2    1    9.967400   10.685500   10.511001    20.50000    0.10980    0.08487 =
         0.06882    0.00914    0.00321   -0.01162
O3    1   10.237900   10.680600   10.580400    20.50000    0.10351    0.07605 =
         0.06323    0.00589    0.01001   -0.00903
O4    1    0.088575    0.632579    0.548344    21.00000    0.11190    0.08793 =
         0.07677    0.01002    0.00976   -0.01210
O5    1    9.872409   10.675270   10.680140    20.50000    0.08396    0.08135 =
         0.06218    0.01379    0.00701   -0.01088
O6    1    0.172783    0.684242    0.734112    20.50000    0.08136    0.07009 =
         0.05867    0.01077    0.01344   -0.00771
W2    4    0.097549    0.687668    0.553264    20.50000    0.12199    0.10080 =
         0.07394    0.01692    0.01331   -0.03143
W3    4   -0.058095    0.774701    0.755845    20.50000    0.07792    0.07679 =
         0.08535    0.01230    0.01160    0.00073
O7    1   10.070489   10.688261   10.635750    20.50000    0.09241    0.08253 =
         0.06310    0.01366    0.00935   -0.01520
O8    1   10.004600   10.733300   10.719100    20.50000    0.08055    0.07795 =
         0.06438    0.01286    0.01051   -0.00858
O9    1   10.086429   10.802310   10.734059    20.50000    0.07633    0.06949 =
         0.06278    0.01018    0.01727   -0.00282
O10   1    0.021496    0.760550    0.824689    20.50000    0.07886    0.07000 =
         0.06389    0.00371    0.00892   -0.00187
O11   1   -0.090468   10.802150   10.686440    20.50000    0.08388    0.07288 =
         0.07151    0.00706    0.00979   -0.00308
O12   1    9.839399   10.750000   10.773600    20.50000    0.07994    0.07606 =
         0.07551    0.00490    0.01435   -0.00177

RESI W2U 3
PART 2
W1    4   10.169430   10.750000   10.532849   -20.50000    0.11009    0.07870 =
         0.06336    0.00000    0.01116    0.00000
O1    1   10.326020   10.750000   10.578880   -20.50000    0.09237    0.06176 =
         0.05264    0.00000    0.01440    0.00000
O2    1   10.042549   10.750000   10.500000   -20.50000    0.11166    0.07978 =
         0.06492    0.00000    0.00447    0.00000
O3    1   10.135070   10.711130   10.586639   -21.00000    0.10221    0.08060 =
         0.06405    0.00936    0.00904   -0.01251
O5    1   10.229040   10.673450   10.679910   -21.00000    0.08792    0.07215 =
         0.05818    0.00987    0.01247   -0.01082
O4    1   10.180310   10.642600   10.586589   -21.00000    0.10180    0.07663 =
         0.06070    0.00873    0.00975   -0.01410
O7    1   10.044700   10.713270   10.688761   -21.00000    0.08447    0.07840 =
         0.06348    0.01124    0.00915   -0.00981
AFIX   6
O6    1   -0.030246   10.677770   10.590489   -21.00000    0.09619    0.08362 =
         0.06422    0.01351    0.00758   -0.01480
O8    1   -0.010296    0.750010    0.879024   -20.50000    0.07093    0.05904 =
         0.06207    0.00000    0.01317    0.00000
O9    1   -0.079664    0.750007    0.735403   -20.50000    0.08066    0.07751 =
         0.06719    0.00000    0.00769    0.00000
O10   1    0.157311    0.750002    0.809029   -20.50000    0.07262    0.06028 =
         0.05616    0.00000    0.01317    0.00000
U1    3    0.035203    0.750005    0.775696   -20.50000    0.07596    0.07517 =
         0.06387    0.00000    0.00815    0.00000
W2    4    0.100730    0.677738    0.644654   -21.00000    0.09245    0.08109 =
         0.06369    0.01280    0.00939   -0.01455
AFIX   0
HKLF 4


REM  a_a.res in P2(1)/m
REM R1 =  0.0943 for   12224 Fo > 4sig(Fo)  and  0.1362 for all   18444 data
REM   1242 parameters refined using   4087 restraints

END

WGHT      0.0239   1797.0437

REM Highest difference peak  4.189,  deepest hole -3.471,  1-sigma level  0.450
Q1    1  -0.0023  0.7048  0.7046  11.00000  0.05    4.19
Q2    1   0.0370  0.6727  0.6955  11.00000  0.05    3.84
Q3    1  -0.0791  0.6167  0.8068  11.00000  0.05    3.47
Q4    1   0.2285  0.5073  0.6294  11.00000  0.05    3.13
Q5    1  -0.2797  0.7500  0.7901  10.50000  0.05    2.86
Q6    1   0.1166  0.4912  0.7716  11.00000  0.05    2.80
Q7    1   0.0362  0.5137  0.7457  11.00000  0.05    2.69
Q8    1  -0.0716  0.6524  0.8186  11.00000  0.05    2.39
Q9    1   0.3639  0.5904  0.3972  11.00000  0.05    2.37
Q10   1   0.2382  0.7434  0.6824  11.00000  0.05    2.31
;
_shelx_res_checksum                97672
_shelx_hkl_file
;
   2   0   0 1689.83   92.99
  -2   0   0 1792.12   92.59
  -2   0   0 1708.93   93.19
   3   0   0 1084.39   62.29
  -3   0   0 1153.18   61.69
  -3   0   0 1130.09   62.69
   4   0   0   65.49    9.30
  -4   0   0   75.39    8.90
  -4   0   0   74.19   10.60
  -5   0   0  171.38   16.10
  -5   0   0  148.29   12.20
   5   0   0  164.78   14.20
  -6   0   0  280.57   22.50
   6   0   0  297.97   22.00
  -6   0   0  302.37   20.50
  -7   0   0  129.09   17.80
  -8   0   0   -9.30    7.30
  -9   0   0   17.20   11.60
 -10   0   0   30.20   16.10
 -11   0   0   35.20   16.00
 -12   0   0   96.69   22.10
 -13   0   0   12.30   17.50
 -14   0   0    8.60   19.10
 -15   0   0    2.60   16.80
 -16   0   0    3.40   16.30
 -17   0   0   26.10   21.40
   2  -1   0    9.20    2.60
  -2  -1   0   10.20    2.50
  -2  -1   0   14.50    3.30
   2  -1   0   10.80    2.80
  -2   1   0   10.50    2.60
   2   1   0    7.90    2.70
  -2   1   0   15.40    3.30
  -3  -1   0   20.00    5.20
   3  -1   0   20.70    5.10
   3  -1   0   14.60    4.30
  -3  -1   0   14.00    3.60
  -3   1   0   17.90    4.40
   3   1   0   20.80    4.90
  -3   1   0   28.00    5.50
  -4  -1   0  477.85   29.10
   4  -1   0  450.65   28.10
  -4  -1   0  422.76   26.90
   4   1   0  457.15   28.40
  -4   1   0  434.76   27.30
  -4   1   0  462.35   28.90
  -5  -1   0  108.79   11.80
   5  -1   0  131.29   11.70
  -5  -1   0  132.99   11.60
   5   1   0  107.19   11.10
  -5   1   0  104.49   10.10
   6  -1   0   22.00    6.80
  -6  -1   0   27.80    8.00
  -6  -1   0    2.80    4.00
  -6   1   0   10.10    4.50
  -6   1   0   25.80    8.00
   6   1   0   16.50    6.00
  -7  -1   0    9.70    6.80
  -7   1   0    7.20    7.00
  -8  -1   0   10.10    8.70
  -8   1   0    7.60    9.00
  -9  -1   0  -15.80    9.60
  -9   1   0   -1.30    9.20
 -10  -1   0   93.49   20.70
 -10   1   0   71.89   18.40
 -11  -1   0   14.40   13.00
 -11   1   0    9.40   13.20
 -12  -1   0   42.80   17.40
 -12   1   0   45.80   18.70
 -13  -1   0   43.20   20.10
 -13   1   0   15.00   16.10
 -14  -1   0   -8.70   16.00
 -14   1   0   -2.40   15.20
 -15  -1   0   -4.10   19.30
 -15   1   0  -16.80   24.70
 -16  -1   0    2.20   18.50
 -16   1   0   13.80   22.40
 -17  -1   0   -3.40   15.90
 -17   1   0    4.60   21.20
   2  -2   0   76.19    6.00
   2  -2   0   69.19    6.00
  -2  -2   0   78.29    6.70
   2   2   0   68.89    6.30
  -2   2   0   73.79    6.30
  -2   2   0   70.09    5.80
  -3  -2   0   99.89    8.00
   3  -2   0  108.69    9.00
   3  -2   0  104.59    8.90
  -3  -2   0  117.49    9.80
  -3   2   0  110.59    8.90
   3   2   0  105.99    9.40
  -3   2   0  117.69    9.60
   4  -2   0  463.05   30.40
  -4  -2   0  504.65   29.50
   4  -2   0  514.15   30.60
  -4  -2   0  529.75   31.70
  -4   2   0  506.05   30.20
  -4   2   0  479.25   31.00
   4   2   0  494.85   30.90
   5  -2   0    1.20    3.90
  -5  -2   0    8.00    5.70
  -5   2   0   -1.00    2.90
   5   2   0    4.80    4.90
  -6  -2   0    9.50    4.30
  -6  -2   0   22.40    8.20
   6  -2   0   17.80    6.00
  -6   2   0   13.00    6.50
   6   2   0    4.90    6.30
  -6   2   0   10.30    6.90
  -7  -2   0  165.88   16.80
  -7   2   0  161.28   16.90
  -8  -2   0   65.89   15.10
  -8   2   0   70.59   14.70
  -9  -2   0   75.19   16.50
  -9   2   0   91.79   18.10
 -10  -2   0   -1.10   10.00
 -10   2   0    2.50   10.00
 -11  -2   0   73.89   19.70
 -11   2   0   66.39   18.70
 -12  -2   0   36.50   17.80
 -12   2   0   45.10   17.90
 -13  -2   0   10.20   15.40
 -13   2   0    9.00   15.40
 -14  -2   0   13.10   18.80
 -14   2   0   20.20   18.70
 -15  -2   0   -7.10   17.00
 -15   2   0   10.40   25.30
 -16  -2   0  -13.80   17.00
 -16   2   0    4.70   18.60
 -17  -2   0   36.70   25.50
 -17   2   0   -5.00   19.20
   1  -3   0 1023.00   54.79
   1  -3   0 1021.60   54.79
  -1  -3   0  996.20   55.09
  -1  -3   0 1023.40   55.19
  -1   3   0 1072.09   55.49
  -1   3   0  977.70   54.49
  -2  -3   0 1156.78   61.29
   2  -3   0 1158.58   60.79
   2  -3   0 1079.69   60.29
  -2   3   0 1060.49   60.39
   2   3   0 1097.89   61.09
  -2   3   0 1126.59   60.69
   3  -3   0  481.95   29.30
   3  -3   0  519.45   29.80
  -3  -3   0  491.55   30.40
   3   3   0  485.95   30.20
  -3   3   0  489.15   29.50
  -3   3   0  540.65   30.20
  -4  -3   0   18.20    4.30
  -4  -3   0    9.40    5.40
   4  -3   0   16.70    5.40
   4  -3   0   16.10    4.90
  -4   3   0    6.90    4.90
  -4   3   0   12.50    4.60
   4   3   0   25.20    6.20
   5  -3   0    1.80    3.80
  -5  -3   0    6.10    5.60
  -5  -3   0    6.50    3.50
   5  -3   0    0.90    4.40
   5   3   0    4.30    4.70
  -5   3   0   -1.50    2.90
   6  -3   0   11.50    5.40
  -6  -3   0   12.60    6.70
  -6  -3   0   12.30    4.10
  -6   3   0   10.10    6.90
  -7  -3   0    3.10    7.20
  -7   3   0    3.70    6.70
  -8  -3   0    0.40    8.30
  -8   3   0   -4.60    7.60
  -9  -3   0   52.79   15.10
  -9   3   0   71.49   15.70
 -10  -3   0  -13.90   20.30
 -10   3   0   12.00   12.00
 -11  -3   0   34.50   17.00
 -11   3   0   10.50   12.80
 -12  -3   0   57.49   19.20
 -12   3   0   43.40   16.60
 -13  -3   0  -15.20   11.90
 -13   3   0   -4.80   15.30
 -14  -3   0   29.70   20.30
 -14   3   0   81.39   25.90
 -15  -3   0  -17.00   14.90
 -16  -3   0   45.70   21.90
 -16   3   0   -6.50   18.60
 -17  -3   0   -1.80   19.00
 -17   3   0  -31.40   17.10
   0  -4   0   81.69    5.10
   0  -4   0   80.19    6.00
   0   4   0   85.89    5.20
   0   4   0   81.29    5.50
   0   4   0   91.19    8.00
  -1  -4   0    7.60    1.10
   1  -4   0    4.70    1.80
  -1  -4   0   19.20    3.40
  -1  -4   0    5.40    2.10
   1  -4   0    3.30    1.50
   1  -4   0    9.40    1.90
   1   4   0    9.00    1.10
   1   4   0    4.20    2.10
  -1   4   0    4.00    1.90
  -1   4   0    3.30    1.60
  -1   4   0    7.60    1.90
   1   4   0   18.80    3.40
   2  -4   0  128.99    9.30
   2  -4   0  118.09    8.50
  -2  -4   0  145.69    9.90
  -2   4   0  117.99    9.00
  -2   4   0  109.89    8.70
   2   4   0  145.99    9.90
   3  -4   0   59.79    7.90
  -3  -4   0   71.89    9.20
   3  -4   0   65.19    6.60
  -3   4   0   60.99    6.50
   3   4   0   56.69    6.90
  -3   4   0   67.19    7.30
  -4  -4   0  450.05   29.00
   4  -4   0  423.06   27.40
  -4  -4   0  420.96   26.20
   4  -4   0  428.66   27.80
  -4   4   0  460.55   28.50
  -4   4   0  467.05   29.20
   4   4   0  505.05   31.00
  -5  -4   0   28.60    8.30
   5  -4   0    6.90    4.60
  -5  -4   0   17.80    4.80
   5   4   0   22.40    6.50
  -5   4   0   21.60    5.90
  -6  -4   0   25.60    5.60
  -6  -4   0   33.40    9.30
   6  -4   0   18.40    6.80
  -6   4   0   12.90    7.70
  -7  -4   0   62.79   13.40
  -7   4   0   77.29   14.00
  -8  -4   0   10.10    8.00
  -8   4   0   24.70   10.50
  -9  -4   0   18.20   12.10
  -9   4   0   15.30   10.90
 -10  -4   0   -5.90   19.00
 -10   4   0   34.00   14.30
 -11  -4   0   14.20   13.10
 -11   4   0   21.20   15.00
 -12  -4   0   13.10   14.80
 -12   4   0   12.80   16.90
 -13  -4   0  -21.50   13.40
 -13   4   0   -0.20   16.10
 -14  -4   0    8.40   15.30
 -14   4   0    8.00   18.80
 -15  -4   0   -2.10   18.90
 -15   4   0   20.30   25.50
 -16  -4   0   22.50   18.60
 -16   4   0   44.40   25.10
 -17  -4   0  -13.20   16.50
 -17   4   0    3.30   22.60
   0  -5   0    4.50    1.40
   0  -5   0    2.60    1.60
   0  -5   0    7.30    1.80
   0   5   0    6.50    2.20
   0   5   0   10.70    2.60
   0   5   0    6.80    1.90
   0   5   0    5.60    1.40
  -1  -5   0  290.27   16.70
   1  -5   0  316.17   18.30
  -1  -5   0  328.57   18.70
   1  -5   0  315.37   17.90
   1  -5   0  306.27   17.50
  -1  -5   0  307.37   18.70
  -1   5   0  308.17   17.90
   1   5   0  301.37   18.50
   1   5   0  308.97   18.70
   1   5   0  318.57   16.70
  -1   5   0  300.57   17.70
  -1   5   0  295.17   18.20
  -2  -5   0   17.50    4.30
   2  -5   0    7.90    2.70
   2  -5   0    6.80    2.90
   2   5   0   14.10    4.20
  -2   5   0   11.00    3.20
  -2   5   0   13.60    3.40
  -2   5   0   12.70    3.60
  -3  -5   0  118.29   10.40
   3  -5   0  118.19    9.30
   3  -5   0  129.09   10.00
  -3   5   0  119.79    9.70
  -3   5   0  121.99    9.70
   3   5   0  108.29   10.10
  -4  -5   0  707.13   42.30
   4  -5   0  676.53   41.00
   4  -5   0  667.03   40.40
  -4   5   0  740.23   41.60
   4   5   0  702.83   43.60
  -4   5   0  685.03   42.20
  -5  -5   0  105.79   11.90
  -5  -5   0  118.99    9.60
   5  -5   0  115.49   11.30
   5   5   0  120.19   11.80
  -5   5   0  104.49   10.20
  -6  -5   0    3.20    3.50
   6  -5   0    4.10    4.20
   6  -5   0    3.80    4.40
  -6  -5   0   -3.20    4.30
  -6   5   0    6.20    5.60
  -7  -5   0   73.99   11.80
  -7  -5   0   87.09   14.70
  -7   5   0   95.79   15.20
  -8  -5   0   27.40   10.50
  -8   5   0   20.00   10.10
  -9  -5   0   88.59   18.30
  -9   5   0  121.69   20.60
 -10  -5   0   24.80   13.50
 -10   5   0   20.50   13.40
 -11  -5   0   38.50   15.90
 -11   5   0   14.50   13.00
 -12  -5   0   46.90   16.80
 -12   5   0   86.59   23.00
 -13  -5   0  -23.70   14.20
 -13   5   0   -2.50   15.10
 -14  -5   0   42.70   19.30
 -14   5   0   33.50   23.20
 -15  -5   0  -11.10   18.30
 -15   5   0   14.50   25.20
 -16  -5   0   23.30   19.10
 -16   5   0   47.90   23.40
 -17  -5   0   10.50   18.40
 -17   5   0   15.70   22.20
   0  -6   0  656.33   36.80
   0  -6   0  646.24   35.90
   0  -6   0  681.23   35.50
   0   6   0  654.03   36.80
   0   6   0  660.23   35.50
   0   6   0  644.54   36.80
   0   6   0  635.04   36.00
  -1  -6   0  131.59    7.90
   1  -6   0  134.39    9.00
   1  -6   0  139.59    8.80
  -1  -6   0  139.59   10.10
  -1  -6   0  143.79   10.10
   1  -6   0  136.99    9.60
   1   6   0  140.49   10.00
  -1   6   0  131.49    8.90
   1   6   0  140.19   10.10
  -1   6   0  133.49    9.60
  -1   6   0  137.29    9.10
   1   6   0  132.89    7.90
   2  -6   0  166.78   11.90
   2  -6   0  183.98   12.00
  -2  -6   0  169.68   12.60
   2  -6   0  178.38   11.30
  -2  -6   0  184.98   12.90
  -2  -6   0  178.78   10.20
  -2   6   0  173.98   12.00
   2   6   0  173.38   12.70
  -2   6   0  157.48   11.30
  -2   6   0  168.88   11.80
   3  -6   0   84.99    7.50
   3  -6   0   79.09    8.10
  -3  -6   0   84.09    8.90
  -3   6   0   93.89    8.20
   3   6   0   94.09    8.90
  -3   6   0   89.99    8.00
  -3   6   0   83.39    8.20
  -4  -6   0 1857.41  103.69
   4  -6   0 1901.51  102.79
   4  -6   0 1759.52  101.49
  -4   6   0 1976.60  102.59
  -4   6   0 1855.91  102.49
   4   6   0 1843.02  103.29
  -5  -6   0  412.46   28.20
   5  -6   0  393.66   26.70
  -5  -6   0  394.36   24.60
   5   6   0  402.06   27.50
  -5   6   0  415.06   26.60
   6  -6   0   47.20    9.40
  -6  -6   0   40.70    7.10
  -6  -6   0   45.30   10.70
   6  -6   0   58.09    9.30
  -6   6   0   58.09   11.00
  -7  -6   0   60.59   12.70
  -7  -6   0   34.00    7.20
  -7   6   0   43.20   10.80
  -8  -6   0  753.02   50.69
  -8   6   0  738.73   49.80
  -9  -6   0  -10.40    8.00
  -9   6   0   15.30   10.60
 -10  -6   0   -1.30    9.80
 -10   6   0   17.20   11.40
 -11  -6   0   62.39   18.30
 -11   6   0   74.99   19.50
 -12  -6   0   32.50   15.60
 -12   6   0   43.90   20.00
 -13  -6   0   54.29   19.80
 -13   6   0   37.70   20.00
 -14  -6   0    9.80   16.80
 -14   6   0   26.30   19.60
 -15  -6   0   -9.10   16.40
 -15   6   0   12.70   29.60
 -16  -6   0   39.40   19.70
 -16   6   0   54.29   24.40
 -17  -6   0   26.20   23.80
 -17   6   0    8.60   18.80
   0  -7   0   -0.30    1.50
   0  -7   0    8.20    3.00
   0  -7   0   -1.00    1.40
   0   7   0   -1.50    2.20
   0   7   0    2.30    2.50
   0   7   0    1.50    1.50
   0   7   0    1.60    1.80
   1  -7   0  367.16   20.60
   1  -7   0  369.06   21.30
  -1  -7   0  364.86   19.30
   1  -7   0  337.37   20.10
  -1  -7   0  366.76   21.60
  -1  -7   0  353.56   21.70
   1   7   0  328.07   21.50
  -1   7   0  349.96   20.50
  -1   7   0  354.46   21.30
  -1   7   0  323.17   20.30
   1   7   0  327.17   21.60
   1   7   0  353.66   19.20
   2  -7   0  419.26   24.00
   2  -7   0  372.96   22.80
  -2  -7   0  426.96   24.80
  -2  -7   0  393.96   24.80
  -2  -7   0  414.86   21.70
   2  -7   0  422.36   23.90
   2   7   0  384.56   24.50
  -2   7   0  335.67   22.90
  -2   7   0  392.06   23.90
  -2   7   0  394.66   23.80
  -3  -7   0  217.18   16.90
   3  -7   0  236.38   16.40
   3  -7   0  252.87   15.70
  -3   7   0  234.18   16.30
  -3   7   0  267.67   16.60
   3   7   0  207.18   16.50
  -3   7   0  250.97   16.20
  -4  -7   0  625.74   42.90
   4  -7   0  621.94   41.60
   4  -7   0  701.93   39.50
  -4   7   0  686.33   40.30
   4   7   0  679.13   41.20
  -4   7   0  728.23   40.30
  -4   7   0  665.03   40.20
  -5  -7   0  161.78   14.60
   5  -7   0  118.09   12.60
  -5  -7   0  138.09   10.90
  -5   7   0  201.98   16.60
  -5   7   0  136.19   12.40
   5   7   0  167.58   14.40
   6  -7   0  142.09   13.40
  -6  -7   0  140.19   14.50
  -6  -7   0  130.09   11.10
   6  -7   0  121.99   11.90
  -6   7   0  148.99   14.30
  -7  -7   0  277.07   24.50
  -7  -7   0  274.67   19.50
  -7   7   0  289.37   23.60
  -8  -7   0   31.00   12.20
  -8   7   0   25.40   11.20
  -9  -7   0   21.90   11.20
  -9   7   0   10.70   11.20
 -10  -7   0   19.20   12.10
 -10   7   0   20.10   13.30
 -11  -7   0   10.60   14.60
 -11   7   0    8.50   12.70
 -12  -7   0    8.40   13.20
 -12   7   0   24.60   15.30
 -13  -7   0   -0.80   16.70
 -13   7   0    3.70   14.60
 -14  -7   0   -9.50   13.10
 -14   7   0   38.70   21.10
 -15  -7   0   -8.60   18.20
 -15   7   0    8.30   21.60
 -16  -7   0   29.10   23.00
 -16   7   0   20.60   23.70
 -17  -7   0   -0.30   25.00
 -17   7   0   19.10   22.70
   0  -8   0  495.05   28.90
   0  -8   0  501.95   27.00
   0   8   0  470.65   28.80
   0   8   0  478.85   28.80
   0   8   0  466.05   27.70
   0   8   0  496.95   27.00
  -1  -8   0  113.59    9.40
   1  -8   0  107.99    8.20
   1  -8   0  103.19    9.10
   1  -8   0  102.69    7.80
  -1  -8   0  115.69    7.00
  -1  -8   0  118.99    9.50
   1   8   0  115.89    7.00
   1   8   0  120.19    9.60
  -1   8   0  102.09    8.10
  -1   8   0  106.29    8.10
   1   8   0  112.89    9.50
  -1   8   0  114.39    9.10
  -2  -8   0   29.30    3.10
   2  -8   0   26.60    5.20
  -2  -8   0   40.80    6.70
  -2  -8   0   41.50    6.60
   2  -8   0   36.20    6.00
   2  -8   0   40.90    5.40
  -2   8   0   40.60    6.00
   2   8   0   45.60    7.10
  -2   8   0   33.70    5.30
   2   8   0   31.70    6.20
  -2   8   0   40.30    5.60
   3  -8   0  452.15   26.40
   3  -8   0  467.95   27.60
  -3  -8   0  447.66   28.30
  -3  -8   0  428.66   28.40
   3   8   0  461.45   30.00
  -3   8   0  460.85   27.40
  -3   8   0  396.66   26.60
   4  -8   0  402.76   25.90
   4  -8   0  401.16   27.10
  -4  -8   0  443.46   28.40
  -4   8   0  436.26   27.20
   4   8   0  444.36   28.20
  -4   8   0  416.16   26.80
  -4   8   0  417.96   27.00
  -5  -8   0  148.79   14.60
   5  -8   0  137.19   13.30
  -5   8   0  171.48   14.60
  -6  -8   0  560.44   34.80
   6  -8   0  583.54   37.80
   6  -8   0  579.94   36.30
  -6  -8   0  587.24   39.20
  -6   8   0  634.54   39.00
   7  -8   0  251.87   20.80
  -7  -8   0  238.28   22.70
  -7  -8   0  239.68   17.70
  -7   8   0  258.67   22.20
  -8  -8   0  318.37   27.30
  -8   8   0  281.37   26.20
  -9  -8   0  104.79   19.60
  -9   8   0   44.60   14.30
 -10  -8   0   69.89   17.80
 -10   8   0   51.99   15.70
 -11  -8   0   11.50   14.20
 -11   8   0   15.40   12.70
 -12  -8   0   11.40   14.40
 -12   8   0   35.80   18.30
 -13  -8   0   16.00   15.70
 -13   8   0    5.80   15.30
 -14  -8   0   -4.60   14.90
 -14   8   0   10.10   17.90
 -15  -8   0  -12.80   19.30
 -15   8   0   -0.30   23.20
 -16  -8   0   -9.70   17.30
 -16   8   0   28.00   20.80
 -17  -8   0   19.30   21.40
 -17   8   0   -5.80   24.40
   0  -9   0   14.40    3.00
   0  -9   0   11.90    3.80
   0   9   0   38.30    6.40
   0   9   0   18.60    3.20
   0   9   0   14.50    3.60
   0   9   0   12.70    3.60
   1  -9   0   33.50    5.00
  -1  -9   0   23.40    5.60
  -1  -9   0   23.30    3.20
   1  -9   0   41.10    4.30
   1  -9   0   24.70    5.00
   1   9   0   29.60    3.00
   1   9   0   21.90    5.20
  -1   9   0   40.50    4.50
  -1   9   0   33.80    5.10
  -1   9   0   25.70    4.90
   2  -9   0  407.36   23.70
  -2  -9   0  418.16   25.10
   2  -9   0  387.86   23.90
  -2  -9   0  407.76   25.20
   2  -9   0  365.56   22.60
  -2  -9   0  394.86   21.30
   2   9   0  396.36   24.90
   2   9   0  389.56   24.70
  -2   9   0  328.17   22.70
  -2   9   0  383.16   24.20
  -2   9   0  365.56   23.30
   3  -9   0   93.89    8.10
  -3  -9   0   88.09    9.90
   3  -9   0   98.99    9.30
  -3  -9   0   99.89    6.70
  -3  -9   0  102.49   10.40
  -3   9   0   94.09    8.80
   3   9   0   94.99    9.70
  -3   9   0   93.49    9.00
  -3   9   0  112.29   10.30
  -4  -9   0  399.76   26.30
   4  -9   0  371.76   25.10
   4  -9   0  374.96   23.70
  -4  -9   0  404.96   26.90
  -4   9   0  355.16   24.50
   4   9   0  401.06   26.10
  -4   9   0  367.56   24.90
  -4   9   0  377.26   24.90
   5  -9   0  122.79   11.80
  -5  -9   0  103.09   12.40
  -5   9   0  113.29   11.90
   6  -9   0  335.97   23.30
  -6  -9   0  318.77   25.80
   6  -9   0  343.77   24.60
  -6   9   0  337.87   25.30
  -7  -9   0  107.79   10.30
  -7  -9   0  124.59   17.90
   7  -9   0   99.89   15.00
  -7   9   0  110.39   16.80
  -8  -9   0  180.48   20.10
  -8   9   0  179.18   23.90
  -9  -9   0  268.17   26.00
  -9   9   0  238.88   24.80
 -10  -9   0   23.10   14.10
 -10   9   0   28.70   13.20
 -11  -9   0   16.90   16.40
 -11   9   0    2.50   13.20
 -12  -9   0   10.50   12.60
 -12   9   0   -1.90   15.00
 -13  -9   0   21.10   18.70
 -13   9   0   -2.60   18.20
 -14  -9   0   -8.90   14.90
 -14   9   0   25.50   22.60
 -15  -9   0  -19.80   19.40
 -15   9   0    6.10   20.00
 -16  -9   0   61.89   28.00
 -16   9   0   46.80   24.30
 -17  -9   0   25.10   28.90
 -17   9   0    5.70   23.50
   0 -10   0 1212.18   63.29
   0 -10   0 1236.38   65.79
   0  10   0 1198.78   65.89
   0  10   0 1186.28   63.29
   0  10   0 1124.69   65.49
   0  10   0 1070.99   64.09
  -1 -10   0 1604.14   84.89
  -1 -10   0 1546.95   81.49
   1 -10   0 1509.35   82.59
   1 -10   0 1583.64   84.39
   1 -10   0 1499.15   82.79
  -1 -10   0 1631.84   84.69
   1  10   0 1539.55   81.39
   1  10   0 1569.14   85.09
  -1  10   0 1522.75   82.89
   1  10   0 1458.65   83.29
  -1  10   0 1340.27   82.69
  -1  10   0 1571.04   84.49
   1  10   0 1524.85   84.59
   2 -10   0   73.39    8.80
  -2 -10   0   68.19    9.70
   2 -10   0   67.69    8.10
  -2 -10   0   49.50    4.10
   2 -10   0   45.80    5.30
  -2 -10   0   65.19    9.40
  -2  10   0   49.99    6.90
   2  10   0   77.39    9.80
  -2  10   0   58.29    7.20
  -2  10   0   96.79   14.40
   2  10   0   49.60    4.00
   2  10   0   67.09    8.80
  -3 -10   0  128.49   15.70
   3 -10   0  109.29    9.70
  -3 -10   0   84.39    9.90
   3 -10   0  100.39    8.50
   3 -10   0  109.09   10.00
  -3 -10   0   85.29    6.60
   3  10   0   82.69   10.00
  -3  10   0  105.89    9.80
  -3  10   0  109.69    9.20
  -3  10   0  107.49    9.60
   4 -10   0  300.17   22.10
  -4 -10   0  330.97   19.20
   4 -10   0  317.37   21.00
  -4 -10   0  320.77   23.80
  -4 -10   0  380.66   24.20
  -4  10   0  296.07   21.90
   4  10   0  360.26   23.90
  -4  10   0  350.06   22.50
  -4  10   0  293.67   21.80
  -5 -10   0  279.57   22.30
   5 -10   0  275.27   21.20
   5 -10   0  306.67   21.40
  -5  10   0  273.27   20.70
  -6 -10   0  242.98   18.30
   6 -10   0  261.97   19.00
  -6 -10   0  253.07   21.80
   6 -10   0  254.47   20.40
  -6  10   0  281.77   21.30
   7 -10   0    4.10    7.00
  -7 -10   0   42.10   12.60
  -7 -10   0   25.50    6.20
  -7  10   0   45.70   11.10
  -8 -10   0  217.28   21.70
  -8  10   0  170.08   20.60
  -9 -10   0  101.09   19.20
  -9  10   0   96.19   18.50
 -10 -10   0   57.89   17.20
 -10  10   0   82.09   18.60
 -11 -10   0  -10.90   13.80
 -11  10   0   13.40   12.70
 -12 -10   0   38.40   20.00
 -12  10   0   14.80   16.00
 -13 -10   0  -24.30   14.80
 -13  10   0  -10.10   16.20
 -14 -10   0   -3.40   20.20
 -14  10   0   33.70   19.80
 -15 -10   0   22.30   21.90
 -15  10   0   -1.30   20.30
 -16 -10   0   59.69   25.60
 -16  10   0   53.39   26.30
 -17 -10   0   32.20   25.10
 -17  10   0   -0.80   25.40
   0 -11   0   19.50    5.10
   0 -11   0   18.80    3.60
   0  11   0   22.30    3.80
   0  11   0   34.10    5.60
   0  11   0   13.00    4.70
   0  11   0   34.00    6.40
  -1 -11   0  138.29    9.10
   1 -11   0  141.99   11.60
  -1 -11   0  147.79   12.20
   1 -11   0  143.89   10.20
   1 -11   0  156.28   10.80
  -1 -11   0  145.09   12.00
   1  11   0  144.49   12.00
   1  11   0  130.09   10.90
   1  11   0  136.99    9.00
   1  11   0  145.69   12.20
  -1  11   0  145.59   10.70
  -1  11   0  149.49   13.00
  -1  11   0  146.09   10.50
  -2 -11   0  269.57   19.10
  -2 -11   0  284.67   19.90
   2 -11   0  265.37   17.00
   2 -11   0  292.57   18.20
  -2 -11   0  264.67   15.50
   2 -11   0  257.97   19.60
  -2  11   0  277.97   18.90
  -2  11   0  278.67   18.00
  -2  11   0  270.87   17.80
   2  11   0  260.67   19.40
   2  11   0  268.27   15.40
   2  11   0  260.07   20.40
  -3 -11   0   20.20    6.80
  -3 -11   0   34.40    7.10
   3 -11   0   21.20    4.70
   3 -11   0   15.80    5.00
  -3 -11   0   21.40    3.20
   3 -11   0   19.90    6.50
   3  11   0   42.80    7.80
  -3  11   0   24.50    5.70
  -3  11   0   18.50    5.10
  -3  11   0    9.70    4.00
   4 -11   0   64.69    9.20
  -4 -11   0   50.79    5.00
   4 -11   0   62.09    8.30
  -4 -11   0   69.59   11.30
  -4 -11   0   39.10    8.80
  -4  11   0   58.59    9.00
  -4  11   0   64.49    9.50
   4  11   0   59.99   11.20
  -5 -11   0   56.79   10.60
  -5 -11   0   39.20    9.50
   5 -11   0   39.90    8.40
   5 -11   0   37.10    8.10
  -5  11   0   36.80    8.00
   6 -11   0    8.50    4.80
  -6 -11   0    2.20    7.80
  -6 -11   0   12.30    4.10
   6 -11   0    9.00    6.20
  -6  11   0    9.90    5.80
  -7 -11   0  307.87   25.20
  -7 -11   0  213.78   17.10
   7 -11   0  246.68   21.30
  -8 -11   0  245.68   24.40
  -8  11   0  213.28   22.00
  -9 -11   0   23.50   13.00
  -9  11   0   -0.60    9.60
 -10 -11   0   35.00   14.70
 -10  11   0   51.39   16.00
 -11 -11   0  -17.50   10.40
 -11  11   0   -9.10   10.60
 -12 -11   0   -5.00   14.30
 -12  11   0   21.90   17.30
 -13 -11   0   10.00   16.90
 -13  11   0   33.00   21.10
 -14 -11   0   26.60   17.50
 -14  11   0   10.30   18.80
 -15 -11   0  -10.10   17.50
 -15  11   0   -4.60   21.60
 -16 -11   0   15.10   25.30
 -16  11   0   37.20   26.90
   0 -12   0 2436.56  131.89
   0 -12   0 2416.46  129.09
   0  12   0 2365.06  129.09
   0  12   0 2296.07  131.79
   0  12   0 2450.45  130.49
   0  12   0 2567.74  132.59
  -1 -12   0   73.69    8.30
  -1 -12   0   75.49   10.30
  -1 -12   0   71.59    5.40
   1 -12   0   63.09    6.20
   1 -12   0   77.19    9.50
   1 -12   0   65.79    6.60
  -1  12   0   57.79    6.90
   1  12   0   71.19    9.80
   1  12   0   61.59    5.20
  -1  12   0   77.49   10.30
   1  12   0   81.29    9.00
   1  12   0   72.99    7.50
  -1  12   0   59.69    6.20
  -2 -12   0  131.79   13.30
   2 -12   0  114.29   10.60
  -2 -12   0  106.29   10.50
   2 -12   0  119.69    9.90
  -2 -12   0  120.09    7.60
   2 -12   0  111.39    8.90
  -2  12   0  120.09    9.90
   2  12   0  105.49    7.30
   2  12   0  104.09   10.80
  -2  12   0  110.79    9.80
   2  12   0  123.09   11.30
  -2  12   0  113.49   10.50
  -3 -12   0    3.80    4.20
  -3 -12   0   -4.00    3.50
   3 -12   0    4.00    4.30
   3 -12   0    3.10    3.70
  -3 -12   0   -0.60    1.60
   3 -12   0    1.00    3.00
  -3  12   0   -2.20    3.20
   3  12   0    5.70    4.20
  -3  12   0    2.00    3.70
  -3  12   0    8.30    4.10
   4 -12   0  212.58   14.90
  -4 -12   0  199.78   18.00
  -4 -12   0  198.78   12.60
  -4 -12   0  229.98   17.60
   4 -12   0  197.78   16.30
  -4  12   0  181.78   15.50
   5 -12   0   21.70    7.30
   5 -12   0   17.40    5.20
  -5 -12   0   19.20    7.90
  -5 -12   0   20.70    4.00
  -5 -12   0    7.40    6.30
  -5  12   0   26.00    7.50
  -6 -12   0  103.09   16.70
  -6 -12   0  115.69   17.00
   6 -12   0  112.19   15.70
   6 -12   0   87.19   10.20
  -6  12   0  105.49   15.50
   7 -12   0  410.36   28.80
  -7 -12   0  328.07   23.60
  -7 -12   0  386.86   30.90
  -7  12   0  401.86   29.60
  -8 -12   0  117.89   18.70
  -8  12   0  130.29   19.60
  -9  12   0    6.80    9.60
 -10 -12   0   34.90   16.40
 -11 -12   0   -4.70   11.60
 -11  12   0  -19.10   10.70
 -12 -12   0   66.89   22.00
 -12  12   0   59.49   19.80
 -13 -12   0    1.00   16.70
 -13  12   0    1.70   18.60
 -14 -12   0   27.90   35.80
 -14  12   0   34.00   25.30
 -15 -12   0   13.70   21.60
 -15  12   0   27.40   25.40
 -16 -12   0   25.50   25.00
 -16  12   0   -1.50   22.70
   0 -13   0   16.70    5.60
   0 -13   0   10.70    2.80
   0  13   0   15.10    4.80
   0  13   0    7.30    2.80
   0  13   0    5.40    4.10
   1 -13   0  318.57   20.50
  -1 -13   0  298.97   17.00
   1 -13   0  291.47   18.30
   1 -13   0  286.57   18.10
  -1 -13   0  295.27   20.60
   1  13   0  246.18   16.60
   1  13   0  286.97   19.00
   1  13   0  300.57   21.00
  -1  13   0  252.97   19.70
  -1  13   0  289.97   18.20
   1  13   0  277.07   20.30
  -1  13   0  299.87   19.10
   2 -13   0   11.40    4.90
   2 -13   0   14.30    4.10
  -2 -13   0   10.50    6.10
  -2 -13   0   14.00    2.50
   2 -13   0   17.80    4.30
   2  13   0   17.60    5.80
  -2  13   0    8.00    4.20
   2  13   0    8.70    4.60
  -2  13   0   19.10    5.20
   2  13   0   14.40    2.40
  -2  13   0    9.30    4.00
  -3 -13   0  284.57   16.90
   3 -13   0  295.27   19.00
   3 -13   0  280.47   20.30
  -3 -13   0  316.57   21.90
  -3 -13   0  265.67   21.80
   3 -13   0  303.97   20.60
  -3  13   0  294.97   19.80
   3  13   0  293.57   21.60
  -3  13   0  287.47   20.00
   3  13   0  300.97   21.90
  -3  13   0  279.77   22.30
   4 -13   0   94.29   10.10
  -4 -13   0  111.59   14.60
   4 -13   0   77.29    8.50
  -4 -13   0   85.19    6.80
  -4 -13   0  101.89   11.90
  -4  13   0   92.39   10.10
  -5 -13   0   37.40    9.10
   5 -13   0   14.80    6.60
  -5 -13   0    9.80    6.30
   5 -13   0   24.60    6.00
  -5 -13   0   21.90    3.90
  -5  13   0   24.90    7.60
  -6 -13   0   69.99   13.50
   6 -13   0   51.19   10.60
  -6 -13   0   62.09    7.80
   6 -13   0   67.09   10.00
  -6 -13   0   56.59   12.90
  -6  13   0   69.99   12.50
  -7 -13   0   65.49   13.50
   7 -13   0   70.89   12.60
  -7 -13   0   60.09   13.20
  -7 -13   0   38.40    7.20
  -7  13   0   65.89   13.30
   8 -13   0  161.98   22.50
  -8 -13   0  187.58   21.10
  -8  13   0  217.88   21.80
  -9 -13   0   54.19   16.40
  -9  13   0   64.79   15.50
 -10 -13   0    2.50   12.00
 -10  13   0   22.90   20.50
 -11 -13   0  -21.60   10.10
 -11  13   0  -14.40   10.20
 -12 -13   0   20.80   18.30
 -12  13   0  -39.50   13.90
 -13 -13   0    0.90   18.70
 -13  13   0  -10.70   15.90
 -14 -13   0   15.50   24.90
 -14  13   0   48.60   21.20
 -15 -13   0   -4.80   19.40
 -15  13   0  -27.70   18.00
 -16 -13   0  -16.90   22.80
 -16  13   0   17.90   22.10
   0 -14   0  173.38   12.00
   0 -14   0  184.38   14.80
   0  14   0  167.98   14.50
   0  14   0  185.58   13.30
   0  14   0  168.68   11.80
   0  14   0  175.08   14.70
   1 -14   0  437.06   25.20
   1 -14   0  395.66   26.90
  -1 -14   0  414.36   27.60
   1 -14   0  409.76   24.90
  -1 -14   0  423.86   23.70
  -1  14   0  393.36   24.80
   1  14   0  392.16   25.90
   1  14   0  404.66   27.40
  -1  14   0  406.66   27.20
  -1  14   0  411.46   25.80
   1  14   0  449.46   28.30
   1  14   0  389.26   23.40
  -2 -14   0   99.99   12.40
  -2 -14   0   68.59    5.60
   2 -14   0   75.49    8.10
   2 -14   0   64.79    7.10
   2 -14   0   71.29    9.80
  -2 -14   0   92.89   12.50
  -2  14   0   75.89    8.10
   2  14   0   69.29    5.50
   2  14   0   81.39    9.30
  -2  14   0   74.09   10.20
  -2  14   0   73.29   10.40
   2  14   0   84.89   11.50
   2  14   0   69.89   10.40
   3 -14   0  193.98   14.50
  -3 -14   0  169.38   15.00
  -3 -14   0  135.29   14.60
  -3 -14   0  163.38   10.50
   3 -14   0  148.69   13.90
   3 -14   0  173.08   12.60
  -3  14   0  180.08   14.00
  -3  14   0  169.18   13.70
  -4 -14   0   90.39   13.20
  -4 -14   0   72.49   12.50
   4 -14   0   79.39   11.10
   4 -14   0   74.49   10.80
  -4 -14   0   75.99    6.20
   4 -14   0   73.49    8.10
  -4  14   0   74.89   10.90
  -5 -14   0  132.09   18.10
   5 -14   0  118.79   13.00
   5 -14   0  136.29   11.90
  -5 -14   0  117.29    9.20
  -5 -14   0  130.19   14.50
  -5  14   0  134.99   13.40
   6 -14   0    0.30    4.60
  -6 -14   0   -4.80    7.30
   6 -14   0    7.60    6.70
  -6 -14   0    5.00    3.40
  -6 -14   0   -2.80    6.10
  -6  14   0    3.90    6.10
  -7 -14   0   12.10    5.00
  -7 -14   0   12.50   10.20
  -7 -14   0   19.60    9.00
   7 -14   0   20.80    8.90
  -7  14   0   19.60    9.50
   8 -14   0   38.20   12.20
  -8 -14   0   36.10    7.40
  -8 -14   0   66.29   16.50
  -8 -14   0   49.50   13.00
  -8  14   0   67.69   15.00
  -9 -14   0   11.20   12.10
  -9  14   0   10.10   10.10
 -10 -14   0   13.70   14.70
 -10  14   0   31.40   13.70
 -11 -14   0    6.90   12.80
 -11  14   0   20.20   15.30
 -12 -14   0   18.40   18.30
 -12  14   0  -25.70   10.90
 -13 -14   0   10.50   18.20
 -13  14   0    9.20   17.70
 -14 -14   0    7.50   20.40
 -14  14   0   28.00   21.40
 -15 -14   0  -25.70   19.20
 -15  14   0  -28.40   18.00
 -16 -14   0  -13.90   23.40
 -16  14   0   28.20   23.40
   0 -15   0    9.40    3.30
   0 -15   0   16.00    5.50
   0  15   0   14.70    3.80
   0  15   0   16.40    5.30
   0  15   0   25.50    5.50
   0  15   0   49.90    8.80
  -1 -15   0  169.88   11.00
   1 -15   0  172.78   12.40
   1 -15   0  164.38   14.20
  -1 -15   0  161.78   14.50
   1 -15   0  158.18   12.10
   1  15   0  167.28   14.90
  -1  15   0  150.28   11.90
   1  15   0  147.09   10.50
  -1  15   0  155.18   14.00
   1  15   0  179.58   15.00
  -1  15   0  171.48   13.10
  -2 -15   0  464.95   32.00
  -2 -15   0  482.95   27.00
   2 -15   0  474.35   28.70
   2 -15   0  492.05   31.30
  -2 -15   0  484.95   31.60
   2 -15   0  491.65   31.30
   2  15   0  441.16   26.90
  -2  15   0  491.75   30.10
  -2  15   0  517.75   29.90
   2  15   0  473.25   31.80
   2  15   0  471.75   30.50
  -3 -15   0   12.20    6.00
  -3 -15   0    4.30    5.20
   3 -15   0    2.50    4.40
   3 -15   0   13.00    4.10
   3 -15   0    7.60    4.70
  -3 -15   0    5.70    2.30
  -3  15   0    4.30    5.10
  -3  15   0    9.10    4.00
   4 -15   0  891.51   52.39
  -4 -15   0  904.01   48.00
  -4 -15   0  859.21   54.59
   4 -15   0  837.22   52.29
   4 -15   0  883.41   50.39
  -4 -15   0  874.91   54.09
  -4  15   0  860.41   51.79
   5 -15   0  172.98   16.80
  -5 -15   0  186.58   18.10
  -5 -15   0  189.88   18.70
   5 -15   0  199.18   15.30
  -5 -15   0  192.28   12.60
  -5  15   0  180.98   16.50
  -6 -15   0   27.10   10.00
  -6 -15   0   20.40    4.60
  -6 -15   0   14.20    8.60
   6 -15   0   26.60    6.70
   6 -15   0   10.70    7.60
  -6  15   0   28.20    8.00
  -7 -15   0   -1.50    6.50
  -7 -15   0   -0.50    4.00
  -7 -15   0    5.90   10.70
   7 -15   0    4.80    7.60
  -7 -15   0   -1.80    3.80
  -7  15   0    0.50    6.80
  -8 -15   0   76.39   16.80
  -8 -15   0   51.99    8.20
   8 -15   0   63.19   14.20
  -8 -15   0   40.80   14.20
  -8  15   0   56.69   14.80
  -9 -15   0   65.39   18.40
  -9 -15   0   77.79   18.30
  -9  15   0   89.69   19.10
 -10 -15   0    5.60   14.00
 -10  15   0   18.30   12.30
 -11 -15   0   -3.40   13.10
 -11  15   0   21.00   13.10
 -12 -15   0   58.99   23.20
 -12  15   0   37.90   19.40
 -13 -15   0   22.90   20.40
 -13  15   0   -1.50   19.30
 -14 -15   0   30.30   19.90
 -14  15   0   -4.00   20.90
 -15 -15   0  -12.60   23.50
 -15  15   0   -6.20   22.00
 -16 -15   0  -12.00   20.40
 -16  15   0   23.80   24.50
   0 -16   0 2052.39  112.49
   0 -16   0 2056.59  108.79
   0  16   0 1962.30  108.59
   0  16   0 1992.50  112.49
   1 -16   0   68.49   10.70
   1 -16   0   71.59    7.70
  -1 -16   0   63.89   10.60
   1 -16   0   76.49    7.80
  -1 -16   0   73.69    6.80
  -1  16   0  114.29   14.10
  -1  16   0   79.99    7.80
   1  16   0   86.39    9.40
   1  16   0  106.69   11.00
   1  16   0   78.79    7.60
  -2 -16   0   14.40    5.90
  -2 -16   0   16.50    6.50
   2 -16   0   13.80    4.10
  -2 -16   0   17.40    3.30
   2 -16   0   11.70    5.50
   2 -16   0   12.80    5.80
   2  16   0   14.20    2.90
   2  16   0   16.80    5.70
  -2  16   0   13.80    4.90
   3 -16   0  662.63   42.70
   3 -16   0  686.13   42.00
  -3 -16   0  676.13   38.20
  -3 -16   0  677.03   43.70
   3 -16   0  697.13   40.50
  -3 -16   0  743.13   44.90
  -3  16   0  722.23   42.10
  -3  16   0  709.03   42.20
  -4 -16   0  735.63   38.90
   4 -16   0  646.24   43.20
  -4 -16   0  696.73   45.60
   4 -16   0  683.33   43.20
  -4 -16   0  738.43   45.50
  -4  16   0  686.23   42.90
  -5 -16   0  154.68   17.00
  -5 -16   0  173.88   11.60
  -5 -16   0  165.18   18.30
   5 -16   0  155.68   15.90
   5 -16   0  166.38   13.80
  -5  16   0  189.38   16.10
   6 -16   0   33.10    9.20
  -6 -16   0   46.80   11.70
   6 -16   0   40.90    8.40
  -6 -16   0   16.60    8.80
  -6 -16   0   49.50    6.10
  -6  16   0   28.70    9.40
  -7 -16   0  126.79   18.90
   7 -16   0   79.59   14.60
  -7 -16   0   87.39    8.70
  -7 -16   0   77.29   16.80
  -7 -16   0   81.79    9.80
  -7  16   0   76.59   15.60
  -8 -16   0   56.39   14.80
  -8 -16   0   54.49    7.80
  -8 -16   0   53.09   15.10
  -8 -16   0   58.69    8.80
  -8  16   0   81.59   16.20
  -9 -16   0    6.80    7.00
  -9 -16   0    7.20   11.30
  -9 -16   0   22.40   10.40
  -9  16   0   30.80   11.90
 -10 -16   0  -14.80   10.10
 -10 -16   0  -15.00   12.30
 -10  16   0    3.20   10.00
 -11 -16   0   63.99   19.40
 -11 -16   0  117.49   25.10
 -11  16   0   69.49   19.80
 -12 -16   0  101.79   25.70
 -12  16   0   30.40   18.50
 -13 -16   0    6.10   20.30
 -13  16   0   43.60   17.30
 -14 -16   0  -20.70   17.90
 -14  16   0    5.70   21.80
 -15  16   0   -6.20   19.10
 -16 -16   0   48.70   28.00
 -16  16   0    2.80   29.90
   0 -17   0   18.40    6.60
   0 -17   0   24.30    5.20
   0  17   0   42.60    9.00
   0  17   0   42.10    8.10
   1 -17   0  497.15   33.20
   1 -17   0  487.75   30.50
  -1 -17   0  495.25   33.70
  -1 -17   0  545.45   29.30
  -1  17   0  483.65   31.60
   1  17   0  497.55   29.00
  -1  17   0  483.05   30.50
   1  17   0  538.65   32.30
   2 -17   0   66.89    8.40
   2 -17   0   65.99    9.30
   2 -17   0   63.79   10.90
  -2 -17   0   69.39   11.60
  -2 -17   0   60.29   10.90
  -2 -17   0   46.60    5.40
  -2  17   0   62.69   10.00
  -2  17   0   62.99    8.80
   2  17   0   49.80    4.80
   2  17   0   73.59   10.70
  -3 -17   0  864.51   56.19
   3 -17   0  932.21   52.39
  -3 -17   0  921.11   55.89
  -3 -17   0  909.21   49.99
   3 -17   0  934.21   55.29
   3 -17   0  954.50   54.29
  -3  17   0  944.01   54.09
   3  17   0  869.61   54.49
  -4 -17   0   79.09   13.20
   4 -17   0   47.40   10.10
  -4 -17   0   51.19    5.50
  -4 -17   0   64.19   12.20
   4 -17   0   49.10   10.30
  -4  17   0   68.39   10.20
   5 -17   0   23.60    8.90
  -5 -17   0   45.50   10.80
  -5 -17   0   58.49   13.50
   5 -17   0   26.50    6.70
  -5 -17   0   44.10    5.40
  -5  17   0   63.99   11.60
  -6 -17   0   97.69    8.70
  -6 -17   0  117.99   17.90
   6 -17   0  124.59   16.70
  -6 -17   0  164.58   21.00
   6 -17   0   91.39   10.70
  -6  17   0  116.39   16.80
  -7 -17   0   59.99    7.80
   7 -17   0   51.59   12.20
  -7 -17   0   76.09   16.10
  -7 -17   0   55.29   14.20
  -7  17   0   45.50   11.90
  -8 -17   0  116.99   10.50
  -8 -17   0  107.49   10.90
   8 -17   0  123.69   20.20
  -8  17   0  138.29   20.50
  -9 -17   0   90.19   19.40
  -9 -17   0   77.49   11.80
  -9 -17   0  108.59   20.10
  -9  17   0  119.09   21.70
 -10 -17   0    0.10   13.30
 -10 -17   0   32.70   16.50
 -10  17   0   54.79   17.40
 -11 -17   0   10.30   14.20
 -11 -17   0   37.70   18.80
 -11  17   0   31.40   14.40
 -12 -17   0   67.69   22.90
 -12 -17   0   21.90   15.40
 -12  17   0   16.50   14.70
 -13 -17   0  -14.60   12.20
 -13 -17   0   32.20   20.70
 -13  17   0   28.20   15.90
 -14 -17   0  -15.60   19.30
 -14 -17   0   -1.20   18.10
 -15 -17   0  -23.80   16.30
 -15 -17   0  -21.30   20.70
 -15  17   0   30.90   25.30
 -16 -17   0   -7.00   18.10
 -16 -17   0   43.50   25.70
 -16  17   0  -11.90   20.30
   0 -18   0 2168.78  119.69
   0 -18   0 2115.59  115.49
   0  18   0 2077.19  115.39
   0  18   0 2196.48  117.89
   1 -18   0  586.74   35.40
  -1 -18   0  596.84   33.90
   1 -18   0  593.24   38.30
  -1 -18   0  601.74   38.90
   1  18   0  608.74   37.10
   1  18   0  579.64   33.70
  -1  18   0  580.64   36.50
  -1  18   0  593.24   36.70
  -2 -18   0  110.69   12.30
  -2 -18   0  116.89   13.10
  -2 -18   0  126.19    8.60
   2 -18   0  122.79   12.80
   2 -18   0  102.79    9.90
   2 -18   0  112.19   11.00
  -2  18   0  116.69   12.00
   2  18   0  101.09    7.90
   2  18   0   98.29   11.20
  -2  18   0  112.19   11.60
   3 -18   0   24.30    6.00
   3 -18   0   17.70    7.10
  -3 -18   0   43.40   10.70
  -3 -18   0   23.90    4.00
  -3 -18   0   35.30    9.80
   3 -18   0   34.00    8.00
   3  18   0   24.60    8.50
  -3  18   0   20.50    7.00
  -4 -18   0  877.81   56.69
  -4 -18   0  914.41   57.69
   4 -18   0  915.21   55.79
   4 -18   0  851.91   54.09
   4 -18   0  989.10   55.79
  -4 -18   0  934.71   50.19
  -4  18   0  941.61   55.09
  -5 -18   0  145.99   19.20
   5 -18   0   93.69   10.70
  -5 -18   0  111.59   17.40
  -5 -18   0  122.69    8.90
   5 -18   0  141.99   17.70
  -5  18   0  125.09   16.00
  -6 -18   0   47.30   14.20
  -6 -18   0   63.39    7.30
   6 -18   0   64.59    9.80
  -6 -18   0   76.99   15.30
   6 -18   0   89.89   14.30
  -6  18   0   70.39   13.40
  -7 -18   0   47.50   13.30
   7 -18   0   33.00   11.30
  -7 -18   0   57.89    7.50
  -7 -18   0   68.09   13.90
  -7  18   0   36.60   12.20
  -8 -18   0   81.59    9.00
  -8 -18   0   91.19   19.00
   8 -18   0   88.49   17.20
  -8 -18   0   86.09    9.40
  -8 -18   0  129.19   20.80
  -8  18   0  100.19   19.40
  -9 -18   0  116.49   13.70
  -9 -18   0  107.79   20.90
  -9 -18   0  166.28   26.10
  -9  18   0  142.39   22.70
 -10 -18   0   -2.50   12.00
 -10 -18   0   -4.30   14.10
 -10 -18   0   16.80    8.00
 -10  18   0   43.10   14.30
 -11 -18   0   23.20   16.70
 -11 -18   0   57.09   19.80
 -11 -18   0   37.70   10.60
 -11  18   0   26.00   18.80
 -12 -18   0   52.89   18.80
 -12 -18   0   80.59   24.80
 -12 -18   0   45.20   11.40
 -13 -18   0  -10.70   15.40
 -13 -18   0    3.90   11.30
 -13 -18   0   22.80   21.10
 -13  18   0   27.30   17.20
 -14 -18   0    8.20   17.40
 -14 -18   0  -16.40   19.30
 -14 -18   0    5.20   13.00
 -15 -18   0   -9.90   13.20
 -15 -18   0   -5.30   17.70
 -15 -18   0   -6.30   22.80
 -15  18   0   10.80   22.20
   0 -19   0    5.60    6.20
   0 -19   0   11.30    4.10
   0  19   0    7.60    5.10
   0  19   0    5.80    2.90
   1 -19   0   44.30    9.30
  -1 -19   0   48.10   10.40
  -1 -19   0   46.30    6.50
   1 -19   0   45.50   10.30
  -1  19   0   72.49   10.50
   1  19   0   66.39   10.40
   1  19   0   48.60    6.30
  -1  19   0   51.39    7.70
  -2 -19   0  268.57   22.40
   2 -19   0  269.77   19.70
  -2 -19   0  286.67   17.00
   2 -19   0  258.87   21.40
   2 -19   0  290.27   19.30
  -2  19   0  298.87   19.80
  -2  19   0  274.57   20.40
   2  19   0  243.78   16.30
   2  19   0  279.97   21.20
   3 -19   0    5.10    6.50
  -3 -19   0    4.60    2.90
  -3 -19   0   18.60    7.90
  -3 -19   0   16.20    7.70
   3 -19   0    4.40    6.20
  -3  19   0    5.50    5.70
   3  19   0    2.70    6.20
  -4 -19   0   57.89   12.10
  -4 -19   0   68.89    6.10
  -4 -19   0   90.29   14.20
   4 -19   0   78.09    8.50
   4 -19   0   58.79   11.30
   4 -19   0   56.19   10.70
  -4  19   0  106.09   13.70
  -5 -19   0  121.59   17.90
   5 -19   0  150.18   18.30
   5 -19   0   95.99   10.60
  -5 -19   0  104.09    8.20
  -5 -19   0  113.49   17.50
  -5  19   0  114.59   15.50
   6 -19   0    8.40    8.30
  -6 -19   0   10.20    3.90
   6 -19   0   15.30    6.60
  -6 -19   0    5.60    9.30
  -6 -19   0   12.30    9.70
  -6  19   0    7.30    8.70
  -7 -19   0   61.19    7.70
   7 -19   0   62.99   13.30
  -7 -19   0   43.30   13.30
  -7 -19   0   52.39    7.50
  -7 -19   0   46.10   13.30
  -7  19   0   67.49   14.00
  -8 -19   0   33.00   14.70
  -8 -19   0   30.20    7.20
  -8 -19   0   18.60   12.90
   8 -19   0   31.60   13.90
  -8 -19   0   35.00    6.60
  -8  19   0   42.20   13.70
  -9 -19   0   66.89   17.40
  -9 -19   0   84.49   20.00
  -9 -19   0   67.19    9.90
 -10 -19   0    0.60   11.60
 -10 -19   0    3.50   13.80
 -10 -19   0   12.90    6.20
 -11 -19   0    8.20    8.20
 -11 -19   0   36.50   15.80
 -11 -19   0   22.00   17.90
 -11  19   0    9.50   16.40
 -12 -19   0   43.20   16.80
 -12 -19   0   49.60   11.70
 -12 -19   0   46.60   21.00
 -12  19   0   39.10   18.80
 -13 -19   0  -10.40    8.90
 -13 -19   0    2.70   15.80
 -13  19   0   -0.60   16.80
 -14 -19   0   22.70   18.40
 -14 -19   0  -10.50   10.80
 -14 -19   0   -9.70   19.60
 -15 -19   0   -0.30   12.60
 -15 -19   0   21.90   21.30
 -15 -19   0    9.40   20.50
 -15  19   0   14.50   21.40
   0 -20   0 2726.93  150.08
   0 -20   0 2828.02  145.69
   0  20   0 2582.84  145.29
   0  20   0 2668.53  147.99
   1 -20   0   48.20    7.70
  -1 -20   0   35.50    6.00
   1 -20   0   33.90    9.40
  -1 -20   0   24.60    8.30
  -1  20   0   40.50    7.00
   1  20   0   38.30    9.00
   1  20   0   28.20    5.00
  -1  20   0   49.60    9.60
  -2 -20   0   31.80    4.70
   2 -20   0   15.80    7.40
   2 -20   0   19.40    6.80
  -2 -20   0   18.70    7.90
  -2  20   0   39.50    8.20
  -2  20   0   28.20    7.60
   2  20   0   35.80    8.80
   2  20   0   29.50    4.40
   3 -20   0  245.38   20.80
  -3 -20   0  217.88   13.90
   3 -20   0  215.48   18.00
  -3 -20   0  202.08   19.90
   3 -20   0  232.48   19.60
  -3 -20   0  203.48   19.50
  -3  20   0  249.88   19.10
   3  20   0  221.58   19.10
  -4 -20   0   42.40   10.40
   4 -20   0   30.20    8.90
   4 -20   0   40.50    7.40
  -4 -20   0   41.90    5.10
   4 -20   0   22.30    7.70
  -4 -20   0   46.90   11.70
   4  20   0   61.09   12.00
  -4  20   0   48.40   10.10
  -5 -20   0   37.30   11.30
   5 -20   0   24.10    6.50
  -5 -20   0   22.90    4.40
  -5 -20   0   34.30   10.80
   5 -20   0   10.40    8.80
  -5  20   0   40.90   10.20
  -6 -20   0   84.89   15.90
  -6 -20   0   60.69    6.40
  -6 -20   0   46.10   12.50
   6 -20   0   64.59   12.60
   6 -20   0   34.40    8.20
  -6  20   0   63.39   13.30
  -7 -20   0    4.60   10.00
  -7 -20   0    1.30    4.00
   7 -20   0   -3.20   10.10
  -7 -20   0    0.30    3.30
  -7  20   0   -0.50    8.70
  -8 -20   0   17.90   13.20
   8 -20   0   -6.40    9.70
  -8 -20   0    9.30    5.00
  -8 -20   0    7.00   10.30
  -8  20   0    4.10   11.40
  -9 -20   0   15.10    6.30
  -9 -20   0    5.10   12.20
  -9 -20   0   18.00    6.50
  -9 -20   0    1.50   11.00
  -9  20   0   25.50   23.70
 -10 -20   0   34.60    7.90
 -10 -20   0    9.00   14.70
 -10 -20   0   95.89   21.00
 -10  20   0   17.90   15.60
 -11 -20   0    4.90   14.40
 -11 -20   0   28.50   18.60
 -11 -20   0   14.70    8.70
 -11  20   0   50.09   18.30
 -12 -20   0   24.80   18.20
 -12 -20   0   -1.80   16.00
 -12 -20   0   20.00    9.90
 -12  20   0   23.40   17.80
 -13 -20   0   41.10   24.30
 -13 -20   0   35.70   33.10
 -13 -20   0    1.50    9.50
 -13  20   0    6.90   18.50
 -14 -20   0   21.70   22.50
 -14 -20   0   -5.20   14.90
 -14  20   0   19.70   19.60
 -15 -20   0  -15.20   18.00
 -15 -20   0   45.70   23.40
 -15  20   0   49.70   26.30
   0 -21   0    6.50    5.60
   0 -21   0    1.20    4.50
   0  21   0    5.50    4.70
   0  21   0   -3.90    4.10
   1 -21   0  740.03   43.30
  -1 -21   0  729.43   47.00
  -1 -21   0  741.13   41.70
   1 -21   0  736.73   46.80
  -1  21   0  732.13   43.20
  -1  21   0  776.12   45.40
   1  21   0  680.83   41.20
   1  21   0  708.93   45.10
   2 -21   0  118.59   15.90
  -2 -21   0  116.19    8.80
  -2 -21   0  124.09   16.80
   2 -21   0  122.79   11.90
   2  21   0  109.69   14.80
   2  21   0   84.99    7.80
  -2  21   0  116.39   12.80
   3 -21   0   99.59   10.50
  -3 -21   0  136.49   18.00
  -3 -21   0  118.79    8.70
   3 -21   0  131.89   13.20
  -3 -21   0  148.89   18.70
   3 -21   0  113.39   15.80
   3  21   0  107.29    8.10
   3  21   0  137.19   17.30
  -3  21   0  127.49   13.70
  -4 -21   0  138.49   16.50
   4 -21   0  150.48   15.50
  -4 -21   0  155.58   10.10
   4 -21   0  128.59   15.20
  -4 -21   0  125.89   18.60
   4 -21   0  142.89   12.80
   4  21   0  157.58   16.40
  -4  21   0  166.38   15.80
  -5 -21   0   98.59    8.20
   5 -21   0  102.49   10.80
   5 -21   0  115.59   15.90
   5 -21   0  124.69   16.50
  -5 -21   0  103.59   17.50
  -5 -21   0  109.69   18.30
  -5  21   0  131.59   17.30
  -6 -21   0  118.89   20.10
   6 -21   0  110.69   17.60
  -6 -21   0  114.59    9.70
   6 -21   0  125.69   12.60
  -6 -21   0  180.08   23.60
  -6  21   0  164.28   21.00
  -7 -21   0  165.68   12.50
   7 -21   0  192.48   26.80
  -7 -21   0  164.78   12.50
  -7 -21   0  175.18   25.00
  -8 -21   0    5.90   11.10
   8 -21   0   23.00   13.00
  -8 -21   0   17.20    5.10
  -8 -21   0   21.20    6.70
  -8 -21   0   11.60   12.40
  -8  21   0    3.40   11.90
  -9 -21   0  280.47   28.80
  -9 -21   0  278.77   19.00
  -9 -21   0  246.68   33.10
  -9 -21   0  232.38   18.10
  -9  21   0  244.88   27.50
 -10 -21   0   23.90   13.60
 -10 -21   0   11.90    7.50
 -10 -21   0   39.50   14.90
 -10  21   0   28.40   16.20
 -11 -21   0    9.10   18.70
 -11 -21   0  -11.10   15.10
 -11 -21   0    8.80    7.40
 -11  21   0   31.30   17.00
 -12 -21   0   -4.70    8.40
 -12 -21   0    8.50   17.60
 -12 -21   0  -17.70   13.30
 -12  21   0   23.50   17.30
 -13 -21   0   25.90   21.00
 -13 -21   0   22.20   11.30
 -13 -21   0   20.90   19.00
 -13  21   0  -11.50   15.70
 -14 -21   0   15.30   22.10
 -14  21   0  -12.30   19.40
 -15 -21   0    0.70   16.80
 -15 -21   0   30.00   26.90
 -15 -21   0   11.10   18.10
 -15  21   0    0.60   24.50
   0 -22   0   76.39    8.20
   0 -22   0   88.49   14.50
   0  22   0   75.49   12.10
   0  22   0   64.19   10.00
  -1 -22   0    6.40    6.20
   1 -22   0   10.60    5.40
  -1 -22   0   11.30    3.80
   1 -22   0   18.60    8.40
   1  22   0   11.00    3.80
  -1  22   0    7.40    6.50
  -1  22   0    0.60    3.80
   1  22   0    9.20    6.20
   2 -22   0  143.79   15.60
  -2 -22   0  157.68   10.80
   2 -22   0  154.28   13.80
  -2 -22   0  144.09   16.00
  -2  22   0  164.78   15.10
   2  22   0  130.59   10.00
   2  22   0  141.99   15.10
  -3 -22   0   27.40    9.00
   3 -22   0   12.10    7.00
   3 -22   0   21.40    5.70
   3 -22   0   15.80    7.00
  -3 -22   0   12.80    3.50
  -3 -22   0    6.90    7.30
   3  22   0    4.20    6.40
  -3  22   0   14.60    7.70
   3  22   0   11.00    3.00
   4 -22   0    1.10    5.50
  -4 -22   0    2.60    6.30
   4 -22   0    2.70    4.70
   4 -22   0   -4.80    6.10
  -4 -22   0   -1.80    2.20
  -4 -22   0   -0.20    6.60
   4  22   0    0.60    7.60
  -4  22   0    7.00    5.90
   5 -22   0  110.79   16.80
  -5 -22   0   98.09   17.10
   5 -22   0   90.29   10.20
  -5 -22   0  130.89   18.30
   5 -22   0  107.89   16.50
  -5 -22   0   89.09    7.70
  -5  22   0  126.79   18.80
   5  22   0  150.88   20.70
  -6 -22   0    9.40    9.90
  -6 -22   0   14.10    4.30
   6 -22   0   15.90   10.10
   6 -22   0    8.80    6.80
  -6  22   0    3.90    9.90
  -7 -22   0   17.60   11.80
   7 -22   0   24.20   10.80
  -7 -22   0   13.50    4.90
  -7 -22   0   54.99   15.90
  -7 -22   0    5.50    4.00
  -7  22   0   39.10   13.60
  -8 -22   0   15.80   12.30
  -8 -22   0   34.90    6.90
   8 -22   0   13.00   10.20
  -8 -22   0   12.60   13.90
  -8  22   0   37.10   14.10
  -9 -22   0   22.40    6.30
  -9 -22   0   40.50   16.70
  -9 -22   0   11.80   13.10
  -9  22   0   24.80   14.60
 -10 -22   0    3.30    5.90
 -10 -22   0    0.00   14.00
 -10 -22   0  -14.60   10.20
 -10  22   0   -9.20   12.70
 -11 -22   0    2.90   16.10
 -11 -22   0    4.40    7.70
 -11 -22   0    5.30   14.90
 -11  22   0    4.10   12.00
 -12 -22   0   22.20    9.40
 -12 -22   0    6.60   16.90
 -12 -22   0    3.10   15.80
 -12  22   0    2.90   16.40
 -13 -22   0    4.60    9.40
 -13 -22   0  -29.60   15.50
 -13 -22   0   -3.00   16.90
 -13  22   0   -2.00   18.70
 -14 -22   0  -10.20   15.90
 -14 -22   0  -10.00   20.00
 -14  22   0   13.40   18.50
 -15 -22   0    7.20   21.20
 -15 -22   0   19.90   25.10
 -15 -22   0    4.40   15.10
 -15  22   0   15.00   24.70
   0 -23   0    3.30    6.50
   0  23   0    8.10    3.90
   0  23   0    2.10    5.70
  -1 -23   0   68.39   13.20
   1 -23   0   65.19   13.00
  -1 -23   0   72.59    7.50
   1 -23   0   86.89   11.10
   1  23   0   61.29    7.00
  -1  23   0   65.79   11.60
   1  23   0   78.69   12.40
  -1  23   0   64.19    9.60
   2 -23   0    9.40    7.40
  -2 -23   0   17.10    9.10
   2 -23   0   24.70    7.20
  -2 -23   0    8.60    3.70
   2  23   0   10.40    7.10
   2  23   0    7.30    3.20
  -2  23   0    9.60    6.20
   3 -23   0   22.40    7.80
  -3 -23   0   15.00    8.60
   3 -23   0   14.40    8.10
   3 -23   0   16.00    6.00
  -3 -23   0   34.10    5.00
   3  23   0   26.20    4.20
   3  23   0   20.50    9.30
  -3  23   0   31.20    8.90
  -4 -23   0   -9.80    6.80
  -4 -23   0    4.50    2.80
   4 -23   0    0.90    6.50
   4 -23   0    0.10    7.70
  -4 -23   0    2.10    8.00
   4 -23   0    1.60    4.50
   4  23   0   -6.00    5.40
   5 -23   0   13.30    8.90
   5 -23   0   11.20    9.30
  -5 -23   0   15.40    3.80
  -5 -23   0   11.10    9.50
   5 -23   0   15.20    6.20
  -5 -23   0   12.50    9.60
   5  23   0   12.50    7.90
  -5  23   0   33.60   10.20
   6 -23   0   -3.30    7.40
   6 -23   0    3.60    7.60
  -6 -23   0    5.30    8.30
  -6 -23   0   -2.40   10.00
  -6 -23   0   -1.40    3.20
  -6  23   0   -5.20    9.40
  -7 -23   0    6.60    4.40
  -7 -23   0    5.30   10.70
   7 -23   0   15.40    9.80
  -7 -23   0    4.30    3.60
  -7 -23   0    0.90    8.90
  -7  23   0   32.80   12.80
   8 -23   0   73.99   15.90
  -8 -23   0   53.69   16.50
  -8 -23   0   67.99   18.10
  -8 -23   0   61.79    8.40
  -9 -23   0   18.60    7.80
  -9 -23   0   14.10    5.70
  -9 -23   0   33.80   15.40
  -9 -23   0   16.50   17.20
  -9  23   0   15.90   12.70
 -10 -23   0  -22.70   11.50
 -10 -23   0   24.70   15.10
 -10 -23   0    3.50    6.00
 -10  23   0   -6.60   14.10
 -11 -23   0  -21.90   10.30
 -11 -23   0    2.00    7.80
 -11 -23   0  -11.60   16.10
 -11  23   0   10.40   16.50
 -12 -23   0   23.30   19.20
 -12 -23   0   22.40   12.90
 -12 -23   0   18.10   16.00
 -12  23   0   -4.40   18.10
 -13 -23   0    3.40   17.70
 -13 -23   0   17.60   18.20
 -13  23   0   20.30   21.90
 -14 -23   0   -3.00   18.00
 -14 -23   0  -16.30   16.90
 -14 -23   0   10.60   21.20
 -14  23   0    9.10   19.00
   0 -24   0  884.21   56.79
   0 -24   0  955.70   53.69
   0  24   0  807.82   50.99
   0  24   0  944.81   55.49
  -1 -24   0   36.90    6.90
   1 -24   0   34.10    7.30
  -1 -24   0   40.30   10.80
   1 -24   0   22.40    9.90
  -1  24   0   28.70    6.90
   1  24   0   45.80   10.20
   1  24   0   32.50    5.60
  -1  24   0   39.20    9.70
   2 -24   0   49.99    9.40
  -2 -24   0   47.40    6.70
  -2 -24   0   39.00   11.60
   2 -24   0   33.90   11.20
  -2  24   0   55.99   11.90
   2  24   0   43.20   11.50
   2  24   0   43.00    5.70
   3 -24   0   66.69   13.40
  -3 -24   0   82.19   15.20
   3 -24   0  100.49   14.30
   3 -24   0   83.19    9.30
  -3 -24   0   79.29    6.80
   3  24   0   55.19    5.90
   3  24   0   73.89   14.10
  -4 -24   0    5.30    3.30
   4 -24   0    2.80    7.40
  -4 -24   0    8.00    9.00
  -4 -24   0    0.10    8.40
   4 -24   0   11.10    6.00
  -4  24   0    2.70    6.80
   4  24   0    5.40    8.90
   5 -24   0  347.17   27.80
  -5 -24   0  361.86   29.50
  -5 -24   0  285.87   32.20
   5 -24   0  329.27   26.40
  -5 -24   0  330.77   19.60
   5 -24   0  305.47   23.00
  -5  24   0  342.77   27.90
   5  24   0  327.57   28.90
  -6 -24   0   20.60   11.10
  -6 -24   0    5.20    3.40
  -6 -24   0    3.60   10.30
   6 -24   0   -3.70   10.30
   6 -24   0   10.90    8.00
   6  24   0    6.40   11.30
  -6  24   0   -8.60    9.80
  -7 -24   0  315.77   20.70
   7 -24   0  399.46   30.40
  -7 -24   0  379.66   32.90
  -7 -24   0  326.57   31.20
  -7 -24   0  325.87   21.20
  -7  24   0  380.76   31.50
   8 -24   0   34.50   13.10
  -8 -24   0   26.20    6.50
  -8 -24   0   47.60   16.90
  -8 -24   0   10.80    4.90
  -8 -24   0   18.10   13.10
  -8  24   0   15.60   14.60
  -9 -24   0   30.30   16.80
  -9 -24   0   20.00    6.30
  -9 -24   0   19.50   16.40
  -9  24   0    6.90   15.30
 -10 -24   0   17.80    7.70
 -10 -24   0    4.00   13.60
 -10 -24   0    3.20    8.70
 -10 -24   0  -12.70   14.20
 -10  24   0   13.90   17.10
 -11 -24   0  -14.30   16.10
 -11 -24   0    4.20    6.80
 -11 -24   0   -1.80   15.70
 -11  24   0    8.10   16.60
 -12 -24   0   23.20   19.50
 -12 -24   0   -2.70    9.80
 -12  24   0   -3.20   18.80
 -13 -24   0   -8.20   17.50
 -13 -24   0   12.50   13.30
 -13 -24   0  -12.90   15.90
 -14 -24   0   -0.20   17.80
 -14 -24   0   15.00   21.50
 -14  24   0    3.20   14.90
   0 -25   0    0.00    6.10
   0 -25   0   -1.90    4.40
   0  25   0   -5.90    3.40
   0  25   0   12.30    6.70
   1 -25   0   12.00    8.50
  -1 -25   0   14.20    8.40
   1 -25   0    4.60    5.50
  -1 -25   0   14.00    4.70
   1  25   0   18.10    7.90
   1  25   0    3.70    5.40
  -1  25   0   24.00    9.20
  -2 -25   0   33.20   10.30
  -2 -25   0   43.30    6.20
   2 -25   0   39.40   11.20
   2 -25   0   39.80    9.00
   2  25   0   40.00   12.00
   2  25   0   34.20    5.20
   3 -25   0  151.28   15.40
  -3 -25   0  140.19   10.40
  -3 -25   0  147.09   21.30
  -3  25   0  154.48   19.40
   3  25   0  124.49    9.50
   3  25   0  139.39   15.90
   4 -25   0   46.10   11.80
  -4 -25   0   45.60    5.50
   4 -25   0   28.70    7.90
   4 -25   0   40.00   11.50
  -4 -25   0   27.20    9.60
   4  25   0   44.00   12.40
  -4  25   0   40.20   11.80
   5 -25   0  181.88   22.40
  -5 -25   0  137.59   21.40
  -5 -25   0  145.39   10.20
   5 -25   0  121.89   13.90
   5 -25   0  190.68   22.60
  -5 -25   0  177.98   23.60
  -5  25   0  164.18   21.50
   6 -25   0   92.09   17.60
  -6 -25   0   81.79    7.50
   6 -25   0  157.08   22.90
  -6 -25   0  102.39   19.00
  -6 -25   0  115.39   24.00
   6  25   0   95.69   19.30
  -6  25   0  102.79   18.00
  -7 -25   0   23.80    4.90
   7 -25   0   49.40   14.70
  -7 -25   0   16.40    4.20
  -7 -25   0   26.50   15.90
  -7 -25   0   20.60   12.40
   7  25   0   13.60   13.50
  -7  25   0   32.00   14.10
  -8 -25   0   31.30    6.80
  -8 -25   0    6.90   12.10
  -8 -25   0   19.90    5.00
  -8 -25   0   70.59   19.30
  -8  25   0   39.10   17.50
  -9 -25   0   20.50   15.60
  -9 -25   0   25.10    8.40
  -9 -25   0   13.80   14.20
  -9  25   0   32.90   16.80
 -10 -25   0    9.70   14.40
 -10 -25   0    7.40   10.30
 -10 -25   0    8.20    8.10
 -10 -25   0    6.30   13.70
 -10  25   0    2.40   15.80
 -11 -25   0    5.00   17.80
 -11 -25   0  -10.60   15.60
 -11 -25   0   -0.20    7.70
 -11  25   0    6.10   17.00
 -12 -25   0    8.30   16.60
 -12 -25   0   25.60   23.10
 -12 -25   0   -5.60   11.30
 -12  25   0    2.40   15.00
 -13 -25   0    1.00   11.80
 -13 -25   0   25.50   21.80
 -13 -25   0   22.70   22.20
 -13  25   0   28.30   23.50
 -14 -25   0  -11.40   17.70
 -14 -25   0  -33.70   18.10
 -14  25   0    5.10   18.30
   0 -26   0   16.70    9.50
   0 -26   0    1.40    4.90
   0  26   0   14.80    8.60
   0  26   0    5.00    4.70
   1 -26   0   13.20    4.70
   1 -26   0    6.20    7.50
  -1 -26   0   14.00    9.40
  -1 -26   0    9.80    4.20
  -1  26   0   16.10   10.00
   1  26   0   24.10    9.20
  -2 -26   0  110.29   17.70
  -2 -26   0  123.79   10.30
   2 -26   0  128.19   13.60
  -2  26   0  121.19   17.20
   2  26   0  140.19   15.90
   2  26   0  106.89    9.10
  -3 -26   0  110.79    9.50
  -3 -26   0  118.99   20.90
   3 -26   0  126.39   19.00
   3 -26   0  145.09   15.00
  -3  26   0  184.78   18.40
   3  26   0  105.69    8.70
   3  26   0  127.09   18.60
   4 -26   0  270.77   22.90
   4 -26   0  234.48   23.40
   4 -26   0  226.78   19.60
  -4 -26   0  261.97   16.10
  -4 -26   0  271.67   24.50
  -4 -26   0  224.08   24.40
   4  26   0  296.67   25.70
  -4  26   0  295.57   24.70
  -5 -26   0    3.60   10.90
   5 -26   0   -5.80    8.10
   5 -26   0   -8.80    7.90
   5 -26   0    2.20    7.00
  -5 -26   0   -1.10   10.00
  -5 -26   0    0.50    3.00
   5  26   0   -3.50   10.10
  -5  26   0    6.00   10.10
   6 -26   0   56.79   13.90
  -6 -26   0   61.79    6.10
  -6 -26   0   83.89   18.50
  -6 -26   0   69.09   17.20
   6 -26   0   63.39   16.10
   6  26   0  101.69   18.70
  -6  26   0   82.79   17.70
   7 -26   0  123.89   19.80
  -7 -26   0  103.79   20.80
  -7 -26   0  102.09    8.40
  -7 -26   0  106.29    8.80
  -7 -26   0  105.19   22.30
   7  26   0  169.58   24.30
  -7  26   0  106.69   23.00
  -8 -26   0   55.59   17.40
  -8 -26   0   69.09   19.80
  -8 -26   0   52.09    6.80
  -8 -26   0   55.29    8.20
  -8  26   0   68.09   18.40
   8  26   0   91.39   20.60
  -9 -26   0    4.70    7.90
  -9 -26   0   -3.80   11.10
  -9 -26   0    8.20    6.50
  -9 -26   0    2.00   14.30
  -9  26   0   -3.80   13.60
 -10 -26   0   10.30   15.70
 -10 -26   0   15.90   16.50
 -10  26   0   17.40   18.20
 -11 -26   0   51.59   20.00
 -11 -26   0   37.00   19.10
 -11  26   0   37.90   19.80
 -12 -26   0  -11.60   15.60
 -12 -26   0  -13.10   17.20
 -12  26   0   18.10   17.00
 -13 -26   0   24.10   19.90
 -13 -26   0   10.90   21.30
 -13  26   0   34.00   21.80
 -14 -26   0    3.00   18.80
 -14 -26   0  -11.60   20.50
 -14  26   0   -3.00   21.20
   0 -27   0    8.10    9.10
   0 -27   0    6.70    4.90
   0  27   0   16.30    9.90
   0  27   0    7.50    4.70
  -1 -27   0   15.00    7.10
   1 -27   0    7.80    9.50
  -1 -27   0   22.20   10.40
   1 -27   0   24.50    7.50
   1  27   0   30.60   10.70
   1  27   0   11.70    4.80
  -1  27   0   30.90   11.20
  -2 -27   0   88.59    8.60
  -2 -27   0   63.39   14.60
   2 -27   0   78.19   15.60
   2 -27   0  107.09   13.90
  -2  27   0   79.89   16.00
   2  27   0   74.49    7.50
   2  27   0  117.49   17.00
  -3 -27   0   21.20    9.80
  -3 -27   0   34.50    5.50
   3 -27   0   24.40    8.70
   3 -27   0   13.70   11.10
   3  27   0   37.20   12.40
   3  27   0   25.60    4.40
  -3  27   0   18.40   10.50
  -4 -27   0  108.09   20.10
  -4 -27   0   83.99    7.60
   4 -27   0   99.59   17.10
   4 -27   0   76.09   15.30
  -4  27   0  136.39   19.50
   5 -27   0   -9.10    9.20
   5 -27   0   10.70    7.70
  -5 -27   0   10.80    3.20
  -5 -27   0   -8.70    8.30
  -5 -27   0    7.00   10.60
   5 -27   0    6.70    9.30
  -5  27   0   29.20   14.00
   5  27   0   32.70   13.70
  -6 -27   0   -1.00   10.60
  -6 -27   0    5.00    2.80
  -6 -27   0   14.60   12.10
   6 -27   0   11.10   10.60
   6  27   0    4.80   10.80
  -6  27   0    7.60   12.80
  -7 -27   0   90.39    7.50
  -7 -27   0   90.39    7.10
  -7 -27   0   97.89   20.00
  -7 -27   0   90.59   20.00
   7 -27   0  128.09   20.30
   7  27   0  121.79   21.60
  -7  27   0  127.09   22.30
  -8 -27   0   78.19   20.10
  -8 -27   0  120.19    9.20
  -8 -27   0  154.98   25.30
  -8 -27   0   91.89    8.70
  -8  27   0  172.78   24.90
   8  27   0  159.68   28.00
  -9 -27   0   -9.20   13.70
  -9 -27   0   -4.00    5.40
  -9 -27   0    2.50    5.20
  -9 -27   0   -9.90   13.00
   9  27   0   10.60   16.90
  -9  27   0   -1.20   13.30
 -10 -27   0  -16.70   14.50
 -10 -27   0   23.80   19.40
 -10  27   0   46.50   18.50
 -11 -27   0   31.80   31.90
 -11 -27   0   11.80   16.60
 -11  27   0   24.90   20.60
 -12 -27   0   15.10   18.50
 -12 -27   0    6.60   19.90
 -12  27   0  100.39   27.70
 -13 -27   0   24.20   20.40
 -13 -27   0   17.30   22.70
 -13  27   0  -10.90   19.00
   0 -28   0   13.20    9.70
   0 -28   0    6.40    5.60
   0  28   0    1.30    8.30
   0  28   0    5.10    5.10
  -1 -28   0  117.69   17.50
   1 -28   0  120.29   14.30
   1 -28   0   86.89   16.10
  -1  28   0  126.79   18.40
   1  28   0   72.69    8.60
   1  28   0  127.19   17.90
  -2 -28   0   46.10    7.50
   2 -28   0   72.49   14.70
  -2 -28   0   46.00   12.90
   2 -28   0   32.10    9.90
  -2  28   0   71.09   13.70
   2  28   0   44.50   14.10
   2  28   0   42.00    6.20
  -3 -28   0   -4.00    3.60
   3 -28   0   -4.50    8.50
  -3 -28   0   -5.40    8.70
   3 -28   0   -7.90    7.00
  -3  28   0   -9.90    8.30
   3  28   0   -0.80    9.70
  -4 -28   0   70.79   16.00
   4 -28   0   58.99   14.90
  -4 -28   0   67.69    6.60
   4 -28   0   78.19   14.20
  -4  28   0   73.99   16.20
   4  28   0   88.99   16.60
  -5 -28   0  155.98   24.20
   5 -28   0  125.79   20.50
   5 -28   0  179.08   25.00
   5 -28   0  129.79   14.30
  -5  28   0  160.88   22.40
   5  28   0  135.29   21.30
  -6 -28   0   17.90   12.50
  -6 -28   0   44.30   13.80
   6 -28   0   24.70   11.20
   6 -28   0   28.50   13.40
  -6  28   0   36.40   16.10
   6  28   0    1.20   11.70
   7 -28   0   15.70   12.70
  -7 -28   0   10.50   13.90
  -7 -28   0   -2.60   11.90
   7  28   0   34.20   15.40
  -7  28   0   36.80   14.80
  -8 -28   0    4.00    3.50
  -8 -28   0   18.00   13.30
  -8 -28   0   12.30   12.00
  -8  28   0   25.70   12.90
   8  28   0   18.60   13.70
  -9 -28   0    6.20    5.50
  -9 -28   0    3.90    5.10
  -9 -28   0   24.90   16.50
  -9 -28   0   11.40   13.80
  -9  28   0   13.70   16.00
   9  28   0    6.20   15.50
 -10 -28   0   15.40   15.10
 -10 -28   0    8.30   17.70
 -10 -28   0   -2.60    7.60
 -10  28   0   60.89   21.40
  10  28   0   -6.40   15.80
 -11 -28   0   50.69   19.90
 -11 -28   0   -7.90   16.00
 -11  28   0   41.70   22.20
  11  28   0    7.50   19.80
 -12 -28   0   37.90   20.50
 -12 -28   0   44.10   22.60
 -12  28   0   31.60   30.10
  12  28   0   25.40   22.90
 -13 -28   0   25.20   22.00
 -13 -28   0   21.30   20.40
  13  28   0  -15.10   17.30
 -13  28   0   -5.70   15.00
   0 -29   0   -0.90    5.90
   0 -29   0  -13.30    6.40
   0  29   0    4.00    9.00
   0  29   0   -0.50    7.80
  -1 -29   0   30.60   10.70
   1 -29   0   61.39   14.60
  -1 -29   0   50.19   11.00
   1 -29   0   39.00    9.70
  -1  29   0   58.99   13.40
   1  29   0   57.49   13.70
   1  29   0   23.20    6.00
   2 -29   0  110.79   15.50
  -2 -29   0   90.89    9.20
  -2 -29   0   74.09   16.30
   2 -29   0   67.99   15.10
   2  29   0   69.79    7.50
   2  29   0   82.79   15.40
  -2  29   0   80.49   16.50
   3 -29   0  408.66   30.20
   3 -29   0  373.56   32.10
  -3 -29   0  392.66   34.60
  -3 -29   0  414.36   24.40
   3  29   0  384.46   35.20
  -3  29   0  412.76   32.90
   4 -29   0   32.90   11.70
   4 -29   0   66.99   14.10
  -4 -29   0   40.30   13.50
  -4  29   0   66.89   15.00
   4  29   0   48.70   14.50
   5 -29   0   39.90   13.20
  -5 -29   0   21.20   11.20
   5 -29   0   34.00   12.50
  -5 -29   0   17.40   11.10
   5  29   0    6.50   11.30
  -6 -29   0   71.99   18.50
  -6 -29   0   71.29   19.60
   6 -29   0   69.39   16.50
   6  29   0   72.69   17.80
  -6  29   0   96.19   19.60
  -7 -29   0   27.00   13.40
  -7 -29   0    8.30   12.90
   7  29   0    3.80   11.00
  -7  29   0   43.40   16.80
  -8 -29   0   58.99   18.00
  -8 -29   0   48.00   17.80
   8  29   0   58.19   19.50
  -8  29   0   72.19   20.00
  -9 -29   0   -1.30   12.90
  -9 -29   0   22.80   15.60
   9  29   0  -13.00   13.40
  -9  29   0    8.00   16.10
 -10 -29   0    5.50   17.30
 -10 -29   0   17.40   17.30
 -10  29   0   18.10   19.10
 -11 -29   0   27.30   20.60
 -11  29   0    0.60   21.30
  11  29   0  -10.30   19.30
 -12 -29   0   -4.50   17.70
 -12 -29   0   -0.60   19.70
  12  29   0  -11.80   19.00
 -12  29   0   37.00   24.70
 -13 -29   0   -4.20   19.10
 -13 -29   0   10.30   17.20
 -13  29   0  -22.80   19.80
  13  29   0  -18.10   20.40
   0 -30   0   66.79   10.60
   0 -30   0   31.40   11.60
   0  30   0   94.49   16.90
   1 -30   0   16.20    7.50
   1 -30   0   23.40   10.80
  -1 -30   0   10.30    6.20
  -1 -30   0   -1.00    8.40
   1  30   0    8.30    4.60
  -1  30   0   10.60   10.40
   1  30   0   10.90   10.50
   2 -30   0  201.78   19.00
  -2 -30   0  218.28   15.70
  -2 -30   0  262.17   24.70
   2 -30   0  240.48   23.00
  -2  30   0  214.58   22.50
   2  30   0  203.98   21.90
   2  30   0  174.38   14.10
  -3 -30   0   83.39   18.00
   3 -30   0  109.49   16.20
  -3 -30   0   74.39    8.20
   3 -30   0  110.19   18.30
   3  30   0  121.59   18.70
   4 -30   0   64.79   13.00
  -4 -30   0   32.10   13.10
  -4 -30   0   59.19    5.60
   4 -30   0   47.70   14.40
   4  30   0   93.09   20.80
   5 -30   0  129.69   22.00
  -5 -30   0  120.89   22.50
   5 -30   0  135.09   20.60
   5  30   0  130.79   21.90
   6 -30   0   -2.60   13.60
   6 -30   0    1.10    9.10
  -6 -30   0    9.10    9.30
  -6 -30   0   15.30   12.40
  -6  30   0   -6.00   10.90
   6  30   0  -10.80    9.40
  -7 -30   0   24.50   14.70
  -7 -30   0   24.00   13.70
   7  30   0   33.00   16.70
  -7  30   0   39.60   14.40
  -8 -30   0   -0.50   12.20
  -8 -30   0   13.80   13.40
   8  30   0    0.40   15.20
  -8  30   0   39.00   16.40
  -9 -30   0   78.19   23.00
  -9 -30   0   57.69   17.10
  -9  30   0   31.50   17.80
   9  30   0   45.50   19.80
 -10 -30   0   10.00   17.30
 -10 -30   0    0.40   16.40
  10  30   0   -3.70   16.60
 -10  30   0   11.60   18.70
 -11 -30   0   -6.80   17.30
 -11 -30   0   17.90   21.60
  11  30   0  -37.10   15.80
 -11  30   0  -17.80   17.50
 -12 -30   0   23.90   21.40
 -12 -30   0   -1.00   22.00
  12  30   0   -5.40   19.90
 -12  30   0   21.10   20.30
   0 -31   0   15.00    7.30
   0 -31   0    7.10   10.30
   1 -31   0    5.30   11.20
  -1 -31   0    9.70    5.90
   1 -31   0   11.80    7.80
  -1 -31   0    4.80    8.50
   1  31   0   31.40   12.20
   1  31   0    8.70    4.80
  -2 -31   0   60.49    8.50
  -2 -31   0   41.60   12.80
   2 -31   0   49.10   11.50
   2 -31   0   60.39   15.50
   2  31   0   42.20    8.20
   2  31   0   46.00   14.80
   3 -31   0    7.10    9.80
  -3 -31   0    7.00    4.50
  -3 -31   0    6.20    9.80
   3 -31   0    3.10    8.80
   3  31   0  -10.00    9.30
   4 -31   0  233.98   25.50
  -4 -31   0  259.37   32.30
   4 -31   0  268.17   24.20
  -4  31   0  289.67   26.90
   4  31   0  247.88   25.80
  -5 -31   0   57.19   13.80
   5 -31   0   40.20   12.60
   5 -31   0   43.50   15.10
   5  31   0   74.79   18.30
  -5  31   0   96.79   18.80
  -6 -31   0    2.10   11.60
  -6 -31   0   18.60   14.50
   6 -31   0   37.70   13.90
   6  31   0    9.30   14.50
  -6  31   0   49.30   16.30
  -7 -31   0   56.99   17.30
  -7 -31   0   67.19   17.60
  -7  31   0   50.39   19.10
   7  31   0   43.50   17.30
  -8 -31   0   15.40   16.80
  -8 -31   0    5.50   14.20
  -8  31   0   36.40   18.10
   8  31   0   18.50   16.40
  -9 -31   0  -12.40   12.10
  -9 -31   0   12.10   15.00
  -9  31   0   20.80   18.00
   9  31   0   -1.50   25.50
 -10 -31   0   15.20   21.70
 -10 -31   0    6.90   15.90
 -10  31   0  -14.90   16.60
  10  31   0  -19.60   18.20
 -11 -31   0   14.10   19.80
 -11 -31   0  -24.00   16.00
  11  31   0  -11.80   16.50
 -11  31   0   -9.20   22.40
 -12 -31   0  -28.50   22.20
 -12 -31   0  -26.20   20.00
 -12  31   0  -11.50   15.30
  12  31   0  -12.30   20.40
   0 -32   0  154.08   14.70
   0 -32   0  134.59   22.30
   0  32   0  146.29   21.60
   1 -32   0  143.59   15.60
  -1 -32   0  104.99   19.60
   1 -32   0  150.98   22.50
  -1 -32   0  165.98   14.00
   1  32   0  192.68   23.60
  -1  32   0  172.68   23.10
   1  32   0  131.89   11.90
   2 -32   0   37.50   10.30
  -2 -32   0   29.80   12.50
   2 -32   0   25.50   11.30
  -2 -32   0   44.30    7.00
  -2  32   0   32.70   13.60
   2  32   0   28.80   13.00
  -3 -32   0   20.80   12.20
  -3 -32   0   25.60    5.70
   3 -32   0   32.50   11.70
   3 -32   0   19.40   13.40
   3  32   0   12.90   12.30
  -3  32   0   35.10   13.30
   4 -32   0   92.59   18.00
   4 -32   0   56.79   15.10
  -4 -32   0   39.00   12.70
  -4  32   0   75.79   17.20
   4  32   0   64.69   16.60
   5 -32   0    7.20    9.00
  -5 -32   0    5.80   10.40
   5 -32   0   14.80   13.30
  -5  32   0   15.20   13.00
   5  32   0    7.50   11.30
  -6 -32   0    2.60   11.40
  -6  32   0   -7.20   12.70
   6  32   0    7.30   11.70
  -7 -32   0   48.70   16.50
  -7 -32   0   41.10   16.90
   7  32   0   59.09   19.40
  -7  32   0  100.39   22.80
  -8 -32   0   11.30   13.90
  -8 -32   0   19.60   14.60
   8  32   0   28.70   16.50
  -8  32   0   68.39   20.10
  -9 -32   0    9.10   18.30
  -9 -32   0  -17.10   14.10
   9  32   0  -12.90   15.40
  -9  32   0   34.00   19.20
 -10 -32   0    1.00   17.30
 -10 -32   0   -9.00   16.30
  10  32   0  -17.50   17.60
 -10  32   0   -2.40   17.90
 -11 -32   0    4.30   16.90
 -11 -32   0   18.60   18.80
  11  32   0  -25.90   15.80
 -11  32   0  -34.00   18.20
   0 -33   0    3.30    7.00
   0 -33   0   -3.40    9.90
   0  33   0    9.80   11.70
  -1 -33   0   47.30   15.40
   1 -33   0   60.89   12.00
  -1 -33   0   31.20    8.30
   1 -33   0   37.60   14.20
  -1  33   0   34.10   12.90
   1  33   0   24.60   12.90
   1  33   0   29.60    6.50
  -2 -33   0    7.40    6.00
   2 -33   0   -2.60    9.50
   2 -33   0   16.60    9.00
  -2 -33   0    7.00    7.70
   2  33   0   -9.80   11.80
  -2  33   0   -2.60    9.80
   3 -33   0   77.69   17.90
   3 -33   0   94.49   15.70
  -3 -33   0   79.29   18.10
  -3  33   0   69.59   17.20
   3  33   0   65.79   16.00
  -4 -33   0  170.38   26.10
   4 -33   0  144.59   23.50
   4 -33   0  209.78   21.70
  -4  33   0  197.58   27.00
   4  33   0  228.48   29.00
  -5 -33   0   96.59   20.30
   5 -33   0   79.89   17.50
   5 -33   0  107.69   20.00
  -5  33   0  116.59   22.80
   5  33   0  116.49   22.50
  -6 -33   0   45.50   12.90
   6  33   0   35.10   15.30
  -6  33   0   54.49   18.50
  -7 -33   0   13.40   15.10
  -7 -33   0    9.00   14.10
  -7  33   0    3.50   14.60
   7  33   0   38.70   15.90
  -8 -33   0   35.40   18.10
  -8 -33   0   39.00   26.50
  -8  33   0   71.09   21.50
   8  33   0   17.00   16.60
  -9 -33   0   14.20   17.70
  -9 -33   0    5.80   16.00
  -9  33   0   40.40   21.30
   9  33   0   14.10   19.10
 -10 -33   0   -0.30   13.20
  10  33   0   -4.80   17.20
 -10  33   0  -17.10   18.60
 -11 -33   0    3.00   19.30
 -11  33   0  -13.20   22.50
  11  33   0   -0.80   19.20
   0 -34   0  132.39   21.80
   0 -34   0  155.58   16.50
   0  34   0  145.19   22.00
   1 -34   0  195.98   18.60
  -1 -34   0  185.08   25.80
  -1 -34   0  209.18   16.00
   1 -34   0  147.69   23.50
  -1  34   0  169.78   24.30
   1  34   0  184.38   25.20
   1  34   0  124.49   12.70
   2 -34   0   19.80   13.30
   2 -34   0   39.80   11.30
  -2 -34   0   10.30   10.70
   2  34   0   25.60   12.60
  -2  34   0   58.29   17.10
   3 -34   0   24.70   10.40
  -3 -34   0   18.20   11.60
   3 -34   0   39.10   13.50
  -3  34   0   22.70   14.00
   3  34   0   35.80   14.00
   4 -34   0  284.77   25.80
   4 -34   0  216.68   29.00
  -4 -34   0  221.88   30.00
  -4  34   0  261.77   27.70
   4  34   0  215.98   26.30
   5 -34   0   20.20   14.20
  -5 -34   0   -3.50    9.50
   5  34   0   16.60   16.30
  -5  34   0   37.20   15.60
  -6 -34   0   13.20   14.20
  -6  34   0   23.50   16.00
   6  34   0   28.80   16.50
  -7 -34   0   52.79   19.40
   7  34   0   40.40   19.00
  -7  34   0   60.99   19.50
  -8 -34   0   32.80   16.70
  -8 -34   0   28.10   16.20
   8  34   0   47.40   23.50
  -8  34   0   83.59   22.50
  -9 -34   0    6.50   16.60
  -9 -34   0   -3.90   15.80
  -9  34   0   -4.40   20.00
   9  34   0  -21.90   14.30
 -10 -34   0  -20.50   15.40
  10  34   0   -4.10   17.60
   0 -35   0   24.40   13.40
   0 -35   0    7.70    7.20
   0  35   0   20.90   13.30
  -1 -35   0    2.80   11.20
   1 -35   0   16.90   11.80
   1 -35   0   16.60    9.40
   1  35   0   17.60   12.00
   1  35   0    4.50    5.60
  -1  35   0   12.30   11.50
   2 -35   0   12.70    9.50
  -2 -35   0   -0.80    9.90
   2 -35   0   33.20   12.90
   2  35   0   18.10   12.20
  -2  35   0    1.30   12.40
  -3 -35   0    6.00   10.00
   3 -35   0   14.90   10.80
   3 -35   0   51.99   15.80
  -3  35   0   17.90   14.20
   3  35   0   11.80   14.00
  -4 -35   0   15.40   12.40
   4 -35   0   13.20   14.10
  -4  35   0   19.80   13.90
   4  35   0    6.90   13.50
  -5 -35   0   19.60   14.10
   5 -35   0   12.50   12.70
  -5  35   0   31.60   16.60
   5  35   0   17.00   14.60
  -6 -35   0   13.50   12.60
   6  35   0    8.90   17.50
  -6  35   0   40.80   18.60
  -7 -35   0    4.20   13.80
   7  35   0   20.30   19.20
  -7  35   0   -2.10   15.70
  -8 -35   0   46.90   18.10
  -8 -35   0   47.70   20.20
   8  35   0   52.39   23.90
  -8  35   0  104.39   24.60
  -9 -35   0    1.10   15.80
   9  35   0    0.10   18.20
  -9  35   0    7.00   20.00
 -10 -35   0   -6.00   14.30
 -10 -35   0  -23.80   16.60
  10  35   0    5.30   21.70
 -10  35   0  -16.70   17.50
   0 -36   0  133.89   23.00
   0  36   0  180.38   27.30
  -1 -36   0   42.30   14.70
   1 -36   0   45.70   17.20
   1  36   0   50.59   17.10
  -1  36   0   54.69   16.10
  -2 -36   0   16.10   10.30
   2 -36   0    8.90   12.60
   2  36   0   -3.00    8.70
  -2  36   0    2.90   12.90
  -3 -36   0  -19.30   10.50
   3 -36   0   15.20   11.90
  -3  36   0   -7.50   12.50
   3  36   0  -13.70   12.20
  -4 -36   0   53.59   19.20
   4 -36   0    7.70   11.90
  -4  36   0   69.49   18.90
   4  36   0   49.70   16.90
  -5 -36   0    9.40   14.60
  -5  36   0    5.30   15.90
   5  36   0   28.60   16.20
   6  36   0  -29.90   14.10
  -6  36   0   -5.90   14.10
  -7 -36   0   44.70   19.50
   7  36   0   10.90   17.70
  -7  36   0   15.30   17.90
  -8  36   0   37.40   18.90
   8  36   0   53.89   20.10
  -9 -36   0    9.80   19.40
  -9 -36   0   21.10   19.80
   9  36   0    7.00   23.40
   0 -37   0   17.80   12.80
   0  37   0   13.20   15.00
  -1 -37   0   11.50   12.70
   1 -37   0   -0.60   11.40
  -1  37   0   23.80   15.60
   1  37   0    3.30   13.90
  -2 -37   0    2.70   12.50
   2 -37   0   -1.50    9.80
   2  37   0    5.90   13.60
  -2  37   0    9.30   13.90
   3 -37   0   -4.30   11.30
  -3 -37   0    2.50   13.90
   3  37   0    2.20   14.00
  -3  37   0    1.20   12.60
  -4 -37   0   41.10   15.50
  -4  37   0   20.60   16.40
   4  37   0   13.20   14.90
   5 -37   0   19.80   13.50
  -5  37   0   37.50   18.00
   5  37   0   22.70   16.90
  -6 -37   0    2.90   15.70
  -6  37   0  -15.70   15.00
   7  37   0   -8.50   13.90
  -7  37   0   10.40   19.10
  -8 -37   0   -2.50   12.00
   8  37   0    0.40   15.40
  -8  37   0   -0.80   18.60
  -9 -37   0  -16.60   16.00
  -9 -37   0    2.10   15.30
   9  37   0    8.50   18.60
  -9  37   0    0.90   19.70
   0 -38   0    7.50   13.20
   0  38   0   13.80   15.40
  -1 -38   0   16.00   14.40
   1 -38   0  -15.70   10.60
  -1  38   0  -11.70   14.00
   1  38   0  -11.10   12.10
   2 -38   0   20.10   18.30
  -2 -38   0    1.50   12.00
  -2  38   0   -2.20   13.20
   2  38   0   30.40   17.00
   3 -38   0   21.90   15.00
   3  38   0   16.70   15.70
  -3  38   0   15.30   16.80
  -4 -38   0   25.80   12.90
   4 -38   0   37.50   16.00
   4  38   0   67.69   20.40
  -4  38   0   42.10   18.40
  -5 -38   0   34.90   21.20
   5 -38   0   28.00   16.90
  -5  38   0   28.00   18.50
   5  38   0   43.70   19.80
  -6  38   0   13.40   18.60
   6  38   0   20.00   15.10
  -7 -38   0    5.10   12.30
  -7  38   0  -19.60   16.10
   7  38   0   -1.80   15.80
  -8 -38   0   -2.90   15.90
   8  38   0  -11.40   17.90
   0 -39   0    8.30   15.90
   0  39   0  -16.90   12.00
  -1 -39   0  -17.60   11.50
   1 -39   0  -16.20   10.30
  -1  39   0  -21.10   11.90
   1  39   0   -7.60   14.00
   2 -39   0  -16.80    9.80
  -2 -39   0   12.40   11.20
  -2  39   0   11.10   16.90
   2  39   0   20.50   16.50
   3 -39   0   94.29   19.10
  -3 -39   0  100.99   21.50
  -3  39   0  125.39   25.50
   3  39   0  116.19   24.40
  -4 -39   0   40.50   26.80
   4 -39   0   56.59   17.60
   4  39   0   53.99   20.00
  -4  39   0   61.29   21.70
  -5 -39   0   -3.90   13.10
   5 -39   0    9.00   12.50
  -5  39   0   12.70   18.00
   5  39   0    1.70   16.30
  -6 -39   0   -6.80   10.90
   6  39   0    9.70   16.60
  -6  39   0   -2.90   16.90
  -7 -39   0   14.50   18.50
   7  39   0   35.90   21.70
  -7  39   0   61.09   25.20
   0 -40   0   56.69   17.90
   0  40   0   63.89   20.70
   1 -40   0    1.00   14.10
  -1 -40   0   12.20   14.80
   1  40   0    3.10   16.30
  -1  40   0   15.30   16.20
   2 -40   0   47.80   17.80
  -2 -40   0   33.10   15.50
  -2  40   0   68.69   21.70
   2  40   0   78.69   21.90
   3 -40   0    0.10   13.60
  -3  40   0   11.50   17.40
   3  40   0   20.60   16.70
   4 -40   0   34.70   15.60
  -4 -40   0   12.40   11.90
  -4  40   0   32.00   18.30
   4  40   0   33.10   20.90
   5 -40   0    3.10   12.20
  -5 -40   0   17.00   12.90
  -5  40   0   -0.20   18.20
   5  40   0   -4.70   14.10
  -6 -40   0   -6.60   12.20
   6  40   0    6.80   17.10
  -6  40   0   31.10   27.30
  -7  40   0   25.40   20.60
   0 -41   0    1.60   12.00
   0  41   0    3.20   15.10
   1 -41   0   36.00   16.50
  -1  41   0   23.80   19.40
   1  41   0   11.60   14.50
   2 -41   0  -10.00   11.20
  -2 -41   0   22.90   22.20
  -2  41   0    0.70   13.00
   2  41   0    7.20   23.00
  -3 -41   0    3.10   12.00
   3 -41   0   16.70   12.80
   3  41   0   25.50   15.80
  -3  41   0   39.90   19.30
  -4 -41   0   53.59   21.80
   4 -41   0   42.50   16.60
   4  41   0   26.90   18.20
  -4  41   0   43.50   20.10
  -5 -41   0   -4.10   13.40
   5 -41   0    7.00   15.80
  -5  41   0   29.50   30.60
   5  41   0    1.60   18.50
   0  42   0  105.49   26.80
  -1 -42   0   -6.60   12.70
   1 -42   0    2.50   19.20
  -1  42   0   12.90   17.00
  -2 -42   0  -17.70   13.60
   2 -42   0   37.20   17.20
   2  42   0  -11.90   17.20
  -2  42   0   26.40   19.40
   3 -42   0   14.40   17.20
  -3 -42   0   27.20   17.40
  -3  42   0   43.60   27.80
   3  42   0   33.20   18.60
   4 -42   0  143.89   25.10
  -4 -42   0  147.19   28.00
   4  42   0  182.28   29.60
   0 -43   0    3.40   14.40
   0  43   0   -1.00   15.30
   1 -43   0    1.00   11.90
  -1 -43   0  -28.20   11.20
   1  43   0   15.60   15.60
  -1  43   0   12.40   16.90
  -2 -43   0   -0.30   15.50
  -2  43   0    4.50   19.60
 -17   0   1    6.60   21.50
 -16   0   1   -0.70   18.70
 -14   0   1   -4.60   15.90
 -13   0   1   14.60   18.50
 -12   0   1    1.60   14.40
 -11   0   1   -1.30   11.30
 -10   0   1  155.38   24.20
  -9   0   1  258.47   25.30
  -8   0   1   18.00   10.30
  -7   0   1   -0.80    6.00
  -6   0   1  308.07   23.90
   6   0  -1  296.67   22.70
  -6   0   1  336.37   21.70
  -5   0   1   50.19    7.60
  -5   0   1   49.90   11.20
   5   0  -1   49.00    9.80
  -4   0   1 3404.36  182.58
   4   0  -1 3369.66  183.48
  -4   0   1 3476.45  184.18
  -3   0   1  706.63   40.00
   3   0  -1  677.53   39.60
  -2   0   1 1043.40   55.79
   2   0  -1  992.70   55.49
  -2   0  -1  277.77   18.30
   2   0   1  285.87   18.30
   2   0   1  325.57   17.90
  -2   0  -1  320.67   17.80
  -3   0  -1 1194.58   64.79
   3   0   1 1242.88   65.09
   3   0   1 1161.68   65.79
  -3   0  -1 1132.09   65.89
  -4   0  -1   32.00    7.20
  -4   0  -1   33.70    5.60
   4   0   1   29.00    6.50
   4   0   1   18.20    5.30
  -5   0  -1  243.78   20.10
  -5   0  -1  312.57   19.10
   5   0   1  289.37   19.60
   5   0   1  251.27   19.70
  -6   0  -1  346.17   21.90
   6   0   1  291.87   24.60
  -6   0  -1  304.37   23.90
  -7   0  -1   35.70   10.20
  -8   0  -1   87.69   16.70
  -9   0  -1   -4.80    9.80
 -10   0  -1   18.30   14.60
 -11   0  -1    0.50   11.30
 -12   0  -1   94.69   23.20
 -13   0  -1   25.30   17.40
 -14   0  -1   -4.30   18.50
 -15   0  -1  -21.90   18.90
 -16   0  -1   21.90   19.70
 -17   0  -1   35.90   21.60
 -17  -1   1   61.59   24.70
 -17   1   1    9.20   17.70
 -16  -1   1  -23.20   15.10
 -16   1   1   17.30   19.60
 -14  -1   1   20.60   18.60
 -14   1   1   33.90   22.60
 -13  -1   1   23.60   19.20
 -13   1   1   13.50   16.00
 -12  -1   1   51.09   18.40
 -12   1   1   33.00   16.40
 -11  -1   1   10.20   14.90
 -11   1   1   30.80   15.20
 -10  -1   1   13.90   13.10
 -10   1   1   42.90   13.90
  -9  -1   1   48.90   13.60
  -9   1   1   26.40   13.10
  -8  -1   1   14.90    9.30
  -8   1   1   -4.90    6.50
  -7  -1   1  167.38   17.30
  -7   1   1  175.88   17.50
   6  -1  -1   44.20    8.40
  -6  -1   1   34.70    9.20
  -6  -1   1   31.50    7.00
   6   1  -1   45.90    9.10
  -6   1   1   24.50    6.40
  -6   1   1   55.39   10.50
  -5  -1   1   22.40    5.50
   5   1  -1   30.50    7.20
  -5   1   1   42.90    8.20
  -5   1   1   10.40    4.50
   4  -1  -1   31.10    6.50
  -4  -1   1   22.70    6.30
  -4   1   1   19.80    4.60
  -4   1   1   30.10    7.00
   4   1  -1   36.80    6.90
  -3  -1   1    9.10    4.00
   3  -1  -1    8.60    3.70
   3   1  -1   12.90    4.10
  -3   1   1    6.70    3.60
  -3   1   1    1.80    2.70
   2  -1  -1  240.38   14.90
  -2  -1   1  250.97   15.50
  -2   1   1  262.47   15.20
   2   1  -1  234.08   15.20
   2  -1   1 4149.38  216.38
  -2  -1  -1 4229.78  217.08
  -2  -1  -1 4296.97  215.98
   2  -1   1 3882.11  216.68
   2   1   1 3897.71  216.88
  -2   1  -1 4172.98  216.98
   2   1   1 4085.19  216.08
  -2   1  -1 3999.80  216.18
  -3  -1  -1   53.09    6.00
   3  -1   1   68.69    8.60
  -3  -1  -1   80.79    9.70
   3  -1   1   73.39    8.20
   3   1   1   77.99    9.30
  -3   1  -1   65.09    7.50
   3   1   1   57.09    6.20
  -3   1  -1   70.59    7.70
   4  -1   1 1147.99   65.89
   4  -1   1 1141.89   65.19
  -4  -1  -1 1123.19   66.29
  -4  -1  -1 1150.88   64.49
  -4   1  -1 1181.08   66.39
   4   1   1 1165.08   66.19
   4   1   1 1245.88   65.19
  -4   1  -1 1171.58   64.89
  -5  -1  -1  105.69   14.10
   5  -1   1   78.99    9.50
  -5  -1  -1   81.99   10.70
  -5   1  -1   79.19    8.30
  -5   1  -1   89.79   10.30
   5   1   1   96.99   10.20
   6  -1   1   61.29   10.00
  -6  -1  -1   56.99    8.50
   6  -1   1   41.10    8.90
  -6  -1  -1   48.80    9.90
  -6   1  -1   61.99    9.20
  -6   1  -1   64.89   11.80
  -7  -1  -1   15.10    8.40
  -7   1  -1   17.50    9.30
  -8  -1  -1  265.47   25.70
  -8   1  -1  292.37   25.50
  -9  -1  -1    1.80   10.30
  -9   1  -1   -0.40    9.40
 -10  -1  -1   24.20   22.00
 -10   1  -1   44.80   18.60
 -11  -1  -1   -4.70   11.90
 -11   1  -1   26.00   15.00
 -12  -1  -1  102.99   22.00
 -12   1  -1   86.69   21.90
 -13  -1  -1    3.40   17.30
 -13   1  -1   27.50   18.30
 -14  -1  -1   12.30   17.60
 -14   1  -1   15.10   17.80
 -15  -1  -1   27.80   18.80
 -15   1  -1   -4.60   16.70
 -16  -1  -1   10.80   19.00
 -16   1  -1   21.70   20.20
 -17  -1  -1   -9.10   18.60
 -17   1  -1   21.90   21.10
 -17  -2   1   18.50   17.40
 -17   2   1  -21.20   15.30
 -16  -2   1   31.70   20.80
 -16   2   1   25.00   23.00
 -15  -2   1  -19.00   18.00
 -15   2   1    2.90   24.80
 -14  -2   1   -8.50   16.50
 -14   2   1   17.70   18.90
 -13  -2   1   31.00   18.00
 -13   2   1   21.50   16.90
 -12  -2   1   42.20   17.60
 -12   2   1  101.69   22.10
 -11  -2   1   19.90   15.40
 -11   2   1   21.70   14.80
 -10  -2   1   -2.40   12.30
 -10   2   1   -2.40    9.60
  -9  -2   1   74.59   17.90
  -9   2   1   98.29   18.70
  -8  -2   1  219.28   21.80
  -8   2   1  215.98   21.40
  -7  -2   1   24.20    8.50
  -7   2   1   30.10    9.50
  -6  -2   1  109.89   14.70
  -6  -2   1   89.59    9.10
   6  -2  -1   82.69   11.90
  -6   2   1   97.49   13.70
   6   2  -1   90.79   12.90
   5  -2  -1   36.90    7.70
  -5  -2   1   57.59    9.90
  -5  -2   1   32.10    9.00
   5   2  -1   38.50    8.50
  -5   2   1   26.00    6.00
  -5   2   1   63.29   10.60
  -4  -2   1   26.70    7.20
   4  -2  -1   24.50    5.70
  -4   2   1   27.90    6.60
   4   2  -1   42.30    7.20
  -4   2   1   16.40    5.00
   3  -2  -1   22.20    4.70
  -3  -2   1   27.20    5.80
  -3   2   1   20.40    4.50
   3   2  -1   19.00    5.50
  -3   2   1   23.30    5.50
  -2  -2   1   44.20    4.80
   2  -2  -1   44.50    4.10
  -2   2   1   43.40    4.40
   2   2  -1   37.50    4.40
  -1   2   1 1824.52   96.79
   1  -2   1  781.12   42.50
  -1  -2  -1  774.02   43.40
  -1   2  -1  759.12   42.30
   1   2   1  784.52   41.30
   2  -2   1   10.10    2.90
   2  -2   1   12.90    3.10
  -2  -2  -1    8.40    2.20
  -2  -2  -1   18.20    4.00
   2   2   1   15.40    3.60
   2   2   1   10.80    2.50
  -2   2  -1    8.00    2.60
  -2   2  -1   11.00    3.10
  -3  -2  -1  364.06   22.20
  -3  -2  -1  334.07   20.30
   3  -2   1  344.67   21.50
   3  -2   1  327.97   21.20
  -3   2  -1  380.46   22.30
   3   2   1  325.57   20.50
   3   2   1  332.77   21.80
  -3   2  -1  328.07   20.90
   4  -2   1  168.38   14.10
   4  -2   1  191.68   14.00
  -4  -2  -1  178.48   12.90
  -4  -2  -1  195.08   15.00
  -4   2  -1  185.98   13.50
   4   2   1  164.48   14.30
  -4   2  -1  188.58   14.90
   5  -2   1  229.88   17.90
  -5  -2  -1  251.87   19.20
   5  -2   1  261.57   18.00
  -5  -2  -1  226.98   17.50
  -5   2  -1  238.18   18.70
  -5   2  -1  226.38   16.90
   5   2   1  238.18   18.20
   6  -2   1   81.09   12.20
   6  -2   1  108.09   11.40
  -6  -2  -1  124.39   16.50
  -6  -2  -1   74.39    8.80
  -6   2  -1  108.79   12.00
  -7  -2  -1  241.68   22.10
  -7   2  -1  235.38   21.10
  -8  -2  -1   13.70   10.80
  -8   2  -1    8.70    8.50
  -9  -2  -1  -17.50    7.90
  -9   2  -1   -8.60   10.30
 -10   2  -1    3.90   12.50
 -11  -2  -1   26.30   14.70
 -11   2  -1   27.90   14.80
 -12  -2  -1   38.40   16.40
 -12   2  -1   79.99   19.60
 -13  -2  -1   -3.70   13.50
 -13   2  -1   -0.30   15.60
 -14  -2  -1    5.70   17.30
 -14   2  -1   23.30   17.60
 -15  -2  -1    7.20   19.70
 -15   2  -1    4.80   18.90
 -16  -2  -1   22.30   15.90
 -16   2  -1   14.00   21.30
 -17  -2  -1    8.90   19.00
 -17   2  -1   -9.90   22.30
 -17  -3   1   -4.50   20.70
 -17   3   1  -38.30   19.70
 -16  -3   1   19.30   19.90
 -16   3   1   -1.60   20.50
 -15  -3   1   -4.60   19.70
 -15   3   1   10.40   31.10
 -14  -3   1   24.90   18.10
 -14   3   1   42.30   24.20
 -13  -3   1    8.80   14.70
 -13   3   1   21.20   18.70
 -12  -3   1   84.19   21.60
 -12   3   1  104.89   24.00
 -11  -3   1   15.70   15.10
 -11   3   1    7.80   13.10
 -10  -3   1   45.50   16.80
 -10   3   1   31.80   13.90
  -9  -3   1   96.69   18.40
  -9   3   1   77.89   16.80
  -8  -3   1  447.86   34.60
  -8   3   1  448.86   34.00
  -7  -3   1   27.90    9.00
  -7   3   1    9.60    7.60
  -6  -3   1   30.40    6.40
  -6  -3   1   20.00    7.30
   6  -3  -1   22.00    6.10
   6   3  -1   29.40    9.00
  -6   3   1   27.30    8.00
   5  -3  -1  460.15   29.00
  -5  -3   1  441.56   30.30
   5   3  -1  424.76   29.50
  -5   3   1  465.15   28.80
  -5   3   1  488.75   30.50
  -4  -3   1  407.36   26.70
   4  -3  -1  403.96   25.30
   4   3  -1  423.36   26.40
  -4   3   1  410.66   26.10
  -4   3   1  388.16   25.20
  -3  -3   1   79.49    9.50
   3  -3  -1   57.49    6.10
  -3   3   1   57.29    6.30
  -3   3   1   66.89    6.90
   3   3  -1   65.89    7.10
  -2  -3   1  586.44   32.30
   2  -3  -1  563.94   30.90
   2   3  -1  531.25   32.00
  -2   3   1  582.24   31.70
  -2   3   1  528.65   31.10
  -1  -3   1   45.20    4.00
   1  -3  -1   30.20    3.30
  -1  -3   1   42.10    2.80
  -1  -3   1   31.60    3.30
  -1   3   1   31.40    2.50
   1   3  -1   47.50    4.50
   1   3  -1   39.10    2.80
  -1   3   1   28.20    3.20
  -1   3   1   30.00    3.20
  -1  -3  -1  257.17   15.40
   1  -3   1  265.67   15.40
   1  -3   1  263.17   15.40
  -1  -3  -1  281.27   16.20
  -1   3  -1  256.47   15.30
  -1   3  -1  240.38   15.30
   1   3   1  280.07   14.40
  -1   3  -1  280.57   15.30
   1   3   1  251.27   15.40
   2  -3   1    3.00    2.30
  -2  -3  -1    1.60    1.50
   2  -3   1    2.90    2.20
  -2  -3  -1    7.40    3.30
   2   3   1    7.90    2.70
   2   3   1    1.30    1.50
  -2   3  -1    0.20    2.10
  -2   3  -1    4.40    2.40
  -3  -3  -1  248.48   17.70
   3  -3   1  248.38   17.00
   3  -3   1  251.77   16.90
  -3  -3  -1  272.17   16.00
   3   3   1  240.88   17.30
  -3   3  -1  280.27   17.10
  -3   3  -1  269.17   17.70
  -4  -3  -1 1018.00   57.29
   4  -3   1  930.51   55.79
   4  -3   1  997.80   56.29
  -4  -3  -1  941.31   54.69
  -4   3  -1  942.61   55.49
   4   3   1 1034.80   57.19
  -4   3  -1 1034.50   56.99
  -5  -3  -1   83.19    9.70
   5  -3   1   66.39    9.80
  -5  -3  -1   63.79   11.00
   5  -3   1   88.39   11.30
  -5   3  -1   80.79   10.10
   5   3   1   84.89   12.10
  -5   3  -1  100.69   13.60
   6  -3   1  316.17   22.30
  -6  -3  -1  316.07   20.70
   6  -3   1  293.17   22.30
  -6  -3  -1  268.87   23.20
  -6   3  -1  331.37   24.20
  -7  -3  -1   61.79   12.80
   7  -3   1   29.80    9.00
  -7   3  -1   60.69   12.30
  -8  -3  -1   13.60    9.70
  -8   3  -1   15.50    9.70
  -9  -3  -1    6.10    9.00
  -9   3  -1   16.90   11.70
 -10  -3  -1    0.60   14.70
 -10   3  -1    8.10   12.90
 -11  -3  -1   33.90   16.60
 -11   3  -1   42.10   17.10
 -12  -3  -1   75.19   20.10
 -12   3  -1   70.89   21.10
 -13  -3  -1   -7.70   14.40
 -13   3  -1   -2.30   16.50
 -14  -3  -1   12.20   18.60
 -14   3  -1   49.50   22.10
 -15  -3  -1  -12.60   15.10
 -15   3  -1   26.00   21.20
 -16  -3  -1   19.70   18.90
 -16   3  -1    6.20   19.60
 -17  -3  -1    8.10   17.20
 -17   3  -1    4.50   17.50
 -17  -4   1   -5.40   18.10
 -17   4   1  -11.00   15.70
 -16  -4   1   33.70   25.00
 -16   4   1   64.29   24.10
 -15  -4   1   -1.60   17.00
 -15   4   1   24.10   27.70
 -14  -4   1  -18.40   14.90
 -14   4   1   -7.20   17.70
 -13  -4   1  -11.70   13.40
 -13   4   1   17.10   18.50
 -12  -4   1   61.49   20.40
 -12   4   1   61.29   20.40
 -11  -4   1   31.70   15.10
 -11   4   1   30.70   15.50
 -10  -4   1   39.80   22.80
 -10   4   1   44.80   16.20
  -9  -4   1  395.96   33.60
  -9   4   1  422.16   33.80
  -8  -4   1   71.89   15.20
  -8   4   1   69.69   15.60
  -7  -4   1   69.89   13.50
  -7   4   1   46.90   11.70
  -6  -4   1  128.89   10.60
   6  -4  -1  102.09   10.90
  -6  -4   1  111.89   13.30
  -6   4   1  126.29   12.70
   5  -4  -1  107.19   10.30
  -5  -4   1   95.79   11.40
  -5   4   1  111.59   11.90
  -5   4   1  121.09   10.70
   5   4  -1  126.79   11.70
   4  -4  -1  158.98   12.30
  -4  -4   1  181.38   14.30
  -4   4   1  152.78   13.60
  -4   4   1  179.28   13.70
   4   4  -1  157.28   13.30
  -3  -4   1   46.60    7.40
   3  -4  -1   35.30    5.40
  -3   4   1   40.10    6.20
   3   4  -1   46.70    7.10
  -3   4   1   38.30    6.10
   2  -4  -1   29.00    4.60
   2  -4  -1   30.50    3.80
  -2  -4   1   32.00    5.40
   2   4  -1   34.70    5.40
  -2   4   1   32.30    3.60
  -2   4   1   24.90    4.30
  -2   4   1   32.60    4.40
   1  -4  -1 1582.84   79.59
   1  -4  -1 1500.85   79.89
  -1  -4   1 1458.35   79.79
  -1  -4   1 1450.85   80.39
   1  -4  -1 1489.85   78.59
  -1  -4   1 1478.35   78.89
   1   4  -1 1492.75   78.89
  -1   4   1 1506.95   78.79
   1   4  -1 1482.85   79.89
   1   4  -1 1499.45   80.39
  -1   4   1 1526.25   79.59
   1   4  -1 1418.16   79.69
  -1   4   1 1450.75   79.89
   0  -4   1  283.17   16.40
   0  -4  -1  281.87   16.90
   0  -4   1  286.67   16.10
   0  -4   1  276.67   16.30
   0   4   1  276.27   16.90
   0   4  -1  309.67   16.20
   0   4  -1  281.37   16.40
   0   4  -1  275.47   16.40
   0   4  -1  289.97   17.20
   0   4   1  290.17   15.60
  -1  -4  -1  298.77   17.30
   1  -4   1  280.57   17.00
  -1  -4  -1  296.87   17.90
   1  -4   1  284.97   17.00
   1  -4   1  290.77   17.10
  -1   4  -1  299.37   17.20
   1   4   1  312.17   17.40
  -1   4  -1  275.47   17.00
   1   4   1  296.77   17.90
  -1   4  -1  305.67   17.10
   2  -4   1   14.20    3.10
  -2  -4  -1   14.70    2.30
  -2  -4  -1   19.70    4.20
   2  -4   1   12.70    3.30
   2   4   1   19.20    4.20
  -2   4  -1   15.70    3.50
  -2   4  -1   14.60    3.60
  -3  -4  -1 1601.34   85.99
  -3  -4  -1 1605.64   88.19
   3  -4   1 1661.43   87.59
   3  -4   1 1629.64   87.39
   3   4   1 1558.14   87.99
  -3   4  -1 1586.74   87.29
  -3   4  -1 1563.54   87.69
   4  -4   1  299.07   20.80
   4  -4   1  337.27   21.30
  -4  -4  -1  332.07   19.70
  -4  -4  -1  297.77   21.80
  -4   4  -1  312.47   21.60
   5  -4   1  524.75   32.10
  -5  -4  -1  474.95   32.90
  -5  -4  -1  519.25   30.30
   5  -4   1  475.95   31.50
  -5   4  -1  506.15   31.40
   5   4   1  501.75   32.60
  -5   4  -1  524.95   33.10
  -6  -4  -1  124.39   16.70
   6  -4   1   95.19   12.90
  -6  -4  -1   95.39    9.50
   6  -4   1  102.09   13.20
  -6   4  -1   98.39   14.40
   7  -4   1   28.20    8.40
  -7  -4  -1   26.50    9.40
  -7   4  -1   30.00    9.50
  -8  -4  -1    0.80    7.40
  -8   4  -1   16.60    9.90
  -9  -4  -1   27.20   12.80
  -9   4  -1   -0.80   10.20
 -10  -4  -1   37.40   14.20
 -10   4  -1   45.50   16.10
 -11  -4  -1  107.79   22.60
 -11   4  -1  102.59   22.10
 -12  -4  -1   53.79   17.30
 -12   4  -1   45.70   19.00
 -13  -4  -1  -12.00   13.10
 -13   4  -1    7.60   15.90
 -14  -4  -1   39.00   17.90
 -14   4  -1   33.50   20.50
 -15  -4  -1   -8.90   18.30
 -15   4  -1   -3.00   20.50
 -16  -4  -1   22.40   17.70
 -16   4  -1   32.20   22.20
 -17  -4  -1  -12.00   18.00
 -17   4  -1   11.70   20.70
 -17  -5   1   54.69   26.40
 -17   5   1    6.10   21.40
 -16  -5   1   -6.90   15.10
 -16   5   1    3.60   19.30
 -15  -5   1    0.20   17.70
 -15   5   1    7.00   29.10
 -14  -5   1   -7.40   18.10
 -14   5   1    7.30   18.10
 -13  -5   1   17.60   18.40
 -13   5   1    2.90   16.50
 -12  -5   1    4.50   14.60
 -12   5   1   11.10   16.70
 -11  -5   1   -7.90   10.20
 -11   5   1   -5.30   11.80
 -10  -5   1  -17.20   18.10
 -10   5   1  -11.10   11.00
  -9  -5   1   88.79   17.80
  -9   5   1  115.29   20.80
  -8  -5   1  183.48   20.30
  -8   5   1  189.38   21.10
   7  -5  -1   12.50    7.20
  -7  -5   1   11.10    7.50
  -7   5   1   14.00    7.60
  -6  -5   1    6.10    6.60
   6  -5  -1   11.10    5.50
  -6  -5   1   14.70    4.70
  -6   5   1   14.60    7.40
   5  -5  -1 1033.90   59.79
  -5  -5   1  978.90   61.79
  -5   5   1 1064.19   60.59
  -5   5   1 1067.29   61.29
   5   5  -1 1124.39   62.09
   4  -5  -1 2132.29  117.29
  -4  -5   1 2096.89  119.29
  -4   5   1 2310.77  120.09
  -4   5   1 2149.48  118.29
   3  -5  -1  183.48   11.90
   3  -5  -1  186.48   13.00
  -3  -5   1  182.18   13.90
  -3   5   1  161.28   12.30
  -3   5   1  184.08   13.00
  -3   5   1  179.58   12.40
   3   5  -1  163.88   13.30
   2  -5  -1  322.97   18.40
  -2  -5   1  311.97   16.90
   2  -5  -1  287.67   17.10
   2  -5  -1  308.57   18.20
  -2  -5   1  283.07   18.90
  -2   5   1  289.97   18.20
  -2   5   1  282.07   17.40
  -2   5   1  298.57   18.20
   2   5  -1  282.67   18.80
  -1  -5   1  195.38   11.20
  -1  -5   1  187.68   12.30
   1  -5  -1  175.18   10.90
   1  -5  -1  196.98   11.90
   1  -5  -1  198.98   12.50
  -1  -5   1  220.68   13.20
  -1   5   1  193.88   12.00
   1   5  -1  207.28   13.10
   1   5  -1  189.18   11.20
  -1   5   1  171.98   11.10
   1   5  -1  217.48   12.70
  -1   5   1  189.18   12.40
   1   5  -1  196.88   12.20
   0  -5   1  881.51   51.49
   0  -5   1 1011.10   51.89
   0  -5   1  992.60   51.29
   0  -5  -1  996.70   52.49
   0  -5  -1  918.11   50.69
   0   5   1  980.40   50.79
   0   5  -1  998.20   51.29
   0   5  -1  901.81   51.69
   0   5  -1  922.41   51.79
   0   5   1  932.31   52.29
   0   5  -1  953.90   52.59
   1  -5   1    3.60    1.90
  -1  -5  -1    9.60    3.10
   1  -5   1    2.60    2.00
  -1  -5  -1    5.10    2.10
   1  -5   1    2.70    1.70
   1   5   1    6.10    2.40
   1   5   1    3.90    2.40
  -1   5  -1    2.50    2.00
  -1   5  -1    2.00    1.70
  -1   5  -1    5.10    2.20
  -2  -5  -1  206.98   12.20
  -2  -5  -1  217.08   14.30
  -2  -5  -1  215.18   14.80
   2  -5   1  225.18   13.80
   2  -5   1  226.48   14.00
  -2   5  -1  203.58   13.50
  -2   5  -1  192.08   13.50
  -2   5  -1  202.28   13.70
   2   5   1  218.08   14.30
  -3  -5  -1   72.49    9.30
   3  -5   1   74.49    6.90
  -3  -5  -1   52.99    5.20
   3  -5   1   54.79    7.60
  -3   5  -1   61.89    6.70
   3   5   1   61.29    7.10
  -3   5  -1   69.39    7.60
  -4  -5  -1  373.46   24.40
   4  -5   1  397.76   26.40
   4  -5   1  439.36   26.30
  -4  -5  -1  432.46   27.70
  -4   5  -1  462.15   27.40
   4   5   1  431.56   27.30
  -4   5  -1  388.76   25.90
  -5  -5  -1   95.59   13.20
  -5  -5  -1   62.19    7.10
   5  -5   1   75.09   10.40
   5  -5   1   70.19   10.20
  -5   5  -1   94.29   10.30
  -5   5  -1   63.99    9.50
   5   5   1   71.09   11.30
   6  -5   1  461.95   31.50
  -6  -5  -1  517.95   33.80
   6  -5   1  467.55   31.20
  -6  -5  -1  469.15   29.60
  -6   5  -1  495.15   33.30
   7  -5   1    0.90    5.30
  -7  -5  -1   10.30    7.90
  -7  -5  -1    9.60    4.60
  -7   5  -1   11.20    7.40
  -8  -5  -1   78.49   15.50
  -8   5  -1   72.49   14.60
  -9  -5  -1  123.69   21.30
  -9   5  -1  125.39   20.80
 -10  -5  -1   36.70   13.50
 -10   5  -1   53.49   16.00
 -11  -5  -1   27.00   15.40
 -11   5  -1   26.10   14.80
 -12  -5  -1   15.00   14.70
 -12   5  -1   19.80   17.60
 -13  -5  -1    3.30   14.60
 -13   5  -1    1.00   15.00
 -14  -5  -1   -5.20   14.20
 -14   5  -1   -1.20   18.70
 -15  -5  -1  -14.20   15.10
 -15   5  -1   18.00   20.10
 -16  -5  -1   73.39   26.10
 -16   5  -1   26.00   20.00
 -17  -5  -1   18.40   17.70
 -17   5  -1   -6.30   19.90
 -17  -6   1   -1.30   22.10
 -17   6   1   13.90   23.60
 -16  -6   1    3.50   22.40
 -16   6   1   20.60   25.40
 -15  -6   1    4.90   18.50
 -15   6   1  -28.80   21.00
 -14  -6   1    0.10   18.80
 -14   6   1  -13.90   14.30
 -13  -6   1   10.90   17.90
 -13   6   1   20.80   19.40
 -12  -6   1   22.70   15.70
 -12   6   1   40.60   16.90
 -11  -6   1    2.80   13.30
 -11   6   1   16.10   13.20
 -10  -6   1   -7.60    9.50
 -10   6   1    4.50   11.10
  -9  -6   1  167.98   23.30
  -9   6   1  130.29   21.20
  -8  -6   1  154.78   18.60
  -8   6   1  169.78   19.80
   7  -6  -1  226.68   18.10
  -7  -6   1  181.38   17.30
  -7  -6   1  251.97   21.80
  -7   6   1  252.97   21.20
  -6  -6   1  128.89   13.70
   6  -6  -1  110.69   10.90
  -6   6   1  117.69   12.90
  -5  -6   1   25.50    6.80
   5  -6  -1   17.30    5.50
  -5   6   1   26.30    7.40
  -5   6   1   47.60    7.60
   5   6  -1   28.10    7.20
   4  -6  -1   20.50    5.10
   4  -6  -1   14.10    4.70
  -4  -6   1   19.40    7.00
  -4   6   1   13.10    4.70
   4   6  -1   32.80    6.40
  -4   6   1   31.10    6.40
  -3  -6   1  357.06   23.60
   3  -6  -1  383.46   23.00
   3  -6  -1  348.67   21.50
  -3   6   1  377.96   22.90
   3   6  -1  370.06   23.60
  -3   6   1  335.27   22.00
  -3   6   1  380.46   22.80
  -2  -6   1   36.30    5.70
   2  -6  -1   41.30    5.60
  -2  -6   1   28.80    3.30
  -2  -6   1   32.30    6.20
   2  -6  -1   33.80    4.10
   2  -6  -1   33.40    5.50
  -2   6   1   26.40    4.90
  -2   6   1   38.90    4.70
  -2   6   1   45.20    6.00
   2   6  -1   37.90    6.60
  -1  -6   1  245.88   13.40
   1  -6  -1  226.78   14.70
  -1  -6   1  249.58   14.90
   1  -6  -1  232.38   13.20
  -1  -6   1  239.08   15.30
   1  -6  -1  233.98   14.00
   1   6  -1  227.68   13.20
  -1   6   1  232.08   14.00
   1   6  -1  226.88   15.30
   1   6  -1  220.58   14.40
   1   6  -1  227.18   14.80
  -1   6   1  218.48   13.40
  -1   6   1  211.48   14.60
   0  -6   1   58.29    5.00
   0  -6   1   54.09    4.40
   0  -6  -1   56.99    4.00
   0  -6   1   54.59    5.10
   0  -6  -1   60.99    5.70
   0   6   1   50.19    5.30
   0   6  -1   56.59    5.00
   0   6  -1   49.20    5.50
   0   6  -1   60.99    4.60
   0   6   1   56.39    3.90
   0   6  -1   53.19    5.00
   1  -6   1   39.60    4.10
  -1  -6  -1   37.50    5.60
   1  -6   1   33.40    3.80
   1  -6   1   39.10    4.10
  -1  -6  -1   41.50    4.50
  -1   6  -1   32.10    3.90
   1   6   1   41.80    5.40
  -1   6  -1   39.70    4.90
   1   6   1   41.20    5.90
  -1   6  -1   43.50    5.00
   2  -6   1   36.00    5.10
  -2  -6  -1   23.40    5.20
  -2  -6  -1   28.60    5.20
   2  -6   1   24.30    4.50
  -2   6  -1   28.30    4.50
  -2   6  -1   24.30    4.50
  -2   6  -1   37.10    5.50
   2   6   1   28.00    5.40
   3  -6   1  974.90   55.99
  -3  -6  -1  993.90   56.69
   3  -6   1 1017.60   55.69
  -3  -6  -1  976.90   53.89
   3   6   1  983.70   56.59
  -3   6  -1 1003.20   56.09
  -3   6  -1 1017.00   55.99
  -4  -6  -1  119.99   11.90
   4  -6   1  112.89   10.60
  -4  -6  -1  132.59    9.30
   4   6   1  136.19   12.20
  -4   6  -1  116.69   11.30
  -4   6  -1  141.39   11.20
   5  -6   1   48.50    8.80
  -5  -6  -1   55.09   10.10
  -5  -6  -1   29.40    5.80
   5  -6   1   54.89    8.50
  -5   6  -1   52.29    9.60
  -5   6  -1   38.70    7.30
   5   6   1   45.70    8.80
  -6  -6  -1  102.89    9.70
   6  -6   1  106.49   13.70
   6  -6   1   95.09   10.40
  -6  -6  -1  111.19   16.20
  -6   6  -1   89.19   13.80
  -7  -6  -1   29.50   10.10
   7  -6   1    6.40    6.50
  -7  -6  -1   14.50    5.10
  -7   6  -1   15.00    8.20
  -8  -6  -1   11.60    9.20
   8  -6   1   24.90    9.30
  -8   6  -1    9.60    9.20
  -9  -6  -1    7.80    9.80
  -9   6  -1    5.50   10.00
 -10  -6  -1   28.50   14.80
 -10   6  -1   20.80   14.80
 -11  -6  -1   31.10   14.30
 -11   6  -1   49.30   17.60
 -12  -6  -1   49.70   18.60
 -12   6  -1   51.19   18.10
 -13  -6  -1   19.90   16.20
 -13   6  -1    7.40   18.00
 -14  -6  -1    6.80   15.50
 -14   6  -1   -7.00   17.00
 -15  -6  -1   -4.60   16.50
 -15   6  -1   -2.60   20.80
 -16  -6  -1   10.90   19.50
 -16   6  -1   24.50   20.00
 -17  -6  -1    0.00   21.50
 -17   6  -1   16.80   25.20
 -17  -7   1   -5.90   18.10
 -17   7   1   22.20   25.40
 -16  -7   1   33.50   21.90
 -16   7   1   45.90   24.00
 -15  -7   1  -29.90   16.00
 -14  -7   1   -9.30   15.10
 -14   7   1  -24.90   14.00
 -13  -7   1    5.70   14.00
 -13   7   1   -4.00   16.80
 -12  -7   1   16.00   14.20
 -12   7   1    7.40   15.50
 -11  -7   1   25.60   13.60
 -11   7   1   -5.70   11.60
 -10  -7   1   -0.30    9.60
 -10   7   1   -1.90    9.40
  -9  -7   1   12.40    9.60
  -9   7   1   11.90   11.60
  -8  -7   1  320.67   28.20
  -8   7   1  333.57   27.90
  -7  -7   1   61.49    8.80
  -7  -7   1   83.09   14.60
   7  -7  -1   58.69   10.30
  -7   7   1   96.89   14.90
   6  -7  -1    2.20    4.10
  -6  -7   1    1.30    5.10
  -6   7   1   10.70    6.40
   5  -7  -1  163.98   12.80
  -5  -7   1  151.98   15.20
  -5   7   1  208.58   15.60
   5   7  -1  154.78   14.20
  -5   7   1  138.59   13.50
   4  -7  -1  644.44   38.10
  -4  -7   1  701.73   41.40
   4   7  -1  653.43   40.40
  -4   7   1  631.14   39.30
  -4   7   1  679.13   39.30
  -4   7   1  662.73   39.40
   3  -7  -1 1094.79   58.69
   3  -7  -1 1000.90   56.89
  -3  -7   1 1045.90   56.29
  -3  -7   1 1016.80   59.49
  -3   7   1 1119.39   58.69
  -3   7   1 1008.70   57.59
   3   7  -1 1007.70   59.39
  -3   7   1 1037.70   58.49
   2  -7  -1  120.39    7.80
  -2  -7   1  104.59    9.70
   2  -7  -1  114.59    9.20
  -2  -7   1  118.89    7.50
   2  -7  -1  117.39    9.10
  -2  -7   1  108.99    9.80
   2   7  -1  104.59    9.70
  -2   7   1  119.99    9.10
  -2   7   1  111.49    9.20
  -2   7   1  112.29    8.10
  -1  -7   1    2.60    2.70
   1  -7  -1    2.20    2.10
   1  -7  -1    4.00    2.40
   1  -7  -1    3.80    1.70
  -1  -7   1    4.40    1.70
  -1  -7   1    6.20    3.40
  -1   7   1   -0.40    2.10
  -1   7   1    5.10    2.30
  -1   7   1    1.70    1.70
   1   7  -1    2.00    3.10
   1   7  -1    2.40    3.00
   1   7  -1    3.20    1.60
   1   7  -1    1.80    2.30
   0  -7  -1   16.40    2.40
   0  -7  -1   20.10    4.20
   0  -7   1   16.00    3.60
   0  -7   1   16.60    3.20
   0  -7   1   21.20    3.20
   0   7  -1   16.10    2.90
   0   7  -1   13.30    3.30
   0   7  -1   19.40    3.70
   0   7   1   12.60    3.60
   0   7   1   17.90    3.70
   0   7  -1   18.40    4.40
   0   7   1   17.00    2.50
  -1  -7  -1    4.80    3.10
   1  -7   1    1.80    2.30
  -1  -7  -1    6.40    3.00
   1  -7   1    7.00    2.60
   1  -7   1    6.10    2.70
  -1  -7  -1    8.10    1.10
   1   7   1    7.80    1.10
  -1   7  -1    5.30    2.80
   1   7   1    9.60    3.50
   1   7   1   12.10    3.40
  -1   7  -1    8.70    3.00
  -1   7  -1    5.30    2.40
  -2  -7  -1  551.44   31.50
  -2  -7  -1  512.85   30.50
   2  -7   1  490.15   29.40
   2  -7   1  518.65   29.90
   2  -7   1  566.04   30.10
   2   7   1  471.95   30.70
   2   7   1  472.85   30.30
  -2   7  -1  489.85   29.80
  -2   7  -1  513.15   29.80
  -2   7  -1  528.55   30.10
   3  -7   1  790.02   46.30
   3  -7   1  801.42   45.80
  -3  -7  -1  825.32   47.90
  -3  -7  -1  839.42   47.30
  -3  -7  -1  805.62   44.00
  -3   7  -1  823.42   46.20
  -3   7  -1  796.12   46.30
   3   7   1  745.23   46.80
  -3   7  -1  853.51   46.50
   4  -7   1  181.48   14.90
   4  -7   1  220.98   14.90
  -4  -7  -1  162.38   12.60
  -4   7  -1  185.48   14.70
  -4   7  -1  232.08   15.80
   4   7   1  222.48   16.30
   5  -7   1  175.18   15.10
  -5  -7  -1  181.38   16.30
  -5  -7  -1  177.88   12.80
   5  -7   1  184.08   14.80
  -5   7  -1  187.38   16.60
  -5   7  -1  203.08   16.50
   5   7   1  185.78   16.90
  -6  -7  -1   25.90    5.70
   6  -7   1   15.80    6.30
   6  -7   1   36.20    7.00
  -6  -7  -1   53.49   10.60
  -6   7  -1   32.40    8.80
  -7  -7  -1  262.67   19.00
   7  -7   1  255.97   21.50
  -7  -7  -1  289.77   24.20
  -7   7  -1  276.57   23.10
  -8  -7  -1   66.39   15.00
   8  -7   1   69.69   14.00
  -8   7  -1   81.19   16.40
  -9  -7  -1   56.49   15.70
  -9   7  -1   63.19   16.00
 -10  -7  -1  111.49   21.20
 -10   7  -1  113.99   28.80
 -11  -7  -1    3.20   14.20
 -11   7  -1    5.50   12.00
 -12  -7  -1   80.69   20.60
 -12   7  -1   78.39   22.90
 -13  -7  -1    9.60   18.00
 -13   7  -1    8.60   16.40
 -14  -7  -1   -0.10   18.80
 -14   7  -1   -5.40   17.60
 -15  -7  -1    7.90   18.70
 -15   7  -1   -0.90   18.70
 -16  -7  -1   47.40   26.60
 -16   7  -1   23.20   23.60
 -17  -7  -1   27.40   25.00
 -17   7  -1  -17.60   21.40
 -17  -8   1   31.30   27.80
 -17   8   1  -19.70   23.40
 -16  -8   1   18.20   25.80
 -16   8   1    9.40   20.40
 -15  -8   1   11.10   22.20
 -14  -8   1  -10.30   15.60
 -14   8   1  -11.10   16.30
 -13  -8   1   10.50   16.00
 -13   8   1    4.70   16.40
 -12  -8   1   17.80   15.80
 -12   8   1   -3.30   12.40
 -11  -8   1    5.50   14.60
 -11   8   1   22.20   14.60
 -10  -8   1   68.89   17.80
 -10   8   1   41.90   14.60
  -9  -8   1   58.99   13.90
  -9   8   1   33.60   14.70
  -8  -8   1  163.88   19.10
  -8   8   1  146.69   20.80
   7  -8  -1  286.27   21.20
  -7  -8   1  294.37   24.60
  -7  -8   1  250.67   19.30
  -7   8   1  331.57   24.60
   6  -8  -1  170.78   14.20
  -6  -8   1  187.18   17.30
  -6   8   1  169.58   15.80
   5  -8  -1  676.23   41.80
  -5  -8   1  699.23   43.30
   5  -8  -1  677.23   40.10
  -5   8   1  695.93   42.20
  -5   8   1  660.83   43.20
  -4  -8   1 1745.83  102.19
   4  -8  -1 1920.41  101.49
   4  -8  -1 1827.72   99.49
  -4   8   1 1783.62  100.39
  -4   8   1 1821.82  100.89
  -4   8   1 1992.80  101.59
   4   8  -1 1747.33  101.99
  -3  -8   1  361.36   20.40
   3  -8  -1  368.16   22.80
   3  -8  -1  349.87   22.50
  -3  -8   1  410.36   24.40
  -3  -8   1  357.56   23.70
   3  -8  -1  346.27   21.00
  -3   8   1  295.77   21.30
  -3   8   1  355.96   22.50
   2  -8  -1   37.40    4.00
   2  -8  -1   40.90    6.20
  -2  -8   1   44.60    3.90
  -2  -8   1   58.19    8.30
   2  -8  -1   44.10    6.40
  -2  -8   1   30.00    5.90
  -2   8   1   32.40    5.70
   2   8  -1   37.90    6.50
   2   8  -1   39.90    3.70
  -2   8   1   44.10    6.30
   2   8  -1   55.99    8.00
  -2   8   1   36.60    4.30
   1  -8  -1  506.35   26.20
   1  -8  -1  450.95   27.20
  -1  -8   1  467.95   27.30
  -1  -8   1  469.95   25.20
   1  -8  -1  435.06   25.10
  -1  -8   1  470.85   27.80
   1   8  -1  419.86   26.40
  -1   8   1  426.96   27.00
   1   8  -1  438.76   27.20
  -1   8   1  442.76   25.60
   1   8  -1  444.76   25.10
  -1   8   1  468.45   26.00
   1   8  -1  425.66   27.50
   0  -8   1 1527.95   84.79
   0  -8   1 1626.94   84.19
   0  -8  -1 1627.14   86.09
   0  -8   1 1671.33   85.59
   0  -8  -1 1637.24   83.69
   0   8  -1 1517.45   86.19
   0   8   1 1528.85   85.09
   0   8   1 1596.64   83.69
   0   8  -1 1533.45   85.39
   0   8  -1 1546.85   84.99
   0   8   1 1553.14   86.09
   0   8   1 1457.45   84.19
   0   8  -1 1597.54   84.19
  -1  -8  -1  167.58   11.20
  -1  -8  -1  145.09   11.70
   1  -8   1  155.98   10.60
   1  -8   1  148.59   10.40
   1  -8   1  156.38   11.20
  -1  -8  -1  147.99    8.60
  -1   8  -1  150.28   10.50
   1   8   1  127.99   11.40
   1   8   1  148.69   11.20
  -1   8  -1  161.58   10.80
   1   8   1  149.19    8.50
  -1   8  -1  155.98   11.10
  -2  -8  -1   21.60    2.00
  -2  -8  -1   27.20    5.50
  -2  -8  -1   36.40    6.50
   2  -8   1   22.20    4.60
   2  -8   1   12.20    4.10
   2  -8   1   21.00    4.30
  -2   8  -1   18.60    4.50
  -2   8  -1   24.10    4.60
  -2   8  -1   21.00    4.80
   2   8   1   26.60    6.00
   2   8   1   28.70    5.80
  -3  -8  -1  265.27   19.30
   3  -8   1  258.37   18.40
  -3  -8  -1  300.47   20.60
   3  -8   1  262.37   17.80
  -3   8  -1  288.17   18.70
  -3   8  -1  265.87   19.30
   3   8   1  282.77   19.40
  -3   8  -1  293.87   18.80
  -4  -8  -1 1737.93   96.29
  -4  -8  -1 1756.22  100.09
   4  -8   1 1727.63   98.99
   4  -8   1 1862.71   98.59
   4   8   1 1859.81  100.19
  -4   8  -1 1790.62   99.19
  -4   8  -1 1817.92   99.09
  -4   8  -1 1796.12   98.69
   5  -8   1  293.37   19.00
  -5  -8  -1  253.57   20.30
  -5  -8  -1  242.08   16.60
   5  -8   1  262.67   19.50
  -5   8  -1  243.58   19.50
   6  -8   1   78.69   11.90
  -6  -8  -1   88.79   14.20
   6  -8   1   91.99   12.40
  -6   8  -1  100.79   14.50
  -7  -8  -1  288.07   23.50
   7  -8   1  234.78   20.80
  -7  -8  -1  235.08   17.90
  -7   8  -1  286.47   23.60
   8  -8   1    3.00    7.90
  -8  -8  -1    9.10    8.80
  -8   8  -1   -2.00    8.30
  -9  -8  -1   76.59   17.00
  -9   8  -1   65.69   17.00
 -10  -8  -1    1.40   10.90
 -10   8  -1   17.70   18.40
 -11  -8  -1   38.00   16.70
 -11   8  -1   93.79   22.10
 -12  -8  -1   26.50   16.20
 -12   8  -1   60.79   21.00
 -13  -8  -1  -10.20   16.60
 -13   8  -1    6.70   17.40
 -14  -8  -1   17.40   19.00
 -14   8  -1   11.10   18.50
 -15  -8  -1   -9.90   18.60
 -15   8  -1  -18.40   18.10
 -16  -8  -1  -11.50   19.40
 -16   8  -1   31.60   25.70
 -17  -8  -1   17.20   27.30
 -17   8  -1    3.10   22.60
 -17  -9   1   11.40   24.80
 -17   9   1   13.70   21.40
 -16  -9   1   18.90   21.70
 -16   9   1   33.80   26.50
 -15  -9   1  -27.20   14.70
 -14  -9   1   -0.90   18.40
 -14   9   1   -0.10   20.70
 -13  -9   1   10.70   17.10
 -13   9   1   -0.60   18.60
 -12  -9   1   37.90   17.30
 -12   9   1    0.00   14.30
 -11  -9   1    7.10   15.10
 -11   9   1    5.90   12.70
 -10  -9   1   33.70   13.40
 -10   9   1   55.99   14.90
  -9  -9   1  273.37   26.00
  -9   9   1  201.88   23.30
  -8  -9   1   93.69   17.20
  -8   9   1   98.69   16.00
   7  -9  -1   56.89   10.00
  -7  -9   1   58.09   13.30
  -7   9   1   75.19   13.10
  -6  -9   1   15.50    7.50
   6  -9  -1   36.90    7.10
  -6   9   1   25.50    8.50
   5  -9  -1   59.69    9.80
   5  -9  -1   57.89    8.00
  -5  -9   1   38.00    9.20
   4  -9  -1 1305.27   75.59
  -4  -9   1 1359.16   77.19
   4  -9  -1 1379.66   73.89
  -4  -9   1 1290.67   72.59
  -4  -9   1 1303.47   76.99
  -4   9   1 1297.17   75.49
  -4   9   1 1414.26   75.19
   4   9  -1 1335.37   76.79
  -4   9   1 1403.46   75.79
   3  -9  -1   96.49    7.30
  -3  -9   1   72.19    6.20
  -3  -9   1   89.49    9.60
  -3  -9   1   79.89    9.40
   3  -9  -1   78.09    8.90
   3  -9  -1   91.49    9.60
  -3   9   1   90.69    8.10
  -3   9   1   94.59    8.70
   3   9  -1   87.59    9.30
  -3   9   1   87.39    8.60
  -2  -9   1  219.78   16.40
   2  -9  -1  235.68   14.00
   2  -9  -1  238.18   15.90
  -2  -9   1  220.68   16.10
  -2  -9   1  216.08   13.40
   2  -9  -1  226.58   15.30
   2   9  -1  247.78   16.90
  -2   9   1  238.88   16.20
   2   9  -1  217.18   16.20
  -2   9   1  231.78   14.50
   2   9  -1  210.08   13.30
  -2   9   1  214.78   15.00
   1  -9  -1   49.40    4.50
  -1  -9   1   58.29    6.80
  -1  -9   1   49.70    7.10
   1  -9  -1   46.60    5.30
  -1  -9   1   52.69    4.50
   1  -9  -1   51.69    7.20
  -1   9   1   46.00    5.10
   1   9  -1   68.89    8.80
   1   9  -1   57.99    7.20
  -1   9   1   53.49    7.30
   1   9  -1   56.39    7.60
  -1   9   1   38.30    4.70
   1   9  -1   57.19    4.60
   0  -9  -1  944.41   50.69
   0  -9   1  981.30   51.29
   0  -9   1 1010.20   52.89
   0  -9  -1  977.30   53.49
   0  -9   1  946.71   51.99
   0   9   1  976.80   50.79
   0   9   1  947.61   53.39
   0   9  -1  923.41   53.49
   0   9   1  852.31   52.19
   0   9  -1  916.41   51.19
   0   9   1  852.51   51.29
   0   9  -1  945.51   52.19
   0   9  -1  935.71   52.79
   1  -9   1  714.33   40.20
   1  -9   1  647.64   39.20
  -1  -9  -1  711.83   41.20
  -1  -9  -1  737.73   40.20
  -1  -9  -1  723.13   37.40
   1  -9   1  685.63   39.30
   1   9   1  704.63   41.30
   1   9   1  730.63   37.40
  -1   9  -1  639.14   39.50
  -1   9  -1  686.23   39.30
  -1   9  -1  684.03   40.10
   1   9   1  719.13   40.50
  -2  -9  -1  198.68   14.10
   2  -9   1  195.88   13.40
   2  -9   1  180.18   12.70
   2  -9   1  176.78   13.20
  -2  -9  -1  183.48   14.60
  -2  -9  -1  188.48   10.40
  -2   9  -1  170.98   12.90
   2   9   1  201.78   14.80
  -2   9  -1  177.08   12.90
  -2   9  -1  168.38   13.20
   2   9   1  189.88   14.00
   3  -9   1   29.40    5.80
   3  -9   1   31.20    5.70
  -3  -9  -1   32.10    6.60
  -3  -9  -1   25.70    6.60
   3   9   1   26.70    6.90
  -3   9  -1   34.10    6.80
  -3   9  -1   23.30    5.50
  -3   9  -1   39.50    6.80
  -4  -9  -1  936.01   53.59
  -4  -9  -1  932.91   58.29
   4  -9   1 1000.60   55.89
   4  -9   1 1016.60   56.99
  -4  -9  -1 1004.90   57.89
  -4   9  -1 1002.80   56.69
   4   9   1  960.00   57.49
  -4   9  -1  983.90   56.49
  -4   9  -1  999.80   57.09
  -5  -9  -1  233.88   16.10
  -5  -9  -1  258.07   20.40
   5  -9   1  254.67   18.20
   5  -9   1  229.08   18.80
  -5   9  -1  287.67   19.90
   6  -9   1  127.69   12.70
  -6  -9  -1  151.78   15.40
   6  -9   1  136.39   14.10
  -6  -9  -1  121.79   10.50
  -6   9  -1  133.69   14.40
  -7  -9  -1   49.70   12.10
  -7  -9  -1   37.60    7.30
   7  -9   1   56.49   11.80
  -8  -9  -1  233.08   23.40
   8  -9   1  207.28   21.30
  -8   9  -1  275.57   24.50
  -9  -9  -1   30.80   12.70
  -9   9  -1   35.40   12.50
 -10  -9  -1   33.70   14.10
 -11  -9  -1   19.50   15.40
 -11   9  -1   18.70   15.80
 -12  -9  -1   59.19   18.50
 -12   9  -1   77.39   21.30
 -13  -9  -1  -12.30   13.50
 -13   9  -1  -11.50   15.30
 -14  -9  -1    1.10   15.70
 -14   9  -1   60.39   23.00
 -15  -9  -1   20.20   19.40
 -15   9  -1   20.90   21.40
 -16  -9  -1   23.20   22.00
 -16   9  -1   15.80   19.80
 -17  -9  -1    0.50   20.50
 -17   9  -1  -11.30   19.70
 -17 -10   1    8.40   28.10
 -17  10   1    3.60   22.20
 -16 -10   1   79.69   30.30
 -16  10   1   15.30   26.20
 -15 -10   1   35.50   23.80
 -14 -10   1   48.10   21.60
 -14  10   1   23.40   21.20
 -13 -10   1   19.60   17.00
 -13  10   1   -0.60   16.20
 -12 -10   1   13.80   15.60
 -12  10   1   -1.00   13.30
 -11 -10   1   -8.70   11.00
 -11  10   1   15.10   13.90
 -10 -10   1   21.60   13.80
 -10  10   1    0.50    9.20
  -9 -10   1   90.49   17.70
  -9  10   1   37.10   13.50
  -8 -10   1  311.17   28.70
  -8  10   1  385.06   29.60
  -7 -10   1   38.30   12.00
   7 -10  -1   43.80    8.20
  -7  10   1   34.60   10.10
   6 -10  -1   28.10    6.70
  -6 -10   1   26.50    9.60
  -6  10   1   28.20    8.80
   5 -10  -1 1178.38   64.39
  -5 -10   1 1125.09   67.79
   5 -10  -1 1120.09   66.29
  -4 -10   1   56.09   10.00
   4 -10  -1   55.79    6.70
  -4 -10   1   91.79   12.30
  -4 -10   1   51.69    5.70
   4 -10  -1   76.69   10.20
   4  10  -1   66.29   10.50
  -4  10   1   78.69    8.30
  -4  10   1   82.69   10.40
  -4  10   1   63.99    9.10
   3 -10  -1  588.44   34.70
  -3 -10   1  628.14   38.00
   3 -10  -1  611.14   36.80
  -3 -10   1  606.84   34.00
   3 -10  -1  659.03   36.90
   3  10  -1  604.24   37.90
  -3  10   1  612.14   37.00
  -3  10   1  607.14   35.70
  -2 -10   1  162.48    9.90
  -2 -10   1  176.98   13.60
   2 -10  -1  164.08   12.40
   2 -10  -1  151.38   11.70
  -2 -10   1  149.88   12.70
   2 -10  -1  147.39   10.00
  -2  10   1  132.19   12.90
  -2  10   1  140.59   10.70
   2  10  -1  160.68   12.20
   2  10  -1  151.38    9.70
   2  10  -1  158.78   17.90
   2  10  -1  144.29   12.30
  -2  10   1  156.98   11.60
   1 -10  -1  129.79    9.70
  -1 -10   1  118.99   11.40
   1 -10  -1  132.39    9.00
  -1 -10   1  141.09    8.90
   1 -10  -1  129.99   11.00
  -1 -10   1  144.39   11.40
  -1  10   1  121.29   10.90
  -1  10   1  131.79    9.50
   1  10  -1  138.89   11.60
   1  10  -1  131.49   10.40
  -1  10   1  141.99    9.80
   1  10  -1  128.19    8.70
   1  10  -1  136.39   11.50
   0 -10   1 9939.71  498.15
   0 -10  -1 9999.00  500.75
   0 -10   1 9703.03  498.95
   0 -10  -1 9688.53  497.55
   0  10   1 8839.92  499.35
   0  10  -1 9556.14  498.05
   0  10  -1 9327.27  499.05
   0  10   1 9665.73  500.65
   0  10   1 9528.55  497.45
   0  10   1 8898.31  498.25
   0  10  -1 9616.64  500.05
   0  10  -1 8807.12  500.45
   1 -10   1   30.70    6.00
  -1 -10  -1   36.00    6.90
   1 -10   1   27.80    4.90
  -1 -10  -1   27.10    2.90
  -1  10  -1   30.70    4.90
  -1  10  -1   32.70    6.00
  -1  10  -1   54.09    5.80
   1  10   1   24.10    6.00
   1  10   1   39.90    3.10
   2 -10   1   54.99    7.50
  -2 -10  -1   69.29    8.80
  -2 -10  -1   54.19    8.80
   2 -10   1   58.99    7.70
   2 -10   1   55.89    6.10
  -2 -10  -1   50.79    3.70
   2  10   1   78.29    7.80
  -2  10  -1   59.69    6.70
  -2  10  -1   55.19    7.50
  -2  10  -1   59.49    7.70
   3 -10   1   26.60    5.50
  -3 -10  -1   24.90    2.90
  -3 -10  -1   43.30    7.80
   3 -10   1   21.10    6.00
  -3 -10  -1    9.60    5.60
   3  10   1   38.60    7.70
  -3  10  -1   39.50    6.80
  -3  10  -1   17.10    4.60
  -3  10  -1   22.00    5.00
  -4 -10  -1   43.40    8.50
   4 -10   1   39.30    7.50
   4 -10   1   36.60    7.30
  -4 -10  -1   34.60    4.80
  -4 -10  -1   35.20    9.00
  -4  10  -1   33.20    6.60
  -4  10  -1   48.10    8.10
   4  10   1   42.30    8.60
   5 -10   1   19.00    5.40
   5 -10   1   13.20    6.20
  -5 -10  -1   11.40    3.40
  -5 -10  -1   28.70    8.00
  -5  10  -1   23.20    6.80
  -6 -10  -1    5.10    3.70
  -6 -10  -1   13.20    7.30
   6 -10   1    6.10    5.60
   6 -10   1    6.50    5.60
  -6  10  -1   11.20    6.70
  -7 -10  -1   92.29   11.60
   7 -10   1   85.89   14.20
  -7 -10  -1  108.59   17.40
  -7  10  -1  143.89   19.60
  -8 -10  -1  142.39   21.50
   8 -10   1  130.69   18.30
  -8  10  -1  117.39   19.40
  -9 -10  -1   16.30   12.10
  -9  10  -1   13.80   10.50
 -10 -10  -1   41.80   15.40
 -10  10  -1   48.10   16.60
 -11 -10  -1   49.50   16.70
 -11  10  -1   31.50   14.00
 -12 -10  -1   17.50   15.70
 -12  10  -1   11.20   13.60
 -13 -10  -1  -20.00   14.00
 -13  10  -1  -17.10   16.80
 -14 -10  -1  -25.20   14.00
 -14  10  -1  -30.90   17.10
 -15 -10  -1   29.00   23.30
 -15  10  -1    4.60   19.10
 -16 -10  -1   -7.50   24.40
 -16  10  -1  -13.90   17.00
 -16 -11   1   17.10   22.10
 -16  11   1   14.80   22.70
 -15 -11   1  -22.30   21.90
 -15  11   1  -19.30   20.90
 -14 -11   1   16.50   18.60
 -14  11   1   29.10   21.20
 -13 -11   1    1.80   15.60
 -13  11   1   27.00   20.00
 -12 -11   1   32.20   18.90
 -12  11   1   13.50   14.80
 -11 -11   1    3.60   13.50
 -11  11   1    6.50   11.00
 -10 -11   1   63.79   18.00
 -10  11   1   64.09   16.60
  -9 -11   1  132.29   26.20
  -9  11   1  128.39   20.50
  -8 -11   1  345.87   31.00
  -8  11   1  427.46   31.70
   7 -11  -1   25.90    6.30
  -7 -11   1   19.60    9.40
  -7  11   1   48.90   11.50
   6 -11  -1  138.79   12.30
  -6 -11   1  130.89   15.60
   6 -11  -1  133.19   14.00
  -6  11   1  161.38   15.30
  -5 -11   1   84.79   12.50
   5 -11  -1   59.89    7.30
  -5 -11   1   59.19    6.50
   5 -11  -1   80.79   11.60
  -5 -11   1   71.59   12.60
  -5  11   1   81.79   11.70
   4 -11  -1   75.29   10.70
  -4 -11   1   49.80    5.50
  -4 -11   1   68.29   11.70
   4 -11  -1   57.39    6.90
  -4 -11   1   83.09   11.90
  -4  11   1   78.39   10.00
  -4  11   1   82.89   10.00
  -3 -11   1   56.09    9.60
  -3 -11   1   38.30    4.30
   3 -11  -1   42.20    7.20
   3 -11  -1   38.70    7.00
   3 -11  -1   53.69    6.30
  -3  11   1   37.80    6.70
  -3  11   1   48.40    7.80
  -3  11   1   40.10    6.60
   3  11  -1   46.70    8.50
   2 -11  -1  570.84   33.80
  -2 -11   1  559.34   31.80
   2 -11  -1  574.24   32.40
  -2 -11   1  591.74   35.40
  -2 -11   1  604.14   35.80
  -2  11   1  573.34   34.90
  -2  11   1  577.54   33.80
  -2  11   1  514.95   32.90
   2  11  -1  648.54   36.20
   2  11  -1  517.45   31.60
   2  11  -1  580.74   34.50
   2  11  -1  627.44   35.90
  -1 -11   1   71.69    9.30
  -1 -11   1   67.09    9.60
   1 -11  -1   57.19    6.70
   1 -11  -1   71.39    9.20
  -1 -11   1   59.89    5.20
  -1  11   1   53.89    5.70
   1  11  -1   76.79   10.10
  -1  11   1   46.10    5.50
   1  11  -1   53.59    5.00
  -1  11   1   59.29    9.30
   1  11  -1   67.39    8.90
   1  11  -1   58.29    7.80
   0 -11   1  504.95   29.30
   0 -11   1  516.55   28.50
   0 -11   1  523.65   30.50
   0 -11  -1  512.65   28.00
   0 -11  -1  486.25   30.70
   0  11  -1  499.45   29.60
   0  11  -1  507.95   28.50
   0  11   1  426.26   28.50
   0  11  -1  506.15   30.50
   0  11   1  495.65   30.20
   0  11   1  482.65   27.80
   0  11  -1  491.85   31.10
   1 -11   1 1301.77   70.89
  -1 -11  -1 1216.78   71.59
   1 -11   1 1306.67   69.69
  -1 -11  -1 1314.57   70.79
  -1 -11  -1 1305.77   67.69
   1 -11   1 1275.47   69.69
  -1  11  -1 1226.48   69.59
  -1  11  -1 1280.67   70.99
  -1  11  -1 1253.67   70.19
   1  11   1 1163.48   73.29
   1  11   1 1282.37   71.09
   1  11   1 1279.27   67.59
   2 -11   1  270.67   16.80
   2 -11   1  239.88   15.90
  -2 -11  -1  233.18   13.30
   2 -11   1  247.08   16.80
  -2 -11  -1  219.48   16.80
   2  11   1  248.28   18.10
  -2  11  -1  224.38   16.10
   2  11   1  224.48   17.90
  -2  11  -1  234.38   16.80
  -2  11  -1  249.08   16.40
  -3 -11  -1  360.86   26.30
   3 -11   1  359.86   24.00
   3 -11   1  367.26   23.80
  -3 -11  -1  367.26   20.20
  -3 -11  -1  370.16   25.70
   3 -11   1  349.47   22.80
   3  11   1  403.16   25.20
  -3  11  -1  343.57   23.40
  -3  11  -1  343.27   23.80
  -3  11  -1  390.76   24.00
  -4 -11  -1  260.17   19.80
   4 -11   1  257.97   18.90
  -4 -11  -1  280.17   20.80
   4  11   1  249.48   19.50
  -4  11  -1  230.08   18.20
  -4  11  -1  249.38   20.00
  -4  11  -1  259.57   18.60
   5 -11   1   21.80    6.20
  -5 -11  -1   17.60    4.10
  -5 -11  -1    6.40    6.20
  -5 -11  -1   20.70    8.10
   5 -11   1   20.10    5.90
  -5  11  -1   15.90    6.70
  -6 -11  -1  281.67   18.90
  -6 -11  -1  288.67   23.90
   6 -11   1  303.67   23.00
   6 -11   1  300.87   21.60
  -6  11  -1  294.47   23.30
  -7 -11  -1  177.28   13.90
  -7 -11  -1  166.88   19.00
   7 -11   1  176.28   17.60
  -7  11  -1  179.58   18.70
  -8 -11  -1  210.18   21.50
   8 -11   1  143.09   19.70
  -8  11  -1  173.38   24.00
  -9 -11  -1  107.09   21.30
  -9  11  -1  132.39   21.30
 -10 -11  -1  154.18   25.40
 -10  11  -1  148.49   23.10
 -11 -11  -1   -5.20   11.30
 -11  11  -1  -17.70    9.40
 -12 -11  -1   35.10   16.70
 -12  11  -1    9.60   16.40
 -13 -11  -1   -9.10   15.20
 -13  11  -1   -4.20   17.40
 -14 -11  -1   29.00   31.50
 -14  11  -1    0.30   18.40
 -15 -11  -1   -4.90   19.70
 -15  11  -1   25.70   22.20
 -16 -11  -1   32.70   24.50
 -16  11  -1    2.70   20.90
 -16 -12   1    0.20   20.30
 -16  12   1   19.30   23.00
 -15 -12   1    9.40   19.40
 -15  12   1   15.70   22.30
 -14 -12   1  -23.50   25.30
 -14  12   1  -29.00   17.70
 -13 -12   1   20.40   20.60
 -13  12   1   30.20   18.90
 -12 -12   1    9.80   15.50
 -12  12   1   17.60   14.20
 -11 -12   1   -9.30   12.10
 -11  12   1  -27.40    9.50
 -10 -12   1    9.10   12.80
 -10  12   1   37.00   15.00
  -9  12   1    5.20    8.80
  -8 -12   1   47.60   14.10
  -8  12   1   39.80   11.90
   7 -12  -1  130.19   12.60
  -7 -12   1  156.58   21.30
  -7  12   1  136.89   15.30
   6 -12  -1   22.60    6.10
  -6 -12   1   16.70    4.80
  -6 -12   1   11.00    7.10
   6 -12  -1   14.70    7.50
  -6 -12   1   33.50   10.30
  -6  12   1   18.10    7.10
  -5 -12   1  100.99   14.50
  -5 -12   1   36.30    9.40
   5 -12  -1   30.10    8.90
  -5 -12   1   52.49    6.50
   5 -12  -1   45.70    7.20
  -5  12   1   63.79    9.90
  -4 -12   1  326.67   24.20
   4 -12  -1  309.87   22.70
   4 -12  -1  334.47   21.00
  -4 -12   1  325.27   19.70
  -4 -12   1  343.67   24.80
  -4  12   1  347.17   23.10
  -4  12   1  334.97   22.20
   3 -12  -1  218.08   15.00
  -3 -12   1  284.17   19.30
   3 -12  -1  207.68   16.90
  -3 -12   1  211.78   17.90
  -3 -12   1  245.28   14.40
  -3  12   1  260.07   17.40
  -3  12   1  223.18   17.30
   3  12  -1  250.77   18.70
  -3  12   1  217.78   15.90
   2 -12  -1   16.90    5.30
   2 -12  -1   18.90    3.70
  -2 -12   1   15.20    5.20
  -2 -12   1   13.60    3.00
   2 -12  -1    9.90    4.20
   2  12  -1   19.70    5.30
   2  12  -1   13.80    4.80
   2  12  -1   21.00    6.20
  -2  12   1   12.90    3.80
  -2  12   1    9.10    4.00
   2  12  -1   11.60    2.60
  -2  12   1    9.30    3.70
  -1 -12   1  622.84   37.20
   1 -12  -1  630.24   35.30
  -1 -12   1  644.84   37.80
  -1 -12   1  626.44   34.40
   1 -12  -1  640.44   39.30
  -1  12   1  585.14   35.30
   1  12  -1  623.94   37.90
   1  12  -1  641.14   36.50
  -1  12   1  629.34   37.60
  -1  12   1  610.24   35.20
   1  12  -1  544.85   34.10
   0 -12   1  277.07   17.80
   0 -12  -1  267.07   16.50
   0 -12   1  279.07   17.00
   0 -12   1  278.87   18.90
   0  12  -1  271.67   18.20
   0  12  -1  252.17   20.00
   0  12   1  243.58   18.50
   0  12   1  285.17   16.50
   0  12   1  293.87   19.90
   0  12  -1  275.57   17.00
   0  12   1  278.87   17.60
  -1 -12  -1  480.25   25.90
   1 -12   1  487.65   28.00
   1 -12   1  498.45   29.40
  -1 -12  -1  485.75   29.00
   1 -12   1  445.46   27.90
   1  12   1  449.66   29.30
   1  12   1  453.75   25.80
   1  12   1  489.95   30.60
  -1  12  -1  481.05   29.50
  -1  12  -1  462.15   28.50
  -1  12  -1  438.76   27.70
  -2 -12  -1   93.99   11.90
  -2 -12  -1   79.49    5.30
   2 -12   1   81.39    7.70
   2 -12   1   88.79    9.70
  -2 -12  -1   86.59    9.00
   2 -12   1   72.49    7.70
  -2  12  -1   84.29    8.30
   2  12   1   84.29   11.40
  -2  12  -1   82.09    9.10
  -2  12  -1   75.59    8.40
   2  12   1   98.89    9.70
  -3 -12  -1   88.29    5.80
   3 -12   1   74.99    8.10
   3 -12   1   86.79    9.60
  -3 -12  -1  106.29   10.50
  -3 -12  -1   82.09   12.00
   3 -12   1  101.29   11.60
   3  12   1   97.89   10.00
  -3  12  -1   78.59    9.00
  -3  12  -1   82.39    9.20
   3  12   1   90.39   10.00
  -3  12  -1   81.69    8.80
  -4 -12  -1   23.00    3.40
   4 -12   1   21.90    6.10
   4 -12   1   14.30    6.00
  -4 -12  -1   39.80    8.40
  -4 -12  -1   11.10    6.30
  -4  12  -1   21.90    6.60
  -5 -12  -1    9.50    3.20
  -5 -12  -1   39.70    9.60
   5 -12   1   20.30    5.80
   5 -12   1    6.30    5.10
  -5 -12  -1   16.30    7.10
  -5  12  -1   14.10    7.10
  -6 -12  -1   14.00    8.00
   6 -12   1   12.90    6.40
  -6 -12  -1   22.40    8.80
  -6 -12  -1   16.00    4.30
   6 -12   1   21.90    7.70
  -6  12  -1   24.40    8.70
   7 -12   1   47.40   11.50
  -7 -12  -1   71.99   14.90
  -7  12  -1   73.49   13.90
  -8 -12  -1  467.75   35.50
  -8 -12  -1  411.16   28.10
   8 -12   1  430.36   33.20
  -8  12  -1  485.05   35.90
   9 -12   1    6.30    8.00
  -9  12  -1    9.20   11.50
 -10 -12  -1   69.49   19.50
 -10  12  -1   33.10   15.80
 -11 -12  -1   30.90   15.50
 -11  12  -1   20.90   15.50
 -12 -12  -1   35.50   18.60
 -12  12  -1   24.70   19.40
 -13 -12  -1   -2.80   17.20
 -13  12  -1   -7.00   17.40
 -14  12  -1   31.10   22.00
 -15 -12  -1   -0.60   21.00
 -15  12  -1    3.70   21.70
 -16 -12  -1   -9.40   23.60
 -16  12  -1   26.80   25.90
 -16 -13   1  -19.70   22.10
 -16  13   1    7.50   20.90
 -15 -13   1    8.20   21.00
 -15  13   1   13.10   21.30
 -14 -13   1   18.40   31.60
 -14  13   1   -9.00   17.70
 -13 -13   1   44.40   22.20
 -13  13   1   21.60   21.50
 -12 -13   1   19.80   16.30
 -12  13   1   -2.60   16.70
 -11 -13   1    2.60   12.10
 -11  13   1   -7.00   13.60
 -10 -13   1   41.00   16.90
 -10  13   1   36.80   15.00
  -9 -13   1   17.20   10.50
  -9  13   1   16.30    9.90
  -8 -13   1  191.38   21.40
  -8  13   1  200.98   21.20
  -7 -13   1   10.00    7.90
   7 -13  -1   19.60    6.20
  -7 -13   1   12.00    9.70
  -7  13   1   26.20    9.90
   6 -13  -1   50.19    7.90
  -6 -13   1   45.10    6.70
  -6 -13   1   47.70   12.00
   6 -13  -1   59.39   11.10
  -6 -13   1   41.40   11.10
  -6  13   1   88.19   13.10
  -5 -13   1  182.38   17.10
   5 -13  -1  158.18   12.70
  -5 -13   1  159.88   16.50
  -5 -13   1  155.58   11.20
   5 -13  -1  140.89   14.30
  -5  13   1  160.68   14.30
   4 -13  -1  105.99   10.80
  -4 -13   1  115.39   12.70
  -4 -13   1  114.49    8.30
   4 -13  -1  105.59    9.00
   4 -13  -1  106.89   11.00
  -4 -13   1  106.79   12.10
  -4  13   1   94.79   10.00
  -4  13   1  123.59   15.00
   3 -13  -1   38.40    6.80
  -3 -13   1   34.40    8.10
   3 -13  -1   36.40    7.00
  -3 -13   1   42.40    5.00
   3 -13  -1   34.30    5.80
  -3 -13   1   23.30    7.20
   3  13  -1   57.79   11.10
  -3  13   1   47.00    8.00
   3  13  -1   43.20    8.30
  -3  13   1   42.50    7.30
  -2 -13   1  222.28   17.10
   2 -13  -1  208.98   15.00
   2 -13  -1  219.58   13.80
   2 -13  -1  227.18   16.60
  -2 -13   1  205.48   16.70
  -2 -13   1  216.58   13.10
   2  13  -1  203.78   16.90
   2  13  -1  197.58   16.40
  -2  13   1  197.18   16.00
  -2  13   1  207.58   14.60
   2  13  -1  189.28   12.70
   2  13  -1  211.58   15.80
  -2  13   1  211.48   14.90
  -1 -13   1  498.25   29.20
  -1 -13   1  532.55   32.80
   1 -13  -1  506.15   32.30
  -1 -13   1  558.74   39.00
   1 -13  -1  550.14   30.30
  -1  13   1  501.85   30.10
  -1  13   1  481.85   32.20
   1  13  -1  544.45   33.20
   1  13  -1  554.14   31.60
   1  13  -1  456.15   29.00
  -1  13   1  502.25   30.40
   1  13  -1  533.25   32.90
   0 -13   1  487.05   27.30
   0 -13  -1  469.95   29.90
   0 -13   1  490.85   31.40
   0 -13  -1  494.15   26.80
   0 -13   1  439.66   27.90
   0  13  -1  459.35   28.40
   0  13   1  467.15   27.90
   0  13  -1  442.26   27.00
   0  13   1  460.55   30.10
   0  13  -1  499.55   30.00
   0  13  -1  478.95   30.30
   0  13   1  437.36   26.40
   0  13   1  420.66   28.80
   1 -13   1   89.79    8.10
   1 -13   1   82.99    8.00
  -1 -13  -1   92.19   10.00
   1 -13   1  117.49   14.00
  -1 -13  -1   86.29    6.20
  -1  13  -1   92.39    9.60
  -1  13  -1   81.19    8.40
  -1  13  -1   90.09    7.90
   1  13   1   79.89    8.30
   1  13   1   80.29    5.90
   1  13   1  102.69   10.20
  -2 -13  -1   55.59    8.90
   2 -13   1   54.69    7.70
   2 -13   1   51.99    8.30
  -2 -13  -1   46.30    8.50
   2 -13   1   46.00    6.90
  -2 -13  -1   34.40    3.20
   2  13   1   37.00    7.70
  -2  13  -1   47.10    7.90
   2  13   1   36.40    8.00
   2  13   1   33.60    3.10
  -2  13  -1   53.59    7.50
  -2  13  -1   39.00    7.50
   3 -13   1  382.36   25.50
  -3 -13  -1  407.16   27.90
  -3 -13  -1  402.86   21.80
  -3 -13  -1  389.36   26.60
   3 -13   1  390.36   25.90
   3 -13   1  383.86   24.70
   3  13   1  420.46   27.20
  -3  13  -1  360.46   25.80
  -3  13  -1  405.56   25.90
  -4 -13  -1   16.00    6.40
  -4 -13  -1   25.50    7.90
   4 -13   1   14.30    4.60
   4 -13   1    2.80    3.90
  -4 -13  -1   18.10    3.00
  -4  13  -1   10.60    5.30
  -5 -13  -1   65.09   12.30
  -5 -13  -1   42.30    5.80
  -5 -13  -1   44.30    4.90
   5 -13   1   53.69    8.20
   5 -13   1   41.70    9.00
  -5 -13  -1   44.70   10.40
  -5  13  -1   50.59   10.30
  -6 -13  -1    8.40    7.90
   6 -13   1   14.80    6.70
   6 -13   1   11.10    8.80
  -6 -13  -1   18.80    8.70
  -6 -13  -1    3.60    3.60
  -6  13  -1   13.20    7.40
  -7 -13  -1  145.29   20.20
  -7 -13  -1  115.69   17.90
  -7 -13  -1   81.79    9.60
   7 -13   1  130.29   17.60
  -7  13  -1  145.59   19.20
  -8 -13  -1  205.98   16.70
   8 -13   1  255.07   22.20
  -8  13  -1  231.18   24.10
  -9 -13  -1   37.50   14.00
   9 -13   1   39.10   13.90
  -9  13  -1   69.59   16.40
 -10 -13  -1  -16.00   10.40
 -10  13  -1    5.40   11.90
 -11 -13  -1   35.80   17.00
 -11  13  -1   29.70   14.60
 -12 -13  -1   49.90   19.00
 -12  13  -1   10.30   15.50
 -13 -13  -1   -7.50   13.80
 -13  13  -1  -13.20   19.20
 -14 -13  -1   26.90   24.90
 -14  13  -1   26.50   20.80
 -15 -13  -1   -1.10   23.40
 -15  13  -1  -22.20   21.50
 -16 -13  -1    6.70   22.50
 -16  13  -1   34.40   27.80
 -16 -14   1   -8.80   19.60
 -15 -14   1  -18.40   24.20
 -15  14   1  -29.40   17.40
 -14 -14   1   52.39   24.10
 -14  14   1    8.60   20.90
 -13 -14   1   73.99   23.30
 -13  14   1   24.10   22.00
 -12 -14   1  -10.10   14.00
 -12  14   1  -14.00   12.50
 -11 -14   1  -18.30   10.80
 -11  14   1   -7.90    9.70
 -10 -14   1   -5.00   12.30
 -10  14   1  -12.00   13.90
  -9 -14   1    6.10   12.10
  -9  14   1    3.10    9.40
  -8 -14   1    3.70    9.70
  -8 -14   1   24.00   11.10
  -8  14   1   13.00    9.00
   7 -14  -1  133.59   12.90
  -7 -14   1  147.89   20.90
  -7 -14   1  136.09   19.60
  -7 -14   1  123.09   11.30
  -7  14   1  181.28   17.50
  -6 -14   1   -0.30    6.10
   6 -14  -1   12.40    5.50
  -6 -14   1    1.10    7.00
  -6 -14   1   13.40    4.70
   6 -14  -1   18.90    8.20
  -6  14   1   13.20    7.40
  -5 -14   1  190.38   12.90
  -5 -14   1  188.98   18.20
  -5 -14   1  185.88   18.50
   5 -14  -1  185.48   16.40
   5 -14  -1  186.88   14.30
  -5  14   1  191.58   16.20
   4 -14  -1   14.20    5.40
  -4 -14   1   14.40    3.50
  -4 -14   1   14.30    6.80
   4 -14  -1   14.00    6.70
   4 -14  -1   18.90    5.00
  -4 -14   1   20.30    7.30
   3 -14  -1    3.90    4.30
  -3 -14   1    8.80    5.50
   3 -14  -1   -1.70    3.40
   3 -14  -1    4.50    2.70
  -3 -14   1    4.50    2.50
  -3 -14   1    1.80    4.30
  -3  14   1    5.10    3.90
  -3  14   1    2.40    3.70
   3  14  -1    4.80    4.60
   3  14  -1    6.00    4.70
   2 -14  -1   58.09    9.20
  -2 -14   1   61.29    5.70
   2 -14  -1   69.09    6.50
   2 -14  -1   71.29    8.60
  -2 -14   1   77.89   11.30
  -2 -14   1   93.79   12.30
   2  14  -1   96.89   13.00
   2  14  -1   77.19   10.20
  -2  14   1   71.99    7.70
   2  14  -1   65.79   10.30
   2  14  -1   52.29    5.20
  -2  14   1   81.69    9.30
   1 -14  -1  157.58   11.70
   1 -14  -1  147.69   13.60
  -1 -14   1  158.58   13.80
  -1 -14   1  158.68   10.90
   1  14  -1  153.58   13.70
   1  14  -1  159.48   10.80
  -1  14   1  161.28   12.20
  -1  14   1  150.38   13.70
  -1  14   1  160.68   11.70
   1  14  -1  192.78   14.90
   0 -14   1 1417.56   77.89
   0 -14  -1 1383.76   78.39
   0 -14   1 1374.26   76.19
   0 -14   1 1397.46   75.29
   0 -14  -1 1376.06   74.69
   0  14  -1 1380.36   78.19
   0  14  -1 1328.57   78.59
   0  14  -1 1335.17   76.69
   0  14   1 1457.75   79.09
   0  14  -1 1290.87   75.09
   0  14   1 1352.96   74.59
   0  14   1 1453.55   76.29
  -1 -14  -1  138.39    8.50
  -1 -14  -1  113.09   12.00
   1 -14   1  126.29   11.70
   1 -14   1  141.29   10.60
   1 -14   1  115.19   10.00
   1  14   1  128.49   11.90
  -1  14  -1  117.59   10.00
   1  14   1  122.29    8.20
  -1  14  -1  101.69   11.00
   1  14   1  126.39   12.30
  -1  14  -1  129.89   11.30
   1  14   1  126.09   10.80
  -2 -14  -1   12.50    2.30
  -2 -14  -1   17.20    6.00
   2 -14   1   11.90    5.10
   2 -14   1   21.40    5.10
  -2 -14  -1   31.30    8.10
   2  14   1   15.10    2.20
  -2  14  -1    6.10    4.30
   2  14   1   12.10    5.30
  -2  14  -1   25.10    7.40
   2  14   1   21.90    6.40
  -2  14  -1   12.30    4.50
  -3 -14  -1  157.78   15.90
  -3 -14  -1  180.58   15.50
   3 -14   1  174.88   15.00
   3 -14   1  187.68   14.50
   3 -14   1  171.38   14.40
  -3 -14  -1  167.38   10.30
  -3  14  -1  198.18   14.60
   3  14   1  195.08   26.70
  -3  14  -1  173.58   14.10
  -4 -14  -1  423.46   29.50
  -4 -14  -1  401.36   30.20
   4 -14   1  406.36   27.90
  -4 -14  -1  417.86   23.50
   4 -14   1  440.66   27.00
  -4  14  -1  416.06   28.00
  -5 -14  -1  201.38   17.80
   5 -14   1  162.18   15.60
  -5 -14  -1  165.78   17.70
  -5 -14  -1  184.68   11.70
   5 -14   1  180.88   15.00
  -5 -14  -1  173.48   11.80
  -5  14  -1  187.78   16.60
  -6 -14  -1    4.00    3.10
  -6 -14  -1   -4.10    6.80
  -6 -14  -1   -0.20    7.00
  -6 -14  -1    6.30    3.40
   6 -14   1    0.80    6.10
  -6  14  -1    6.00    6.60
  -7 -14  -1  107.89   13.70
  -7 -14  -1  148.59   21.20
   7 -14   1  126.99   18.10
  -7 -14  -1  153.68   21.50
  -7  14  -1  176.68   21.40
  -8 -14  -1   24.70   10.20
   8 -14   1   12.30   10.10
  -8 -14  -1   20.60   10.90
  -8 -14  -1   14.00    4.90
  -8  14  -1   30.50   12.60
  -9 -14  -1   39.30   14.80
   9 -14   1   41.20   11.90
  -9  14  -1   30.00   11.30
 -10 -14  -1   -5.30   10.40
 -10  14  -1   -0.60   11.60
 -11 -14  -1   61.39   20.20
 -11  14  -1   70.49   19.10
 -12 -14  -1   23.20   16.30
 -12  14  -1    1.90   15.90
 -13 -14  -1   14.30   18.70
 -13  14  -1   11.50   19.30
 -14 -14  -1   -3.10   17.60
 -14  14  -1   41.90   21.00
 -15 -14  -1   31.10   23.30
 -15  14  -1  -28.50   19.40
 -16 -14  -1   50.39   28.90
 -16  14  -1   27.00   28.30
 -16 -15   1  -19.80   23.10
 -16  15   1   22.50   28.50
 -15 -15   1   21.70   22.70
 -15  15   1  -23.20   25.50
 -14 -15   1   16.30   21.00
 -14  15   1   -6.90   29.10
 -13 -15   1  -17.60   16.00
 -13  15   1   15.20   17.00
 -12 -15   1   -2.50   16.90
 -12  15   1   -7.10   15.90
 -11 -15   1   -7.70   13.00
 -11  15   1   14.70   15.30
 -10 -15   1    8.30   11.60
  -9 -15   1  207.78   29.60
  -9 -15   1  190.48   26.30
  -9  15   1  176.88   25.80
  -8 -15   1   -6.30    5.00
  -8 -15   1   -8.20    9.20
  -8 -15   1    7.70    8.80
  -8  15   1   -0.30    8.30
  -7 -15   1   23.40   10.80
  -7 -15   1   11.00    9.20
  -7 -15   1   10.70    4.60
   7 -15  -1    2.70    5.40
  -7  15   1    5.60    7.90
   6 -15  -1   10.10    7.20
  -6 -15   1   16.70   10.30
  -6 -15   1  -10.00    6.10
   6 -15  -1   14.80    4.90
  -6 -15   1   10.90    3.90
  -6  15   1   10.10    6.80
   5 -15  -1   22.90    5.30
   5 -15  -1   14.60    8.10
  -5 -15   1   18.50    7.80
  -5 -15   1   36.50   10.30
  -5 -15   1   24.00    4.70
  -5  15   1   31.50    7.80
   4 -15  -1  490.75   32.00
  -4 -15   1  515.25   34.00
   4 -15  -1  491.85   29.20
  -4 -15   1  448.66   33.20
  -4 -15   1  484.55   27.90
   4 -15  -1  495.75   31.90
  -4  15   1  463.05   30.80
   3 -15  -1    6.90    4.40
  -3 -15   1   10.50    5.80
   3 -15  -1   13.40    4.20
  -3 -15   1    9.80    5.80
   3 -15  -1    5.00    3.90
  -3 -15   1   14.90    3.20
   3  15  -1   12.90    6.40
   3  15  -1   13.00    2.70
  -3  15   1    7.50    3.90
  -3  15   1    7.60    4.50
  -2 -15   1   12.80    5.60
   2 -15  -1   10.30    4.30
  -2 -15   1   20.10    3.90
  -2 -15   1   11.30    6.50
   2 -15  -1   20.50    4.10
   2 -15  -1   24.20    6.40
   2  15  -1   12.60    5.60
   2  15  -1   22.80    6.80
  -2  15   1   21.70    5.40
  -2  15   1   18.40    5.50
   2  15  -1   18.20    3.20
   1 -15  -1   47.90    8.40
  -1 -15   1   53.19    9.20
   1 -15  -1   42.50    6.70
  -1 -15   1   47.20    5.10
   1  15  -1   56.89    9.70
  -1  15   1   56.19    8.00
   1  15  -1   43.20    5.00
   1  15  -1   69.39   11.20
   1  15  -1   65.29    9.50
  -1  15   1   56.69    7.30
   0 -15  -1  851.11   46.30
   0 -15   1  863.91   49.60
   0 -15   1  794.12   46.60
   0 -15  -1  794.22   49.70
   0  15   1  849.81   46.20
   0  15   1  834.32   49.40
   0  15   1  797.12   47.70
   0  15  -1  918.81   51.09
   0  15  -1  797.32   46.70
   0  15  -1  793.22   49.60
   0  15  -1  811.92   50.29
   0  15   1  891.91   53.19
   1 -15   1    7.60    3.90
   1 -15   1    8.30    4.00
   1 -15   1    6.80    4.70
  -1 -15  -1   11.50    5.10
  -1 -15  -1   11.50    2.90
  -1  15  -1   11.30    3.80
   1  15   1   22.90    6.40
   1  15   1    9.60    2.50
   1  15   1   14.10    5.20
  -1  15  -1    6.70    4.70
  -2 -15  -1   75.29   12.20
  -2 -15  -1   83.09   11.70
   2 -15   1   82.49   10.20
   2 -15   1   71.19   10.50
   2 -15   1   73.59    7.90
  -2 -15  -1   69.59    5.20
  -2  15  -1   71.29    7.70
   2  15   1   79.29   11.70
  -2  15  -1   75.59   10.40
  -3 -15  -1  194.38   11.50
  -3 -15  -1  211.28   16.90
   3 -15   1  199.88   15.80
   3 -15   1  196.48   16.30
  -3 -15  -1  177.88   17.10
  -3  15  -1  197.48   15.70
  -3  15  -1  205.78   15.70
  -4 -15  -1  102.39   13.80
   4 -15   1   58.09   10.30
  -4 -15  -1   58.49    5.10
  -4 -15  -1   60.09   12.20
   4 -15   1   78.19    8.50
  -4  15  -1   74.29   11.40
   5 -15   1  219.28   19.20
  -5 -15  -1  249.48   14.60
  -5 -15  -1  206.08   14.50
   5 -15   1  230.28   17.80
  -5 -15  -1  271.37   21.40
  -5 -15  -1  236.58   21.80
  -5  15  -1  260.57   20.30
   6 -15   1   64.69   11.80
  -6 -15  -1   50.69    5.70
  -6 -15  -1   34.50   11.70
  -6 -15  -1   61.29    7.10
  -6 -15  -1   56.49   12.70
  -6  15  -1   53.39   11.90
  -7 -15  -1   13.70   10.40
  -7 -15  -1   10.90   10.00
   7 -15   1   12.40    8.60
  -7  15  -1   -2.80    7.90
  -8 -15  -1   27.20    6.00
  -8 -15  -1   57.29   14.30
   8 -15   1   15.90    9.70
  -8 -15  -1    8.90    9.60
  -8  15  -1   43.20   12.10
   9 -15   1   53.29   14.20
  -9 -15  -1   39.40   14.00
  -9 -15  -1   28.10   13.60
  -9  15  -1   48.20   14.60
 -10 -15  -1   -3.10   11.10
 -10 -15  -1   -6.10   12.70
 -10  15  -1   -2.20   10.70
 -11 -15  -1   65.69   20.80
 -11  15  -1   35.30   14.90
 -12 -15  -1   50.09   20.20
 -13 -15  -1    5.30   20.30
 -13  15  -1   -2.20   13.30
 -14 -15  -1   33.20   23.70
 -14  15  -1  -13.80   18.30
 -15 -15  -1    0.30   21.70
 -15  15  -1   19.00   23.20
 -16 -15  -1   25.60   26.80
 -16  15  -1   26.60   29.60
 -16 -16   1   58.19   28.60
 -16  16   1    2.50   25.40
 -15 -16   1  -30.90   20.30
 -15  16   1  -10.70   20.60
 -14 -16   1  -39.20   16.70
 -14  16   1   -0.80   19.90
 -13 -16   1   75.19   23.50
 -13  16   1   49.60   19.20
 -12 -16   1   30.00   16.90
 -12  16   1   20.40   23.60
 -11 -16   1   37.90   16.90
 -11 -16   1   26.90   14.80
 -11  16   1   43.60   16.50
 -10 -16   1   -8.20   10.20
 -10 -16   1   -8.40    7.00
 -10 -16   1   -3.60    9.90
 -10  16   1    0.20   11.80
  -9 -16   1   34.90   14.40
  -9 -16   1   35.30   14.00
  -9 -16   1   14.70    7.50
  -9  16   1   21.30   11.80
  -8 -16   1   18.90    5.70
  -8 -16   1   15.00   12.60
  -8 -16   1   16.90    6.10
  -8 -16   1   25.50   11.60
  -8  16   1   31.60   11.60
   7 -16  -1  102.29   11.70
  -7 -16   1  102.89   10.00
  -7 -16   1  143.99   21.40
  -7 -16   1  115.19   19.10
  -7  16   1  129.89   18.80
  -6 -16   1  380.36   30.60
  -6 -16   1  404.46   31.10
   6 -16  -1  405.26   25.80
   6 -16  -1  388.56   28.70
  -6 -16   1  393.26   23.80
  -6  16   1  358.16   28.10
  -5 -16   1  293.97   26.20
  -5 -16   1  365.36   20.30
   5 -16  -1  348.57   25.30
  -5 -16   1  322.67   26.30
   5 -16  -1  307.07   21.40
  -5  16   1  308.67   23.50
   4 -16  -1   12.30    7.50
   4 -16  -1   20.00    4.90
  -4 -16   1   24.20    8.60
  -4 -16   1   20.80    7.70
  -4 -16   1   18.60    4.10
   4 -16  -1   21.60    7.10
  -4  16   1   25.70    7.20
  -3 -16   1    2.70    5.10
   3 -16  -1   11.60    3.70
   3 -16  -1    7.80    5.40
  -3 -16   1   11.00    3.10
   3 -16  -1   14.90    5.80
  -3 -16   1   10.80    6.40
   3  16  -1   12.00    2.90
  -3  16   1   15.50    6.30
  -3  16   1    8.40    4.80
   3  16  -1    6.30    5.50
  -2 -16   1   18.60    6.80
   2 -16  -1   18.70    6.40
   2 -16  -1    9.80    5.20
  -2 -16   1   22.60    7.50
  -2 -16   1   15.60    3.70
   2 -16  -1   14.60    4.10
  -2  16   1   12.00    4.40
   2  16  -1   12.40    3.00
  -2  16   1   19.20    4.90
   2  16  -1    8.30    5.30
   1 -16  -1   18.60    6.40
  -1 -16   1   34.20    4.90
   1 -16  -1   23.20    5.40
  -1 -16   1   31.50    7.50
  -1  16   1   28.20    5.60
   1  16  -1   24.10    6.30
   1  16  -1   24.40    4.40
  -1  16   1   22.50    5.50
   1  16  -1   25.00    7.50
   0 -16   1  528.55   30.30
   0 -16  -1  519.85   29.60
   0 -16  -1  485.45   33.20
   0 -16   1  521.05   32.90
   0  16   1  488.75   32.60
   0  16   1  489.75   31.10
   0  16  -1  484.55   34.90
   0  16   1  528.85   29.60
   0  16  -1  504.25   33.80
   0  16  -1  494.15   30.10
   0  16  -1  535.55   32.20
  -1 -16  -1  221.88   13.30
   1 -16   1  190.58   16.30
   1 -16   1  195.48   16.60
  -1 -16  -1  205.48   17.70
   1 -16   1  204.48   15.00
   1  16   1  211.98   13.70
  -1  16  -1  216.48   16.30
   1  16   1  221.48   17.40
   2 -16   1   24.50    5.90
  -2 -16  -1   31.40    3.70
   2 -16   1   29.90    7.20
  -2 -16  -1   21.20    6.90
  -2 -16  -1   32.60    7.60
  -2  16  -1   38.30    7.00
  -2  16  -1   18.60    6.20
   2  16   1   22.40    3.10
  -3 -16  -1  329.17   24.80
   3 -16   1  344.67   23.50
   3 -16   1  329.07   21.40
  -3 -16  -1  314.47   23.30
   3 -16   1  288.17   22.10
  -3 -16  -1  322.77   17.90
  -3  16  -1  293.97   22.20
  -4 -16  -1  547.75   38.70
   4 -16   1  594.14   37.00
  -4 -16  -1  559.74   31.30
   4 -16   1  594.44   36.90
   4 -16   1  560.04   34.90
  -4 -16  -1  568.44   37.90
  -4  16  -1  562.94   36.30
  -5 -16  -1  170.58   16.60
  -5 -16  -1  138.29   19.30
   5 -16   1  139.09   12.60
  -5 -16  -1  144.79    9.70
   5 -16   1  101.89   15.50
  -5  16  -1  163.58   15.70
  -6 -16  -1    2.60    3.00
  -6 -16  -1    5.70    3.10
   6 -16   1    4.80    6.20
  -6 -16  -1   -7.80    6.90
  -6 -16  -1   11.00    7.20
  -6  16  -1    5.90    8.00
  -7 -16  -1   91.29   17.60
  -7 -16  -1   88.59    9.80
   7 -16   1  117.89   17.40
  -7 -16  -1  113.59    9.40
  -7 -16  -1  108.99   18.40
  -7  16  -1  117.59   18.70
   8 -16   1   65.39   20.00
  -8 -16  -1   41.40    7.40
  -8 -16  -1   57.89   15.50
  -8  16  -1   63.09   15.00
  -9 -16  -1   19.50   12.30
  -9 -16  -1   25.60   14.10
   9 -16   1   11.60   10.60
  -9  16  -1   13.60   12.10
 -10 -16  -1   25.10   13.30
 -10 -16  -1   -9.60   13.00
 -10  16  -1    3.70   13.00
 -11 -16  -1  183.08   29.80
 -11  16  -1  163.78   26.60
 -12 -16  -1   58.49   22.50
 -12 -16  -1   64.99   20.70
 -12  16  -1   80.09   21.70
 -13 -16  -1   13.70   19.30
 -13  16  -1   31.30   20.10
 -14 -16  -1   13.10   22.70
 -14  16  -1   42.60   34.20
 -15 -16  -1  -12.20   22.10
 -15  16  -1   15.90   20.30
 -16 -16  -1   54.09   25.10
 -16  16  -1  -10.80   26.90
 -16 -17   1   51.29   26.30
 -16 -17   1   -6.10   13.80
 -16 -17   1  -33.00   18.60
 -16  17   1   -5.70   24.80
 -15 -17   1  -29.50   19.10
 -15 -17   1  -13.10   15.30
 -15 -17   1   -7.40   14.30
 -15  17   1   17.90   26.10
 -14 -17   1    9.00   17.60
 -14 -17   1   -8.10   21.00
 -14 -17   1    7.60   12.30
 -14  17   1   41.50   25.30
 -13 -17   1    6.30   19.10
 -13 -17   1   11.90   10.80
 -13 -17   1   26.00   19.10
 -13  17   1   28.80   17.90
 -12 -17   1   29.10   10.20
 -12 -17   1   67.69   22.30
 -12 -17   1   39.00   19.40
 -12  17   1   44.70   17.10
 -11 -17   1   19.50   14.10
 -11 -17   1   10.20    7.90
 -11 -17   1   -1.80   12.60
 -11  17   1   -5.90   18.10
 -10 -17   1  -15.30   12.60
 -10 -17   1   -6.50   10.30
 -10 -17   1   -1.10    6.90
 -10  17   1   11.40   14.80
  -9 -17   1   27.90   14.20
  -9 -17   1   15.80    7.90
  -9 -17   1    5.80   11.00
  -9  17   1   35.20   12.80
  -8 -17   1   29.50   15.90
  -8 -17   1   25.30    6.20
  -8 -17   1   19.50   11.20
  -8 -17   1   18.10    5.30
  -8  17   1   41.70   13.30
   7 -17  -1  106.19   12.50
  -7 -17   1  121.29   20.00
  -7 -17   1  124.69   19.90
  -7  17   1  118.59   17.80
  -6 -17   1    7.20    9.30
   6 -17  -1   15.30    8.60
  -6 -17   1   18.30    4.60
   6 -17  -1   17.60    5.40
  -6 -17   1   19.20   10.50
  -6  17   1   22.80    8.60
  -5 -17   1   38.80   11.70
  -5 -17   1   28.30    4.90
  -5 -17   1   23.90    8.90
   5 -17  -1   21.40    5.50
   5 -17  -1   19.10    9.10
  -5  17   1   23.30    8.20
   4 -17  -1  663.43   38.60
  -4 -17   1  725.03   44.40
  -4 -17   1  639.44   37.20
  -4 -17   1  578.94   42.80
   4 -17  -1  663.93   41.50
   4 -17  -1  690.23   42.30
   4  17  -1  654.03   42.30
  -4  17   1  685.73   41.00
  -3 -17   1   12.40    3.50
   3 -17  -1   13.40    4.50
  -3 -17   1    8.50    6.90
  -3 -17   1   10.30    6.80
   3 -17  -1   11.50    5.80
   3 -17  -1   13.10    5.40
  -3  17   1   14.70    5.90
   3  17  -1   16.30    3.30
   3  17  -1   15.30    7.20
  -3  17   1   16.70    5.70
  -2 -17   1   69.79    6.50
  -2 -17   1   98.19   14.20
   2 -17  -1   90.79   12.40
   2 -17  -1   65.19   11.00
   2 -17  -1   82.19    7.50
  -2 -17   1   92.39   12.90
  -2  17   1   96.79   12.70
   2  17  -1   78.79   11.20
  -2  17   1   78.29    8.50
   2  17  -1   59.39    6.10
   1 -17  -1   90.49    8.90
  -1 -17   1   89.29    8.00
  -1 -17   1   95.79   12.80
   1 -17  -1  114.69   14.10
   1  17  -1   91.69   10.50
   1  17  -1   90.39    7.70
  -1  17   1   92.29   14.30
  -1  17   1   95.09    9.50
   0 -17  -1  781.72   43.20
   0 -17  -1  778.42   47.40
   0 -17   1  796.12   43.80
   0 -17   1  740.43   46.60
   0  17   1  758.02   46.60
   0  17   1  785.62   43.10
   0  17  -1  695.43   45.30
   0  17  -1  754.92   44.00
   0  17   1  778.52   47.10
  -1 -17  -1   13.00    3.30
  -1 -17  -1   11.00    6.00
   1 -17   1    6.80    4.90
   1 -17   1   13.50    4.60
   1 -17   1   21.40    6.00
  -1  17  -1   12.00    5.30
  -1  17  -1   11.50    4.40
   1  17   1   12.80    2.90
   1  17   1   10.10    4.80
   1  17   1   13.30    5.50
   2 -17   1  656.43   38.50
  -2 -17  -1  607.44   39.90
  -2 -17  -1  630.84   41.50
   2 -17   1  636.24   38.70
  -2 -17  -1  651.43   35.20
   2 -17   1  656.83   40.50
   2  17   1  590.04   34.90
   2  17   1  629.64   39.40
  -2  17  -1  696.03   39.10
  -2  17  -1  680.53   39.90
  -3 -17  -1   15.00    7.00
  -3 -17  -1   12.70    2.50
  -3 -17  -1   31.70    7.80
   3 -17   1   10.70    5.60
   3 -17   1   15.50    5.30
   3 -17   1   23.40    7.60
  -3  17  -1   21.70    6.70
   4 -17   1  494.75   34.80
  -4 -17  -1  519.15   29.60
  -4 -17  -1  525.95   37.50
  -4 -17  -1  508.45   35.90
   4 -17   1  554.24   33.70
   4 -17   1  575.34   35.80
  -4  17  -1  599.24   35.80
  -5 -17  -1   16.30    9.00
  -5 -17  -1   18.10    3.40
   5 -17   1   27.60    8.70
  -5 -17  -1   27.70    9.70
   5 -17   1   29.10    6.40
  -5  17  -1   14.20    7.10
  -6 -17  -1    1.30    8.30
   6 -17   1   -0.30    6.90
  -6 -17  -1   -1.20    2.20
  -6 -17  -1   -4.70    6.90
  -6 -17  -1   -1.50    2.70
  -6  17  -1    0.60    5.60
  -7 -17  -1   31.70   12.20
  -7 -17  -1    9.80    9.30
  -7 -17  -1    3.80    3.70
   7 -17   1   13.20    8.50
  -7 -17  -1    4.60    4.30
  -7  17  -1   18.60   10.30
   8 -17   1    9.60   11.00
  -8 -17  -1   19.60    5.80
  -8 -17  -1   41.50   14.20
  -8 -17  -1   16.30   13.60
  -8 -17  -1   35.10    9.40
  -8  17  -1   28.20   13.40
   9 -17   1    7.50   10.10
  -9 -17  -1   24.10   15.10
  -9 -17  -1   19.80    7.00
  -9 -17  -1   20.90   11.10
 -10 -17  -1   20.30   14.50
 -10 -17  -1   17.10   12.30
 -10  17  -1   26.10   14.30
 -11 -17  -1   54.79   20.20
 -11 -17  -1   52.79   19.80
 -11  17  -1   31.90   17.90
 -12 -17  -1   46.70   18.80
 -12 -17  -1   49.70   19.60
 -12  17  -1   48.10   22.90
 -13 -17  -1   25.40   15.40
 -13 -17  -1  -18.10   18.10
 -13  17  -1   30.10   20.10
 -14 -17  -1   10.30   17.40
 -14 -17  -1    7.40   19.40
 -14  17  -1   26.20   28.60
 -15 -17  -1    2.40   20.20
 -15 -17  -1   -5.30   21.00
 -15  17  -1   39.80   21.70
 -16 -17  -1   30.70   22.20
 -16 -17  -1   58.29   26.90
 -16  17  -1   32.40   29.90
 -16 -18   1   -2.30   21.20
 -16  18   1  -18.60   26.50
 -15 -18   1  -16.00   14.70
 -15 -18   1   21.70   23.00
 -15 -18   1   -4.90   14.90
 -15  18   1   45.40   26.80
 -14 -18   1  -11.20   11.40
 -14 -18   1   -9.00   20.10
 -14 -18   1    0.40   15.90
 -14  18   1   -6.90   19.70
 -13 -18   1   43.50   22.50
 -13 -18   1   -1.20   15.50
 -13  18   1   23.40   19.20
 -12 -18   1   10.10    9.00
 -12 -18   1   13.00   16.90
 -12 -18   1   19.40   15.80
 -12  18   1   39.50   18.60
 -11 -18   1   36.60   15.60
 -11 -18   1   29.30    9.70
 -11 -18   1   39.80   17.70
 -11  18   1   26.80   16.00
 -10 -18   1   23.50   17.30
 -10 -18   1   14.10   12.20
 -10 -18   1   40.40    9.60
 -10  18   1   68.49   18.30
  -9 -18   1  116.19   22.10
  -9 -18   1   79.09   11.00
  -9 -18   1   67.49   16.70
  -8 -18   1  231.98   17.70
  -8 -18   1  257.17   18.30
  -8 -18   1  302.07   27.60
  -8  18   1  293.97   26.70
  -7 -18   1   11.20   10.10
  -7 -18   1    8.30    9.40
   7 -18  -1   14.60    6.60
  -7  18   1   10.90    8.80
  -6 -18   1  503.45   30.60
   6 -18  -1  529.85   36.60
  -6 -18   1  533.15   38.70
   6 -18  -1  498.85   32.40
  -6 -18   1  540.75   39.40
  -6  18   1  555.14   36.40
   5 -18  -1  231.18   19.60
  -5 -18   1  220.88   20.70
  -5 -18   1  202.08   14.10
   5 -18  -1  220.98   17.00
  -5 -18   1  189.98   19.80
  -5  18   1  205.58   18.40
   4 -18  -1  189.08   17.20
  -4 -18   1  175.88   18.80
   4 -18  -1  218.08   14.80
   4 -18  -1  179.18   17.40
  -4 -18   1  190.78   18.40
  -4 -18   1  212.18   13.40
  -4  18   1  173.48   16.30
   4  18  -1  211.78   18.80
  -3 -18   1  121.39    9.30
  -3 -18   1  147.39   18.40
  -3 -18   1  127.79   16.50
   3 -18  -1  115.89   11.90
   3 -18  -1  117.79   10.20
   3 -18  -1  118.79   15.20
   3  18  -1  116.79   13.00
   3  18  -1  126.19    9.00
  -3  18   1  141.19   12.50
  -2 -18   1  311.77   23.80
  -2 -18   1  311.97   19.30
  -2 -18   1  315.57   24.30
   2 -18  -1  335.67   23.90
   2 -18  -1  323.77   21.70
  -2  18   1  345.87   22.30
   2  18  -1  274.67   18.80
   2  18  -1  297.77   22.70
  -2  18   1  334.47   23.10
  -1 -18   1    8.60    3.80
   1 -18  -1   11.70    5.70
   1 -18  -1    9.70    4.60
  -1 -18   1    2.00    5.40
   1  18  -1    8.80    6.10
   1  18  -1   13.70    3.90
  -1  18   1    9.20    4.20
  -1  18   1   13.50    5.40
   0 -18   1  890.81   53.19
   0 -18   1  900.81   49.80
   0 -18  -1  901.11   49.30
   0 -18  -1  847.62   53.39
   0  18  -1  836.02   49.50
   0  18   1  871.21   49.00
   0  18   1  851.91   51.09
   0  18  -1  895.21   52.09
   1 -18   1  104.79   11.00
  -1 -18  -1   92.79    8.00
   1 -18   1   84.39   12.40
  -1 -18  -1   86.99   13.60
   1 -18   1  123.99   10.50
   1  18   1   97.19   10.80
   1  18   1   91.69    7.50
  -1  18  -1  148.99   12.70
  -2 -18  -1   10.50    6.60
   2 -18   1   21.50    7.00
  -2 -18  -1   44.00    8.70
  -2 -18  -1   23.90    3.90
   2 -18   1   18.40    6.00
   2 -18   1   25.00    6.10
   2  18   1   31.40    3.70
  -2  18  -1   34.40    7.60
  -2  18  -1   35.40    7.00
   2  18   1   35.30    7.90
  -3 -18  -1  136.09    8.80
   3 -18   1  156.48   12.80
   3 -18   1  130.99   13.80
   3 -18   1  138.29   13.50
  -3 -18  -1  132.99   14.30
  -3 -18  -1  138.89   18.40
  -3  18  -1  156.18   14.20
   4 -18   1  222.08   19.00
  -4 -18  -1  191.78   20.40
   4 -18   1  258.27   17.80
   4 -18   1  234.88   19.50
  -4 -18  -1  232.48   20.20
  -4 -18  -1  226.38   13.70
  -4  18  -1  267.17   20.10
  -5 -18  -1   31.30    4.20
   5 -18   1   32.20    7.40
  -5 -18  -1   53.59   12.00
   5 -18   1   46.20    9.90
  -5 -18  -1   19.70    8.80
  -5  18  -1   38.40    9.70
  -6 -18  -1   53.59   12.70
  -6 -18  -1   50.09    6.20
   6 -18   1   81.89   14.30
  -6 -18  -1   56.09    5.90
  -6 -18  -1   50.59   13.20
  -6  18  -1   63.39   14.00
  -7 -18  -1   53.29   14.10
  -7 -18  -1   47.50   13.50
  -7 -18  -1   55.59    7.10
  -7 -18  -1   31.40    6.00
   7 -18   1   54.59   13.00
  -7  18  -1   47.20   12.20
  -8 -18  -1   72.99   18.70
  -8 -18  -1   64.29    8.60
  -8 -18  -1   86.89   19.40
   8 -18   1   87.69   17.20
  -8  18  -1   71.79   17.00
   9 -18   1    0.50   11.00
  -9 -18  -1    1.70   12.40
  -9 -18  -1   17.70   12.80
  -9 -18  -1   -9.10    5.20
  -9 -18  -1   13.00    6.00
  -9  18  -1   15.30   12.90
 -10 -18  -1  -10.90    9.80
 -10 -18  -1    0.30    5.60
 -10 -18  -1    2.30   13.70
 -10  18  -1    9.00   14.20
 -11 -18  -1   15.70    8.00
 -11 -18  -1    2.50   13.90
 -11 -18  -1    1.70   14.60
 -11  18  -1   16.30   14.00
 -12 -18  -1   84.69   25.00
 -12 -18  -1  110.99   27.20
 -12  18  -1   80.09   24.60
 -13 -18  -1   -5.90   16.80
 -13 -18  -1   -6.10   16.10
 -13  18  -1   28.40   17.30
 -14 -18  -1   14.90   21.20
 -14 -18  -1   -2.70   19.90
 -14  18  -1  -19.30   13.90
 -15 -18  -1   13.10   19.30
 -15 -18  -1    8.10   19.60
 -15  18  -1  -24.00   28.60
 -15 -19   1   -4.80   23.60
 -15 -19   1   50.79   21.70
 -15 -19   1   12.60   15.00
 -15  19   1   -9.30   23.40
 -14 -19   1   28.80   21.40
 -14 -19   1   -7.10   13.00
 -14 -19   1   16.30   20.80
 -14  19   1   30.90   23.20
 -13 -19   1    4.50   15.70
 -13 -19   1    0.60   15.20
 -13  19   1    3.20   17.70
 -12 -19   1   16.70   15.30
 -12 -19   1    4.40   14.90
 -12 -19   1   12.80    9.20
 -12  19   1   22.20   17.90
 -11 -19   1   11.70    8.30
 -11 -19   1   36.50   18.40
 -11 -19   1   30.30   18.90
 -11  19   1   18.40   14.20
 -10 -19   1   -8.20   11.30
 -10 -19   1   30.30   17.90
 -10 -19   1    5.00    6.90
 -10  19   1   17.60   13.20
  -9 -19   1   35.70    7.90
  -9 -19   1   43.80   16.80
  -9 -19   1   16.40   11.20
  -9  19   1   30.40   14.10
  -8 -19   1   63.89    9.40
  -8 -19   1   31.30   13.90
  -8 -19   1   69.69   17.00
  -8 -19   1   60.89    8.40
  -8  19   1   77.69   16.90
  -7 -19   1   28.30   12.70
  -7 -19   1    8.10    5.00
   7 -19  -1   13.90    6.00
  -7 -19   1  -10.30    8.00
  -6 -19   1  128.09   20.50
  -6 -19   1  126.69   19.50
   6 -19  -1   98.99   11.20
  -6 -19   1  118.69   10.00
   6 -19  -1  138.59   18.70
  -6  19   1  119.29   17.40
  -5 -19   1  124.79   18.90
   5 -19  -1  104.49   15.80
   5 -19  -1  112.29   16.20
   5 -19  -1  113.49   15.20
  -5 -19   1   98.59   17.40
  -5 -19   1  111.39    9.10
  -5  19   1  109.19   14.70
  -4 -19   1   31.10   10.60
  -4 -19   1   14.30    3.70
   4 -19  -1    5.00    6.30
   4 -19  -1   15.60    4.70
  -4 -19   1   12.10    8.00
   4 -19  -1   13.70    8.10
  -4  19   1   27.00    7.70
   4  19  -1   14.60    7.80
  -3 -19   1   49.70   10.70
  -3 -19   1   62.69    6.40
  -3 -19   1   68.89   13.30
   3 -19  -1   33.60   10.00
   3 -19  -1   64.59    8.40
   3 -19  -1   73.89   10.80
   3  19  -1   65.99    6.00
   3  19  -1   82.59   12.90
  -3  19   1   71.29   10.70
  -2 -19   1  170.78   16.60
  -2 -19   1  197.58   12.50
   2 -19  -1  158.28   14.40
   2 -19  -1  178.58   17.30
  -2  19   1  174.88   14.10
  -2  19   1  167.48   14.70
   2  19  -1  178.68   16.00
   2  19  -1  166.38   11.70
   1 -19  -1  125.39   14.20
  -1 -19   1  160.88   11.50
   1 -19  -1  175.58   12.60
  -1 -19   1  144.29   14.60
   1  19  -1  130.59   13.80
   1  19  -1  123.39   10.50
  -1  19   1  158.18   13.20
   0 -19   1  551.54   36.90
   0 -19  -1  559.04   37.40
   0 -19  -1  562.74   33.20
   0 -19   1  591.54   33.80
   0  19   1  527.15   34.90
   0  19   1  573.34   33.00
   0  19  -1  582.84   36.10
   1 -19   1   15.90    6.50
  -1 -19  -1   26.50    4.50
   1 -19   1   34.00    7.10
  -1 -19  -1   12.70    7.80
   1 -19   1   17.40    5.80
  -1  19  -1   19.50    5.00
   1  19   1   18.50    3.70
  -1  19  -1   51.79    9.30
   1  19   1   23.00    6.70
   2 -19   1  263.17   20.80
  -2 -19  -1  254.77   21.80
  -2 -19  -1  269.47   15.40
   2 -19   1  256.17   19.20
   2 -19   1  254.47   18.50
   2  19   1  236.68   14.90
   2  19   1  258.67   20.00
  -2  19  -1  246.38   19.70
  -2  19  -1  271.07   19.00
   3 -19   1  800.02   50.39
   3 -19   1  852.61   49.40
   3 -19   1  822.22   47.90
  -3 -19  -1  806.32   44.10
  -3 -19  -1  773.12   51.79
  -3 -19  -1  807.72   50.79
  -3  19  -1  832.42   49.80
  -4 -19  -1  286.17   25.20
   4 -19   1  307.37   23.60
  -4 -19  -1  303.77   24.50
   4 -19   1  310.77   21.50
  -4 -19  -1  302.77   17.40
   4 -19   1  301.17   23.80
  -4  19  -1  322.47   23.70
  -5 -19  -1   10.70    6.70
   5 -19   1    3.70    6.90
   5 -19   1    3.60    6.20
  -5 -19  -1   15.10    8.10
  -5 -19  -1    9.20    2.70
  -5  19  -1    5.60    7.30
  -6 -19  -1   76.69    6.90
  -6 -19  -1   94.09   16.10
  -6 -19  -1   76.39    7.00
  -6 -19  -1   82.49   16.30
   6 -19   1  100.29   16.20
  -6  19  -1   86.89   14.80
   7 -19   1   12.90    9.40
  -7 -19  -1    5.30    4.20
  -7 -19  -1   11.90    8.90
  -7 -19  -1    9.80    4.20
  -7  19  -1    8.90    9.00
  -8 -19  -1  280.67   19.20
  -8 -19  -1  336.77   30.10
  -8 -19  -1  333.57   32.50
   8 -19   1  276.77   27.50
  -8 -19  -1  277.77   20.00
  -8  19  -1  289.57   27.40
  -9 -19  -1   -1.20   10.10
  -9 -19  -1    6.80    5.30
  -9 -19  -1   -5.50   11.90
  -9 -19  -1   11.20    5.60
   9 -19   1   -9.60    9.60
  -9  19  -1   15.80   13.80
 -10 -19  -1   75.09   10.60
 -10 -19  -1   61.79   18.40
 -10 -19  -1   66.09   19.90
 -10  19  -1   63.99   18.20
 -11 -19  -1   68.49   21.10
 -11 -19  -1   36.60    9.30
 -11 -19  -1   28.10   18.10
 -11  19  -1   32.20   17.10
 -12 -19  -1   43.00   20.20
 -12 -19  -1   29.80   10.20
 -12 -19  -1   78.39   22.60
 -12  19  -1   60.09   19.80
 -13 -19  -1  -10.10   30.80
 -13 -19  -1   23.90   16.00
 -13  19  -1   27.30   19.30
 -14 -19  -1   11.40   16.30
 -14 -19  -1   -0.50   10.50
 -14 -19  -1   13.30   21.60
 -14  19  -1   -3.80   16.50
 -15 -19  -1   16.80   21.90
 -15 -19  -1   27.40   19.40
 -15  19  -1   30.50   27.50
 -15 -20   1   -0.70   12.90
 -15 -20   1   40.40   20.40
 -15 -20   1  -11.90   23.00
 -15  20   1  -18.00   23.70
 -14 -20   1   30.90   22.70
 -14 -20   1   29.90   23.60
 -14 -20   1  -20.30   10.30
 -13 -20   1   20.90   20.30
 -13 -20   1    3.60   10.50
 -13 -20   1    9.60   18.90
 -13  20   1   10.90   18.20
 -12 -20   1    0.40    8.40
 -12 -20   1    2.00   16.10
 -12 -20   1    5.30   15.50
 -12  20   1   12.40   15.70
 -11 -20   1   24.20   17.70
 -11 -20   1    7.30   13.40
 -11 -20   1   19.40    8.90
 -11  20   1   68.69   19.20
 -10 -20   1    7.80    6.60
 -10 -20   1   12.20   12.90
 -10 -20   1    1.10   14.70
 -10  20   1    8.90   13.80
  -9 -20   1   43.00    7.70
  -9 -20   1    4.90   12.00
  -9 -20   1   64.69   18.20
  -9  20   1   49.40   16.20
  -8 -20   1   27.40    6.80
  -8 -20   1   28.10   13.20
  -8 -20   1   25.10    5.70
  -8 -20   1   24.40   13.20
  -8  20   1   30.90   12.60
  -7 -20   1  115.99   20.90
  -7 -20   1  102.39    9.70
   7 -20  -1   95.89   11.70
  -7 -20   1  147.19   26.80
  -7  20   1  126.99   19.60
  -6 -20   1  105.39   17.40
   6 -20  -1   92.89   10.40
   6 -20  -1  108.39   16.50
  -6 -20   1  102.09    9.30
  -6 -20   1  100.29   17.60
  -5 -20   1  327.97   27.70
  -5 -20   1  300.97   27.60
   5 -20  -1  324.07   25.60
  -5 -20   1  336.07   20.40
   5 -20  -1  299.57   25.50
   5  20  -1  374.06   27.60
  -5  20   1  328.87   25.50
   4 -20  -1  140.69   14.80
  -4 -20   1  170.78   17.80
   4 -20  -1  137.89   15.40
  -4 -20   1  154.88   16.90
   4 -20  -1  133.39   12.00
  -4 -20   1  166.18   11.00
   4  20  -1  168.78   17.10
  -4  20   1  142.69   14.80
  -3 -20   1    3.90    6.70
  -3 -20   1   21.40    4.30
  -3 -20   1   22.70    8.50
   3 -20  -1   19.90    5.20
   3 -20  -1   23.70    8.60
   3 -20  -1   19.10    7.40
   3  20  -1   18.80    3.70
  -3  20   1   26.90    7.90
   3  20  -1   11.40    7.50
  -2 -20   1   41.60    6.10
  -2 -20   1   25.40    8.80
   2 -20  -1   20.40    8.50
   2 -20  -1   30.30    7.40
  -2  20   1   31.70    7.30
   2  20  -1   17.60    7.30
   2  20  -1   34.70    5.10
  -2  20   1   34.40    8.50
   1 -20  -1  689.13   46.40
  -1 -20   1  803.32   42.50
  -1 -20   1  732.93   46.60
   1 -20  -1  733.13   43.20
  -1  20   1  714.03   44.50
   1  20  -1  698.63   41.70
   1  20  -1  783.62   45.90
  -1  20   1  710.13   42.80
   0 -20  -1  154.28   16.10
   0 -20  -1  157.88   12.60
   0 -20   1  167.58   16.60
   0 -20   1  183.38   13.50
   0  20   1  164.48   12.20
   0  20  -1  155.78   12.90
   0  20   1  159.48   14.30
   0  20  -1  171.48   15.50
  -1 -20  -1  335.17   26.60
  -1 -20  -1  367.06   21.40
   1 -20   1  327.97   23.30
   1 -20   1  331.87   26.30
   1 -20   1  352.06   23.40
   1  20   1  355.46   21.00
  -1  20  -1  329.37   24.80
   1  20   1  358.36   24.90
  -1  20  -1  369.46   23.40
   2 -20   1  100.99   10.30
   2 -20   1  102.09   13.70
  -2 -20  -1  103.79    7.80
  -2 -20  -1  110.69   15.60
   2 -20   1  114.19   11.60
   2  20   1   89.69    7.10
  -2  20  -1  121.49   13.00
   2  20   1  109.49   12.30
  -3 -20  -1  170.38   10.40
   3 -20   1  189.08   15.80
  -3 -20  -1  159.98   18.00
  -3 -20  -1  174.18   16.60
   3 -20   1  161.68   16.00
   3 -20   1  163.38   14.20
  -3  20  -1  150.38   15.60
   3  20   1  156.58   15.70
  -4 -20  -1  107.49   15.50
   4 -20   1   66.79    9.80
   4 -20   1   90.09   14.20
   4 -20   1   55.99   11.30
  -4 -20  -1   94.59   15.80
  -4 -20  -1   82.99    5.80
  -4  20  -1   93.09   13.60
  -5 -20  -1  296.97   26.50
  -5 -20  -1  306.97   25.60
   5 -20   1  292.27   23.80
  -5 -20  -1  283.77   17.20
  -5  20  -1  337.17   25.30
  -6 -20  -1   93.79   17.20
  -6 -20  -1   73.79   15.40
  -6 -20  -1   61.09    6.00
  -6 -20  -1   52.99    5.80
   6 -20   1   68.69   13.70
  -6  20  -1   80.79   15.10
  -7 -20  -1  260.77   18.20
  -7 -20  -1  323.67   29.50
  -7 -20  -1  282.87   18.40
  -7 -20  -1  309.77   28.30
  -7  20  -1  343.27   27.90
  -8 -20  -1   36.60   14.80
  -8 -20  -1   38.10   13.60
  -8 -20  -1   30.50    5.80
   8 -20   1    8.70   10.50
  -8  20  -1   47.20   16.00
   9 -20   1   68.29   16.80
  -9 -20  -1   57.69    8.50
  -9 -20  -1   72.19    9.40
  -9 -20  -1   69.79   18.30
  -9 -20  -1   51.39   18.00
  -9  20  -1   66.49   17.20
 -10 -20  -1   16.80   15.00
 -10 -20  -1   12.30   14.50
 -10 -20  -1   10.10    5.70
 -10  20  -1   -3.70   13.90
 -11 -20  -1   21.90   14.20
 -11 -20  -1   10.10    7.70
 -11 -20  -1   41.80   18.50
 -11  20  -1    6.10   14.00
 -12 -20  -1   28.60   18.80
 -12 -20  -1   17.30    9.00
 -12 -20  -1   30.40   18.10
 -12  20  -1   23.40   21.60
 -13 -20  -1    9.10   15.60
 -13 -20  -1   10.20    9.80
 -13 -20  -1  -11.00   24.10
 -13  20  -1  -15.70   14.40
 -14 -20  -1    0.20   11.80
 -14 -20  -1   23.20   21.90
 -14 -20  -1   16.50   16.80
 -14  20  -1   14.50   17.80
 -15 -20  -1   10.80   23.70
 -15 -20  -1   22.70   23.50
 -15 -20  -1   -3.10   13.20
 -15  20  -1   32.90   27.20
 -15 -21   1   10.90   21.70
 -15 -21   1  -18.10   18.30
 -15  21   1   30.40   25.80
 -14 -21   1  -35.90   13.10
 -14 -21   1  -21.00   20.20
 -14 -21   1   -6.40   11.40
 -14  21   1   -7.00   14.80
 -13 -21   1  -24.40   23.40
 -13 -21   1    8.70   18.50
 -13 -21   1   14.70    9.70
 -13  21   1   -4.90   17.70
 -12 -21   1  -20.00   11.60
 -12 -21   1   -8.90    8.50
 -12 -21   1    5.40   16.20
 -12  21   1   22.40   17.20
 -11 -21   1   15.90    9.00
 -11 -21   1  -11.80   10.70
 -11 -21   1   16.10   17.10
 -11  21   1   14.70   15.80
 -10 -21   1   14.10   16.60
 -10 -21   1    2.90   12.50
 -10 -21   1   23.30    7.40
 -10  21   1   13.40   12.60
  -9 -21   1   52.29   17.40
  -9 -21   1   31.90    7.60
  -9 -21   1   20.40   13.70
  -8 -21   1  117.19   10.90
  -8 -21   1  136.89   23.90
  -8 -21   1  101.69   22.40
  -8 -21   1   91.79   10.00
  -8  21   1  149.19   22.90
  -7 -21   1   33.40    6.30
  -7 -21   1   40.70   13.10
  -7 -21   1    8.90   18.80
   7 -21  -1   21.10    7.90
  -7  21   1   39.50   13.40
  -6 -21   1   15.90   10.40
   6 -21  -1   14.00    5.90
  -6 -21   1   12.20    4.70
  -6 -21   1    4.20    7.90
   6 -21  -1    6.60    7.90
  -6  21   1   23.40    9.30
   6  21  -1    9.70    8.90
  -5 -21   1  235.18   21.40
  -5 -21   1  197.78   14.00
  -5 -21   1  201.58   25.20
   5 -21  -1  196.88   20.00
   5 -21  -1  197.88   18.30
  -5  21   1  212.58   19.30
   5  21  -1  211.88   21.50
  -4 -21   1  102.59    8.80
   4 -21  -1  112.99   10.70
   4 -21  -1  116.59   12.90
  -4 -21   1  134.69   19.10
  -4 -21   1  126.79   18.80
   4 -21  -1  113.49   15.80
  -4  21   1  126.09   19.70
   4  21  -1  136.09   18.10
   3 -21  -1  236.08   16.10
  -3 -21   1  237.38   20.60
  -3 -21   1  193.98   19.90
   3 -21  -1  239.58   20.10
  -3 -21   1  198.78   14.30
   3 -21  -1  237.38   18.40
   3  21  -1  200.08   13.90
  -3  21   1  236.88   18.70
   3  21  -1  202.28   18.70
   2 -21  -1  124.49   16.70
   2 -21  -1  107.19   11.50
  -2 -21   1  111.19    9.40
  -2 -21   1  114.49   15.80
   2  21  -1   99.39    8.60
  -2  21   1  108.49   10.80
   2  21  -1  108.49   12.80
  -2  21   1  130.39   12.90
  -1 -21   1  505.45   29.70
   1 -21  -1  498.95   34.90
  -1 -21   1  530.85   34.60
  -1  21   1  500.45   30.30
  -1  21   1  548.35   32.80
   1  21  -1  459.15   32.30
   1  21  -1  418.26   28.80
   0 -21  -1  149.99   18.30
   0 -21   1  146.69   15.20
   0 -21  -1  145.89   11.60
   0  21   1  137.79   11.00
   0  21   1  128.69   13.60
   0  21  -1  143.29   11.70
   0  21  -1  144.19   14.50
  -1 -21  -1  113.69   15.70
  -1 -21  -1  107.99    8.60
   1 -21   1   93.09   10.10
   1 -21   1  129.99   16.60
   1  21   1   89.29    8.00
  -1  21  -1  105.99   10.50
   1  21   1  105.89   11.50
  -1  21  -1  116.69   12.20
   2 -21   1   51.29    8.90
  -2 -21  -1   41.60    5.20
   2 -21   1   39.20    8.60
   2 -21   1   21.40    8.30
  -2 -21  -1   22.80    8.50
  -2  21  -1   58.79   11.10
   2  21   1   59.19   10.60
   2  21   1   44.60    4.30
   3 -21   1  140.79   15.40
  -3 -21  -1  151.28   16.30
  -3 -21  -1  126.29    8.90
   3 -21   1  151.68   14.50
   3 -21   1  138.09   12.40
  -3 -21  -1  130.09   15.20
  -3  21  -1  153.18   15.20
   3  21   1  140.79   15.20
  -4 -21  -1   47.90   12.70
   4 -21   1   51.29    8.40
  -4 -21  -1   67.49   12.40
   4 -21   1   53.09   10.60
  -4 -21  -1   42.10    4.00
   4 -21   1   46.30   10.60
  -4  21  -1   47.80   10.70
  -5 -21  -1   86.59   15.10
   5 -21   1  107.29   15.50
  -5 -21  -1   91.89   16.60
  -5 -21  -1   83.69    6.30
  -5  21  -1  139.99   18.80
  -6 -21  -1    9.40    7.40
  -6 -21  -1    1.30    2.80
   6 -21   1   -8.60    5.20
  -6 -21  -1   -9.50    5.90
  -6 -21  -1   -0.70    2.70
  -6  21  -1    4.00    9.30
  -7 -21  -1   89.59   18.60
  -7 -21  -1   69.29    7.90
   7 -21   1   77.79   15.60
  -7 -21  -1   53.59    7.20
  -7 -21  -1   82.89   17.90
  -7  21  -1  100.19   17.90
  -8 -21  -1  161.18   12.80
  -8 -21  -1  127.19   24.80
  -8 -21  -1  181.68   26.10
   8 -21   1  192.48   24.50
  -8 -21  -1  171.48   12.80
  -8  21  -1  166.38   34.20
  -9 -21  -1   -2.80    4.90
  -9 -21  -1   27.60   15.30
   9 -21   1    1.30   10.80
  -9 -21  -1    2.00   12.40
  -9 -21  -1   -3.80    6.50
  -9  21  -1    8.20   11.90
 -10 -21  -1   38.10   17.10
 -10 -21  -1   14.20   15.50
 -10 -21  -1   28.40    7.90
 -11 -21  -1   10.40    7.20
 -11 -21  -1    0.90   14.50
 -11 -21  -1   -8.50   13.40
 -11  21  -1   18.70   16.90
 -12 -21  -1  -12.60   13.40
 -12 -21  -1   -7.70   17.30
 -12 -21  -1   -1.10   10.20
 -12  21  -1   -3.70   13.30
 -13 -21  -1   -1.60   11.10
 -13 -21  -1   14.80   19.30
 -13 -21  -1    4.10   15.60
 -13  21  -1   -5.10   14.90
 -14 -21  -1   25.90   22.00
 -14 -21  -1   19.60   24.50
 -14  21  -1   -9.70   15.70
 -15 -21  -1   19.90   18.00
 -15 -21  -1    3.70   14.90
 -15 -21  -1   19.20   23.10
 -15  21  -1   31.50   27.30
 -15 -22   1   -5.70   19.00
 -15 -22   1  -15.80   19.50
 -15 -22   1    3.10   18.20
 -15  22   1   42.80   23.80
 -14 -22   1  -19.40   16.90
 -14 -22   1    6.90   10.90
 -14 -22   1  -33.80   14.10
 -14  22   1   41.60   22.90
 -13 -22   1   -8.80    8.40
 -13 -22   1  -16.80   17.20
 -13 -22   1  -16.30   13.20
 -13  22   1   13.30   18.20
 -12 -22   1   24.60   15.50
 -12 -22   1   33.40   10.90
 -12 -22   1   12.80   19.90
 -12  22   1   27.50   16.00
 -11 -22   1    1.00   10.50
 -11 -22   1   -2.60   14.60
 -11 -22   1    2.70   14.00
 -11  22   1   22.90   18.70
 -10 -22   1    0.30    6.10
 -10 -22   1  -22.40   10.80
 -10 -22   1   -2.70   13.00
 -10  22   1   -4.50   13.90
  -9 -22   1   22.10   12.80
  -9 -22   1   13.10   11.60
  -9 -22   1   24.40    6.80
  -9  22   1   38.40   16.60
  -8 -22   1   95.59   10.00
  -8 -22   1   83.79    9.30
  -8 -22   1   91.49   20.40
  -8 -22   1  109.99   22.60
  -8  22   1   96.09   19.50
   7 -22  -1    5.50    7.20
  -7 -22   1   17.40   13.20
  -7 -22   1   11.50    5.50
  -7 -22   1   25.00   11.10
  -7  22   1   10.00   10.60
  -6 -22   1  193.58   13.60
   6 -22  -1  221.48   19.70
  -6 -22   1  172.68   24.00
   6 -22  -1  169.78   15.00
  -6 -22   1  186.08   21.40
  -6  22   1  174.58   18.70
  -5 -22   1   90.09   16.40
  -5 -22   1   64.29    7.20
   5 -22  -1   86.09   16.50
  -5 -22   1   87.89   16.10
   5 -22  -1   69.79   13.50
   5  22  -1   77.49   15.60
  -5  22   1   72.59   13.50
   4 -22  -1  205.48   19.60
  -4 -22   1  205.88   13.90
  -4 -22   1  179.88   20.60
  -4 -22   1  179.58   19.50
   4 -22  -1  213.88   15.90
   4 -22  -1  228.78   19.20
  -4  22   1  213.48   18.60
   4  22  -1  226.08   20.40
  -3 -22   1   28.00    5.10
   3 -22  -1   24.80    8.70
  -3 -22   1   11.20    8.00
  -3 -22   1   18.50    8.90
   3 -22  -1   33.80    8.90
   3  22  -1   19.30    8.40
   3  22  -1   22.40    4.50
   2 -22  -1    2.20    4.90
   2 -22  -1   -5.90    4.70
  -2 -22   1   -0.30    3.20
  -2 -22   1    6.80    6.90
   2  22  -1   10.60    7.00
   2  22  -1   -1.90    2.80
  -2  22   1    1.10    4.40
  -2  22   1   17.60    7.90
   1 -22  -1  505.05   29.70
  -1 -22   1  490.15   28.60
  -1 -22   1  472.85   33.10
   1 -22  -1  415.36   32.70
   1  22  -1  502.35   32.30
  -1  22   1  461.95   31.30
  -1  22   1  445.96   29.00
   1  22  -1  415.46   31.30
   0 -22  -1    9.00    4.20
   0 -22  -1    9.60    6.60
   0 -22   1   -3.30    3.90
   0 -22   1   15.10    6.40
   0  22   1    4.70    6.30
   0  22  -1    9.40    6.50
   0  22   1   12.10    4.20
   0  22  -1    6.00    4.10
   1 -22   1  219.98   16.30
  -1 -22  -1  198.98   14.00
   1 -22   1  218.78   19.20
  -1 -22  -1  203.38   19.10
  -1  22  -1  223.08   16.30
  -1  22  -1  229.58   18.70
   1  22   1  195.08   17.60
   1  22   1  182.28   13.40
   2 -22   1   23.60    6.70
  -2 -22  -1   30.20   10.30
   2 -22   1   43.50    8.60
   2 -22   1   38.50    9.80
  -2 -22  -1   45.40    5.30
   2  22   1   24.40    4.00
  -2  22  -1   30.50    9.70
   2  22   1   41.20    9.60
   3 -22   1   58.29   11.70
   3 -22   1   47.20   10.20
  -3 -22  -1   64.69   12.70
  -3 -22  -1   40.20    4.40
   3 -22   1   54.89    8.80
  -3 -22  -1   53.29   12.70
  -3  22  -1   52.39   11.60
   3  22   1   50.69   11.30
  -4 -22  -1  124.09    7.70
   4 -22   1  107.49   11.80
  -4 -22  -1   96.29   17.00
  -4 -22  -1  122.29   17.90
   4 -22   1  138.79   14.60
   4 -22   1  109.69   16.70
  -4  22  -1  125.69   17.40
   4  22   1  150.68   20.00
   5 -22   1   22.60    9.40
  -5 -22  -1    8.10    9.60
  -5 -22  -1   17.70    2.80
  -5 -22  -1   24.90   10.50
  -5  22  -1   16.70    8.60
   6 -22   1    4.70    8.10
  -6 -22  -1    5.80   10.00
  -6 -22  -1    6.80   11.00
  -6 -22  -1   -0.30    2.40
  -6 -22  -1    6.10    3.00
  -6  22  -1    5.80    7.90
  -7 -22  -1   99.79    8.70
  -7 -22  -1  113.29   20.00
   7 -22   1  133.29   19.30
  -7 -22  -1   88.89    8.20
  -7  22  -1  115.89   19.20
  -8 -22  -1   53.49    7.20
   8 -22   1   57.49   13.40
  -8 -22  -1   46.70    7.10
  -8 -22  -1   39.50   16.20
  -8 -22  -1   67.29   17.40
  -8  22  -1   69.09   25.30
   9 -22   1   11.90   13.30
  -9 -22  -1   10.80    5.70
  -9 -22  -1   12.10   14.30
  -9 -22  -1   13.00   12.50
  -9  22  -1  -16.00   11.20
 -10 -22  -1    9.50   14.80
 -10 -22  -1  -10.90   11.00
 -10 -22  -1   -6.50    7.60
 -10 -22  -1    2.00    6.00
 -10  22  -1   -3.20   12.10
 -11 -22  -1  -11.60   16.60
 -11 -22  -1   -0.80   14.90
 -11 -22  -1    5.60    7.60
 -11  22  -1    3.30   16.10
 -12 -22  -1   -6.10   15.30
 -12 -22  -1   11.30   18.30
 -12 -22  -1   -7.70    8.60
 -12  22  -1   -7.20   13.60
 -13 -22  -1   -0.60   20.60
 -13 -22  -1   20.80   21.10
 -13 -22  -1  -19.00   12.70
 -13  22  -1   -8.70   18.10
 -14 -22  -1    0.70   17.50
 -14 -22  -1   -3.50   18.30
 -14  22  -1    7.30   17.90
 -15 -22  -1   10.20   14.90
 -15 -22  -1  -24.60   18.70
 -15 -22  -1    1.50   21.90
 -15  22  -1   -9.60   21.00
 -14 -23   1  -14.60   17.20
 -14 -23   1  -26.20   13.90
 -14 -23   1  -31.60   13.90
 -14  23   1   19.20   18.30
 -13 -23   1   11.30   16.60
 -13 -23   1   -5.80   10.70
 -13 -23   1   27.90   21.30
 -13  23   1   -5.80   17.80
 -12 -23   1   14.80   10.10
 -12 -23   1  -26.90   15.40
 -12 -23   1   23.20   18.30
 -12  23   1   19.50   15.50
 -11 -23   1   24.50   15.50
 -11 -23   1   15.90    7.70
 -11 -23   1   15.40   15.70
 -11  23   1    3.60   15.30
 -10 -23   1  -19.30    5.60
 -10 -23   1  -27.70   13.60
 -10 -23   1  -11.20   11.80
 -10  23   1   -3.90   12.20
  -9 -23   1   32.20   15.00
  -9 -23   1   32.90    8.20
  -9 -23   1   54.39    9.50
  -9 -23   1   37.80   18.20
  -9  23   1   70.89   19.30
  -8 -23   1   39.30   14.30
  -8 -23   1    6.00    4.60
  -8 -23   1   -0.90   12.20
  -8  23   1   11.10   12.50
  -7 -23   1   14.10    4.90
  -7 -23   1   21.90   11.80
   7 -23  -1   16.20    8.00
  -7 -23   1    4.30    9.90
  -7  23   1    9.80   11.60
   7  23  -1   17.20   13.90
  -6 -23   1   44.90   13.90
   6 -23  -1   -2.50    8.10
   6  23  -1   28.40   11.90
  -6  23   1   23.40   11.00
  -5 -23   1   36.20   12.70
  -5 -23   1   11.80    9.30
   5 -23  -1   24.00    9.50
   5 -23  -1   30.10   10.20
  -5 -23   1   22.10    4.70
   5  23  -1   40.40   12.20
  -5  23   1   19.00    9.70
  -4 -23   1   10.80    7.70
   4 -23  -1    7.50    7.30
  -4 -23   1    8.80    7.10
   4 -23  -1    7.00    7.30
  -4 -23   1    9.10    3.90
   4 -23  -1    5.10    5.00
  -4  23   1   16.00    7.70
   4  23  -1    2.50    8.50
   3 -23  -1   30.80    9.60
  -3 -23   1   40.30   10.80
  -3 -23   1   47.00   12.20
  -3 -23   1   48.80    6.60
   3 -23  -1   41.90    9.30
  -3  23   1   62.89   11.80
   3  23  -1   31.30    5.30
   3  23  -1   59.59   12.80
   2 -23  -1   84.09   14.70
   2 -23  -1  108.89   11.50
  -2 -23   1   92.79    8.50
  -2 -23   1  130.79   18.00
   2  23  -1  125.29   17.00
   2  23  -1   79.19    7.80
   1 -23  -1  265.57   22.30
   1 -23  -1  233.08   17.40
  -1 -23   1  237.48   16.60
  -1 -23   1  223.68   20.70
   1  23  -1  246.38   20.00
   1  23  -1  210.08   17.60
  -1  23   1  245.38   19.50
  -1  23   1  209.38   16.50
   0 -23  -1   63.29   12.20
   0 -23   1   60.29    9.40
   0 -23  -1   71.89    9.10
   0 -23   1   77.19   13.80
   0  23   1   75.89   12.60
   0  23  -1   71.29    9.30
   0  23   1   77.49   10.10
   0  23  -1   79.09   13.80
   1 -23   1  114.49   11.50
   1 -23   1  131.19   17.30
  -1 -23  -1  118.69   17.40
  -1 -23  -1  112.09    9.50
   1  23   1  124.29   15.90
   1  23   1  102.49    8.80
  -1  23  -1  144.49   17.70
  -2 -23  -1  294.47   25.30
   2 -23   1  310.97   24.60
   2 -23   1  336.77   22.50
  -2 -23  -1  295.67   18.10
   2 -23   1  319.87   21.60
  -2  23  -1  342.87   24.80
   2  23   1  311.67   23.90
   2  23   1  239.78   17.30
   3 -23   1   20.40    6.40
   3 -23   1    8.00    6.60
  -3 -23  -1   19.70    9.60
  -3 -23  -1   18.80    3.20
   3 -23   1   15.70    8.70
   3  23   1   10.90    7.30
  -3  23  -1   23.40    8.70
  -4 -23  -1    7.60    9.10
  -4 -23  -1   35.90   10.40
   4 -23   1   20.00    8.10
   4 -23   1    4.90    7.30
  -4  23  -1   18.20    8.60
   4  23   1   18.80    9.10
  -5 -23  -1   92.99   16.50
   5 -23   1   95.99   14.90
  -5  23  -1   79.39   14.60
  -6 -23  -1    5.70   10.80
  -6 -23  -1   26.00   12.20
   6 -23   1   19.70   11.20
  -6 -23  -1   21.60    3.70
  -6 -23  -1   27.90    3.70
  -6  23  -1    8.50   10.20
  -7 -23  -1   15.20    4.00
  -7 -23  -1   17.90    4.20
   7 -23   1   32.80   11.10
  -7 -23  -1   37.40   13.80
  -7 -23  -1   15.00   11.80
  -8 -23  -1   80.39    8.10
  -8 -23  -1  100.39   19.80
  -8 -23  -1   92.99    9.60
   8 -23   1   93.59   18.30
  -8 -23  -1   74.49   19.70
  -8  23  -1  129.59   23.10
  -9 -23  -1   42.70    7.00
  -9 -23  -1   20.40   13.80
  -9 -23  -1   49.00   17.20
   9 -23   1   59.59   16.50
  -9  23  -1   56.59   17.30
 -10 -23  -1   -2.60    6.00
 -10 -23  -1   -2.70   15.10
 -10 -23  -1   -2.30    6.40
 -10  23  -1   -3.30   11.90
 -11 -23  -1   10.80    8.00
 -11 -23  -1    1.50   15.00
 -11 -23  -1    4.90   16.20
 -11  23  -1  -14.50   14.20
 -12 -23  -1   14.20    9.30
 -12 -23  -1   10.70   18.80
 -12  23  -1   -9.30   14.40
 -13 -23  -1   28.30   14.70
 -13 -23  -1    1.20   19.70
 -13 -23  -1   18.60   21.40
 -14 -23  -1  -37.50   19.00
 -14 -23  -1   -4.40   19.60
 -14 -23  -1    7.90   10.90
 -14  23  -1   22.30   20.30
 -14 -24   1    5.70   18.50
 -14 -24   1  -19.20   21.30
 -14  24   1    6.80   21.40
 -13 -24   1    5.70    9.80
 -13 -24   1    4.00   20.10
 -13 -24   1   21.70   20.80
 -13  24   1   24.40   22.60
 -12 -24   1   31.50   20.30
 -12 -24   1   14.30   12.00
 -12  24   1    2.40   16.90
 -11 -24   1    1.20   14.30
 -11 -24   1   22.60   15.90
 -11 -24   1    6.10    9.10
 -11  24   1   20.70   13.40
 -10 -24   1    3.60   17.00
 -10 -24   1    8.60    6.60
 -10 -24   1   -8.60   14.70
 -10  24   1   30.30   16.30
  -9 -24   1   -0.50    4.90
  -9 -24   1    0.70   13.10
  -9 -24   1    6.60    6.10
  -9 -24   1   22.40   13.70
  -9  24   1   21.00   15.00
  -8 -24   1    8.30   11.30
  -8 -24   1    1.70    4.90
  -8 -24   1    9.50   11.20
   8  24  -1    8.60   13.80
  -8  24   1   11.70   15.70
  -7 -24   1  106.59   21.10
   7 -24  -1   77.69   12.30
  -7 -24   1  105.69   10.20
  -7 -24   1   86.99   19.00
   7  24  -1  107.19   21.20
  -7  24   1   92.79   18.40
  -6 -24   1   -4.50    9.50
   6 -24  -1   -8.50    8.10
  -6 -24   1    4.40   12.50
  -6 -24   1    3.90    4.10
   6 -24  -1   -3.30    5.70
   6  24  -1    4.50   10.20
  -6  24   1   -9.10    9.50
  -5 -24   1    8.50    4.30
  -5 -24   1    8.70   10.20
   5 -24  -1   19.90    9.40
   5 -24  -1   10.50    9.30
  -5 -24   1   13.50   10.30
  -5  24   1   20.80    9.30
   5  24  -1    8.70   11.60
   4 -24  -1  842.12   57.99
  -4 -24   1  883.41   56.89
  -4 -24   1  856.21   47.90
   4 -24  -1  852.41   51.19
  -4 -24   1  821.92   56.09
   4 -24  -1  875.81   53.49
  -4  24   1  901.61   53.99
   4  24  -1  799.82   54.49
   3 -24  -1   15.10    8.30
  -3 -24   1   12.10    8.10
   3 -24  -1    5.80    6.10
  -3 -24   1    1.00    4.00
   3  24  -1   13.50    3.40
   3  24  -1   15.00    8.10
  -3  24   1    8.80    7.50
   2 -24  -1    5.00    5.30
  -2 -24   1   16.40    4.80
   2 -24  -1   -6.80    6.40
  -2 -24   1    4.00    8.10
   2  24  -1   13.70    3.60
   2  24  -1   11.30    8.50
  -2  24   1    6.20    6.30
  -1 -24   1  416.76   29.70
   1 -24  -1  408.66   26.20
  -1 -24   1  402.96   30.20
   1 -24  -1  349.77   29.50
  -1  24   1  379.06   25.50
   1  24  -1  368.96   24.30
   1  24  -1  427.66   29.30
  -1  24   1  388.06   30.80
   0 -24   1  234.58   16.70
   0 -24  -1  222.88   16.00
   0 -24  -1  204.98   20.40
   0 -24   1  206.68   20.20
   0  24  -1  194.38   15.90
   0  24   1  234.68   19.70
   0  24  -1  222.28   19.80
   1 -24   1   64.39   10.50
  -1 -24  -1   67.89   13.70
  -1 -24  -1   66.59    7.90
   1 -24   1   65.29   13.80
   1  24   1   46.50    6.60
  -1  24  -1   39.60   11.50
   1  24   1   62.99   11.40
  -2 -24  -1    2.50    7.50
  -2 -24  -1    7.20    3.30
   2 -24   1   11.50    8.30
   2 -24   1    3.50    5.90
  -2  24  -1    8.20    7.30
   2  24   1    2.00    2.30
   2  24   1   -2.00    5.80
  -3 -24  -1   96.29   17.60
   3 -24   1   87.89   13.80
   3 -24   1   83.09   13.50
   3 -24   1   82.19   16.50
  -3 -24  -1   70.29    6.00
   3  24   1   89.99   15.40
  -3  24  -1  101.69   15.00
   4 -24   1   13.40    8.50
   4 -24   1    4.80    6.70
  -4 -24  -1   -1.00    8.70
  -4 -24  -1    1.20    7.70
  -4  24  -1    0.60    7.50
   4  24   1    8.70    8.40
   5 -24   1   66.59   13.90
   5 -24   1   71.79   14.20
  -5 -24  -1   84.59   16.20
  -5 -24  -1   66.29   16.00
   5  24   1   54.59   15.10
  -5  24  -1   83.19   19.20
  -6 -24  -1    5.30   10.10
  -6 -24  -1    0.80    9.10
  -6  24  -1    9.70   11.10
  -7 -24  -1   19.00    3.80
  -7 -24  -1   20.00    3.90
  -7 -24  -1   23.80   13.10
  -7 -24  -1   17.00   13.90
   7 -24   1   46.00   13.40
  -8 -24  -1  262.87   28.80
  -8 -24  -1  221.28   14.60
  -8 -24  -1  198.48   14.00
   8 -24   1  209.78   28.10
  -8 -24  -1  209.68   24.60
  -8  24  -1  212.48   28.90
  -9 -24  -1   25.90    6.30
  -9 -24  -1   36.40   17.10
   9 -24   1   42.60   15.40
  -9 -24  -1   27.50   14.70
  -9 -24  -1   33.00    7.00
  -9  24  -1   30.20   15.40
 -10 -24  -1  -20.00   12.50
 -10 -24  -1  -10.10    6.00
 -10 -24  -1  -20.70   14.20
 -10  24  -1   20.70   15.70
 -11 -24  -1  -11.50   15.00
 -11 -24  -1    4.60    7.50
 -11 -24  -1   26.80   17.00
 -11  24  -1    1.30   14.40
 -12 -24  -1  -15.00   15.20
 -12 -24  -1    5.00   10.10
 -12 -24  -1   16.70   20.90
 -12  24  -1   -3.60   17.90
 -13 -24  -1  -11.90   14.40
 -13 -24  -1    2.90   10.40
 -13 -24  -1  -24.70   17.70
 -13  24  -1   27.00   21.20
 -14 -24  -1   -4.00   18.30
 -14 -24  -1   -4.40   20.40
 -14 -24  -1  -14.90   17.10
 -14  24  -1    3.30   19.70
 -14 -25   1  -14.70   19.90
 -14 -25   1   -4.30   11.40
 -14 -25   1   -0.10   20.00
 -14  25   1   -2.70   17.20
 -13 -25   1   15.40   19.60
 -13 -25   1    2.40   13.40
 -13 -25   1   27.00   19.20
 -13  25   1   24.00   25.90
 -12 -25   1   22.30   11.50
 -12 -25   1    9.70   18.90
 -12 -25   1  -22.70   15.30
 -12  25   1   -3.20   17.20
 -11 -25   1    8.60   17.90
 -11 -25   1    4.90    8.50
 -11 -25   1    9.60   17.90
 -11  25   1   28.30   19.90
 -10 -25   1   14.20    9.80
 -10 -25   1   -0.70   13.40
 -10 -25   1   26.30   17.70
 -10  25   1   16.80   14.30
  -9 -25   1   29.90   15.80
  -9 -25   1   32.20    7.90
  -9 -25   1   41.30    8.60
  -9 -25   1   35.00   17.10
  -9  25   1   47.10   16.80
   9  25  -1   49.10   17.00
  -8 -25   1   13.10    9.70
  -8 -25   1   17.10   12.20
   8 -25  -1   32.30   11.60
  -8 -25   1   20.30    6.90
  -8 -25   1   18.20   12.90
   8  25  -1   49.10   17.40
  -8  25   1   37.20   15.20
   7 -25  -1    3.70    7.00
  -7 -25   1  -10.80   11.00
  -7 -25   1   -3.50    4.60
  -7 -25   1    1.90    9.30
  -7  25   1   13.80   13.50
   7  25  -1    8.70   11.60
  -6 -25   1   20.90    5.20
   6 -25  -1   20.80   11.00
   6 -25  -1   27.20    8.20
  -6 -25   1   27.00   13.30
  -6 -25   1    2.10   11.20
  -6  25   1   24.60   12.90
   6  25  -1   29.10   11.70
   5 -25  -1   17.40   10.20
   5 -25  -1   30.70    9.70
  -5 -25   1   16.50   10.40
  -5 -25   1   28.30   12.00
  -5 -25   1    9.60    4.00
  -5  25   1   29.90   11.60
   5  25  -1    9.10    9.30
  -4 -25   1  221.78   23.00
   4 -25  -1  224.38   21.60
   4 -25  -1  229.18   20.40
  -4 -25   1  219.58   14.90
  -4 -25   1  213.28   22.20
  -4  25   1  200.88   20.40
   4  25  -1  213.68   21.60
  -3 -25   1  107.09    9.70
  -3 -25   1  140.49   19.20
   3 -25  -1  111.19   19.70
   3 -25  -1   86.09   13.80
  -3  25   1  114.69   16.80
   3  25  -1   97.99    8.70
   3  25  -1  133.39   18.40
  -2 -25   1   51.69    7.60
  -2 -25   1   29.90    9.70
   2 -25  -1   49.99    9.60
   2 -25  -1   42.50   11.50
  -2  25   1   44.90   11.40
   2  25  -1   38.70    6.40
   2  25  -1   24.30   10.10
   1 -25  -1   56.39    9.40
   1 -25  -1   53.69   12.30
  -1 -25   1   70.89   13.10
  -1 -25   1   76.79   14.10
   1  25  -1   56.39    7.80
  -1  25   1   78.99   13.50
   1  25  -1   58.49   11.90
  -1  25   1   54.89    8.60
   0 -25   1  909.81   51.29
   0 -25  -1  876.91   51.79
   0 -25   1  907.81   56.19
   0 -25  -1  890.41   56.59
   0  25  -1  821.72   50.49
   0  25  -1  923.11   55.09
   0  25   1  817.12   56.59
   0  25   1  841.22   49.90
   1 -25   1  149.99   19.40
  -1 -25  -1  183.98   23.20
   1 -25   1  151.68   14.50
  -1 -25  -1  167.18   12.70
  -1  25  -1  152.48   17.20
   1  25   1  186.38   17.50
   1  25   1  162.98   11.80
  -2 -25  -1    2.70    3.30
   2 -25   1    8.80    6.50
   2 -25   1   -0.70    6.90
  -2 -25  -1    7.10    8.20
   2  25   1    7.60    2.60
   2  25   1    1.60    6.20
  -2  25  -1   -1.40    7.10
   3 -25   1   26.30    8.50
  -3 -25  -1   23.00    3.60
   3 -25   1   22.50    9.60
  -3  25  -1   18.00    9.10
   3  25   1   16.60    8.80
  -4 -25  -1  136.39   19.40
   4 -25   1  111.89   18.20
  -4 -25  -1  117.99   19.50
   4 -25   1  160.78   19.60
   4  25   1  136.39   19.40
  -5 -25  -1   11.10   11.10
   5 -25   1   11.80    8.70
  -5 -25  -1    5.40    8.90
   5 -25   1   -6.70    8.30
   5  25   1    7.80    8.90
  -5  25  -1   13.10   10.20
  -6 -25  -1   -3.60    9.50
  -6 -25  -1   -5.20    8.50
   6 -25   1   13.50   11.20
  -6  25  -1   14.20   11.40
  -7 -25  -1  145.99   24.90
   7 -25   1  112.49   19.70
  -7 -25  -1  111.29   20.40
  -7  25  -1  156.18   23.00
  -8 -25  -1   12.20   14.10
  -8 -25  -1   14.60   13.50
   8 -25   1   30.10   12.20
  -8 -25  -1   14.30    3.90
  -8 -25  -1   11.00    4.20
  -8  25  -1    0.80   13.60
  -9 -25  -1   21.70   16.60
  -9 -25  -1   40.00   16.00
  -9 -25  -1   31.60    5.90
  -9 -25  -1   44.30    7.30
   9 -25   1   39.10   15.60
  -9  25  -1   38.10   15.80
 -10 -25  -1    5.00   12.20
 -10 -25  -1   10.10   15.60
 -10  25  -1   30.60   18.90
 -11 -25  -1  -13.50   16.30
 -11 -25  -1  -13.80   13.30
 -11 -25  -1    9.40    9.20
 -11  25  -1   -7.00   14.20
 -12 -25  -1    8.20   17.90
 -12  25  -1   14.10   20.30
 -13 -25  -1  -11.10   18.30
 -13 -25  -1  -18.90   11.20
 -13 -25  -1    3.00   18.70
 -13  25  -1   -4.10   18.60
 -14 -25  -1   -5.40   20.70
 -14 -25  -1    6.80   22.90
 -14  25  -1  -38.00   17.20
 -14 -26   1  -32.20   19.30
  14  26  -1  -14.50   22.90
 -14  26   1  -11.20   14.80
 -13 -26   1   36.30   20.50
 -13 -26   1   34.20   22.80
 -12 -26   1   69.39   22.50
 -12 -26   1   67.19   19.10
 -12 -26   1   56.19   21.00
  12  26  -1   60.89   21.70
 -12  26   1   55.09   24.00
 -11 -26   1   42.40   21.60
 -11 -26   1   63.89   21.10
 -11  26   1   93.89   23.10
  11  26  -1   36.00   22.30
 -10 -26   1   -6.90    6.80
 -10 -26   1    0.00   14.60
 -10 -26   1    3.00   12.00
 -10  26   1  -23.60   12.30
  10  26  -1    0.50   18.10
  -9 -26   1    9.10   12.00
  -9 -26   1    1.00   12.00
  -9 -26   1    4.80    6.20
   9  26  -1    2.00   13.40
  -9  26   1   24.10   14.30
  -8 -26   1   26.30   13.10
  -8 -26   1   33.40   16.30
  -8 -26   1   29.10    6.70
   8 -26  -1    8.30    9.60
   8  26  -1   50.29   17.70
  -8  26   1   30.20   13.00
  -7 -26   1    9.80    4.90
   7 -26  -1    1.20    6.80
  -7 -26   1   -5.60   10.20
  -7 -26   1   -8.90   11.50
  -7  26   1    7.60   11.00
   7  26  -1    2.70   11.80
  -6 -26   1   39.90   14.50
  -6 -26   1   56.29   16.00
  -6 -26   1   57.09    7.40
   6 -26  -1   60.49   12.50
   6  26  -1   55.59   16.30
  -6  26   1   56.09   14.70
  -5 -26   1   18.70    4.70
  -5 -26   1   21.30   14.30
  -5 -26   1    5.90    9.30
   5 -26  -1    7.50    9.20
   5 -26  -1    0.40    9.00
  -5  26   1   24.60   11.50
   5  26  -1   22.80   11.60
  -4 -26   1   18.00   10.30
   4 -26  -1   -1.60    7.30
  -4 -26   1    6.00    3.90
  -4 -26   1    3.90    8.20
   4 -26  -1    1.70    8.90
  -4  26   1   12.30    9.70
  -3 -26   1  293.47   27.00
   3 -26  -1  311.17   23.40
  -3 -26   1  315.07   19.40
   3 -26  -1  255.47   25.00
   3  26  -1  265.47   18.20
  -3  26   1  318.47   25.20
   3  26  -1  293.07   25.40
  -2 -26   1   11.60    4.70
  -2 -26   1    0.00    6.60
   2 -26  -1    4.20    8.90
   2 -26  -1   23.80    7.20
  -2  26   1   21.60    8.90
   2  26  -1    9.10    8.90
  -1 -26   1   74.19   14.80
  -1 -26   1   82.79   10.20
   1 -26  -1   91.59   12.40
  -1  26   1   70.49   10.10
   1  26  -1   69.09   13.70
   1  26  -1   55.49    8.10
  -1  26   1   75.19   14.00
   0 -26   1  113.29   11.90
   0 -26   1  138.89   19.90
   0  26  -1  112.19   11.40
   0  26  -1  142.69   18.80
   0  26   1  141.99   18.50
   0  26   1  120.19   10.90
   1 -26   1   13.60    9.50
  -1 -26  -1   22.30    5.90
   1 -26   1   20.50    7.10
   1  26   1   13.50    8.40
  -1  26  -1   21.00    9.20
   1  26   1   10.60    4.00
   2 -26   1   65.39   13.50
  -2 -26  -1   59.89    7.10
   2 -26   1   55.09    9.60
  -2 -26  -1   42.20   14.80
   2  26   1   57.99   12.00
  -2  26  -1   56.29   12.20
   2  26   1   42.10    5.50
  -3 -26  -1  247.98   15.00
   3 -26   1  250.37   23.30
   3 -26   1  257.47   21.60
  -3 -26  -1  257.57   24.70
   3  26   1  241.88   22.60
  -4 -26  -1  467.05   39.70
   4 -26   1  537.95   37.30
   4 -26   1  529.65   38.70
   4  26   1  558.14   39.10
  -4  26  -1  516.75   38.10
   5 -26   1   10.20   11.00
  -5 -26  -1   20.10   11.20
   5 -26   1   19.80   12.00
  -5 -26  -1   29.60   11.70
   5  26   1   32.20   14.40
  -5  26  -1   18.30   12.30
   6 -26   1   -3.40    8.40
  -6 -26  -1   -2.50   11.10
  -6  26  -1    1.10    9.70
   6  26   1   14.40   10.90
   7 -26   1   46.20   14.00
  -7 -26  -1   29.50   14.60
  -7 -26  -1   45.30   15.60
  -7  26  -1   68.19   17.10
  -8 -26  -1  201.18   31.30
  -8 -26  -1  199.38   28.90
   8 -26   1  196.08   26.70
  -8  26  -1  222.48   29.80
  -9 -26  -1    5.90    4.50
  -9 -26  -1  -14.90   12.70
   9 -26   1   13.70   12.10
  -9 -26  -1   18.10    5.10
  -9 -26  -1   -2.20   12.70
  -9  26  -1   29.30   16.70
 -10 -26  -1    8.80   16.30
 -10 -26  -1   17.10   16.20
 -10  26  -1   -2.90   18.70
 -11 -26  -1   10.90   17.70
 -11  26  -1    2.10   16.70
 -12 -26  -1   22.40   19.70
 -12 -26  -1   23.90   20.20
 -12  26  -1   65.69   25.40
 -13 -26  -1   -5.70   16.90
 -13 -26  -1   -1.80   20.30
 -13  26  -1   25.10   19.00
 -14 -26  -1    6.00   21.70
 -13 -27   1   15.50   21.90
 -13 -27   1   17.00   27.80
 -13  27   1   14.70   18.30
  13  27  -1    3.80   20.90
 -12 -27   1   26.70   13.30
 -12 -27   1   44.80   23.60
 -12 -27   1   38.70   19.60
 -12  27   1   -0.10   19.40
  12  27  -1   12.10   20.70
 -11 -27   1    6.60   17.10
 -11 -27   1   27.00   17.50
 -11 -27   1    6.10   10.00
 -11  27   1    9.70   16.60
  11  27  -1  -22.60   15.30
 -10 -27   1  -12.10   15.00
 -10 -27   1   45.30   18.30
 -10 -27   1    8.70    9.10
 -10  27   1   16.60   17.90
  10  27  -1   30.40   17.10
  -9 -27   1   16.80   14.60
  -9 -27   1  -16.30   10.00
  -9  27   1   13.30   13.10
   9  27  -1   27.80   16.80
   8 -27  -1   76.29   13.80
  -8 -27   1  106.29   22.00
  -8 -27   1  118.49   22.80
  -8 -27   1   79.19   10.00
  -8 -27   1   93.49   10.30
  -8  27   1  139.59   23.80
   8  27  -1  108.19   23.30
  -7 -27   1    3.80    4.70
  -7 -27   1    7.30   13.70
  -7 -27   1    4.40   12.00
   7 -27  -1    6.00    7.40
   7  27  -1    9.10   14.70
  -6 -27   1   29.80   14.20
  -6 -27   1   23.50   12.30
  -6 -27   1   13.20    5.30
  -6  27   1   38.10   14.00
   6  27  -1    5.00   12.30
   5 -27  -1  321.37   28.30
  -5 -27   1  289.07   30.70
  -5 -27   1  366.56   22.10
   5 -27  -1  374.46   31.80
  -5 -27   1  339.87   31.80
  -5  27   1  402.16   30.70
   5  27  -1  365.36   30.80
  -4 -27   1  180.28   25.00
   4 -27  -1  248.28   23.50
   4 -27  -1  215.98   21.10
  -4 -27   1  212.88   15.40
   4  27  -1  237.18   24.30
  -4  27   1  248.68   22.80
   3 -27  -1   10.90    8.50
  -3 -27   1   15.80    5.10
  -3 -27   1   18.20    9.40
   3 -27  -1   16.10   10.00
   3  27  -1    6.60    3.70
  -3  27   1   30.30   11.20
   3  27  -1   -2.10    8.30
  -2 -27   1   10.10    5.00
   2 -27  -1   16.80   10.00
   2 -27  -1   11.40    6.60
   2  27  -1   15.00    6.70
   2  27  -1   21.40   10.80
  -2  27   1   25.20    9.90
  -1 -27   1   30.30    7.20
   1 -27  -1   23.10   10.80
   1 -27  -1   30.40    7.70
  -1 -27   1   24.10   17.60
   1  27  -1   20.70    9.20
   1  27  -1   24.70    6.20
  -1  27   1   42.30   11.70
   0 -27  -1   54.19   13.60
   0 -27   1   95.29   11.90
   0 -27  -1   66.59    9.80
   0  27   1   75.19   14.40
   0  27  -1   65.99   14.00
   0  27   1   56.09    8.40
  -1 -27  -1   35.90    6.80
   1 -27   1   36.10    9.00
  -1 -27  -1   26.50   11.50
   1  27   1   27.60   10.60
  -1  27  -1   25.90   11.10
   1  27   1   20.60    4.70
   2 -27   1   -1.70    6.60
  -2 -27  -1    3.60    8.60
   2 -27   1   10.20    9.80
  -2 -27  -1    4.30    3.60
   2  27   1   -3.80    6.40
  -2  27  -1   13.10   10.70
   2  27   1    0.10    2.70
   3 -27   1  297.67   22.40
  -3 -27  -1  227.48   14.50
  -3 -27  -1  203.88   23.90
   3 -27   1  226.48   22.50
   3  27   1  233.98   23.00
  -3  27  -1  304.97   25.00
   4 -27   1   11.90   10.50
   4 -27   1   28.40   10.40
  -4 -27  -1   25.40   12.00
   4  27   1   20.90   11.10
  -4  27  -1   22.20   11.50
   5 -27   1   -3.40   10.60
  -5 -27  -1    0.80    9.30
   5 -27   1   -3.70    9.30
  -5 -27  -1    4.40    9.60
  -5  27  -1   20.30   12.00
   5  27   1   14.20   11.60
  -6 -27  -1    0.10   10.40
   6 -27   1   16.90   11.60
  -6 -27  -1    4.40   11.50
   6  27   1    4.10   11.70
  -6  27  -1    2.60   11.40
  -7 -27  -1  103.89   22.10
  -7 -27  -1  163.28   24.40
   7 -27   1  141.59   23.10
  -7  27  -1  159.98   24.70
   7  27   1  121.89   23.20
  -8 -27  -1   53.99   18.20
  -8 -27  -1   15.70   12.70
   8 -27   1   55.69   14.50
  -8  27  -1   60.99   19.50
  -9 -27  -1    4.00   16.10
  -9 -27  -1   11.10   17.10
  -9  27  -1   37.00   18.60
 -10 -27  -1   34.80    8.70
 -10 -27  -1   58.09   20.30
 -10 -27  -1   37.30   19.30
 -10  27  -1   43.80   19.20
 -11 -27  -1   25.90   18.00
 -11 -27  -1   43.30   20.60
 -11  27  -1   35.30   20.30
 -12 -27  -1   23.50   22.30
 -12 -27  -1   23.10   21.60
 -12  27  -1   44.10   21.10
 -13 -27  -1    0.60   20.50
 -13 -27  -1  -24.30   15.80
 -13  27  -1   15.60   18.90
 -13 -28   1   72.19   25.20
 -13 -28   1   17.50   20.70
  13  28  -1    4.60   17.20
 -13  28   1   26.20   20.20
 -12 -28   1   14.20   16.60
 -12 -28   1   11.20   21.40
  12  28  -1   28.10   19.90
 -12  28   1   33.30   20.40
 -11 -28   1   22.40   19.20
  11  28  -1   33.00   20.30
 -11  28   1   -5.30   20.10
 -10 -28   1   -2.30   15.70
 -10 -28   1   10.30   17.50
 -10  28   1   26.70   18.40
  10  28  -1   -3.10   18.40
  -9 -28   1   41.30    9.00
  -9 -28   1   34.90   16.10
  -9 -28   1   32.00   14.00
   9  28  -1   19.60   16.00
  -9  28   1   81.49   21.40
  -8 -28   1   12.50    5.10
  -8 -28   1   14.30   13.70
  -8 -28   1   21.10    5.50
  -8 -28   1    8.10   12.60
   8 -28  -1    2.20    9.40
  -8  28   1   27.70   16.50
   8  28  -1   18.60   15.30
  -7 -28   1   -6.90    9.50
   7 -28  -1   23.90   13.40
  -7 -28   1   16.60   14.10
  -7 -28   1   14.30    5.10
  -7  28   1   24.90   14.50
   7  28  -1   21.80   13.70
  -6 -28   1   14.30    4.60
  -6 -28   1   14.10   11.90
  -6 -28   1   17.30   13.10
  -6  28   1   24.50   13.00
   6  28  -1    9.90   11.10
   5 -28  -1  115.49   19.60
  -5 -28   1  106.69   18.60
  -5 -28   1  119.39   21.30
  -5 -28   1  106.69    9.70
   5 -28  -1  127.49   18.00
   5  28  -1  100.99   20.40
  -5  28   1  118.79   19.10
   4 -28  -1  572.84   38.30
  -4 -28   1  502.15   41.10
   4 -28  -1  516.75   40.30
  -4 -28   1  592.24   32.30
  -4  28   1  494.25   38.60
   4  28  -1  532.95   40.70
  -3 -28   1   19.50    6.00
   3 -28  -1   25.70   12.10
  -3 -28   1   16.60   11.00
   3 -28  -1   28.00    9.80
   3  28  -1   17.20    4.90
  -3  28   1   23.40   11.30
   3  28  -1   35.20   13.90
   2 -28  -1    7.70    9.20
  -2 -28   1   12.50    9.50
   2 -28  -1    1.80    7.00
  -2  28   1    5.30    9.20
   2  28  -1   17.90    4.70
   2  28  -1   42.90   12.50
   1 -28  -1   61.39   14.10
  -1 -28   1   59.19   14.60
  -1 -28   1   64.59    9.80
   1 -28  -1   64.19   11.10
   1  28  -1   86.99   15.50
  -1  28   1   35.10   11.30
   1  28  -1   63.19    8.80
   0 -28   1    9.30    9.80
   0 -28  -1    9.80   10.60
   0 -28  -1   20.50    6.80
   0 -28   1    7.50    6.40
   0  28  -1    9.70    8.70
   0  28   1   20.20    5.80
   0  28   1   17.60    9.20
  -1 -28  -1   12.20   10.40
   1 -28   1    8.50    7.30
   1 -28   1   27.30   10.50
  -1 -28  -1   17.50    6.00
   1  28   1   24.40    5.30
   1  28   1   16.20    9.80
  -1  28  -1   31.40   12.70
   2 -28   1   24.20    8.60
  -2 -28  -1   21.00   10.90
  -2 -28  -1   17.30    4.80
   2 -28   1    0.90    9.80
  -2  28  -1    5.20    8.80
   2  28   1   20.60    4.30
   2  28   1   36.70   10.40
   3 -28   1  112.39   17.90
  -3 -28  -1  123.99   21.60
   3 -28   1  161.68   20.00
   3  28   1  127.59   19.90
  -3  28  -1  145.49   20.10
   4 -28   1  140.19   21.00
  -4 -28  -1  152.18   24.00
   4 -28   1  194.88   23.30
  -4  28  -1  201.98   24.80
   4  28   1  200.78   25.80
  -5 -28  -1   -7.00    9.00
   5 -28   1   -1.80    9.40
  -5 -28  -1    0.10   10.50
   5 -28   1  -15.60    8.80
   5  28   1   -3.40    9.40
  -6 -28  -1   27.90   14.30
   6 -28   1   33.10   13.00
  -6 -28  -1   24.00   12.60
   6  28   1    2.90   11.10
  -6  28  -1   14.30   13.40
  -7 -28  -1   26.20   12.80
   7 -28   1   34.90   14.00
  -7 -28  -1   18.70   15.50
   7  28   1   20.10   12.90
  -7  28  -1   66.39   16.70
   8 -28   1   48.30   14.60
  -8 -28  -1   56.09   19.60
  -8 -28  -1   56.89   17.70
  -8  28  -1   90.99   21.70
   8  28   1   67.49   19.70
  -9 -28  -1   18.20   14.20
  -9 -28  -1   26.90   15.20
  -9  28  -1   23.20   17.80
 -10 -28  -1    5.40   15.70
 -10 -28  -1   -7.40   15.20
 -10  28  -1   22.20   17.20
 -11 -28  -1   22.00   18.30
 -11 -28  -1   15.40   19.00
 -11  28  -1    0.80   17.00
 -12 -28  -1   10.90   17.80
 -12 -28  -1   32.70   21.80
 -12  28  -1   35.90   19.50
 -13 -28  -1   21.20   20.60
 -13 -28  -1  -25.30   16.20
 -13  28  -1  -21.50   18.80
 -13 -29   1   11.00   20.50
 -13 -29   1    8.40   21.30
  13  29  -1    2.90   20.10
 -13  29   1   -8.70   19.00
 -12 -29   1   31.80   22.60
  12  29  -1   84.99   26.30
 -12  29   1   42.10   25.20
 -11 -29   1    8.30   19.10
 -11 -29   1    9.20   17.60
 -11  29   1  -13.10   17.10
  11  29  -1   -1.10   21.40
 -10 -29   1   -2.70   13.10
 -10 -29   1   -7.00   15.40
 -10  29   1   46.90   20.30
  10  29  -1   18.80   17.50
  -9 -29   1   40.10    8.70
  -9 -29   1   50.49   19.50
  -9 -29   1   53.09   17.60
  -9  29   1   43.80   20.20
   9  29  -1   48.80   20.20
  -8 -29   1   11.00   11.70
  -8 -29   1   32.50   16.20
  -8 -29   1    7.60    5.10
  -8 -29   1    6.90    4.80
   8 -29  -1   11.40   10.40
   8  29  -1   -2.50   13.00
  -8  29   1   19.20   14.00
  -7 -29   1   40.10   17.60
  -7 -29   1   54.19    7.00
  -7 -29   1   59.39   17.90
   7  29  -1   40.80   15.00
  -7  29   1   81.89   18.50
  -6 -29   1   -3.00    9.40
  -6 -29   1    6.50    4.30
  -6 -29   1   -8.10   11.50
   6  29  -1   -0.20   10.60
  -5 -29   1   33.10    5.80
   5 -29  -1   57.99   15.30
  -5 -29   1   36.90   14.40
  -5 -29   1   46.80   14.60
   5  29  -1   31.70   13.90
  -5  29   1   33.20   13.00
   4 -29  -1  129.99   18.10
   4 -29  -1  131.29   20.50
  -4 -29   1  152.48   21.70
  -4 -29   1  124.99   10.80
   4  29  -1  130.99   20.90
  -4  29   1  132.99   19.20
   3 -29  -1  165.68   23.80
   3 -29  -1  189.18   18.80
  -3 -29   1  164.88   13.60
  -3 -29   1  189.88   25.50
   3  29  -1  214.88   22.30
   3  29  -1  150.18   12.50
  -3  29   1  230.58   21.80
   2 -29  -1   56.69   11.50
   2 -29  -1   42.50   13.90
  -2 -29   1   22.90   10.80
   2  29  -1   39.20    6.30
  -2  29   1   49.80   13.70
   2  29  -1   20.80   17.10
  -1 -29   1  155.68   21.30
   1 -29  -1  155.38   22.70
   1 -29  -1  158.48   14.90
  -1 -29   1  148.19   13.90
   1  29  -1  209.08   29.40
  -1  29   1  169.98   19.30
   1  29  -1  128.09   12.20
   0 -29  -1  228.68   23.70
   0 -29  -1  261.87   18.30
   0 -29   1  237.88   24.10
   0 -29   1  234.28   19.20
   0  29  -1  210.88   22.10
   0  29   1  249.28   23.20
   0  29   1  224.68   16.80
   1 -29   1  109.39   19.00
   1 -29   1  144.49   17.00
  -1 -29  -1  128.59   20.40
  -1 -29  -1  144.89   12.20
  -1  29  -1  155.68   21.80
   1  29   1  155.98   20.20
   2 -29   1   -3.70    7.30
  -2 -29  -1  -17.10    8.30
   2 -29   1    6.60    8.50
  -2  29  -1   -0.60    9.10
   2  29   1   -3.80    3.00
   2  29   1    3.60    8.30
  -3 -29  -1  119.19   20.20
   3 -29   1   95.89   17.20
   3 -29   1  129.29   17.30
  -3  29  -1  142.89   20.50
   4 -29   1    2.60    8.50
  -4 -29  -1   -4.90   10.10
   4 -29   1    2.70    8.70
   4  29   1   11.70    9.10
   5 -29   1   11.10    9.50
  -5 -29  -1    7.00   12.30
   5 -29   1   -2.20    7.70
   5  29   1   30.90   13.00
  -5  29  -1   20.10   13.60
  -6 -29  -1   17.80   12.90
   6 -29   1   21.60   12.70
  -6 -29  -1   15.60   12.60
  -6  29  -1    8.80   14.20
   6  29   1   13.40   12.50
  -7 -29  -1   24.10   15.40
   7 -29   1   31.60   13.70
  -7 -29  -1   48.80   15.50
   7  29   1   66.79   16.40
  -7  29  -1   63.29   17.30
  -8 -29  -1   28.00   14.80
  -8 -29  -1   -0.70   11.50
   8 -29   1   15.10   12.40
   8  29   1   23.70   14.80
  -8  29  -1   -0.30   13.90
  -9 -29  -1   24.30   14.50
  -9 -29  -1   -0.50   13.60
  -9  29  -1  -28.20   12.60
   9  29   1  -16.60   13.50
 -10 -29  -1  -11.10   14.20
 -10  29  -1   21.70   21.00
 -11 -29  -1   20.50   17.80
 -11 -29  -1   36.10   22.80
 -11  29  -1  -17.40   18.70
 -12 -29  -1    7.30   18.10
 -12 -29  -1   -6.80   16.70
 -12  29  -1   -0.90   20.30
 -13 -29  -1   28.10   22.10
 -13  29  -1   -2.60   15.80
 -12 -30   1    0.10   18.90
 -12 -30   1    2.50   18.80
  12  30  -1  -18.50   18.20
 -11 -30   1  -45.70   15.10
  11  30  -1   -7.90   18.40
 -11  30   1   22.30   20.70
 -10 -30   1  -26.10   13.00
 -10  30   1   -0.40   17.60
  10  30  -1  -31.70   14.40
  -9 -30   1   16.70   17.70
  -9 -30   1   16.50    6.60
  -9 -30   1   10.80   14.70
   9  30  -1    5.90   15.40
  -9  30   1   22.00   15.20
  -8 -30   1    7.80    4.70
  -8 -30   1   22.90   15.90
  -8 -30   1    3.90    5.30
  -8 -30   1   -7.40   13.50
   8  30  -1   14.20   16.30
  -8  30   1    8.60   14.70
  -7 -30   1    0.20   11.40
  -7 -30   1   12.10    4.20
  -7 -30   1   11.20    4.20
  -7 -30   1   29.80   12.90
  -7  30   1   26.30   14.30
   7  30  -1   -7.40   12.10
  -6 -30   1   -6.00   11.00
  -6 -30   1   19.80   13.10
  -6 -30   1   20.90    4.60
   6  30  -1   22.10   13.30
  -6  30   1   19.60   12.80
  -5 -30   1   21.60    9.30
   5 -30  -1   -0.10   11.00
  -5 -30   1   11.10    4.40
   5  30  -1    5.30   10.90
  -4 -30   1   12.30    4.70
   4 -30  -1   11.40    8.20
   4 -30  -1    7.90    9.90
  -4 -30   1   23.80   10.90
  -4  30   1   -7.10    9.50
   4  30  -1    5.60   10.50
  -3 -30   1    7.90   11.10
  -3 -30   1    4.00    4.70
   3 -30  -1    0.90   10.80
   3 -30  -1   18.40    8.30
   3  30  -1    2.70    9.70
  -3  30   1    5.40    9.20
   3  30  -1    0.80    4.40
   2 -30  -1   92.79   19.10
  -2 -30   1  115.59   18.30
   2 -30  -1  161.68   17.90
   2  30  -1  104.19    9.60
  -2  30   1  119.69   19.40
   2  30  -1  110.99   21.40
   1 -30  -1   49.70    9.80
  -1 -30   1   46.30    9.30
  -1 -30   1   52.99   14.40
   1 -30  -1   44.10   13.20
   1  30  -1   79.29   16.30
  -1  30   1   54.39   14.30
   1  30  -1   48.50    8.00
   0 -30   1  257.77   20.40
   0 -30  -1  257.27   19.20
   0 -30   1  259.47   25.50
   0 -30  -1  283.17   26.30
   0  30   1  245.48   18.20
   0  30   1  258.57   24.70
   1 -30   1   34.10   12.20
  -1 -30  -1   37.00    7.20
  -1 -30  -1   42.40   13.40
   1 -30   1   19.30    9.00
   1  30   1   47.10   12.50
  -1  30  -1   31.00   17.30
   2 -30   1   32.60   12.60
   2 -30   1   13.60    7.90
  -2 -30  -1   13.10   10.80
   2  30   1   13.40    4.10
   2  30   1    6.60   14.60
   3 -30   1  107.79   17.00
   3 -30   1   73.49   15.80
  -3 -30  -1   54.49   15.80
   3  30   1   97.39   17.80
  -4 -30  -1    9.40    9.80
   4 -30   1    5.80   10.00
   4 -30   1   21.00   10.70
  -4  30  -1   24.70   13.30
   4  30   1   19.70   11.80
  -5 -30  -1   14.20   12.80
   5 -30   1   38.00   14.50
   5 -30   1   42.60   12.90
  -5  30  -1   47.00   16.40
   5  30   1   62.19   18.40
  -6 -30  -1    3.80   14.00
   6 -30   1   31.20   11.10
  -6 -30  -1   33.60   13.80
   6  30   1   28.50   12.40
  -6  30  -1   31.40   14.40
  -7 -30  -1    5.10   13.90
  -7 -30  -1    3.30   12.10
   7 -30   1   25.30   12.40
   7  30   1    3.50   14.30
  -7  30  -1    8.50   14.90
  -8 -30  -1   29.60   14.20
   8 -30   1   -2.80   11.20
  -8 -30  -1    8.40   12.10
  -8  30  -1   20.20   14.80
   8  30   1  -12.00   14.90
  -9 -30  -1   -1.50   15.50
  -9 -30  -1   18.30   16.90
  -9  30  -1   19.50   16.30
   9  30   1  -23.20   12.20
 -10 -30  -1   -1.30   16.00
 -10 -30  -1   -7.00   17.70
 -10  30  -1   -1.80   17.30
  10  30   1   -0.90   17.70
 -11 -30  -1   21.50   27.20
 -11 -30  -1    9.50   21.10
  11  30   1   18.90   19.10
 -11  30  -1   31.90   27.50
 -12 -30  -1   27.10   24.20
 -12  30  -1    8.20   19.00
  12  30   1   37.90   22.80
 -12 -31   1   -0.30   17.80
 -12 -31   1   17.90   19.40
  12  31  -1  -29.50   16.10
 -12  31   1   -0.10   16.60
 -11 -31   1   12.40   14.00
 -11 -31   1   29.60   18.60
  11  31  -1   -7.90   17.80
 -11  31   1  -32.90   17.90
 -10 -31   1   20.00   18.20
  10  31  -1  -13.10   17.80
 -10  31   1  -19.20   17.60
  -9 -31   1    1.10   15.30
  -9 -31   1   19.40   15.80
  -9  31   1   32.50   19.90
  -8 -31   1   14.20   14.70
  -8 -31   1   -0.60   12.60
  -8  31   1   -6.50   12.30
   8  31  -1    1.30   14.60
  -7 -31   1  -12.20   11.30
  -7 -31   1    7.80   13.80
   7  31  -1   -4.70   11.70
  -7  31   1   -4.50   13.60
  -6 -31   1   10.40   12.50
  -6 -31   1   18.50   12.20
  -6  31   1   37.40   14.40
   6  31  -1   23.20   15.70
  -5 -31   1    8.60    4.00
  -5 -31   1   12.00   12.40
   5 -31  -1   13.90   12.70
   5  31  -1   -7.60    9.20
  -5  31   1   16.40   13.10
  -4 -31   1  162.88   23.50
  -4 -31   1  141.89   11.60
   4 -31  -1  118.99   20.40
   4  31  -1  146.59   21.90
  -4  31   1  159.48   31.60
  -3 -31   1  137.99   12.50
  -3 -31   1  177.38   25.00
   3 -31  -1  157.18   16.90
   3 -31  -1  141.19   22.10
   3  31  -1  143.69   14.50
   3  31  -1  154.48   26.20
  -3  31   1  161.98   22.10
   2 -31  -1   22.00   11.00
   2 -31  -1   27.50    9.70
  -2 -31   1   38.20   11.80
  -2  31   1   41.50   12.50
   2  31  -1   48.40   15.40
   2  31  -1   24.50    6.00
   1 -31  -1    4.50    6.80
  -1 -31   1   24.40    7.90
  -1 -31   1   10.80   10.00
   1 -31  -1    2.60   10.40
   1  31  -1    5.00    9.40
  -1  31   1    4.80   10.70
   0 -31   1   43.20   12.90
   0 -31  -1   72.19   10.40
   0 -31  -1   61.09   15.20
   0 -31   1   64.39   11.70
   0  31   1   67.29    9.40
   0  31  -1   94.09   17.80
   0  31   1   67.59   15.70
  -1 -31  -1  145.39   22.20
   1 -31   1  188.48   17.50
   1 -31   1  159.78   22.80
  -1  31  -1  184.28   24.80
   2 -31   1   18.30    9.30
   2 -31   1   27.80   11.80
  -2 -31  -1   29.70   13.30
   2  31   1   24.60    4.70
   2  31   1   37.20   13.60
  -2  31  -1   55.59   15.50
  -3 -31  -1   -6.00    9.20
   3 -31   1   11.00    8.30
   3 -31   1    8.00   11.00
   3  31   1    9.30    9.70
  -3  31  -1    5.80   11.30
  -4 -31  -1   22.50   12.40
   4 -31   1   38.50   12.90
   4  31   1   44.30   15.60
  -4  31  -1   63.99   17.00
   5 -31   1   16.90   10.20
   5 -31   1    9.80   11.90
  -5 -31  -1   26.50   13.80
   5  31   1   19.00   13.90
  -5  31  -1   16.30   12.30
  -6 -31  -1   -7.30   10.70
   6 -31   1   14.20   12.30
  -6 -31  -1    3.80   11.20
  -6  31  -1    0.30   11.50
   6  31   1   -4.90   12.40
  -7 -31  -1   69.19   19.80
  -7 -31  -1   92.29   20.90
   7 -31   1   95.09   19.30
  -7  31  -1  122.79   23.10
   7  31   1   75.69   21.50
  -8 -31  -1   83.69   22.10
  -8 -31  -1   79.89   22.40
   8  31   1  101.29   24.40
  -8  31  -1  132.29   25.70
  -9 -31  -1   24.40   14.20
  -9  31  -1   25.40   19.90
   9  31   1    1.40   18.40
 -10 -31  -1   16.10   15.10
 -10 -31  -1   15.50   20.10
  10  31   1   19.90   19.60
 -10  31  -1    7.90   21.10
 -11 -31  -1   31.40   19.50
 -11 -31  -1    4.80   17.00
 -11  31  -1    0.10   26.70
  11  31   1   29.20   20.70
 -12 -31  -1    3.70   18.50
 -12 -31  -1    5.30   17.30
 -12  31  -1   -3.10   21.60
  12  31   1  -17.00   20.60
 -11 -32   1    3.70   16.50
 -11 -32   1    7.70   13.30
 -11  32   1  -39.10   17.40
  11  32  -1   -4.40   19.00
 -10 -32   1  -12.40   12.90
  10  32  -1   -8.70   17.90
 -10  32   1   16.80   21.60
  -9 -32   1   40.90   19.20
   9  32  -1   -9.20   16.20
  -9  32   1   30.90   16.60
  -8 -32   1    8.00   13.40
  -8 -32   1   -6.70   13.90
  -8  32   1   16.10   17.80
   8  32  -1    2.00   14.20
  -7 -32   1   -9.00    9.90
  -7 -32   1   -8.00   11.20
   7  32  -1   29.50   16.60
  -7  32   1   -0.10   13.60
  -6 -32   1   -2.60   11.80
   6  32  -1    5.20   11.60
  -6  32   1    4.80   11.70
   5 -32  -1   18.00   12.80
  -5 -32   1    6.30   11.70
  -5 -32   1   18.10    4.20
   5  32  -1    2.60   12.80
  -5  32   1   17.00   11.70
   4 -32  -1    1.00    9.70
  -4 -32   1    2.90    4.20
  -4 -32   1    9.90   12.30
   4  32  -1    3.10   13.30
  -4  32   1  -22.10    9.10
  -3 -32   1   96.89   10.90
  -3 -32   1   96.99   18.50
   3 -32  -1   77.69   18.20
   3  32  -1   62.49   16.60
  -2 -32   1   53.59    8.80
   2 -32  -1   38.50   13.20
  -2 -32   1   63.59   14.90
   2  32  -1   38.30    6.80
   2  32  -1   50.69   15.10
   1 -32  -1   31.90   12.40
  -1 -32   1   33.70   12.40
  -1 -32   1   46.50    9.20
   1  32  -1   46.70   14.60
   0 -32  -1  273.67   27.60
   0 -32   1  253.47   26.50
   0  32  -1  246.38   25.20
   0  32   1  267.37   29.40
   0  32   1  237.08   20.80
  -1 -32  -1   -7.00    9.30
   1 -32   1   16.00    8.00
   1 -32   1   -0.90    8.60
  -1  32  -1    5.20   10.30
   1  32   1   13.20    9.80
   2 -32   1   10.30    8.30
   2 -32   1   14.50   10.80
  -2 -32  -1    6.30   12.30
  -2  32  -1   13.90   12.10
   2  32   1    7.30   10.30
   2  32   1    8.30    3.90
   3 -32   1   -6.50    9.10
   3 -32   1  -15.40    7.80
  -3 -32  -1    2.40   10.80
   3  32   1   -5.80   11.30
  -3  32  -1    0.70   11.00
  -4 -32  -1  158.38   25.80
   4 -32   1  174.98   25.60
   4 -32   1  209.18   22.50
   4  32   1  186.88   21.90
  -4  32  -1  177.08   25.40
   5 -32   1   17.50   12.20
   5 -32   1   25.50   13.40
  -5 -32  -1    7.50   12.30
  -5  32  -1    8.70   12.20
   5  32   1   50.89   16.10
   6 -32   1   23.60   12.70
  -6 -32  -1   24.20   15.50
  -6  32  -1   20.80   15.50
   6  32   1   10.10   13.30
  -7 -32  -1   80.19   19.50
  -7 -32  -1   75.09   21.10
   7 -32   1   90.59   18.00
   7  32   1   89.69   27.20
  -7  32  -1   77.49   20.70
  -8 -32  -1   34.10   16.90
  -8 -32  -1   28.80   16.00
   8  32   1   24.40   16.70
  -8  32  -1   46.20   18.80
  -9 -32  -1   14.80   18.30
   9  32   1  -14.30   14.00
  -9  32  -1   -8.70   18.80
 -10 -32  -1    4.30   18.20
 -10 -32  -1  -18.60   19.50
  10  32   1  -14.80   15.40
 -10  32  -1   10.50   20.70
 -11 -32  -1   26.30   19.70
 -11 -32  -1   31.00   24.90
 -11  32  -1  -22.20   21.20
  11  32   1   -2.90   21.90
 -11 -33   1   43.10   23.10
 -11 -33   1   -9.30   16.60
  11  33  -1    0.90   19.90
 -11  33   1  -10.90   36.10
 -10 -33   1    0.60   18.60
 -10 -33   1  -10.50   17.10
  10  33  -1   12.60   21.40
 -10  33   1   22.00   19.00
  -9 -33   1  -20.10   14.50
  -9 -33   1  -25.00   14.90
   9  33  -1    9.90   16.60
  -9  33   1   -4.80   16.70
  -8 -33   1   60.89   20.20
   8  33  -1   26.80   30.40
  -8  33   1   91.29   21.60
  -7 -33   1   19.50   16.50
  -7 -33   1   22.70   15.60
  -7  33   1   49.50   19.60
   7  33  -1   18.60   15.50
  -6 -33   1   -2.10   12.70
   6  33  -1   -4.70   11.20
  -6  33   1  -15.80   11.70
  -5 -33   1    2.80   10.60
   5 -33  -1   19.70   14.40
  -5  33   1   12.70   12.90
   5  33  -1   -5.00   11.60
  -4 -33   1   27.10   14.00
  -4 -33   1   17.20    4.90
   4 -33  -1    5.30   10.50
  -4  33   1   11.30   10.40
   4  33  -1   38.90   14.90
  -3 -33   1   56.89    8.30
  -3 -33   1   52.39   13.90
   3 -33  -1   54.69   15.50
   3  33  -1   32.70   13.50
  -3  33   1   68.29   16.20
   2 -33  -1   -1.00   10.50
  -2 -33   1   13.90    6.60
  -2 -33   1    4.10    9.60
  -2  33   1    4.80   11.30
   2  33  -1  -10.70    4.00
   2  33  -1   16.50   10.80
  -1 -33   1  100.79   20.30
   1 -33  -1  128.29   22.60
  -1 -33   1  108.49   13.90
  -1  33   1  121.09   20.40
   1  33  -1  141.19   21.30
   0 -33   1  131.09   16.70
   0 -33   1  126.69   20.70
   0 -33  -1  115.59   21.00
   0  33   1  182.98   23.40
   0  33  -1  132.59   22.10
  -1 -33  -1   19.50   12.40
   1 -33   1    8.20    9.50
   1 -33   1   33.90    9.30
   1  33   1   28.20    6.20
  -1  33  -1   53.59   13.90
   1  33   1   37.50   12.70
   2 -33   1   24.30   10.80
   2 -33   1   26.40   10.60
  -2 -33  -1   33.10   14.80
   2  33   1   12.50   11.10
  -2  33  -1    8.60   11.20
   2  33   1   10.10    4.00
   3 -33   1   77.99   15.20
  -3 -33  -1   79.79   18.70
   3 -33   1   80.09   16.10
  -3  33  -1   98.69   18.80
   3  33   1   59.49   17.30
   4 -33   1    8.20   10.30
  -4 -33  -1   16.60   13.30
   4 -33   1    6.40   11.40
  -4  33  -1   13.10   10.90
   4  33   1    9.60   12.80
   5 -33   1   11.60   11.70
  -5 -33  -1   18.10   12.40
   5 -33   1   41.40   14.20
  -5  33  -1    8.20   14.90
   5  33   1   43.10   14.90
  -6 -33  -1   21.30   13.60
   6 -33   1    7.00   12.20
   6  33   1    3.50   12.60
  -6  33  -1    1.30   13.80
   7 -33   1   60.89   16.70
  -7 -33  -1   43.00   17.10
  -7 -33  -1   74.29   20.80
  -7  33  -1  126.09   24.50
   7  33   1   92.49   22.90
  -8 -33  -1    5.30   15.00
  -8 -33  -1   16.50   17.40
   8  33   1   26.70   25.90
  -8  33  -1   48.90   20.40
  -9 -33  -1   -3.10   15.40
  -9 -33  -1  -23.70   12.40
   9  33   1    4.50   15.60
  -9  33  -1   -3.20   18.00
 -10 -33  -1  -15.60   18.60
 -10 -33  -1    0.30   16.30
  10  33   1   -8.60   16.70
 -11 -33  -1   19.80   18.30
 -11 -33  -1  -10.30   16.10
  11  33   1  -28.90   20.80
 -11  33  -1  -15.90   21.00
 -11 -34   1   31.00   20.80
 -11  34   1  -51.99   18.90
 -10 -34   1   -6.30   17.90
 -10 -34   1    0.00   15.00
 -10  34   1   -9.00   17.50
  10  34  -1   -5.80   18.20
  -9 -34   1  -21.10   11.20
  -9 -34   1    8.50   17.40
   9  34  -1    3.50   16.80
  -9  34   1   11.50   19.50
  -8 -34   1   82.19   21.90
   8  34  -1   67.49   23.10
  -8  34   1   93.09   22.50
   7  34  -1  -10.80   12.30
  -7  34   1   33.10   19.20
  -6 -34   1  125.49   23.00
  -6  34   1  168.38   25.90
   6  34  -1  135.39   29.40
   5 -34  -1   -4.80   11.10
  -5 -34   1   -5.20   12.10
   5  34  -1    8.20   13.20
  -5  34   1   22.00   13.70
   4 -34  -1    5.60   13.00
  -4 -34   1    1.40   10.80
  -4 -34   1   23.20    5.10
  -4  34   1    5.50   11.20
   4  34  -1   12.20   12.90
   3 -34  -1   98.89   19.60
  -3 -34   1  103.09   20.20
  -3 -34   1  127.29   11.60
  -3  34   1  115.29   20.30
   3  34  -1  129.09   21.70
   2 -34  -1   -0.90   11.60
  -2 -34   1   12.30    6.50
  -2 -34   1    8.10   10.70
  -2  34   1   26.20   12.10
   2  34  -1    2.50   11.80
   2  34  -1    1.90    4.70
   1 -34  -1  327.77   32.10
  -1 -34   1  374.96   25.70
  -1 -34   1  326.97   32.00
  -1  34   1  351.16   32.20
   1  34  -1  369.56   32.10
   0 -34   1  776.32   45.60
   0 -34  -1  602.34   50.59
   0 -34   1  714.23   51.19
   0  34   1  705.03   51.19
   0  34  -1  739.43   52.29
   1 -34   1   51.39   12.40
  -1 -34  -1   46.40   17.00
   1 -34   1   32.50   13.70
   1  34   1   31.50   13.20
  -1  34  -1   68.69   17.30
   1  34   1   23.60    7.30
   2 -34   1   11.80   11.90
  -2 -34  -1   13.10   13.40
   2 -34   1   33.00   11.70
   2  34   1   17.40   12.50
  -2  34  -1   12.70   12.40
   2  34   1    9.00    4.20
  -3 -34  -1   28.80   15.20
   3 -34   1   11.30   11.40
   3 -34   1   18.80   13.00
   3  34   1    2.90   10.30
  -3  34  -1   20.20   13.50
   4 -34   1   15.90   13.10
   4 -34   1   37.60   13.60
  -4 -34  -1   25.00   13.10
  -4  34  -1   25.20   13.60
   4  34   1   36.90   15.30
  -5 -34  -1   40.20   15.70
   5 -34   1   43.70   14.60
   5 -34   1   25.80   13.70
   5  34   1   30.40   15.90
  -5  34  -1   55.79   18.50
   6 -34   1   18.00   12.80
  -6 -34  -1   17.00   12.40
  -6  34  -1   20.40   15.50
   6  34   1   12.70   14.30
  -7  34  -1  108.89   24.40
   7  34   1   65.79   21.90
  -8 -34  -1    9.30   16.10
  -8 -34  -1   -6.80   13.50
  -8  34  -1    8.10   17.90
  -9 -34  -1   -5.40   16.30
  -9 -34  -1    6.00   15.50
  -9  34  -1   47.80   23.00
 -10 -34  -1  -25.80   15.70
  10  34   1   -8.90   19.20
 -10  34  -1    0.20   22.60
 -10 -35   1   -7.20   16.10
 -10 -35   1    1.40   18.80
  10  35  -1  -17.50   14.90
  -9 -35   1    2.50   19.10
   9  35  -1  -10.20   15.90
  -9  35   1   -8.50   16.50
  -8 -35   1    4.10   15.10
  -8 -35   1    3.60   12.60
   8  35  -1    0.40   18.40
  -8  35   1   18.20   18.90
  -7  35   1   18.10   17.70
   6  35  -1    5.40   14.20
  -6  35   1   -0.80   14.70
  -5 -35   1   71.59   19.10
   5 -35  -1   41.60   15.20
   5  35  -1   60.89   17.60
  -5  35   1   72.49   19.70
   4 -35  -1   11.60   14.50
  -4 -35   1   24.80   14.40
   4  35  -1   14.10   15.10
  -4  35   1    7.20   12.70
  -3 -35   1   13.60    6.20
   3 -35  -1    7.80   12.70
  -3 -35   1   13.10   13.50
  -3  35   1   -3.00   11.40
   3  35  -1   18.20   11.40
  -2 -35   1   12.10    6.70
  -2 -35   1   15.50   12.10
   2 -35  -1   -8.90   10.00
   2  35  -1   26.30   15.50
  -2  35   1   19.60   12.10
  -1 -35   1   24.40   12.80
   1 -35  -1   19.40   12.90
  -1 -35   1   27.30    8.90
  -1  35   1    5.60   13.20
   1  35  -1   27.60   15.00
   0 -35   1  111.09   16.20
   0 -35  -1  123.99   23.30
   0 -35   1  138.59   22.40
   0  35  -1  146.19   24.10
   0  35   1  145.99   23.80
   1 -35   1   57.09   15.80
  -1 -35  -1   45.00   15.30
   1 -35   1   75.39   13.90
   1  35   1   47.90    8.90
  -1  35  -1  101.39   20.10
   1  35   1   54.49   16.30
  -2 -35  -1   -3.70   11.10
   2 -35   1    8.50   10.30
   2 -35   1   -8.80    8.20
  -2  35  -1    9.00   12.50
   2  35   1   -9.40   10.70
   2  35   1    6.40    3.90
  -3 -35  -1  202.48   29.50
   3 -35   1  212.08   28.50
  -3  35  -1  233.18   26.60
   3  35   1  209.18   28.30
   4 -35   1   -2.60   10.50
   4 -35   1   41.50   13.20
  -4 -35  -1    4.00   12.10
  -4  35  -1   -2.50   12.20
   4  35   1    4.40   11.40
  -5 -35  -1    2.70   13.40
   5 -35   1   16.60   12.70
   5 -35   1   19.20   12.30
  -5  35  -1   12.80   15.60
   5  35   1    3.00   13.30
  -6 -35  -1   40.60   18.30
   6 -35   1   21.20   14.90
  -6  35  -1   66.59   19.30
   6  35   1   29.70   17.00
  -7 -35  -1   21.50   16.10
   7  35   1    5.70   16.80
  -7  35  -1   18.50   19.70
  -8 -35  -1   39.10   16.40
  -8 -35  -1    8.40   15.10
   8  35   1   36.30   17.50
  -8  35  -1   16.50   19.60
  -9 -35  -1  -11.40   13.70
  -9 -35  -1   41.80   22.30
   9  35   1   26.50   19.60
  -9  35  -1    9.40   25.80
 -10 -35  -1    8.90   22.30
 -10 -35  -1   -0.90   16.90
 -10  35  -1  -31.90   18.10
  -9 -36   1    2.40   15.90
  -9 -36   1    7.80   14.50
   9  36  -1   -5.10   18.60
  -9  36   1   -6.80   20.00
  -8 -36   1   34.90   19.30
   8  36  -1  -17.40   16.60
  -8  36   1   -9.80   14.90
  -7 -36   1   11.80   13.60
   7  36  -1    4.40   18.60
  -7  36   1   27.50   17.80
  -6 -36   1   -9.60   13.60
   6  36  -1   38.40   18.90
  -6  36   1    4.60   16.40
   5 -36  -1    2.10   15.10
   5  36  -1   10.20   14.80
  -5  36   1   41.90   17.80
   4 -36  -1   18.50   13.60
  -4 -36   1    5.50   12.40
  -4  36   1   21.10   15.10
   4  36  -1   22.90   14.60
   3 -36  -1   21.70   13.00
  -3 -36   1    8.70    6.40
  -3 -36   1   -8.20    8.80
  -3  36   1  -16.00   10.70
   3  36  -1    3.90   14.00
  -2 -36   1   14.70    7.20
   2 -36  -1    5.10   13.80
  -2 -36   1    3.40   11.20
   2  36  -1   21.10   14.50
  -2  36   1   15.20   14.60
  -1 -36   1   24.40    8.30
   1 -36  -1   17.30   13.70
  -1 -36   1   13.70   12.90
   1  36  -1   -1.00   11.80
  -1  36   1   12.20   13.00
   0 -36  -1    8.70   11.40
   0 -36   1   -3.30   11.00
   0 -36   1    4.70    8.20
   0  36  -1    2.70   11.90
   0  36   1   20.10   12.60
   1 -36   1   25.10    9.60
  -1 -36  -1   14.00   11.40
   1 -36   1   14.50   13.90
  -1  36  -1   12.70   12.60
   1  36   1    7.10   11.70
   2 -36   1   11.10   11.00
  -2 -36  -1   32.50   14.60
   2 -36   1   15.40   11.30
   2  36   1   24.00   14.60
  -2  36  -1    5.00   11.50
   3 -36   1    4.50    9.80
  -3 -36  -1    7.20   13.40
   3 -36   1   16.40   12.80
  -3  36  -1   18.70   14.90
   3  36   1    1.80   13.50
  -4 -36  -1   -6.00   10.40
   4 -36   1   17.30   11.40
   4 -36   1    1.60   11.10
  -4  36  -1    4.50   13.60
   4  36   1    1.40   12.80
   5 -36   1   -1.90   12.90
   5 -36   1   -2.60   12.40
  -5 -36  -1   14.50   13.40
  -5  36  -1    1.00   15.30
   5  36   1   -7.40   13.80
  -6 -36  -1   11.60   14.20
  -6  36  -1   10.10   16.10
   6  36   1   -6.90   12.90
  -7 -36  -1   63.79   21.00
  -7  36  -1   47.10   21.60
  -8 -36  -1   55.99   23.90
   8  36   1   46.10   19.70
  -8  36  -1   84.99   22.90
  -9 -36  -1  -26.60   13.40
  -9 -36  -1    5.80   20.30
   9  36   1  -19.10   14.50
  -9  36  -1  -23.10   19.00
  -9 -37   1   25.80   21.30
  -9 -37   1  -29.60   18.10
   9  37  -1   -7.70   21.80
  -8 -37   1   21.00   17.40
  -8  37   1   -2.80   19.20
   8  37  -1   15.80   17.60
  -7 -37   1   35.60   16.60
  -7  37   1   42.10   21.80
   7  37  -1   70.59   22.10
  -6 -37   1   27.20   14.90
  -6  37   1   36.50   18.10
   6  37  -1   31.60   22.80
   5 -37  -1   53.49   17.40
  -5 -37   1   51.79   19.90
   5  37  -1   24.60   15.20
  -5  37   1   24.70   17.60
   4 -37  -1  173.68   32.20
  -4  37   1  329.77   31.30
   4  37  -1  223.98   32.00
  -3 -37   1   39.00   16.10
   3 -37  -1   26.80   14.30
   3  37  -1   48.40   17.20
  -3  37   1   41.80   18.00
   2 -37  -1  125.89   22.70
  -2 -37   1   95.99   19.70
  -2 -37   1  134.09   13.60
   2  37  -1  137.49   24.80
  -2  37   1  114.89   24.10
   1 -37  -1  167.18   26.00
  -1 -37   1  155.58   24.50
  -1 -37   1  174.58   17.10
   1  37  -1  174.18   27.30
  -1  37   1  165.48   25.60
   0 -37  -1   13.00   13.40
   0 -37   1   47.70   11.60
   0 -37   1  -12.10    9.50
   0  37  -1   54.29   17.50
   0  37   1   23.10   14.70
   1 -37   1   53.19   17.10
  -1 -37  -1   74.29   18.70
   1 -37   1   76.59   14.80
  -1  37  -1  103.19   22.30
   1  37   1  112.59   22.50
   2 -37   1   85.49   15.80
   2 -37   1   32.60   14.60
  -2 -37  -1   85.79   19.40
  -2  37  -1   64.39   18.50
   2  37   1   60.99   18.20
   3 -37   1   16.70   13.70
   3 -37   1   17.50   11.90
  -3 -37  -1    3.30   13.50
   3  37   1   -7.00   12.40
  -3  37  -1    4.50   14.40
   4 -37   1   23.50   22.30
   4 -37   1   43.00   14.80
  -4  37  -1   28.90   15.90
   4  37   1   41.20   17.80
   5 -37   1   18.50   14.50
  -5 -37  -1   -0.70   11.40
  -5  37  -1   -1.60   14.30
   5  37   1    4.50   14.20
  -6 -37  -1  -10.60   12.70
   6  37   1  -19.30   14.10
  -6  37  -1    6.20   18.30
  -7 -37  -1    9.60   13.90
  -7  37  -1  -10.40   17.00
   7  37   1   25.50   17.90
  -8 -37  -1   16.20   14.80
   8  37   1   14.70   19.90
  -9 -37  -1   77.89   39.20
  -9  37  -1   -3.80   17.30
   9  37   1   17.00   15.80
  -8 -38   1    7.00   14.90
   8  38  -1  -11.80   16.00
  -8  38   1   14.50   20.80
  -7 -38   1   18.70   16.60
   7  38  -1   45.50   20.80
  -7  38   1   40.30   22.80
  -6 -38   1   82.89   22.10
  -6  38   1  103.29   24.70
   6  38  -1   80.39   23.10
  -5 -38   1   -0.20   13.80
   5 -38  -1   34.80   17.40
  -5  38   1   18.60   16.50
   4 -38  -1   13.90   15.50
   4  38  -1   28.70   15.80
  -4  38   1   -9.90   13.40
  -3 -38   1   14.20   13.50
   3 -38  -1   17.00   14.40
  -3  38   1    9.20   14.30
   3  38  -1   -9.20   12.80
   2 -38  -1   45.90   28.30
  -2  38   1    4.20   14.90
   2  38  -1    0.90   14.00
   1 -38  -1  105.69   34.50
  -1 -38   1   54.69   19.10
  -1 -38   1   60.69   11.70
  -1  38   1   48.70   17.80
   1  38  -1   68.59   19.90
   0 -38   1    1.90    9.10
   0 -38   1  -21.60    9.30
   0 -38  -1   -0.30   14.70
   0  38  -1    7.30   13.40
   0  38   1    5.40   14.10
   1 -38   1    4.60    9.80
   1 -38   1    1.40   13.80
  -1 -38  -1    1.60   13.80
   1  38   1   11.40   15.70
  -1  38  -1   15.90   15.00
   2 -38   1    2.10   12.60
   2 -38   1   -2.60   10.00
   2  38   1   10.60   13.80
  -2  38  -1   15.80   14.60
   3 -38   1   14.80   10.80
  -3  38  -1   23.50   15.40
   3  38   1   12.40   15.80
   4 -38   1    5.20   14.60
  -4 -38  -1    3.30   13.90
   4  38   1   24.90   17.80
  -4  38  -1   14.10   16.50
   5 -38   1   46.10   18.40
  -5 -38  -1   15.80   15.10
   5  38   1   38.00   17.90
  -5  38  -1   44.60   21.60
  -6 -38  -1   -1.20   13.60
  -6  38  -1  -20.60   16.50
   6  38   1  -10.00   16.50
  -7 -38  -1   32.40   17.20
   7  38   1   35.00   19.80
  -7  38  -1  -15.00   18.90
  -8 -38  -1   63.89   30.70
   8  38   1    1.80   20.40
  -8  38  -1   -3.60   16.70
  -7 -39   1  -14.60   14.40
  -7  39   1    0.80   19.10
   7  39  -1   -0.80   15.60
  -6 -39   1   15.10   15.30
   6  39  -1    9.50   15.80
  -6  39   1  -18.10   16.70
  -5 -39   1   26.10   16.10
   5 -39  -1   26.70   16.20
   5  39  -1   29.10   18.50
  -5  39   1  -18.80   17.30
  -4 -39   1    3.30   13.50
   4 -39  -1    3.40   12.20
  -4  39   1  -22.90   12.10
   3 -39  -1   -8.80   11.20
  -3 -39   1   14.90   14.30
   3  39  -1    7.80   16.30
  -3  39   1   -7.30   11.20
   2 -39  -1   -2.80   12.40
   2  39  -1  -15.80   13.40
  -2  39   1   13.50   14.40
   1 -39  -1   37.10   14.80
  -1  39   1   28.20   17.70
   1  39  -1   42.90   19.00
   0 -39  -1   11.70   15.30
   0  39   1  -21.70   12.30
   0  39  -1   15.20   17.20
  -1 -39  -1   39.80   16.90
   1 -39   1   18.80   10.50
   1  39   1   20.80   15.80
  -1  39  -1   26.20   17.30
   2 -39   1   11.60   10.40
  -2 -39  -1    6.20   12.70
  -2  39  -1   29.40   17.70
   2  39   1   42.90   18.20
  -3 -39  -1    7.20   16.00
   3 -39   1   19.20   14.40
  -3  39  -1   21.70   18.10
   3  39   1    0.70   13.50
  -4 -39  -1   34.10   17.10
   4 -39   1   15.60   13.90
   4  39   1    2.40   13.00
  -4  39  -1   21.10   19.20
   5 -39   1   53.09   18.00
  -5 -39  -1   17.50   17.00
  -5  39  -1   65.09   22.70
  -6 -39  -1    4.20   14.90
   6  39   1   24.60   19.30
  -6  39  -1    0.00   18.70
  -7  39  -1   35.80   21.10
   7  39   1   -3.60   18.20
  -6 -40   1   -9.30   13.70
  -6  40   1   -7.30   17.40
   6  40  -1    8.20   18.20
   5 -40  -1   48.90   17.10
  -5 -40   1   21.50   15.70
   5  40  -1   26.50   19.50
  -5  40   1   25.50   21.10
   4 -40  -1   -5.60   12.00
  -4 -40   1  -17.80   10.20
  -4  40   1    8.30   16.90
   4  40  -1   -1.10   15.70
   3 -40  -1   13.00   15.00
  -3 -40   1   23.50   15.00
  -3  40   1  -15.60   14.50
  -2 -40   1    0.90   12.80
   2 -40  -1    8.80   15.00
  -2  40   1   11.90   17.20
   2  40  -1   14.50   18.30
   1 -40  -1   36.20   16.10
  -1 -40   1   36.50   16.20
  -1  40   1   35.40   17.30
   1  40  -1   33.30   19.30
   0 -40  -1   24.40   13.80
   0 -40   1   45.80   17.20
   0  40  -1   46.90   19.80
   0  40   1   61.09   19.70
   1 -40   1   60.09   24.90
  -1 -40  -1   78.09   19.40
  -1  40  -1   60.29   21.50
   1  40   1   51.79   19.50
  -2 -40  -1   14.60   14.20
   2  40   1   20.60   15.90
  -2  40  -1   12.70   16.80
   3 -40   1   25.30   15.00
  -3 -40  -1    2.40   14.80
  -3  40  -1   33.80   17.90
   3  40   1   18.90   16.50
   4 -40   1   14.00   13.80
  -4 -40  -1   47.20   19.70
  -4  40  -1   -2.10   15.60
   5 -40   1   -7.50   11.40
  -5 -40  -1    5.00   14.20
   5  40   1    7.40   15.90
  -5  40  -1   18.20   18.80
   6  40   1   18.00   17.90
  -6  40  -1   53.49   23.40
   5 -41  -1  -29.00   13.40
  -5 -41   1  -16.60   12.60
   5  41  -1   -7.20   16.90
  -5  41   1  -18.90   16.10
  -4 -41   1   12.70   13.50
   4 -41  -1   21.20   18.50
   4  41  -1    3.30   16.50
  -4  41   1    2.30   16.30
   3 -41  -1   25.80   13.80
  -3 -41   1   34.20   15.00
  -3  41   1    9.80   17.40
   3  41  -1   60.69   22.50
  -2 -41   1   34.60   18.00
   2 -41  -1   43.90   17.80
  -2  41   1    7.00   15.50
   2  41  -1   19.60   27.40
  -1 -41   1    4.50   13.00
   1 -41  -1   15.60   15.20
  -1  41   1   12.80   17.20
   1  41  -1    2.00   24.50
   0 -41  -1   18.90   14.40
   0 -41   1   40.10   16.40
   0  41   1   24.90   16.90
   0  41  -1    6.20   16.20
   1 -41   1    0.50   13.00
  -1 -41  -1   18.50   16.10
   1  41   1   -3.60   17.70
  -1  41  -1    6.70   17.20
   2 -41   1   38.70   14.40
  -2 -41  -1   34.30   15.60
   2  41   1   25.70   18.10
  -2  41  -1   26.00   17.10
  -3 -41  -1   14.80   14.90
   3 -41   1  -22.90   16.00
  -3  41  -1    0.00   17.50
  -4 -41  -1    8.10   15.90
   4  41   1    2.50   18.10
  -5  41  -1    7.70   17.30
   5  41   1   12.40   18.60
   4 -42  -1   21.10   14.30
  -4 -42   1   17.40   15.70
   4  42  -1   14.50   20.30
  -4  42   1  -12.30   15.40
   3 -42  -1   15.20   16.20
  -3 -42   1   11.40   16.20
  -3  42   1   45.20   21.20
   3  42  -1   16.90   18.30
  -2 -42   1    0.90   14.90
   2 -42  -1  -11.50   11.70
  -2  42   1   19.50   19.20
   2  42  -1    8.90   18.30
   1 -42  -1    7.60   12.40
  -1 -42   1   -0.40   11.80
   1  42  -1   23.10   18.30
  -1  42   1   13.00   18.60
   0 -42  -1   52.19   18.90
   0 -42   1   51.19   19.50
   0  42   1   86.89   20.80
   0  42  -1   88.89   28.00
   1 -42   1   -6.50   12.40
  -1 -42  -1   -3.90   13.70
   1  42   1  -10.50   15.90
   2 -42   1  -10.20   13.00
  -2 -42  -1   12.20   14.50
  -2  42  -1   14.30   30.70
   3 -42   1   24.40   18.00
  -3  42  -1   21.30   17.60
   3  42   1   38.10   19.00
   4 -42   1    9.90   15.00
  -4  42  -1   39.80   18.60
   4  42   1  -10.20   17.50
  -2 -43   1   37.20   18.30
   2 -43  -1   36.40   18.40
   2  43  -1   26.30   22.90
  -1 -43   1    2.80   15.80
   1 -43  -1   57.49   17.60
   1  43  -1   30.00   19.80
   0 -43   1   25.70   16.90
   0 -43  -1   59.79   20.70
   0  43  -1   23.60   19.90
  -1 -43  -1   29.80   18.00
   1 -43   1   78.79   21.70
   1  43   1   77.29   23.90
  -1  43  -1   31.40   18.80
   2 -43   1   11.70   14.70
   2  43   1  -13.40   15.70
  -2  43  -1   23.90   19.30
 -17   0   2    9.90   18.90
 -16   0   2  -18.30   21.10
 -15   0   2  -10.10   25.20
 -14   0   2  -26.90   13.30
 -13   0   2   73.69   22.30
 -12   0   2   33.10   15.40
 -11   0   2   -7.30   10.60
 -10   0   2   -6.60    9.10
  -9   0   2  272.27   26.10
  -8   0   2    5.30    8.60
  -7   0   2   60.39   13.20
   6   0  -2  306.07   22.10
  -6   0   2  292.27   23.30
  -6   0   2  305.27   20.90
   5   0  -2 1556.34   89.89
  -5   0   2 1596.24   89.29
   4   0  -2  823.02   48.90
  -4   0   2  885.61   49.99
  -3   0   2  616.74   35.40
   3   0  -2  587.74   34.70
   2   0  -2   38.10    3.90
  -2   0   2   38.70    4.20
  -1   0   2  399.46   22.20
  -1   0  -2   69.29    5.50
   1   0   2   70.29    5.60
  -1   0  -2   77.19    5.60
   1   0   2   75.99    5.10
  -2   0  -2 3069.09  160.28
   2   0   2 2910.91  159.28
   2   0   2 2980.50  160.18
  -2   0  -2 3047.60  159.18
   3   0   2   66.39    7.50
  -3   0  -2   78.59    6.60
   3   0   2   77.49    7.10
  -3   0  -2   54.09    8.50
   4   0   2    5.90    4.60
  -4   0  -2   12.90    5.40
   4   0   2   20.80    5.60
  -4   0  -2    0.80    3.30
  -5   0  -2    0.90    2.90
   5   0   2    3.60    3.80
   5   0   2   -0.90    4.00
  -5   0  -2    7.20    5.10
   6   0   2  106.99   13.50
  -6   0  -2  108.79   15.60
  -6   0  -2   89.89    9.30
   7   0   2  281.87   24.70
  -7   0  -2  407.06   28.20
  -8   0  -2   35.90   12.80
  -9   0  -2   84.59   17.60
 -10   0  -2    6.60   12.20
 -11   0  -2   42.90   15.90
 -12   0  -2   37.80   16.80
 -13   0  -2    4.30   14.50
 -14   0  -2    9.90   17.20
 -15   0  -2   18.70   21.00
 -16   0  -2   34.80   20.60
 -17   0  -2    4.90   18.50
 -17  -1   2   21.00   20.30
 -17   1   2  -12.20   19.70
 -16  -1   2  -32.50   14.60
 -16   1   2  -15.60   14.80
 -15   1   2  -11.50   24.90
 -14  -1   2   -5.60   16.90
 -14   1   2  -15.00   19.60
 -13  -1   2   21.20   19.10
 -13   1   2   24.00   18.30
 -12  -1   2   27.80   17.40
 -12   1   2   11.70   15.60
 -11  -1   2    2.00   10.90
 -11   1   2    1.20   14.40
 -10  -1   2   66.49   17.70
 -10   1   2   63.29   15.90
  -9  -1   2  995.30   63.49
  -9   1   2  926.81   62.49
  -8  -1   2  120.79   19.30
  -8   1   2  120.09   19.50
  -7  -1   2  353.26   27.50
  -7   1   2  364.46   27.60
   6  -1  -2   49.00    8.90
  -6  -1   2   35.60    6.70
  -6  -1   2   55.09   11.20
  -6   1   2   49.00   10.80
   6   1  -2   49.10    9.60
  -6   1   2   30.60    7.60
   5  -1  -2   82.29    9.60
  -5  -1   2   93.49   14.30
  -5   1   2   81.29   11.60
   5   1  -2   78.69   12.00
   4  -1  -2  927.61   56.39
  -4  -1   2 1048.70   57.99
   4   1  -2  992.10   56.99
  -4   1   2 1048.80   57.59
  -3  -1   2   68.09    7.50
   3  -1  -2   60.69    6.40
  -3   1   2   75.99    7.00
   3   1  -2   60.49    6.70
   2  -1  -2  627.24   34.40
  -2  -1   2  617.04   35.10
   2   1  -2  634.84   35.00
  -2   1   2  607.34   34.60
   1  -1  -2   25.10    2.50
  -1  -1   2   21.80    2.50
  -1  -1   2   22.30    2.20
  -1   1   2   19.10    2.00
   1   1  -2   19.10    2.10
  -1   1   2   23.60    2.40
  -1   1   2   20.90    1.80
   1  -1   2  679.93   35.60
  -1  -1  -2  631.24   35.70
  -1  -1  -2  668.93   35.10
   1  -1   2  646.54   35.80
   1   1   2  637.74   35.10
   1   1   2  639.14   35.80
  -1   1  -2  658.53   35.50
  -1   1  -2  633.54   35.80
  -2  -1  -2  707.33   39.60
   2  -1   2  730.93   39.00
   2  -1   2  631.14   39.30
  -2  -1  -2  726.13   38.40
   2   1   2  708.13   38.60
   2   1   2  682.73   39.50
  -2   1  -2  690.43   38.70
  -2   1  -2  717.33   39.70
  -3  -1  -2   84.09    8.80
   3  -1   2   92.69    8.50
  -3  -1  -2   64.79    6.60
   3  -1   2   86.79    7.70
   3   1   2   89.19    8.40
  -3   1  -2   99.49    9.10
  -3   1  -2   83.29    7.20
   3   1   2   84.79    7.60
   4  -1   2  284.17   18.00
  -4  -1  -2  235.38   18.70
  -4  -1  -2  266.37   17.10
   4  -1   2  250.97   18.40
  -4   1  -2  255.17   18.80
  -4   1  -2  264.17   17.50
   4   1   2  273.57   17.80
   4   1   2  247.28   19.90
   5  -1   2  122.79   12.70
  -5  -1  -2  129.59   11.00
   5  -1   2  143.39   12.50
  -5  -1  -2  131.29   13.40
   5   1   2  120.69   11.30
  -5   1  -2  134.19   11.30
   5   1   2  140.19   12.60
  -5   1  -2  131.29   13.20
  -6  -1  -2  101.29   10.00
   6  -1   2  102.69   11.40
  -6  -1  -2  120.79   13.30
  -6   1  -2  111.19   10.50
  -6   1  -2  128.39   16.70
   6   1   2  107.39   11.30
   7  -1   2  872.31   51.79
  -7  -1  -2  807.32   53.29
  -7   1  -2  839.92   53.49
  -8  -1  -2    0.40    8.00
  -8   1  -2   23.30   11.50
  -9  -1  -2   87.69   17.90
  -9   1  -2  120.79   21.20
 -10  -1  -2   65.39   20.30
 -10   1  -2   57.29   24.40
 -11  -1  -2   20.40   14.00
 -11   1  -2   18.40   13.90
 -12  -1  -2   50.29   17.30
 -12   1  -2   65.69   20.40
 -13  -1  -2   21.00   16.40
 -13   1  -2   50.49   19.20
 -14  -1  -2   20.50   19.50
 -14   1  -2    8.90   16.60
 -15  -1  -2   -1.40   15.30
 -15   1  -2  -13.60   14.20
 -16  -1  -2    9.70   18.90
 -16   1  -2   35.10   23.30
 -17  -1  -2  -21.60   17.20
 -17   1  -2  -22.90   16.20
 -17  -2   2    3.50   19.60
 -17   2   2   -3.00   21.70
 -16  -2   2   17.70   19.80
 -16   2   2    7.80   18.90
 -15   2   2   -9.60   21.80
 -14  -2   2  -25.90   14.70
 -14   2   2  -14.30   16.30
 -13  -2   2    8.30   13.60
 -13   2   2   -2.80   15.60
 -12  -2   2   40.10   17.80
 -12   2   2   55.89   20.20
 -11  -2   2    0.50   12.30
 -11   2   2   -3.90   13.10
 -10  -2   2   96.09   20.70
 -10   2   2  168.18   26.20
  -9  -2   2   88.59   17.30
  -9   2   2   63.89   16.40
  -8  -2   2  169.48   23.00
  -8   2   2  170.98   20.20
  -7  -2   2   95.79   15.60
   7  -2  -2   85.99   13.90
  -7   2   2   94.19   16.30
   6  -2  -2   10.50    4.70
  -6  -2   2   13.70    6.60
   6   2  -2   10.30    5.90
  -6   2   2   13.80    6.80
  -5  -2   2  312.07   25.60
   5  -2  -2  332.87   22.50
  -5   2   2  358.56   22.40
  -5   2   2  331.87   23.30
   5   2  -2  322.57   22.90
   4  -2  -2  136.49   11.10
  -4  -2   2  141.89   12.40
   4   2  -2  132.29   11.50
  -4   2   2  146.89   12.00
   3  -2  -2   74.89    6.60
  -3  -2   2   75.29    7.90
   3   2  -2   74.49    7.50
  -3   2   2   57.19    6.60
  -2  -2   2   44.00    4.90
   2  -2  -2   43.20    3.90
  -2   2   2   44.30    4.30
   2   2  -2   46.20    4.80
  -1  -2   2    4.10    1.70
  -1  -2   2    1.20    1.00
   1  -2  -2    1.10    1.10
  -1  -2   2    1.30    1.40
   1   2  -2    0.40    1.40
  -1   2   2    1.80    1.20
   1   2  -2    0.20    1.00
   1   2  -2    2.40    1.70
   0  -2   2  674.43   37.40
   0   2   2  658.13   35.60
   1  -2   2  510.75   30.30
  -1  -2  -2  564.04   29.40
  -1  -2  -2  531.75   30.20
   1  -2   2  560.64   30.20
  -1   2  -2  560.54   30.20
   1   2   2  555.64   30.30
   1   2   2  542.35   29.50
  -1   2  -2  535.85   30.50
   2  -2   2   61.99    5.30
  -2  -2  -2   52.29    4.30
   2  -2   2   43.30    5.00
  -2  -2  -2   50.39    5.70
   2   2   2   46.80    5.60
  -2   2  -2   47.00    5.70
   2   2   2   59.49    4.60
  -2   2  -2   50.79    4.90
   3  -2   2    9.20    3.80
   3  -2   2    4.80    4.40
  -3  -2  -2    6.30    4.10
  -3  -2  -2    7.60    2.70
  -3   2  -2   10.70    3.60
  -3   2  -2   12.60    5.30
   3   2   2    7.60    3.20
   3   2   2   10.80    4.40
   4  -2   2 1179.68   66.19
   4  -2   2 1131.09   65.19
  -4  -2  -2 1149.69   66.59
  -4  -2  -2 1114.49   64.09
  -4   2  -2 1176.48   64.99
  -4   2  -2 1229.08   66.69
   4   2   2 1168.78   64.79
  -5  -2  -2   91.89   13.30
   5  -2   2  117.39   11.10
   5  -2   2   79.99   10.00
   5   2   2  100.69   10.70
  -5   2  -2   98.99   11.20
  -5   2  -2  121.29   10.20
   5   2   2  115.49   10.40
   6  -2   2    6.40    5.40
  -6  -2  -2   -0.30    3.80
  -6  -2  -2   22.70    7.80
  -6   2  -2   20.70    7.90
   6   2   2    5.80    5.40
  -7  -2  -2   43.30   11.60
   7  -2   2   43.20    9.60
  -7   2  -2   37.90   10.00
  -8  -2  -2    5.00    8.10
   8  -2   2   -5.20    6.70
  -8   2  -2   14.60    9.30
  -9  -2  -2    5.20   11.30
  -9   2  -2   10.40   10.60
 -10  -2  -2   -0.90   10.30
 -11  -2  -2   31.10   16.80
 -11   2  -2   27.20   13.90
 -12  -2  -2   82.59   20.50
 -12   2  -2   85.39   21.40
 -13  -2  -2  -16.70   14.10
 -13   2  -2    5.20   16.90
 -14  -2  -2    1.00   17.50
 -14   2  -2    8.60   18.00
 -15  -2  -2   -5.40   16.00
 -15   2  -2   24.70   20.90
 -16  -2  -2   23.20   19.90
 -16   2  -2   26.50   21.60
 -17  -2  -2   26.50   17.00
 -17   2  -2  -13.20   18.20
 -17  -3   2    0.50   23.30
 -17   3   2   -3.50   22.40
 -16  -3   2   10.00   17.50
 -16   3   2  -14.20   19.90
 -15  -3   2   -4.50   22.70
 -15   3   2  -12.10   24.40
 -14  -3   2   30.00   17.40
 -14   3   2  -19.80   18.90
 -13  -3   2  -27.20   12.40
 -13   3   2    3.00   17.30
 -12  -3   2   96.59   22.30
 -12   3   2  125.59   25.60
 -11  -3   2   19.30   14.70
 -11   3   2    2.00   12.90
 -10  -3   2   21.60   13.70
 -10   3   2   30.80   13.00
  -9  -3   2  238.98   24.90
  -9   3   2  250.67   24.90
  -8  -3   2   34.00   10.90
  -8   3   2   28.60   11.00
   7  -3  -2   36.20    8.90
  -7  -3   2   42.90   11.40
  -7   3   2   30.90   10.50
  -6  -3   2   84.29   13.20
   6  -3  -2   74.19   10.60
  -6   3   2   63.99   11.70
   6   3  -2   73.59   12.20
  -5  -3   2 1510.45   85.99
   5  -3  -2 1368.86   83.69
   5   3  -2 1525.25   85.29
  -5   3   2 1590.04   85.59
  -5   3   2 1581.74   84.59
   4  -3  -2 1910.91  106.89
  -4  -3   2 1900.51  108.59
   4   3  -2 1975.50  108.39
  -4   3   2 1905.21  107.79
  -4   3   2 2174.88  107.99
  -3  -3   2  586.14   33.30
   3  -3  -2  539.45   31.30
  -3   3   2  508.05   31.90
   3   3  -2  582.84   33.10
  -2  -3   2   12.80    3.80
   2  -3  -2   16.80    2.60
   2   3  -2   20.10    4.30
  -2   3   2   16.30    2.90
  -2   3   2   14.00    3.10
  -1  -3   2  149.99    9.10
  -1  -3   2  157.18    9.60
   1  -3  -2  155.78    9.60
  -1  -3   2  151.98   10.10
  -1   3   2  152.18    9.60
   1   3  -2  150.48    9.10
   1   3  -2  143.29    9.50
   1   3  -2  126.99    9.80
   0  -3  -2  231.88   14.00
   0  -3   2  232.88   13.50
   0  -3   2  236.08   12.90
   0  -3   2  225.48   13.70
   0   3   2  231.38   12.80
   0   3   2  241.58   14.10
   0   3  -2  240.08   14.60
   0   3  -2  228.68   12.90
   0   3  -2  213.38   13.60
   0   3  -2  243.08   13.60
   1  -3   2  412.76   23.60
   1  -3   2  384.46   23.70
  -1  -3  -2  436.06   23.50
  -1  -3  -2  409.16   22.50
  -1  -3  -2  421.66   24.30
   1   3   2  422.46   22.60
  -1   3  -2  418.66   23.90
   1   3   2  411.56   24.20
   1   3   2  407.46   23.50
  -1   3  -2  444.06   23.70
   2  -3   2 1364.36   72.39
  -2  -3  -2 1402.46   72.99
  -2  -3  -2 1304.77   71.19
   2  -3   2 1313.37   72.69
   2   3   2 1316.77   71.29
   2   3   2 1284.57   72.79
  -2   3  -2 1324.77   72.29
  -2   3  -2 1353.06   72.89
   3  -3   2   84.19    7.80
   3  -3   2   74.59    7.40
  -3  -3  -2   92.49    8.40
  -3  -3  -2   52.19    5.70
   3   3   2   76.79    7.70
  -3   3  -2   64.89    6.80
   3   3   2   54.39    6.00
  -3   3  -2   84.69    8.40
   4  -3   2  141.39   12.10
  -4  -3  -2  132.39   10.50
   4  -3   2  147.59   12.40
  -4  -3  -2  149.29   13.20
   4   3   2  156.88   14.20
   4   3   2  149.99   11.60
  -4   3  -2  169.78   13.80
  -5  -3  -2  149.59   14.10
   5  -3   2  130.79   12.20
  -5  -3  -2  145.29   11.30
   5  -3   2  137.99   12.70
   5   3   2  142.49   12.00
   5   3   2  135.19   13.10
  -5   3  -2  130.09   11.70
  -5   3  -2  148.09   13.40
   6  -3   2   61.39   11.10
  -6  -3  -2   48.90    7.80
  -6  -3  -2   74.29   13.20
  -6   3  -2   58.69   11.60
   7  -3   2   56.79   11.20
  -7  -3  -2   94.69   15.80
  -7   3  -2  102.59   15.50
   8  -3   2    8.50    7.20
  -8  -3  -2    2.90    8.00
  -8   3  -2    2.90    7.50
  -9  -3  -2   -1.10    9.00
  -9   3  -2   -2.50   10.30
 -10  -3  -2   13.90   10.70
 -11  -3  -2   25.50   16.60
 -11   3  -2   13.40   13.00
 -12  -3  -2   25.70   13.70
 -12   3  -2   34.00   19.00
 -13  -3  -2   -2.40   12.20
 -13   3  -2   14.70   18.00
 -14  -3  -2   -7.30   13.70
 -14   3  -2  -24.80   16.40
 -15  -3  -2   -4.10   16.70
 -15   3  -2   28.10   19.70
 -16  -3  -2   -3.20   15.90
 -16   3  -2   40.20   23.80
 -17  -3  -2   12.60   20.00
 -17   3  -2    8.90   23.00
 -17  -4   2   30.60   20.70
 -17   4   2  -23.20   20.80
 -16  -4   2   41.30   24.90
 -16   4   2    0.10   19.00
 -15  -4   2   13.50   20.90
 -15   4   2   -6.50   21.20
 -14  -4   2  -16.20   15.80
 -14   4   2   18.30   16.90
 -13  -4   2   38.20   19.40
 -13   4   2    3.70   15.40
 -12  -4   2   14.80   15.70
 -12   4   2   17.70   17.00
 -11  -4   2   26.10   14.70
 -11   4   2   17.50   16.00
 -10  -4   2   13.50   15.70
 -10   4   2   23.10   12.90
  -9  -4   2   56.29   14.70
  -9   4   2   44.80   14.40
  -8  -4   2  684.93   47.30
  -8   4   2  699.03   46.80
   7  -4  -2    2.00    5.10
  -7  -4   2   -6.10    5.40
  -7   4   2    8.80    6.90
  -6  -4   2    9.40    5.80
   6  -4  -2   15.20    6.10
  -6   4   2   19.70    7.70
   5  -4  -2  331.47   23.20
  -5  -4   2  393.06   26.00
   5   4  -2  368.36   25.20
  -5   4   2  384.86   25.10
  -5   4   2  346.37   23.70
  -4  -4   2   96.39   10.00
   4  -4  -2   84.49    8.10
  -4   4   2   75.19    8.70
   4   4  -2   92.59    9.30
  -3  -4   2  471.55   27.40
   3  -4  -2  418.86   24.80
   3   4  -2  419.56   26.60
  -3   4   2  451.25   25.80
  -3   4   2  402.76   25.80
   2  -4  -2   26.70    4.30
  -2  -4   2   29.00    3.60
  -2  -4   2   39.70    6.30
   2  -4  -2   23.60    2.60
  -2   4   2   28.60    3.20
  -2   4   2   35.00    4.70
   2   4  -2   33.00    5.60
  -1  -4   2  121.49    9.10
   1  -4  -2  116.79    8.30
  -1  -4   2  110.09    8.10
  -1  -4   2  112.29    7.80
  -1  -4   2  127.09    7.70
   1   4  -2  125.99    8.30
   1   4  -2  118.59    7.80
   1   4  -2  121.49    7.60
  -1   4   2  114.19    8.20
   1   4  -2  115.99    8.80
   0  -4   2 1135.59   66.69
   0  -4  -2 1314.87   67.39
   0  -4   2 1222.28   66.09
   0  -4   2 1254.57   66.49
   0   4   2 1243.58   67.29
   0   4  -2 1277.87   66.19
   0   4  -2 1267.67   66.89
   0   4  -2 1164.78   67.59
   0   4  -2 1277.77   66.49
   1  -4   2   90.89    7.20
  -1  -4  -2   93.99    5.70
  -1  -4  -2  102.09    8.00
   1  -4   2  109.79    7.40
  -1  -4  -2   98.89    6.90
   1   4   2  104.79    5.80
   1   4   2  100.89    7.90
   1   4   2  103.89    7.20
  -1   4  -2  102.19    6.90
  -1   4  -2  102.29    7.20
  -1   4  -2  100.79    7.40
  -2  -4  -2    7.90    1.90
   2  -4   2    7.10    2.90
  -2  -4  -2    9.80    3.40
   2  -4   2   10.20    3.50
   2   4   2    7.50    3.20
  -2   4  -2   10.00    3.70
  -2   4  -2    9.60    2.90
   2   4   2   11.20    2.30
  -3  -4  -2   13.80    3.20
   3  -4   2   11.90    4.30
   3  -4   2   12.80    4.40
  -3  -4  -2   24.20    6.00
  -3   4  -2   10.70    4.00
  -3   4  -2   27.20    6.00
   3   4   2   12.10    3.30
   3   4   2   26.20    5.70
  -4  -4  -2  611.14   35.40
  -4  -4  -2  652.13   38.40
   4  -4   2  588.04   38.50
   4  -4   2  604.04   36.90
   4   4   2  672.33   38.20
  -4   4  -2  645.64   38.00
   4   4   2  572.34   35.60
  -4   4  -2  612.54   36.70
  -5  -4  -2  252.47   16.90
   5  -4   2  261.27   18.90
  -5  -4  -2  243.58   19.70
   5  -4   2  250.67   18.70
   5   4   2  247.78   19.20
  -5   4  -2  242.48   17.80
  -5   4  -2  259.37   19.60
  -6  -4  -2   70.19    9.40
  -6  -4  -2   90.89   14.20
   6  -4   2   61.59   11.00
  -6   4  -2   79.69   13.20
  -7  -4  -2    9.20    8.20
   7  -4   2   15.20    6.60
  -7   4  -2   20.00    8.00
   8  -4   2  108.69   15.70
  -8  -4  -2   85.79   16.40
  -8   4  -2  110.99   18.20
  -9  -4  -2   76.49   17.00
  -9   4  -2   61.89   15.90
 -10  -4  -2    7.20   12.30
 -10   4  -2   13.50   19.90
 -11  -4  -2  172.08   28.00
 -11   4  -2  114.79   24.90
 -12  -4  -2  119.89   24.30
 -12   4  -2  129.89   25.50
 -13  -4  -2   -2.00   13.00
 -13   4  -2   22.40   16.50
 -14  -4  -2   21.80   18.60
 -14   4  -2    4.80   21.00
 -15  -4  -2    8.20   15.40
 -15   4  -2   17.30   19.40
 -16  -4  -2  -10.50   17.10
 -16   4  -2   31.30   20.80
 -17  -4  -2   -0.80   20.00
 -17   4  -2   21.70   18.90
 -17  -5   2   34.70   25.40
 -17   5   2  -21.40   18.30
 -16  -5   2   -6.70   17.20
 -16   5   2    8.50   23.20
 -15  -5   2  -25.90   16.10
 -15   5   2   27.10   27.80
 -14  -5   2   25.90   20.40
 -14   5   2   -9.50   19.10
 -13  -5   2    9.60   16.70
 -13   5   2   -5.00   15.80
 -12  -5   2   10.50   15.10
 -12   5   2  -16.30   12.10
 -11  -5   2   -5.50   11.80
 -11   5   2    5.00   14.00
 -10   5   2    1.40   10.10
  -9  -5   2  510.15   40.30
  -9   5   2  553.84   40.60
  -8  -5   2  135.99   20.00
  -8   5   2  153.58   18.00
   7  -5  -2   90.49   13.00
  -7  -5   2   80.29   14.40
  -7   5   2   95.09   15.30
  -6  -5   2   39.90   10.90
   6  -5  -2   41.60    8.00
  -6   5   2   59.09   11.20
  -5  -5   2  110.49   12.40
   5  -5  -2  119.89   10.40
  -5   5   2  123.39   12.30
  -5   5   2  126.69   11.20
   5   5  -2  103.79   11.50
   4  -5  -2 2146.59  118.59
  -4  -5   2 2309.07  121.59
  -4   5   2 2234.48  120.09
  -4   5   2 2129.89  119.69
   3  -5  -2   83.59    6.60
  -3  -5   2   88.99    8.80
  -3   5   2   90.19    7.80
   3   5  -2   84.89    8.50
  -3   5   2   83.69    7.70
  -3   5   2   78.39    7.10
  -2  -5   2   12.40    4.50
  -2  -5   2   10.40    2.50
   2  -5  -2   14.80    2.10
   2  -5  -2   19.60    3.80
  -2   5   2   18.10    3.50
  -2   5   2   17.30    3.80
  -2   5   2   12.00    2.50
   2   5  -2   14.40    4.00
   2   5  -2   15.30    3.90
  -1  -5   2   36.90    4.00
  -1  -5   2   35.60    3.80
  -1  -5   2   36.10    3.50
   1  -5  -2   33.40    4.80
  -1  -5   2   47.90    5.30
   1   5  -2   45.10    5.00
  -1   5   2   30.80    2.30
   1   5  -2   32.30    3.70
   1   5  -2   41.40    4.30
   1   5  -2   33.20    3.40
  -1   5   2   48.40    5.50
   0  -5   2  303.57   17.60
   0  -5   2  283.97   18.00
   0  -5   2  312.17   17.80
   0  -5  -2  315.77   18.80
   0   5  -2  312.87   17.80
   0   5  -2  310.97   19.30
   0   5   2  309.87   18.80
   0   5  -2  309.27   17.70
   0   5  -2  297.27   18.10
   1  -5   2   55.69    5.10
   1  -5   2   51.39    5.20
   1  -5   2   59.89    5.00
  -1  -5  -2   55.89    6.00
  -1  -5  -2   63.49    5.00
   1   5   2   60.59    5.20
  -1   5  -2   50.29    5.10
  -1   5  -2   60.19    4.90
   1   5   2   65.09    6.00
  -1   5  -2   49.30    4.90
  -2  -5  -2    7.70    3.70
  -2  -5  -2   11.60    4.00
   2  -5   2    1.10    2.60
  -2  -5  -2    5.30    1.70
   2  -5   2    7.40    3.30
   2   5   2    6.10    1.80
  -2   5  -2   10.60    3.70
  -2   5  -2    5.60    2.70
   2   5   2    9.50    3.30
   3  -5   2  125.49    9.70
  -3  -5  -2  129.29   10.60
   3  -5   2  116.29    9.50
  -3  -5  -2   94.49    7.50
   3   5   2  103.19    9.90
  -3   5  -2  102.19    9.00
  -3   5  -2  106.39    9.60
   3   5   2  106.19    8.00
  -4  -5  -2   27.50    7.00
  -4  -5  -2   23.30    4.60
  -4   5  -2   16.50    4.70
   4   5   2   28.00    6.80
  -4   5  -2   31.50    7.10
   5  -5   2  150.58   13.00
   5  -5   2  133.19   12.90
  -5  -5  -2  154.88   14.60
  -5  -5  -2  140.19   11.10
  -5   5  -2  160.78   14.30
  -5   5  -2  149.88   12.60
   5   5   2  136.79   13.00
   6  -5   2   42.60    9.20
  -6  -5  -2   52.79    8.20
  -6  -5  -2   67.09   12.50
  -6   5  -2   82.09   13.80
  -7  -5  -2  129.19   12.00
   7  -5   2  142.89   14.50
  -7  -5  -2  137.19   16.40
  -7   5  -2  140.29   15.80
  -8  -5  -2   10.00    8.20
   8  -5   2    4.90    6.80
  -8   5  -2    2.10    7.70
  -9  -5  -2   94.29   18.00
   9  -5   2   85.69   15.70
  -9   5  -2  106.79   19.30
 -10  -5  -2   18.20   12.50
 -10   5  -2   12.90   11.20
 -11  -5  -2   94.39   21.30
 -11   5  -2   93.79   21.00
 -12  -5  -2   45.00   17.20
 -12   5  -2   80.99   21.40
 -13  -5  -2   -7.00   14.00
 -13   5  -2   11.10   17.50
 -14  -5  -2    0.50   14.30
 -14   5  -2  -29.40   14.20
 -15  -5  -2    4.70   17.70
 -15   5  -2   18.40   18.50
 -16  -5  -2   62.29   24.00
 -16   5  -2   17.40   20.30
 -17  -5  -2   -6.30   21.40
 -17   5  -2  -14.70   15.50
 -17  -6   2   17.60   28.30
 -17   6   2   -5.20   24.30
 -16  -6   2   17.10   25.10
 -16   6   2   22.00   24.80
 -15  -6   2    0.00   18.00
 -15   6   2    4.00   19.80
 -14  -6   2    4.30   16.40
 -14   6   2  -11.90   15.50
 -13  -6   2   -3.30   16.70
 -13   6   2  -17.30   16.10
 -12  -6   2   11.40   13.10
 -12   6   2   14.90   15.10
 -11  -6   2    8.00   14.20
 -11   6   2    5.10   13.20
 -10  -6   2    6.00   12.50
 -10   6   2   -7.10    9.80
  -9  -6   2   38.00   14.30
  -9   6   2   46.70   14.80
  -8  -6   2  120.09   19.70
  -8   6   2   77.79   15.40
  -7  -6   2   21.60    8.80
   7  -6  -2   25.00    6.70
  -7   6   2   28.80    9.00
  -6  -6   2   98.89   14.90
   6  -6  -2   89.19   10.70
  -6   6   2  112.39   15.20
  -5  -6   2 1422.36   81.59
   5  -6  -2 1409.56   78.49
   5   6  -2 1375.96   80.79
  -5   6   2 1454.75   79.99
  -5   6   2 1426.36   80.09
   4  -6  -2   45.00    5.50
   4   6  -2   52.29    8.80
  -4   6   2   42.20    7.90
  -4   6   2   73.59    9.00
  -4   6   2   56.19    7.60
  -3  -6   2   63.09    5.50
   3  -6  -2   51.59    5.00
  -3  -6   2   67.29    9.30
   3   6  -2   68.49    7.50
  -3   6   2   52.29    5.80
  -3   6   2   69.69    6.70
  -3   6   2   70.19    8.30
  -2  -6   2   20.80    4.40
  -2  -6   2   31.40    4.00
   2  -6  -2   23.10    4.40
  -2  -6   2   43.30    7.30
   2  -6  -2   25.30    2.60
  -2   6   2   21.70    4.30
   2   6  -2   26.10    3.60
   2   6  -2   27.20    5.10
  -2   6   2   31.50    3.80
   2   6  -2   41.70    6.70
  -2   6   2   35.40    5.20
  -1  -6   2  563.84   33.20
  -1  -6   2  608.84   32.70
  -1  -6   2  577.04   33.50
  -1  -6   2  597.84   34.60
   1  -6  -2  619.84   34.10
  -1   6   2  577.04   31.70
   1   6  -2  581.84   34.50
   1   6  -2  563.74   32.50
   1   6  -2  616.14   33.50
  -1   6   2  591.64   32.90
  -1   6   2  596.74   34.00
   1   6  -2  603.44   33.60
   0  -6  -2  264.87   16.00
   0  -6   2  230.58   14.50
   0  -6   2  230.08   14.90
   0  -6   2  231.68   14.60
   0   6   2  235.98   15.70
   0   6  -2  239.28   15.00
   0   6  -2  256.67   16.40
   0   6  -2  246.78   14.80
   0   6  -2  250.67   14.70
  -1  -6  -2  140.59    9.20
  -1  -6  -2  122.09   10.20
   1  -6   2  133.49    9.20
   1  -6   2  125.89    9.50
   1  -6   2  119.89    9.10
  -1   6  -2  137.59    9.70
   1   6   2  132.29   10.30
  -1   6  -2  120.29    9.10
   1   6   2  141.49    9.40
  -1   6  -2  139.69    9.30
  -2  -6  -2  104.59    8.80
  -2  -6  -2  124.29   10.20
   2  -6   2  112.59    8.70
  -2  -6  -2  102.29    6.40
   2  -6   2   93.19    8.40
  -2   6  -2  103.19    8.50
  -2   6  -2  106.99    8.80
  -2   6  -2  109.99    8.40
   2   6   2  100.09    8.70
   3  -6   2   44.20    6.80
  -3  -6  -2   44.20    4.40
   3  -6   2   47.20    7.00
  -3  -6  -2   46.90    8.00
  -3   6  -2   48.90    6.90
  -3   6  -2   47.30    7.70
   3   6   2   45.80    7.70
   4  -6   2  256.17   19.80
  -4  -6  -2  274.67   17.90
  -4  -6  -2  329.97   23.30
   4   6   2  308.37   21.10
  -4   6  -2  308.57   20.10
  -4   6  -2  310.37   21.20
  -5  -6  -2    3.10    2.70
   5  -6   2    1.70    4.70
   5  -6   2   -1.50    3.70
  -5  -6  -2    6.30    5.50
   5   6   2    2.70    4.70
  -5   6  -2    6.20    5.90
  -5   6  -2   -0.10    3.20
  -6  -6  -2  152.18   12.30
   6  -6   2  147.09   14.30
  -6  -6  -2  172.18   16.30
  -6   6  -2  156.88   15.50
   7  -6   2   -2.20    5.50
  -7  -6  -2    4.00    4.10
  -7  -6  -2   -3.50    6.10
  -7   6  -2    0.40    6.00
   8  -6   2   15.70    8.80
  -8  -6  -2   26.40   11.00
  -8   6  -2   29.30   12.20
   9  -6   2   14.10    8.80
  -9  -6  -2   -2.00    8.80
  -9   6  -2    3.70    8.50
 -10  -6  -2   82.79   20.20
 -10   6  -2  109.59   22.70
 -11  -6  -2  312.37   32.30
 -11   6  -2  308.87   32.00
 -12  -6  -2   40.10   16.70
 -12   6  -2   28.90   18.00
 -13  -6  -2   -8.80   14.40
 -13   6  -2   28.30   16.50
 -14  -6  -2   17.30   17.50
 -14   6  -2   -5.00   18.80
 -15  -6  -2    9.70   18.90
 -15   6  -2   -4.70   19.10
 -16  -6  -2    7.90   20.30
 -16   6  -2    9.00   23.10
 -17  -6  -2   34.20   23.70
 -17   6  -2   13.10   21.90
 -17  -7   2   68.29   25.70
 -17   7   2   18.90   27.40
 -16  -7   2    5.30   20.30
 -16   7   2   25.30   21.50
 -15  -7   2  -13.50   17.70
 -15   7   2  -39.90   23.00
 -14  -7   2  -12.00   15.90
 -14   7   2  -32.70   14.70
 -13  -7   2   28.30   17.30
 -13   7   2    2.80   17.10
 -12  -7   2   21.00   14.90
 -12   7   2   32.70   17.50
 -11  -7   2   18.20   15.00
 -11   7   2   21.90   16.90
 -10  -7   2   13.90   13.40
 -10   7   2   23.50   13.10
  -9  -7   2   -4.60   10.60
  -9   7   2   17.90   10.40
  -8  -7   2  237.48   23.80
  -8   7   2  289.17   24.40
   7  -7  -2   84.79   11.90
  -7  -7   2  109.49   16.90
  -7   7   2   90.69   14.00
  -6  -7   2   92.29   14.30
  -6   7   2   63.39   11.20
  -5  -7   2   98.59   11.40
   5  -7  -2   84.19    8.40
  -5   7   2   87.69   10.30
   5   7  -2  101.69   10.80
  -5   7   2   82.89    9.30
  -5   7   2   84.99    9.40
   4  -7  -2  514.55   29.60
  -4  -7   2  476.95   32.40
  -4   7   2  507.25   31.30
  -4   7   2  537.55   31.00
   4   7  -2  465.55   31.90
  -4   7   2  530.75   31.50
   3  -7  -2   85.29    8.30
  -3  -7   2  103.29    7.50
  -3  -7   2  115.59   10.40
   3  -7  -2   88.09    6.90
  -3   7   2   89.49    8.50
   3   7  -2  104.39    9.70
  -3   7   2   98.09    8.70
  -3   7   2   87.09    7.60
  -2  -7   2  273.67   19.20
   2  -7  -2  277.37   16.00
   2  -7  -2  294.67   18.40
  -2  -7   2  298.67   18.60
  -2  -7   2  307.67   17.00
   2   7  -2  261.97   18.10
   2   7  -2  281.87   16.80
  -2   7   2  295.67   18.10
  -2   7   2  281.67   16.60
   2   7  -2  284.27   19.30
  -2   7   2  283.67   18.50
   1  -7  -2    1.70    2.50
  -1  -7   2    5.00    2.70
  -1  -7   2    2.20    2.00
  -1  -7   2    4.10    2.50
  -1  -7   2    4.50    3.60
   1   7  -2    2.70    2.40
   1   7  -2    3.30    2.90
   1   7  -2    9.90    4.20
  -1   7   2    3.50    2.00
  -1   7   2    2.90    1.30
   1   7  -2    2.70    1.90
  -1   7   2    3.50    2.70
   0  -7   2  144.09   10.00
   0  -7   2  130.59    9.60
   0  -7   2  144.39    9.50
   0  -7  -2  136.79   10.70
   0   7  -2  145.69   11.20
   0   7  -2  136.29    9.70
   0   7  -2  141.19    9.40
   0   7  -2  132.49    9.90
   0   7   2  133.89    8.50
   0   7   2  147.69   11.00
  -1  -7  -2  234.08   14.10
   1  -7   2  231.58   14.40
   1  -7   2  225.88   14.30
  -1  -7  -2  233.58   15.80
   1  -7   2  219.28   14.40
   1   7   2  221.18   14.30
  -1   7  -2  221.78   14.50
  -1   7  -2  218.98   14.20
  -1   7  -2  206.68   14.10
   1   7   2  213.98   15.50
  -2  -7  -2    9.20    3.80
   2  -7   2    4.90    3.00
   2  -7   2   12.00    4.00
  -2  -7  -2    5.60    1.20
  -2  -7  -2    7.10    3.60
   2   7   2    1.00    2.90
  -2   7  -2    8.90    3.10
  -2   7  -2    2.90    3.20
   2   7   2    6.30    3.40
  -2   7  -2    3.80    2.90
   3  -7   2 1156.78   62.39
   3  -7   2 1019.90   62.09
  -3  -7  -2 1085.79   59.79
  -3  -7  -2 1159.18   63.19
  -3  -7  -2 1140.59   64.19
   3   7   2 1062.89   62.79
  -3   7  -2 1165.28   62.19
  -3   7  -2 1116.29   62.69
  -3   7  -2 1105.29   63.79
  -4  -7  -2  777.72   41.70
   4  -7   2  729.23   44.20
   4  -7   2  747.13   45.60
   4   7   2  744.03   45.00
  -4   7  -2  731.03   43.90
   5  -7   2   73.49   10.40
  -5  -7  -2   72.59   11.90
   5  -7   2   76.39   10.50
  -5  -7  -2   68.19    6.90
  -5   7  -2   67.79   11.20
   6  -7   2  326.27   24.10
  -6  -7  -2  356.06   26.40
  -6  -7  -2  328.67   22.80
  -6   7  -2  320.27   25.00
  -7  -7  -2  307.07   21.80
   7  -7   2  308.77   24.60
  -7  -7  -2  340.17   26.80
  -7   7  -2  341.47   26.30
   8  -7   2   -3.10    6.50
  -8  -7  -2   13.00    9.80
  -8   7  -2   10.20    8.70
   9  -7   2   21.90    9.30
  -9  -7  -2    6.80   10.10
  -9   7  -2    0.30    8.90
 -10  -7  -2    6.70   11.40
 -10   7  -2   17.00   11.70
 -11  -7  -2   46.20   16.80
 -11   7  -2   98.19   18.90
 -12  -7  -2   56.59   18.00
 -12   7  -2   69.29   20.00
 -13  -7  -2  -11.40   14.60
 -13   7  -2   26.50   17.10
 -14  -7  -2  -12.60   15.20
 -14   7  -2    5.50   17.50
 -15  -7  -2   -6.70   16.00
 -15   7  -2    9.90   21.20
 -16  -7  -2   -4.50   18.30
 -16   7  -2   -3.60   16.20
 -17  -7  -2   19.80   25.00
 -17   7  -2   -0.30   21.80
 -17  -8   2   -7.50   25.60
 -17   8   2   34.70   24.80
 -16  -8   2   41.90   26.10
 -16   8   2   32.40   22.50
 -15  -8   2   -2.10   21.80
 -15   8   2  -14.90   27.80
 -14  -8   2  -17.80   14.50
 -14   8   2   -5.90   18.20
 -13  -8   2   32.80   19.10
 -13   8   2   -3.80   16.20
 -12  -8   2   -1.00   12.10
 -12   8   2  -15.50   14.00
 -11  -8   2   98.19   21.60
 -11   8   2  139.09   24.70
 -10  -8   2    1.40    9.60
 -10   8   2    4.20    9.40
  -9  -8   2  110.69   18.70
  -9   8   2   61.89   15.40
  -8  -8   2   56.39   12.60
  -8   8   2   61.99   14.00
   7  -8  -2  129.79   12.90
  -7  -8   2  162.38   17.00
  -7   8   2  136.59   15.20
  -6  -8   2   42.30    9.90
  -6   8   2   24.70    8.20
   5  -8  -2   40.80    6.90
  -5  -8   2   66.39   11.20
  -5   8   2   58.39    9.20
  -5   8   2   26.20    7.60
  -4  -8   2   67.49   10.40
  -4  -8   2   51.39    6.00
   4  -8  -2   48.00    6.30
   4   8  -2   57.89    9.10
  -4   8   2   41.00    7.10
  -4   8   2   39.40    7.30
  -4   8   2   55.29    8.30
  -3  -8   2  668.23   37.40
   3  -8  -2  701.63   39.50
   3  -8  -2  669.93   37.10
  -3  -8   2  681.63   40.90
  -3  -8   2  681.33   40.00
  -3   8   2  683.63   41.20
   3   8  -2  648.54   42.10
  -3   8   2  679.73   39.50
  -3   8   2  641.94   38.00
   2  -8  -2 2327.67  129.59
  -2  -8   2 2422.06  127.79
  -2  -8   2 2408.26  129.79
  -2  -8   2 2262.87  130.59
   2  -8  -2 2433.26  126.99
   2   8  -2 2428.26  130.79
  -2   8   2 2410.06  129.19
  -2   8   2 2513.75  130.19
   2   8  -2 2475.25  129.69
  -2   8   2 2304.37  127.69
   2   8  -2 2361.56  127.69
   2   8  -2 2488.35  129.79
  -1  -8   2  240.28   15.20
  -1  -8   2  230.78   15.10
   1  -8  -2  234.38   15.80
  -1  -8   2  227.58   14.00
  -1  -8   2  215.98   16.10
   1   8  -2  220.48   13.90
   1   8  -2  222.48   15.30
   1   8  -2  221.58   16.20
   1   8  -2  223.98   15.10
  -1   8   2  232.58   13.50
  -1   8   2  241.18   14.40
  -1   8   2  232.68   15.70
   0  -8   2  440.66   25.10
   0  -8   2  435.16   25.00
   0  -8  -2  430.36   26.10
   0  -8   2  434.06   24.40
   0   8  -2  397.96   25.00
   0   8   2  422.36   26.20
   0   8  -2  404.26   24.90
   0   8  -2  418.86   26.60
   0   8   2  401.56   24.30
   0   8  -2  414.16   24.40
   0   8   2  439.36   23.50
  -1  -8  -2  110.69    9.50
   1  -8   2   87.49    8.00
   1  -8   2  100.79    8.20
  -1  -8  -2   91.99    7.70
   1  -8   2   93.09    8.00
   1   8   2   95.69    9.20
  -1   8  -2   93.39    7.90
   1   8   2   96.49    8.10
  -1   8  -2   99.79    8.50
  -1   8  -2  109.29    8.10
  -2  -8  -2   65.09    9.30
   2  -8   2   65.69    6.60
  -2  -8  -2   70.89    8.70
   2  -8   2   67.39    6.80
  -2   8  -2   54.39    6.30
   2   8   2   64.69    6.80
  -2   8  -2   70.49    7.00
   2   8   2   59.69    8.80
  -2   8  -2   65.39    6.50
   3  -8   2   27.70    5.50
  -3  -8  -2   14.90    5.20
   3  -8   2   27.90    5.40
  -3  -8  -2   15.00    2.90
  -3  -8  -2   45.70    7.30
   3   8   2   30.00    6.40
  -3   8  -2   22.40    5.10
  -3   8  -2   17.00    4.80
  -3   8  -2   24.80    6.10
  -4  -8  -2  587.84   37.10
  -4  -8  -2  610.74   33.30
   4  -8   2  562.14   36.00
   4  -8   2  558.34   35.60
  -4   8  -2  576.84   36.60
   4   8   2  606.94   37.10
  -4   8  -2  628.64   36.30
  -5  -8  -2   12.90    6.00
   5  -8   2   -2.10    3.30
   5  -8   2    2.00    3.90
  -5  -8  -2    4.40    3.00
  -5   8  -2   11.00    6.10
   6  -8   2  162.78   15.20
  -6  -8  -2  159.48   13.60
  -6  -8  -2  184.38   17.10
  -6   8  -2  186.18   16.80
  -7  -8  -2   31.20   10.80
  -7  -8  -2   22.10    5.60
   7  -8   2   17.10    6.80
  -7   8  -2   22.80    9.10
   8  -8   2    6.50    8.50
  -8  -8  -2   15.90   11.90
  -8   8  -2    2.80   10.20
  -9  -8  -2   35.20   12.90
   9  -8   2   17.10   10.00
  -9   8  -2   46.00   13.50
 -10  -8  -2   15.90   12.30
 -10   8  -2  -11.50    8.20
 -11  -8  -2   39.20   16.70
 -11   8  -2   36.40   16.40
 -12  -8  -2   71.89   20.70
 -12   8  -2   86.19   22.50
 -13  -8  -2  -15.50   13.70
 -13   8  -2  -29.50   12.10
 -14  -8  -2   30.00   18.70
 -14   8  -2   11.30   20.50
 -15  -8  -2  -30.50   17.10
 -15   8  -2   23.10   19.90
 -16  -8  -2    8.40   22.90
 -16   8  -2  -10.90   20.20
 -17  -8  -2    7.10   20.90
 -17   8  -2  -11.40   19.90
 -17  -9   2   -3.70   20.40
 -17   9   2   11.30   23.80
 -16  -9   2   -1.20   21.70
 -16   9   2   12.10   24.20
 -15  -9   2   -6.20   19.00
 -15   9   2    4.80   21.70
 -14  -9   2   16.90   22.10
 -14   9   2   -4.70   19.30
 -13  -9   2   41.40   17.20
 -13   9   2   64.69   22.50
 -12  -9   2    2.70   12.50
 -12   9   2   17.50   15.50
 -11  -9   2   19.40   14.80
 -11   9   2   37.70   16.60
 -10  -9   2   25.90   13.40
 -10   9   2   19.60   12.40
  -9  -9   2   44.00   14.10
  -9   9   2   37.10   14.30
  -8  -9   2  199.98   22.20
  -8   9   2  218.88   21.00
   7  -9  -2    4.20    5.00
  -7  -9   2   22.80    9.70
  -7   9   2   22.60    7.40
  -6  -9   2  329.77   25.80
   6  -9  -2  309.77   22.90
  -6   9   2  360.16   24.80
   5  -9  -2   22.10    5.10
  -5  -9   2   50.59    9.90
  -5   9   2   31.80    6.80
   4  -9  -2   59.49    6.00
  -4  -9   2   65.99   10.70
  -4  -9   2   55.49    5.90
   4   9  -2   62.79   10.00
  -4   9   2   64.99    8.70
  -4   9   2   66.89    9.40
  -4   9   2   47.50    8.00
   3  -9  -2  438.76   25.90
  -3  -9   2  490.25   29.40
  -3  -9   2  478.35   26.40
  -3   9   2  380.86   26.50
  -3   9   2  466.55   28.50
   3   9  -2  531.95   30.40
  -3   9   2  473.45   28.90
  -2  -9   2   79.59   10.10
  -2  -9   2   46.30    6.90
  -2  -9   2   42.80    4.80
   2  -9  -2   48.60    7.10
   2  -9  -2   43.70    3.90
  -2   9   2   45.10    4.70
   2   9  -2   55.49    7.80
   2   9  -2   51.19    4.70
   2   9  -2   80.09   10.00
   2   9  -2   56.09    6.30
  -2   9   2   56.19    7.70
  -2   9   2   48.30    6.80
  -1  -9   2 2078.89  108.09
  -1  -9   2 2127.49  109.69
  -1  -9   2 2006.40  108.09
   1  -9  -2 1978.20  108.69
  -1  -9   2 2094.09  106.69
  -1   9   2 1932.71  108.69
   1   9  -2 1909.31  106.49
  -1   9   2 1787.12  106.09
   1   9  -2 1972.00  109.39
  -1   9   2 1995.20  106.99
   1   9  -2 1987.60  107.99
   1   9  -2 2085.59  108.49
   0  -9   2  413.26   23.40
   0  -9   2  366.16   23.00
   0  -9  -2  393.36   24.30
   0  -9   2  382.36   22.40
   0   9  -2  369.06   23.20
   0   9   2  377.36   21.40
   0   9   2  399.46   24.60
   0   9   2  366.56   22.60
   0   9  -2  363.66   22.30
   0   9  -2  371.76   24.60
   0   9  -2  384.86   23.30
   1  -9   2  239.48   15.40
   1  -9   2  243.78   15.50
  -1  -9  -2  231.08   15.00
  -1  -9  -2  204.78   16.50
   1  -9   2  220.68   15.20
  -1   9  -2  243.08   15.70
  -1   9  -2  234.38   15.10
  -1   9  -2  243.68   15.80
   1   9   2  232.48   15.50
   1   9   2  228.28   16.90
  -2  -9  -2  134.99   10.90
  -2  -9  -2  126.49   11.70
   2  -9   2  125.79   10.60
   2  -9   2  142.89   10.70
   2  -9   2  133.89   10.40
   2   9   2  139.99   11.00
  -2   9  -2  125.89   10.40
  -2   9  -2  127.79   10.70
  -2   9  -2  127.09   10.20
  -3  -9  -2  630.94   37.30
  -3  -9  -2  688.03   41.20
   3  -9   2  744.33   40.60
  -3  -9  -2  645.84   42.30
  -3   9  -2  726.73   40.80
   3   9   2  686.73   42.90
  -3   9  -2  726.93   41.00
  -3   9  -2  688.53   40.60
   4  -9   2  118.39   11.10
  -4  -9  -2  133.49   13.70
  -4  -9  -2  140.59   12.60
  -4  -9  -2  124.99    9.10
   4  -9   2  147.29   12.80
  -4   9  -2  119.09   11.40
  -4   9  -2  122.79   11.40
  -4   9  -2  143.79   12.90
   4   9   2  157.98   12.90
  -5  -9  -2    8.00    3.40
  -5  -9  -2    9.40    5.60
   5  -9   2    7.00    5.20
   5  -9   2   15.00    5.00
  -5   9  -2   11.10    6.10
  -6  -9  -2   54.79    7.30
   6  -9   2   46.50    9.90
  -6  -9  -2   51.09   11.50
  -6   9  -2   65.39   12.00
   7  -9   2   64.49   12.60
  -7  -9  -2   56.99   12.90
  -7  -9  -2   56.79    8.50
  -7   9  -2   67.39   13.80
  -8  -9  -2  661.63   44.20
   8  -9   2  561.74   40.40
  -8   9  -2  562.44   41.80
   9  -9   2  124.99   18.90
  -9  -9  -2  120.19   20.70
  -9   9  -2  111.19   20.60
 -10  -9  -2   27.90   14.20
 -10   9  -2   21.90   13.90
 -11  -9  -2   29.50   15.50
 -11   9  -2   28.10   15.60
 -12  -9  -2   34.30   17.50
 -12   9  -2   21.80   16.50
 -13  -9  -2   -1.30   18.40
 -13   9  -2   -6.90   14.80
 -14  -9  -2   -6.50   15.70
 -14   9  -2   38.30   19.70
 -15  -9  -2  -16.60   17.20
 -15   9  -2    4.90   18.20
 -16  -9  -2   -5.80   20.10
 -16   9  -2    5.00   23.00
 -17 -10   2   47.60   31.70
 -17  10   2  -11.10   22.20
 -16 -10   2    2.10   21.90
 -16  10   2   -0.40   25.30
 -15 -10   2  -12.50   17.80
 -14 -10   2   -6.50   14.90
 -14  10   2   25.20   19.20
 -13 -10   2   55.99   21.00
 -13  10   2   28.90   15.80
 -12 -10   2   15.90   14.90
 -12  10   2   11.10   13.40
 -11 -10   2   23.90   15.30
 -11  10   2   40.50   16.70
 -10 -10   2   90.59   18.70
 -10  10   2  113.29   20.60
  -9 -10   2  105.29   20.50
  -9  10   2  126.69   20.20
  -8 -10   2   84.09   16.50
  -8  10   2   69.39   14.50
   7 -10  -2   77.09    9.20
  -7 -10   2   90.39   15.90
  -7  10   2   89.59   14.50
   6 -10  -2  118.89   10.80
  -6 -10   2  118.39   16.60
  -6  10   2  118.59   13.00
  -5 -10   2   17.60    6.80
   5 -10  -2   12.00    4.00
  -5 -10   2   11.00    4.00
  -5  10   2    7.20    4.80
   4 -10  -2 1337.57   71.19
  -4 -10   2 1327.67   75.09
  -4 -10   2 1264.27   70.79
  -4 -10   2 1210.38   74.89
  -4  10   2 1399.26   74.09
   4  10  -2 1233.68   74.79
  -4  10   2 1279.47   73.79
  -4  10   2 1357.86   72.69
   3 -10  -2   30.20    4.00
   3 -10  -2   13.10    4.70
  -3 -10   2   17.70    5.80
  -3 -10   2   27.00    7.10
  -3 -10   2   26.10    4.20
  -3  10   2   19.10    5.30
   3  10  -2   23.80    6.50
  -3  10   2   15.70    4.10
  -2 -10   2  267.77   20.40
  -2 -10   2  290.97   17.60
   2 -10  -2  309.17   20.00
  -2 -10   2  287.07   19.90
   2 -10  -2  310.77   16.90
   2  10  -2  263.77   17.40
   2  10  -2  309.57   21.10
  -2  10   2  312.87   18.00
  -2  10   2  318.07   19.30
   2  10  -2  286.67   19.50
   2  10  -2  278.57   19.70
  -2  10   2  300.07   20.10
  -1 -10   2 1400.46   79.09
  -1 -10   2 1376.16   77.39
   1 -10  -2 1424.36   78.49
  -1 -10   2 1468.95   76.19
   1 -10  -2 1492.15   76.49
  -1 -10   2 1377.06   77.69
   1  10  -2 1435.86   79.19
   1  10  -2 1318.47   77.39
  -1  10   2 1366.76   75.89
   1  10  -2 1460.85   78.19
  -1  10   2 1519.85   79.89
  -1  10   2 1383.46   76.39
   1  10  -2 1313.77   75.89
   0 -10  -2 2179.28  119.99
   0 -10   2 2193.78  117.79
   0 -10   2 2191.88  118.59
   0 -10   2 2245.88  118.89
   0  10  -2 2272.17  120.89
   0  10   2 2084.39  118.29
   0  10   2 2182.48  116.69
   0  10  -2 2235.78  119.09
   0  10   2 2180.58  120.19
   0  10  -2 2261.57  118.99
   0  10  -2 2161.08  117.79
   1 -10   2   70.99    7.10
  -1 -10  -2   73.29    6.90
  -1 -10  -2   71.79    9.60
   1 -10   2   66.19    6.90
   1 -10   2   70.89    8.50
   1  10   2   74.39   11.30
   1  10   2   67.89    4.20
  -1  10  -2   58.89    6.20
   1  10   2   76.59    7.50
  -1  10  -2   68.49    7.20
  -1  10  -2   68.29    7.40
   2 -10   2   20.80    5.00
   2 -10   2   14.60    4.70
  -2 -10  -2   13.30    5.00
  -2 -10  -2   23.00    5.50
   2 -10   2    9.30    4.10
  -2  10  -2   14.60    4.40
  -2  10  -2   15.40    4.60
  -2  10  -2   13.00    4.40
   2  10   2   17.90    5.10
   2  10   2    7.70    4.30
  -3 -10  -2  509.25   31.70
  -3 -10  -2  516.35   33.10
   3 -10   2  504.65   31.10
   3 -10   2  505.15   30.70
  -3 -10  -2  531.15   27.60
   3  10   2  474.45   31.40
[truncated: 3,577,289 more chars]
