# Supplementary material for: Ultrafiltration separation of Am(VI)-polyoxometalate from lanthanides
Source: Nature. 2023 Apr 19;616(7957):482–7. doi: 10.1038/s41586-023-05840-z (PMC10115636; doi:10.1038/s41586-023-05840-z)
Supplement: Supplementary file 6 — Supplementary data cif files with CCDC deposit numbers from 2150690 to 2150694. These can be obtained free of charge from The Cambridge Crystallographic Data Centre via http://www.ccdc.cam.ac.uk/data_request/cif. [file 41586_2023_5840_MOESM6_ESM.zip › 2022-03-03978C-2150692-NpPOM.txt]

data_nppom
_audit_creation_date               2022-07-07
_audit_creation_method
;
Olex2 1.5
(compiled 2022.04.07 svn.rca3783a0 for OlexSys, GUI svn.r6498)
;
_shelx_SHELXL_version_number       '2018/1'
_audit_contact_author_address      ?
_audit_contact_author_email        ?
_audit_contact_author_name         ''
_audit_contact_author_phone        ?
_publ_contact_author_id_orcid      ?
_publ_section_references
;
Dolomanov, O.V., Bourhis, L.J., Gildea, R.J, Howard, J.A.K. & Puschmann, H.
 (2009), J. Appl. Cryst. 42, 339-341.

Sheldrick, G.M. (2015). Acta Cryst. C71, 3-8.
;
_chemical_name_common              ?
_chemical_name_systematic          ?
_chemical_formula_moiety           'Np O172 Se6 W45'
_chemical_formula_sum              'Np O172 Se6 W45'
_chemical_formula_weight           11736.01
_chemical_melting_point            ?
loop_
  _atom_type_symbol
  _atom_type_description
  _atom_type_scat_dispersion_real
  _atom_type_scat_dispersion_imag
  _atom_type_scat_source
 'O' 'O' 0.0106 0.0060 'International Tables Vol C Tables 4.2.6.8 and 6.1.1.4'
 'Se' 'Se' -0.0929 2.2259
 'International Tables Vol C Tables 4.2.6.8 and 6.1.1.4'
 'Np' 'Np' -11.4937 4.1493
 'International Tables Vol C Tables 4.2.6.8 and 6.1.1.4'
 'W' 'W' -0.8490 6.8722 'International Tables Vol C Tables 4.2.6.8 and 6.1.1.4'

_shelx_space_group_comment
;
The symmetry employed for this shelxl refinement is uniquely defined
by the following loop, which should always be used as a source of
symmetry information in preference to the above space-group names.
They are only intended as comments.
;
_space_group_crystal_system        'monoclinic'
_space_group_IT_number             11
_space_group_name_H-M_alt          'P 1 21/m 1'
_space_group_name_Hall             '-P 2yb'
loop_
  _space_group_symop_operation_xyz
 'x, y, z'
 '-x, y+1/2, -z'
 '-x, -y, -z'
 'x, -y-1/2, z'

_cell_length_a                     13.9550(12)
_cell_length_b                     33.429(3)
_cell_length_c                     22.8155(18)
_cell_angle_alpha                  90
_cell_angle_beta                   96.025(4)
_cell_angle_gamma                  90
_cell_volume                       10584.6(15)
_cell_formula_units_Z              2
_cell_measurement_reflns_used      9912
_cell_measurement_temperature      120(2)
_cell_measurement_theta_max        19.154
_cell_measurement_theta_min        2.170
_shelx_estimated_absorpt_T_max     0.181
_shelx_estimated_absorpt_T_min     0.059
_exptl_absorpt_coefficient_mu      25.942
_exptl_absorpt_correction_T_max    0.7443
_exptl_absorpt_correction_T_min    0.4016
_exptl_absorpt_correction_type     multi-scan
_exptl_absorpt_process_details    
 'SADABS-2016/2 (Bruker,2016/2) was used for absorption correction.'
_exptl_absorpt_special_details     ?
_exptl_crystal_colour              'clear yellowish green'
_exptl_crystal_colour_lustre       clear
_exptl_crystal_colour_modifier     yellowish
_exptl_crystal_colour_primary      green
_exptl_crystal_density_diffrn      3.682
_exptl_crystal_density_meas        ?
_exptl_crystal_density_method      ?
_exptl_crystal_description         block
_exptl_crystal_F_000               10006
_exptl_crystal_size_max            0.25
_exptl_crystal_size_mid            0.15
_exptl_crystal_size_min            0.1
_exptl_transmission_factor_max     ?
_exptl_transmission_factor_min     ?
_diffrn_reflns_av_R_equivalents    0.1558
_diffrn_reflns_av_unetI/netI       0.1376
_diffrn_reflns_Laue_measured_fraction_full  0.996
_diffrn_reflns_Laue_measured_fraction_max  0.996
_diffrn_reflns_limit_h_max         16
_diffrn_reflns_limit_h_min         -16
_diffrn_reflns_limit_k_max         39
_diffrn_reflns_limit_k_min         -39
_diffrn_reflns_limit_l_max         27
_diffrn_reflns_limit_l_min         -26
_diffrn_reflns_number              84576
_diffrn_reflns_point_group_measured_fraction_full  0.996
_diffrn_reflns_point_group_measured_fraction_max  0.996
_diffrn_reflns_theta_full          25.027
_diffrn_reflns_theta_max           25.027
_diffrn_reflns_theta_min           1.899
_diffrn_ambient_temperature        120(2)
_diffrn_detector_area_resol_mean   ?
_diffrn_measured_fraction_theta_full  0.996
_diffrn_measured_fraction_theta_max  0.996
_diffrn_measurement_device_type    'CCD area detector'
_diffrn_measurement_method         ?
_diffrn_radiation_type             MoK\a
_diffrn_radiation_wavelength       0.71073
_diffrn_source                     ?
_diffrn_special_details            ?
_reflns_Friedel_coverage           0.000
_reflns_Friedel_fraction_full      .
_reflns_Friedel_fraction_max       .
_reflns_number_gt                  11492
_reflns_number_total               18996
_reflns_special_details
;
 Reflections were merged by SHELXL according to the crystal
 class for the calculation of statistics and refinement.
 
 Structure factors included contributions from the .fab file.
 
 _reflns_Friedel_fraction is defined as the number of unique
 Friedel pairs measured divided by the number that would be
 possible theoretically, ignoring centric projections and
 systematic absences.
;
_reflns_threshold_expression       'I > 2\s(I)'
_computing_cell_refinement         ?
_computing_data_collection         ?
_computing_data_reduction          ?
_computing_molecular_graphics      'Olex2 1.5 (Dolomanov et al., 2009)'
_computing_publication_material    'Olex2 1.5 (Dolomanov et al., 2009)'
_computing_structure_refinement    'SHELXL 2018/1 (Sheldrick, 2015)'
_computing_structure_solution      'SHELXT 2014/5 (Sheldrick, 2014)'
_refine_diff_density_max           4.401
_refine_diff_density_min           -4.135
_refine_diff_density_rms           0.622
_refine_ls_extinction_coef         0.000258(17)
_refine_ls_extinction_expression  
 'Fc^*^=kFc[1+0.001xFc^2^\l^3^/sin(2\q)]^-1/4^'
_refine_ls_extinction_method       'SHELXL-2018/1 (Sheldrick 2018)'
_refine_ls_goodness_of_fit_ref     1.036
_refine_ls_hydrogen_treatment      undef
_refine_ls_matrix_type             full
_refine_ls_number_parameters       1307
_refine_ls_number_reflns           18996
_refine_ls_number_restraints       4409
_refine_ls_R_factor_all            0.1836
_refine_ls_R_factor_gt             0.1306
_refine_ls_restrained_S_all        1.409
_refine_ls_shift/su_max            0.004
_refine_ls_shift/su_mean           0.000
_refine_ls_structure_factor_coef   Fsqd
_refine_ls_weighting_details      
 'w=1/[\s^2^(Fo^2^)+(0.0738P)^2^+3802.4236P] where P=(Fo^2^+2Fc^2^)/3'
_refine_ls_weighting_scheme        calc
_refine_ls_wR_factor_gt            0.2915
_refine_ls_wR_factor_ref           0.3220
_refine_special_details            ?
_olex2_refinement_description
;
1. Restrained distances
 O2_4-O1_4
 1.7 with sigma of 0.005
 O1_4-O6_4
 2.2 with sigma of 0.02
 W3_2-O40A
 1.8 with sigma of 0.01
2. Uiso/Uaniso restraints and constraints
All non-hydrogen atoms have similar U: within 3A with sigma of 0.01 and sigma
for terminal atoms of 0.02 within 3A
W1_3 \\sim O1_3 \\sim O2_3 \\sim O3_3 \\sim O5_3 \\sim O4_3 \\sim O7_3 \\sim
O6_3 \\sim O8_3 \\sim O9_3 \\sim O10_3 \\sim Np1_3 \\sim W2_3: within 2A with
sigma of 0.04 and sigma for terminal atoms of 0.08 within 2A
3. Rigid body (RIGU) restrains
 W1_3, O1_3, O2_3, O3_3, O5_3, O4_3, O7_3, O6_3, O8_3, O9_3, O10_3, Np1_3, W2_3
 with sigma for 1-2 distances of 0.004 and sigma for 1-3 distances of 0.004
4. Same fragment restrains
5. Others
 Sof(O40A)=Sof(W9B)=Sof(W12B)=Sof(W13B)=Sof(W15B)=Sof(W4B)=Sof(W5B)=Sof(O3)=
 Sof(O5)=Sof(O4)=Sof(O7)=Sof(O6)=Sof(W2)=1-FVAR(1)
 Sof(O8)=Sof(O5)=Sof(O7)=Sof(O2S)=Sof(O4)=Sof(O2)=Sof(O3)=Sof(O7S)=Sof(O6S)=
 Sof(O5S)=Sof(O8S)=Sof(W1)=Sof(W2)=Sof(W3)=Sof(W1)=Sof(O1)=Sof(O2)=Sof(O8)=
 Sof(O9)=Sof(O10)=Sof(Np1)=0.5*(1-FVAR(2))
 Sof(W1)=Sof(O1)=Sof(O2)=Sof(O8)=Sof(O9)=Sof(O10)=Sof(Np1)=Sof(W1)=Sof(O1)=
 Sof(O2)=Sof(O3)=Sof(O5)=Sof(O6)=Sof(W2)=Sof(W3)=Sof(O7)=Sof(O8)=Sof(O9)=
 Sof(O10)=Sof(O11)=Sof(O12)=0.5*FVAR(2)
 Sof(W4A)=Sof(W5A)=Sof(W9A)=Sof(W12A)=Sof(W13A)=Sof(W15A)=Sof(O40)=Sof(O3)=
 Sof(O5)=Sof(O6)=Sof(O7)=Sof(W2)=Sof(O4)=FVAR(1)
 Sof(W10A)=Sof(W11A)=1-FVAR(2)
 Sof(W10)=Sof(W11)=FVAR(2)
 Fixed X: O32(0.181601) W1(0.16943) O1(0.32283) O2(0.04254) O3(0.13507)
 O5(0.22904) O4(0.18031) O7(0.0447) O9(0.26088) O10(0.50107) O1(0.1105)
 O2(0.00729) O3(0.2379) O6(0.17293) O7(0.070479) O8(0.00014) O9(0.086419)
 Fixed Y: O32(0.5006) W1(0.75) O1(0.75) O2(0.75) O3(0.71113) O5(0.67345)
 O4(0.6426) O7(0.71327) O6(0.67777) O9(0.75) O10(0.75) O1(0.75) O2(0.709529)
 O3(0.6806) O6(0.685281) O7(0.688261) O8(0.72797) O9(0.80231)
 Fixed Z: O32(0.810301) W1(0.532849) O1(0.56678) O2(0.5) O3(0.586639)
 O5(0.67991) O4(0.586579) O7(0.688761) O6(0.590489) O9(0.83225) O10(0.8872)
 O1(0.562901) O2(0.51248) O3(0.5804) O6(0.7336) O7(0.63575) O8(0.72707)
 O9(0.734059)
6.a Free rotating group:
 O8(O5,O7,O2S,O4,O2,O3,O7S,O6S,O5S,O8S,W1,W2,W3), O6(O8,O9,O10,Np1,W2)
;
_atom_sites_solution_hydrogens     .
_atom_sites_solution_primary       ?
_atom_sites_solution_secondary     ?
loop_
  _atom_site_label
  _atom_site_type_symbol
  _atom_site_fract_x
  _atom_site_fract_y
  _atom_site_fract_z
  _atom_site_U_iso_or_equiv
  _atom_site_adp_type
  _atom_site_occupancy
  _atom_site_site_symmetry_order
  _atom_site_calc_flag
  _atom_site_refinement_flags_posn
  _atom_site_refinement_flags_adp
  _atom_site_refinement_flags_occupancy
  _atom_site_disorder_assembly
  _atom_site_disorder_group
 W1 W 0.0854(2) 0.750000 0.99433(13) 0.0391(7) Uani 1 2 d S TU P . .
 W2 W 0.20526(17) 0.65639(6) 1.03891(9) 0.0421(5) Uani 1 1 d . U . . .
 W4A W -0.0819(3) 0.63522(12) 0.82217(18) 0.0641(10) Uani 0.855(3) 1 d . U P A
 1
 W5A W 0.0124(3) 0.55547(12) 0.90366(16) 0.0481(9) Uani 0.855(3) 1 d . U P A 1
 W6 W 0.2639(2) 0.56115(6) 0.97314(9) 0.0492(6) Uani 1 1 d . U . . .
 W9A W 0.3405(3) 0.50642(9) 0.83963(13) 0.0592(9) Uani 0.855(3) 1 d . U P A 1
 W10 W 0.0570(7) 0.5091(2) 0.7618(3) 0.0525(15) Uani 0.479(9) 1 d . U P A 1
 W10A W 0.1037(6) 0.4998(2) 0.7699(3) 0.0478(14) Uani 0.521(9) 1 d . U P A 2
 W11 W -0.0063(5) 0.5952(2) 0.6907(2) 0.0445(13) Uani 0.479(9) 1 d . U P A 1
 W11A W 0.0109(4) 0.5749(2) 0.6855(2) 0.0474(14) Uani 0.521(9) 1 d . U P A 2
 W12A W 0.1733(4) 0.52148(12) 0.62448(16) 0.0740(11) Uani 0.855(3) 1 d . U P A
 1
 W13A W 0.4141(3) 0.51886(10) 0.69007(14) 0.0646(10) Uani 0.855(3) 1 d . U P A
 1
 W14 W 0.3574(2) 0.57298(7) 0.54888(10) 0.0654(8) Uani 1 1 d . U . . .
 W15A W 0.3005(3) 0.60370(11) 0.39489(16) 0.0622(10) Uani 0.855(3) 1 d . U P A
 1
 W16 W 0.5357(2) 0.60326(7) 0.45187(12) 0.0666(8) Uani 1 1 d . U . . .
 W17 W 0.64870(18) 0.69477(8) 0.51519(11) 0.0542(6) Uani 1 1 d . U . . .
 W18 W 0.59133(19) 0.69352(7) 0.36886(10) 0.0485(6) Uani 1 1 d . U . . .
 W19 W 0.3327(2) 0.69321(7) 0.30739(9) 0.0501(6) Uani 1 1 d . U . . .
 W20 W 0.1616(2) 0.69404(11) 0.40169(12) 0.0746(9) Uani 1 1 d . U . . .
 W23 W -0.0241(2) 0.65160(8) 0.97852(13) 0.0612(7) Uani 1 1 d . U . . .
 W51 W 0.39800(18) 0.64231(8) 0.94212(9) 0.0491(6) Uani 1 1 d . U . . .
 W71 W 0.4771(2) 0.58415(8) 0.81563(10) 0.0592(7) Uani 1 1 d . U . . .
 Se1 Se 0.1605(4) 0.64367(15) 0.8800(2) 0.0446(12) Uani 1 1 d . U . . .
 Se2 Se 0.2416(5) 0.58848(15) 0.7451(2) 0.0448(12) Uani 1 1 d . U . . .
 Se3 Se 0.4004(4) 0.69260(14) 0.46687(19) 0.0335(10) Uani 1 1 d . U . . .
 O1 O 0.039(4) 0.750000 1.085(2) 0.047(6) Uani 1 2 d S TU P . .
 O2 O 0.136(4) 0.750000 0.934(2) 0.046(5) Uani 1 2 d S TU P . .
 O3 O 0.171(3) 0.7121(10) 1.0316(15) 0.047(2) Uani 1 1 d . U . . .
 O4 O -0.002(3) 0.7108(11) 0.9805(16) 0.051(2) Uani 1 1 d . U . . .
 O5S O -0.133(3) 0.6500(11) 1.0090(17) 0.055(5) Uani 1 1 d . U . . .
 O6 O 0.075(3) 0.6481(11) 1.0447(16) 0.050(2) Uani 1 1 d . U . . .
 O7 O -0.081(3) 0.6603(11) 0.8974(17) 0.055(2) Uani 1 1 d . U . . .
 O8 O -0.010(3) 0.5960(11) 0.9601(16) 0.052(2) Uani 1 1 d . U . . .
 O9S O 0.124(3) 0.6578(11) 0.9476(16) 0.0499(19) Uani 1 1 d . U . . .
 O10 O 0.316(3) 0.6613(11) 1.0004(15) 0.047(2) Uani 1 1 d . U . . .
 O11S O 0.248(3) 0.6531(10) 1.1112(15) 0.044(5) Uani 1 1 d . U . . .
 O12 O 0.208(3) 0.6005(10) 1.0197(15) 0.049(2) Uani 1 1 d . U . . .
 O13 O -0.040(3) 0.6829(12) 0.8127(17) 0.055(2) Uani 1 1 d . U . . .
 O14 O -0.198(3) 0.6482(12) 0.8028(17) 0.056(3) Uani 1 1 d . U . . .
 O15 O -0.089(3) 0.5830(11) 0.8620(16) 0.053(2) Uani 1 1 d . U . . .
 O16 O 0.068(3) 0.6128(11) 0.8546(16) 0.0512(17) Uani 1 1 d . U . . .
 O17 O -0.056(3) 0.5227(11) 0.9345(15) 0.050(3) Uani 1 1 d . U . . .
 O18 O 0.132(3) 0.5509(10) 0.9360(15) 0.050(2) Uani 1 1 d . U . . .
 O19 O 0.277(3) 0.5242(11) 1.0254(15) 0.053(5) Uani 1 1 d . U . . .
 O20 O 0.387(3) 0.5896(11) 0.9854(15) 0.049(2) Uani 1 1 d . U . . .
 O21 O 0.258(3) 0.6138(11) 0.9038(15) 0.0485(18) Uani 1 1 d . U . . .
 O22 O 0.307(3) 0.5300(10) 0.9090(15) 0.051(2) Uani 1 1 d . U . . .
 O24 O 0.042(3) 0.5288(11) 0.8357(15) 0.0514(19) Uani 1 1 d . U . . .
 O25 O -0.043(3) 0.5990(11) 0.7510(16) 0.053(2) Uani 1 1 d . U . . .
 O26 O 0.069(3) 0.6295(11) 0.6826(16) 0.052(2) Uani 1 1 d . U . . .
 O27 O -0.085(3) 0.5839(11) 0.6325(16) 0.054(3) Uani 1 1 d . U . . .
 O28 O -0.005(3) 0.5250(11) 0.7191(16) 0.053(2) Uani 1 1 d . U . . .
 O30 O 0.133(3) 0.5668(11) 0.7561(15) 0.0513(17) Uani 1 1 d . U . . .
 O31 O 0.029(3) 0.4592(11) 0.7674(16) 0.055(3) Uani 1 1 d . U . . .
 O32 O 0.181601 0.500600 0.810301 0.054(2) Uani 1 1 d . U . . .
 O33 O 0.317(3) 0.5686(11) 0.8024(15) 0.0533(18) Uani 1 1 d . U . . .
 O34 O 0.370(3) 0.4592(11) 0.8670(15) 0.055(3) Uani 1 1 d . U . . .
 O35 O 0.466(3) 0.5327(11) 0.8491(15) 0.055(2) Uani 1 1 d . U . . .
 O36 O 0.432(3) 0.6304(11) 0.7750(15) 0.0513(19) Uani 1 1 d . U . . .
 O37 O 0.598(3) 0.5919(12) 0.8233(15) 0.059(5) Uani 1 1 d . U . . .
 O38 O 0.450(3) 0.6115(11) 0.8814(15) 0.051(2) Uani 1 1 d . U . . .
 O39 O 0.508(3) 0.6580(12) 0.9785(15) 0.054(5) Uani 1 1 d . U . . .
 O40 O 0.366(3) 0.6842(13) 0.8936(19) 0.0440(19) Uani 0.855(3) 1 d . U P A 1
 O40A O 0.395(14) 0.823(3) 0.883(11) 0.039(3) Uani 0.145(3) 1 d D U P A -1
 O41 O 0.462(3) 0.5604(11) 0.7391(15) 0.057(2) Uani 1 1 d . U . . .
 O42 O 0.359(3) 0.4961(11) 0.7551(15) 0.0567(19) Uani 1 1 d . U . . .
 O43 O 0.273(3) 0.5605(11) 0.6902(15) 0.0580(18) Uani 1 1 d . U . . .
 O44 O 0.301(4) 0.4933(11) 0.6422(16) 0.061(2) Uani 1 1 d . U . . .
 O45 O 0.512(3) 0.4854(11) 0.6832(15) 0.060(3) Uani 1 1 d . U . . .
 O46 O 0.429(3) 0.5508(11) 0.6153(16) 0.062(2) Uani 1 1 d . U . . .
 O47 O 0.240(3) 0.5509(11) 0.5704(16) 0.062(2) Uani 1 1 d . U . . .
 O48 O 0.117(3) 0.4859(12) 0.5836(16) 0.063(3) Uani 1 1 d . U . . .
 O49 O 0.082(3) 0.5565(11) 0.6339(16) 0.0565(19) Uani 1 1 d . U . . .
 O50 O 0.141(3) 0.4948(11) 0.7007(16) 0.0575(19) Uani 1 1 d . U . . .
 O51 O 0.361(4) 0.5095(12) 0.5179(16) 0.067(5) Uani 1 1 d . U . . .
 O52 O 0.341(3) 0.6211(12) 0.5721(16) 0.062(4) Uani 1 1 d . U . . .
 O53 O 0.287(3) 0.5773(11) 0.4696(16) 0.061(2) Uani 1 1 d . U . . .
 O54 O 0.480(3) 0.5773(11) 0.5194(16) 0.062(2) Uani 1 1 d . U . . .
 O55 O 0.622(3) 0.5679(11) 0.4519(17) 0.062(5) Uani 1 1 d . U . . .
 O56 O 0.598(3) 0.6391(11) 0.5060(16) 0.056(2) Uani 1 1 d . U . . .
 O57 O 0.402(3) 0.6457(11) 0.4551(16) 0.0561(19) Uani 1 1 d . U . . .
 O58 O 0.433(3) 0.5788(11) 0.4013(16) 0.059(2) Uani 1 1 d . U . . .
 O59 O 0.561(3) 0.6391(11) 0.3868(16) 0.055(2) Uani 1 1 d . U . . .
 O60 O 0.230(3) 0.5680(11) 0.3482(16) 0.060(3) Uani 1 1 d . U . . .
 O62 O 0.203(3) 0.6394(12) 0.4074(16) 0.060(2) Uani 1 1 d . U . . .
 O63 O 0.039(3) 0.6854(14) 0.3852(18) 0.071(5) Uani 1 1 d . U . . .
 O64 O 0.161(4) 0.750000 0.396(2) 0.063(3) Uani 1 2 d S TU P . .
 O65 O 0.185(3) 0.6989(13) 0.4808(17) 0.061(2) Uani 1 1 d . U . . .
 O66 O 0.331(3) 0.7074(12) 0.4062(16) 0.055(2) Uani 1 1 d . U . . .
 O67 O 0.210(3) 0.6917(12) 0.3187(16) 0.059(2) Uani 1 1 d . U . . .
 O68 O 0.323(3) 0.6827(11) 0.2304(15) 0.055(5) Uani 1 1 d . U . . .
 O69 O 0.325(4) 0.750000 0.301(2) 0.053(3) Uani 1 2 d S TU P . .
 O70 O 0.340(3) 0.6388(11) 0.3322(15) 0.056(2) Uani 1 1 d . U . . .
 O72 O 0.509(3) 0.7069(11) 0.4493(15) 0.0506(19) Uani 1 1 d . U . . .
 O73 O 0.661(3) 0.6855(11) 0.3134(15) 0.053(5) Uani 1 1 d . U . . .
 O74 O 0.472(3) 0.6955(11) 0.3261(15) 0.052(2) Uani 1 1 d . U . . .
 O75 O 0.599(4) 0.750000 0.368(2) 0.048(3) Uani 1 2 d S TU P . .
 O76 O 0.687(3) 0.6898(11) 0.4361(15) 0.052(2) Uani 1 1 d . U . . .
 O77 O 0.737(3) 0.6789(12) 0.5562(16) 0.056(5) Uani 1 1 d . U . . .
 O78 O 0.680(4) 0.750000 0.508(2) 0.051(3) Uani 1 2 d S TU P . .
 O79 O 0.560(3) 0.7101(12) 0.5733(15) 0.050(2) Uani 1 1 d . U . . .
 O81 O 0.507(3) 0.6306(12) 0.6754(15) 0.052(2) Uani 1 1 d . U . . .
 W9B W 0.2854(17) 0.5004(6) 0.8306(8) 0.047(2) Uani 0.145(3) 1 d . U P A 2
 W12B W 0.218(2) 0.5091(7) 0.6312(10) 0.056(2) Uani 0.145(3) 1 d . U P A 2
 W13B W 0.3655(19) 0.5125(7) 0.6824(10) 0.055(2) Uani 0.145(3) 1 d . U P A 2
 W15B W 0.3453(19) 0.5964(7) 0.3914(11) 0.054(2) Uani 0.145(3) 1 d . U P A 2
 W4B W -0.0688(18) 0.6199(6) 0.8063(9) 0.048(2) Uani 0.145(3) 1 d . U P A 2
 W5B W -0.0246(18) 0.5573(9) 0.8962(12) 0.049(2) Uani 0.145(3) 1 d . U P A 2
 O8_2 O 0.437(3) 0.7105(12) 0.6346(8) 0.048(2) Uani 0.0726(14) 1 d G U P A -1
 O5_2 O 0.566(3) 0.7608(8) 0.6867(12) 0.047(3) Uani 0.0726(14) 1 d G U P A -1
 O7_2 O 0.715(2) 0.6934(14) 0.7056(16) 0.049(6) Uani 0.0726(14) 1 d G U P A -1
 O2S_2 O 0.5187(17) 0.6908(6) 0.7423(8) 0.049(2) Uani 0.0726(14) 1 d G U P A -1
 O4_2 O 0.562(3) 0.6648(8) 0.8444(10) 0.051(4) Uani 0.0726(14) 1 d G U P A -1
 O2_2 O 0.4627(16) 0.7274(6) 0.8401(8) 0.043(2) Uani 0.0726(14) 1 d G U P A -1
 O3_2 O 0.3419(17) 0.6925(12) 0.7664(14) 0.045(2) Uani 0.0726(14) 1 d G U P A -1
 O7S_2 O 0.592(2) 0.7739(13) 0.9207(13) 0.042(3) Uani 0.0726(14) 1 d G U P A -1
 O6S_2 O 0.408(3) 0.7578(10) 0.9439(10) 0.040(2) Uani 0.0726(14) 1 d G U P A -1
 O5S_2 O 0.501(3) 0.8038(6) 0.8017(14) 0.040(3) Uani 0.0726(14) 1 d G U P A -1
 O8S_2 O 0.325(2) 0.7842(11) 0.8313(13) 0.040(3) Uani 0.0726(14) 1 d G U P A -1
 W1_2 W 0.447(2) 0.6803(6) 0.8029(10) 0.048(2) Uani 0.0726(14) 1 d G U P A -1
 W2_2 W 0.582(2) 0.6975(9) 0.6708(10) 0.051(2) Uani 0.0726(14) 1 d G U P A -1
 W3_2 W 0.460(2) 0.7768(7) 0.8825(10) 0.043(2) Uani 0.0726(14) 1 d DG U P A -1
 W1_3 W 0.169430 0.750000 0.532849 0.057(3) Uani 0.145(3) 2 d S TU P A 2
 O1_3 O 0.322830 0.750000 0.566780 0.051(5) Uani 0.145(3) 2 d S TU P A 2
 O2_3 O 0.042540 0.750000 0.500000 0.056(5) Uani 0.145(3) 2 d S TU P A 2
 O3_3 O 0.135070 0.711130 0.586639 0.055(2) Uani 0.145(3) 1 d . U P A 2
 O5_3 O 0.229040 0.673450 0.679910 0.052(4) Uani 0.145(3) 1 d . U P A 2
 O4_3 O 0.180310 0.642600 0.586579 0.055(4) Uani 0.145(3) 1 d . U P A 2
 O7_3 O 0.044700 0.713270 0.688761 0.051(2) Uani 0.145(3) 1 d . U P A 2
 O6_3 O -0.0375(16) 0.677770 0.590489 0.054(4) Uani 0.145(3) 1 d G U P A 2
 O8_3 O 0.005(2) 0.7500(19) 0.8787(10) 0.048(4) Uani 0.145(3) 2 d G TU P A 2
 O9_3 O -0.0812(14) 0.7500(12) 0.7506(12) 0.050(4) Uani 0.145(3) 2 d G TU P A 2
 O10_3 O 0.1615(16) 0.7500(12) 0.7991(10) 0.048(4) Uani 0.145(3) 2 d G TU P A
 2
 Np1_3 Np 0.0416(15) 0.7500(11) 0.7736(9) 0.052(2) Uani 0.145(3) 2 d G TU P A
 2
 W2_3 W 0.0970(13) 0.6782(5) 0.6410(6) 0.056(2) Uani 0.145(3) 1 d G U P A 2
 W1_1 W 0.5145(2) 0.750000 0.61910(14) 0.0396(8) Uani 0.855(3) 2 d S TU P A 1
 O1_1 O 0.663(4) 0.750000 0.655(2) 0.047(3) Uani 0.855(3) 2 d S TU P A 1
 O2_1 O 0.399(4) 0.750000 0.590(2) 0.046(3) Uani 0.855(3) 2 d S TU P A 1
 O3_1 O 0.502(3) 0.7060(13) 0.6750(17) 0.048(2) Uani 0.855(3) 1 d . U P A 1
 O5_1 O 0.587(3) 0.6750(13) 0.7675(17) 0.050(2) Uani 0.855(3) 1 d . U P A 1
 O6_1 O 0.330(3) 0.6753(13) 0.6847(18) 0.050(4) Uani 0.855(3) 1 d . U P A 1
 O7_1 O 0.417(3) 0.7107(13) 0.7808(17) 0.0454(19) Uani 0.855(3) 1 d . U P A 1
 O8_1 O 0.333(4) 0.750000 0.962(2) 0.040(3) Uani 0.855(3) 2 d S TU P A 1
 O9_1 O 0.260880 0.750000 0.832250 0.041(3) Uani 0.855(3) 2 d S TU P A 1
 O10_1 O 0.501070 0.750000 0.887200 0.041(2) Uani 0.855(3) 2 d S TU P A 1
 Np1_1 Np 0.3811(2) 0.750000 0.86104(12) 0.0321(7) Uani 0.855(3) 2 d S TU P A
 1
 W2_1 W 0.4612(2) 0.67677(9) 0.73323(12) 0.0513(7) Uani 0.855(3) 1 d . U P A 1
 W1_4 W 0.0562(4) 0.68147(16) 0.7004(2) 0.0435(11) Uani 0.4274(14) 1 d . U P A
 -1
 O1_4 O 0.110500 0.750000 0.562901 0.057(4) Uani 0.4274(14) 1 d DS U P A -1
 O2_4 O 0.007290 0.709529 0.512480 0.057(4) Uani 0.4274(14) 1 d D U P A -1
 O3_4 O 0.237900 0.680600 0.580400 0.057(4) Uani 0.4274(14) 1 d . U P A -1
 O4_4 O 0.098(4) 0.6396(15) 0.548(2) 0.061(4) Uani 0.855(3) 1 d . U P A -1
 O5_4 O -0.091(6) 0.673(3) 0.646(4) 0.052(4) Uani 0.4274(14) 1 d . U P A -1
 O6_4 O 0.172930 0.685281 0.733600 0.050(4) Uani 0.4274(14) 1 d D U P A -1
 W2_4 W 0.1046(4) 0.68481(18) 0.5436(2) 0.0517(13) Uani 0.4274(14) 1 d . U P A
 -1
 W3_4 W -0.0416(4) 0.77382(17) 0.7557(2) 0.0477(12) Uani 0.4274(14) 1 d . U P A
 -1
 O7_4 O 0.070479 0.688261 0.635750 0.053(2) Uani 0.4274(14) 1 d . U P A -1
 O8_4 O 0.000140 0.727970 0.727070 0.050(2) Uani 0.4274(14) 1 d . U P A -1
 O9_4 O 0.086419 0.802310 0.734059 0.049(5) Uani 0.4274(14) 1 d . U P A -1
 O10_4 O 0.035(6) 0.767(2) 0.830(4) 0.050(4) Uani 0.4274(14) 1 d . U P A -1
 O11_4 O -0.091(6) 0.805(2) 0.694(4) 0.048(6) Uani 0.4274(14) 1 d . U P A -1
 O12_4 O -0.140(5) 0.742(3) 0.785(3) 0.050(5) Uani 0.4274(14) 1 d . U P A -1

loop_
  _atom_site_aniso_label
  _atom_site_aniso_U_11
  _atom_site_aniso_U_22
  _atom_site_aniso_U_33
  _atom_site_aniso_U_23
  _atom_site_aniso_U_13
  _atom_site_aniso_U_12
 W1 0.0514(18) 0.0380(16) 0.0289(15) 0.000 0.0096(13) 0.000
 W2 0.0514(13) 0.0385(11) 0.0358(11) -0.0074(9) 0.0010(10) 0.0045(10)
 W4A 0.0586(19) 0.066(2) 0.063(2) 0.0180(17) -0.0156(17) -0.0171(19)
 W5A 0.065(2) 0.0396(14) 0.0365(16) 0.0043(12) -0.0079(16) -0.0208(19)
 W6 0.0856(17) 0.0338(11) 0.0271(11) 0.0012(9) 0.0008(11) 0.0160(11)
 W9A 0.123(3) 0.0289(14) 0.0268(14) 0.0038(11) 0.0126(17) 0.0128(18)
 W10 0.081(4) 0.040(3) 0.039(3) 0.001(2) 0.015(3) -0.009(3)
 W10A 0.069(3) 0.038(3) 0.035(2) -0.0015(19) 0.002(2) -0.021(2)
 W11 0.057(3) 0.042(3) 0.035(2) -0.011(2) 0.0088(19) -0.009(3)
 W11A 0.054(3) 0.051(3) 0.036(2) -0.002(2) -0.0025(19) -0.021(2)
 W12A 0.126(3) 0.058(2) 0.0408(17) -0.0171(16) 0.024(2) -0.0405(19)
 W13A 0.130(3) 0.0379(16) 0.0273(15) -0.0031(12) 0.0152(19) 0.012(2)
 W14 0.126(2) 0.0435(13) 0.0258(11) 0.0039(10) 0.0032(13) -0.0210(15)
 W15A 0.110(3) 0.0431(18) 0.0305(14) 0.0009(13) -0.005(2) -0.0152(19)
 W16 0.116(2) 0.0340(12) 0.0544(15) 0.0051(11) 0.0293(15) 0.0147(14)
 W17 0.0506(14) 0.0701(16) 0.0427(13) 0.0101(11) 0.0083(11) 0.0169(12)
 W18 0.0660(15) 0.0471(13) 0.0361(12) 0.0036(10) 0.0225(11) 0.0134(11)
 W19 0.0803(17) 0.0491(13) 0.0204(10) -0.0015(9) 0.0028(10) -0.0078(12)
 W20 0.0542(16) 0.113(2) 0.0546(16) 0.0261(15) -0.0021(13) -0.0250(16)
 W23 0.0554(15) 0.0406(13) 0.0835(18) -0.0042(12) -0.0116(13) -0.0043(12)
 W51 0.0579(14) 0.0595(14) 0.0298(11) -0.0014(10) 0.0045(10) 0.0135(12)
 W71 0.0767(17) 0.0696(16) 0.0314(12) 0.0024(11) 0.0067(11) 0.0340(14)
 Se1 0.055(3) 0.033(2) 0.043(3) 0.006(2) -0.007(2) -0.004(2)
 Se2 0.080(3) 0.029(2) 0.026(2) -0.0023(19) 0.005(2) -0.010(2)
 Se3 0.049(3) 0.031(2) 0.022(2) -0.0029(18) 0.010(2) -0.002(2)
 O1 0.056(12) 0.039(11) 0.045(11) 0.000 0.006(11) 0.000
 O2 0.052(9) 0.048(9) 0.038(8) 0.000 0.008(8) 0.000
 O3 0.056(4) 0.042(4) 0.042(4) -0.002(4) 0.001(4) 0.002(4)
 O4 0.057(4) 0.043(4) 0.052(4) 0.000(4) 0.000(4) -0.001(4)
 O5S 0.055(9) 0.044(9) 0.064(9) 0.002(9) -0.007(9) -0.007(9)
 O6 0.058(4) 0.040(4) 0.049(4) -0.004(4) -0.003(4) -0.001(4)
 O7 0.060(4) 0.048(4) 0.053(4) 0.001(4) -0.005(4) -0.008(4)
 O8 0.063(4) 0.042(4) 0.048(4) 0.001(4) -0.004(4) -0.008(4)
 O9S 0.059(3) 0.042(3) 0.047(3) -0.001(3) -0.002(3) -0.001(3)
 O10 0.060(4) 0.045(4) 0.036(4) -0.002(4) 0.002(4) 0.005(4)
 O11S 0.056(9) 0.034(8) 0.041(9) 0.001(8) 0.005(8) 0.001(8)
 O12 0.066(4) 0.042(4) 0.037(4) -0.001(4) 0.000(4) 0.005(4)
 O13 0.060(4) 0.054(4) 0.050(4) 0.004(4) -0.004(4) -0.009(4)
 O14 0.060(5) 0.054(5) 0.051(5) 0.005(5) -0.005(5) -0.013(5)
 O15 0.064(4) 0.047(4) 0.046(4) 0.003(3) -0.004(3) -0.014(4)
 O16 0.063(3) 0.045(3) 0.044(3) 0.003(3) -0.003(3) -0.009(3)
 O17 0.068(5) 0.041(5) 0.042(5) 0.003(4) -0.001(5) -0.011(5)
 O18 0.071(4) 0.041(4) 0.037(4) 0.001(3) 0.001(4) -0.003(4)
 O19 0.076(9) 0.050(9) 0.035(9) 0.002(8) 0.005(9) 0.007(9)
 O20 0.070(4) 0.045(4) 0.032(4) -0.001(4) 0.004(4) 0.008(4)
 O21 0.067(3) 0.043(3) 0.034(3) 0.000(3) 0.002(3) 0.005(3)
 O22 0.085(4) 0.039(4) 0.030(3) 0.001(3) 0.008(4) 0.007(4)
 O24 0.072(3) 0.042(3) 0.039(3) 0.001(3) 0.003(3) -0.012(3)
 O25 0.064(4) 0.051(4) 0.043(4) 0.003(4) 0.000(4) -0.012(4)
 O26 0.063(3) 0.054(3) 0.039(3) -0.001(3) 0.006(3) -0.011(3)
 O27 0.068(4) 0.052(5) 0.040(4) -0.002(4) 0.001(4) -0.014(4)
 O28 0.074(4) 0.047(4) 0.038(3) -0.003(3) 0.005(3) -0.014(3)
 O30 0.075(3) 0.043(3) 0.036(3) -0.002(3) 0.006(3) -0.010(3)
 O31 0.082(5) 0.043(5) 0.039(4) -0.003(4) 0.008(5) -0.014(5)
 O32 0.088(4) 0.040(3) 0.034(3) -0.001(3) 0.009(3) -0.004(3)
 O33 0.086(3) 0.043(3) 0.031(3) -0.002(3) 0.009(3) 0.005(3)
 O34 0.099(5) 0.039(5) 0.029(5) 0.001(5) 0.013(5) 0.009(5)
 O35 0.091(4) 0.045(4) 0.030(4) 0.000(4) 0.010(4) 0.010(4)
 O36 0.065(3) 0.058(3) 0.032(3) -0.003(3) 0.011(3) 0.005(3)
 O37 0.078(8) 0.064(8) 0.033(8) 0.002(8) 0.000(8) 0.015(8)
 O38 0.068(4) 0.054(4) 0.032(4) 0.000(4) 0.008(4) 0.009(4)
 O39 0.066(9) 0.058(9) 0.038(9) -0.004(8) -0.002(9) 0.009(9)
 O40 0.051(3) 0.053(3) 0.029(3) 0.000(3) 0.007(3) 0.003(3)
 O40A 0.042(5) 0.052(5) 0.025(5) -0.001(5) 0.006(5) 0.000(5)
 O41 0.093(4) 0.049(3) 0.031(3) -0.002(3) 0.011(3) 0.006(3)
 O42 0.101(4) 0.040(3) 0.031(3) -0.003(3) 0.012(3) 0.003(3)
 O43 0.099(3) 0.043(3) 0.032(3) -0.006(3) 0.012(3) -0.008(3)
 O44 0.107(4) 0.044(4) 0.034(4) -0.007(4) 0.014(4) -0.010(4)
 O45 0.107(5) 0.041(5) 0.032(5) -0.003(5) 0.014(5) 0.004(5)
 O46 0.108(4) 0.044(4) 0.033(4) -0.004(4) 0.011(4) -0.005(4)
 O47 0.107(4) 0.047(4) 0.034(4) -0.006(4) 0.011(4) -0.015(4)
 O48 0.104(5) 0.049(5) 0.038(5) -0.009(4) 0.011(5) -0.018(5)
 O49 0.086(3) 0.048(3) 0.036(3) -0.006(3) 0.008(3) -0.015(3)
 O50 0.091(4) 0.045(3) 0.037(3) -0.006(3) 0.010(3) -0.015(3)
 O51 0.117(9) 0.049(9) 0.037(9) -0.003(8) 0.013(9) -0.009(9)
 O52 0.098(8) 0.049(8) 0.038(8) -0.004(7) 0.004(8) -0.007(8)
 O53 0.101(4) 0.047(4) 0.035(4) 0.001(4) 0.006(4) -0.009(4)
 O54 0.103(4) 0.045(4) 0.039(4) 0.001(4) 0.012(4) -0.002(4)
 O55 0.094(9) 0.045(9) 0.049(9) 0.001(8) 0.020(9) 0.014(9)
 O56 0.077(4) 0.051(4) 0.040(4) 0.004(4) 0.016(4) 0.007(4)
 O57 0.087(3) 0.046(3) 0.036(3) 0.002(3) 0.010(3) -0.002(3)
 O58 0.097(4) 0.045(4) 0.037(4) 0.001(4) 0.010(4) -0.002(4)
 O59 0.081(4) 0.048(4) 0.040(4) 0.002(4) 0.018(4) 0.004(4)
 O60 0.096(5) 0.049(5) 0.035(5) 0.003(5) 0.004(5) -0.008(5)
 O62 0.083(4) 0.060(4) 0.036(4) 0.005(4) 0.005(4) -0.010(4)
 O63 0.071(9) 0.090(9) 0.050(9) 0.007(9) 0.003(9) -0.014(9)
 O64 0.067(5) 0.079(6) 0.043(5) 0.000 0.004(5) 0.000
 O65 0.066(4) 0.072(4) 0.043(4) 0.005(4) 0.005(4) -0.008(4)
 O66 0.071(3) 0.060(3) 0.035(3) 0.003(3) 0.007(3) -0.005(3)
 O67 0.074(4) 0.067(4) 0.035(4) 0.005(4) 0.003(4) -0.009(4)
 O68 0.081(9) 0.057(9) 0.026(8) 0.001(8) 0.007(9) -0.001(9)
 O69 0.075(5) 0.056(5) 0.029(5) 0.000 0.007(5) 0.000
 O70 0.086(4) 0.051(4) 0.032(4) 0.001(4) 0.005(4) -0.006(4)
 O72 0.066(3) 0.052(3) 0.035(3) 0.002(3) 0.014(3) 0.004(3)
 O73 0.072(9) 0.051(9) 0.038(9) 0.004(8) 0.019(8) 0.012(9)
 O74 0.073(4) 0.051(4) 0.032(4) 0.002(4) 0.013(4) 0.001(4)
 O75 0.066(5) 0.049(5) 0.033(5) 0.000 0.019(5) 0.000
 O76 0.065(4) 0.055(4) 0.038(4) 0.002(4) 0.017(4) 0.007(4)
 O77 0.065(9) 0.066(9) 0.041(9) 0.005(8) 0.017(8) 0.012(9)
 O78 0.058(5) 0.060(5) 0.038(5) 0.000 0.013(5) 0.000
 O79 0.055(4) 0.063(4) 0.034(4) 0.001(3) 0.012(4) 0.004(3)
 O81 0.062(4) 0.061(4) 0.034(4) -0.003(4) 0.012(4) 0.002(4)
 W9B 0.085(4) 0.031(4) 0.026(4) -0.003(3) 0.013(4) 0.005(4)
 W12B 0.098(4) 0.040(4) 0.031(3) -0.010(3) 0.011(4) -0.007(4)
 W13B 0.100(4) 0.039(4) 0.028(4) -0.007(3) 0.017(4) -0.005(4)
 W15B 0.091(4) 0.042(4) 0.030(4) 0.003(4) 0.010(4) -0.005(4)
 W4B 0.056(4) 0.045(4) 0.041(4) 0.001(4) 0.000(4) -0.012(4)
 W5B 0.065(4) 0.040(4) 0.041(4) -0.003(4) 0.000(4) -0.008(4)
 O8_2 0.052(4) 0.064(4) 0.031(4) -0.002(4) 0.013(4) 0.001(4)
 O5_2 0.049(5) 0.064(5) 0.029(5) -0.001(5) 0.011(5) 0.001(5)
 O7_2 0.053(11) 0.062(11) 0.032(11) -0.001(11) 0.011(11) 0.001(11)
 O2S_2 0.055(3) 0.061(3) 0.032(3) -0.003(3) 0.012(3) 0.001(3)
 O4_2 0.061(7) 0.060(7) 0.032(7) -0.002(7) 0.010(7) 0.006(7)
 O2_2 0.048(3) 0.055(3) 0.028(3) -0.002(3) 0.009(3) 0.000(3)
 O3_2 0.052(4) 0.057(4) 0.030(4) -0.002(4) 0.011(4) 0.001(4)
 O7S_2 0.045(6) 0.053(6) 0.028(6) -0.001(6) 0.006(6) 0.000(6)
 O6S_2 0.044(4) 0.052(4) 0.026(4) 0.000(4) 0.007(4) 0.000(4)
 O5S_2 0.042(5) 0.052(5) 0.025(5) -0.001(5) 0.006(5) 0.000(5)
 O8S_2 0.043(4) 0.052(4) 0.026(4) -0.001(4) 0.006(4) 0.000(4)
 W1_2 0.055(4) 0.059(4) 0.031(4) -0.002(3) 0.010(3) 0.001(3)
 W2_2 0.055(4) 0.065(4) 0.034(4) -0.003(3) 0.012(4) 0.002(4)
 W3_2 0.046(4) 0.053(4) 0.030(4) -0.001(4) 0.003(4) -0.001(4)
 W1_3 0.064(5) 0.063(5) 0.043(5) 0.000 0.007(5) 0.000
 O1_3 0.056(8) 0.065(9) 0.035(9) 0.000 0.010(8) 0.000
 O2_3 0.062(9) 0.064(9) 0.042(9) 0.000 0.008(8) 0.000
 O3_3 0.062(4) 0.061(4) 0.042(4) 0.002(4) 0.008(4) -0.006(4)
 O5_3 0.060(6) 0.058(7) 0.038(6) 0.001(6) 0.009(6) -0.005(6)
 O4_3 0.067(7) 0.059(7) 0.041(7) 0.000(7) 0.008(7) -0.007(7)
 O7_3 0.058(4) 0.055(4) 0.040(4) 0.001(4) 0.006(4) -0.006(4)
 O6_3 0.061(6) 0.059(7) 0.041(7) 0.002(7) 0.007(7) -0.007(6)
 O8_3 0.054(7) 0.049(8) 0.042(7) 0.000 0.005(7) 0.000
 O9_3 0.056(7) 0.051(8) 0.043(7) 0.000 0.003(7) 0.000
 O10_3 0.054(7) 0.052(8) 0.038(8) 0.000 0.005(7) 0.000
 Np1_3 0.058(4) 0.054(4) 0.044(4) 0.000 0.003(4) 0.000
 W2_3 0.064(4) 0.061(4) 0.043(4) 0.000(4) 0.011(4) -0.007(4)
 W1_1 0.0329(17) 0.068(2) 0.0197(15) 0.000 0.0096(13) 0.000
 O1_1 0.049(5) 0.065(5) 0.030(5) 0.000 0.010(5) 0.000
 O2_1 0.047(5) 0.065(6) 0.029(5) 0.000 0.011(5) 0.000
 O3_1 0.051(4) 0.064(4) 0.030(3) -0.002(3) 0.013(3) 0.001(3)
 O5_1 0.057(4) 0.062(4) 0.033(4) -0.002(4) 0.012(4) 0.001(4)
 O6_1 0.057(6) 0.062(6) 0.034(6) -0.001(6) 0.015(6) 0.000(6)
 O7_1 0.051(3) 0.057(3) 0.029(3) -0.002(3) 0.010(3) 0.001(3)
 O8_1 0.042(6) 0.051(6) 0.027(5) 0.000 0.008(5) 0.000
 O9_1 0.045(5) 0.053(5) 0.026(5) 0.000 0.008(5) 0.000
 O10_1 0.044(4) 0.052(4) 0.027(4) 0.000 0.006(4) 0.000
 Np1_1 0.0321(16) 0.0483(17) 0.0168(14) 0.000 0.0066(12) 0.000
 W2_1 0.0579(16) 0.0632(16) 0.0364(14) -0.0112(12) 0.0222(12) -0.0025(13)
 W1_4 0.049(3) 0.051(3) 0.032(2) 0.008(2) 0.008(2) -0.008(2)
 O1_4 0.063(8) 0.067(8) 0.042(7) 0.002(7) 0.010(7) -0.004(7)
 O2_4 0.063(8) 0.065(8) 0.044(7) 0.004(7) 0.007(7) -0.004(7)
 O3_4 0.067(6) 0.064(6) 0.042(6) 0.001(6) 0.008(6) -0.005(6)
 O4_4 0.070(7) 0.066(7) 0.047(7) -0.001(7) 0.006(7) -0.007(7)
 O5_4 0.059(7) 0.056(7) 0.040(7) -0.001(7) 0.006(7) -0.006(7)
 O6_4 0.056(7) 0.057(7) 0.038(7) 0.002(7) 0.008(7) -0.005(7)
 W2_4 0.058(3) 0.058(3) 0.040(3) 0.007(2) 0.011(2) -0.011(2)
 W3_4 0.052(3) 0.050(3) 0.042(3) -0.001(2) 0.003(2) -0.004(2)
 O7_4 0.060(4) 0.058(4) 0.040(4) 0.002(4) 0.007(4) -0.007(4)
 O8_4 0.056(4) 0.053(4) 0.042(4) 0.002(4) 0.004(4) -0.005(4)
 O9_4 0.055(9) 0.048(9) 0.042(9) 0.001(8) 0.005(8) -0.002(8)
 O10_4 0.056(8) 0.051(8) 0.043(8) 0.001(7) 0.003(8) -0.002(7)
 O11_4 0.055(11) 0.046(11) 0.043(11) -0.001(10) -0.002(11) -0.004(10)
 O12_4 0.055(8) 0.052(9) 0.044(8) 0.001(8) 0.006(8) -0.006(8)

_geom_special_details
;
 All esds (except the esd in the dihedral angle between two l.s. planes)
 are estimated using the full covariance matrix.  The cell esds are taken
 into account individually in the estimation of esds in distances, angles
 and torsion angles; correlations between esds in cell parameters are only
 used when they are defined by crystal symmetry.  An approximate (isotropic)
 treatment of cell esds is used for estimating esds involving l.s. planes.
;
loop_
  _geom_bond_atom_site_label_1
  _geom_bond_atom_site_label_2
  _geom_bond_distance
  _geom_bond_site_symmetry_2
  _geom_bond_publ_flag
 W1 O1 2.23(5) . ?
 W1 O2 1.60(5) . ?
 W1 O3 1.88(4) 4_575 ?
 W1 O3 1.88(4) . ?
 W1 O4 1.79(4) 4_575 ?
 W1 O4 1.79(4) . ?
 W2 O3 1.93(3) . ?
 W2 O6 1.86(4) . ?
 W2 O9S 2.27(4) . ?
 W2 O10 1.86(4) . ?
 W2 O11S 1.70(3) . ?
 W2 O12 1.92(4) . ?
 W4A O7 1.91(4) . ?
 W4A O13 1.72(4) . ?
 W4A O14 1.69(4) . ?
 W4A O15 1.98(4) . ?
 W4A O16 2.27(4) . ?
 W4A O25 2.14(4) . ?
 W5A O8 1.92(4) . ?
 W5A O15 1.87(4) . ?
 W5A O16 2.39(4) . ?
 W5A O17 1.66(4) . ?
 W5A O18 1.75(4) . ?
 W5A O24 1.87(4) . ?
 W6 O12 1.91(3) . ?
 W6 O18 1.98(4) . ?
 W6 O19 1.71(4) . ?
 W6 O20 1.95(4) . ?
 W6 O21 2.36(3) . ?
 W6 O22 1.94(3) . ?
 W9A O22 1.87(3) . ?
 W9A O32 2.256(5) . ?
 W9A O33 2.26(4) . ?
 W9A O34 1.73(4) . ?
 W9A O35 1.95(4) . ?
 W9A O42 2.00(3) . ?
 W10 O24 1.84(4) . ?
 W10 O28 1.35(4) . ?
 W10 O30 2.21(4) . ?
 W10 O31 1.72(4) . ?
 W10 O32 1.980(10) . ?
 W10 O50 1.97(4) . ?
 W10A O24 2.05(4) . ?
 W10A O28 2.00(4) . ?
 W10A O30 2.30(4) . ?
 W10A O31 1.71(4) . ?
 W10A O32 1.349(8) . ?
 W10A O50 1.72(4) . ?
 W10A W9B 2.76(2) . ?
 W11 O25 1.52(4) . ?
 W11 O26 1.58(4) . ?
 W11 O27 1.68(4) . ?
 W11 O28 2.43(4) . ?
 W11 O30 2.51(4) . ?
 W11 O49 2.28(4) . ?
 W11 W1_4 3.014(9) . ?
 W11A O25 1.92(4) . ?
 W11A O26 2.00(4) . ?
 W11A O27 1.74(4) . ?
 W11A O28 1.86(4) . ?
 W11A O30 2.23(4) . ?
 W11A O49 1.73(4) . ?
 W12A O43 2.33(4) . ?
 W12A O44 2.02(5) . ?
 W12A O47 1.90(4) . ?
 W12A O48 1.66(4) . ?
 W12A O49 1.76(4) . ?
 W12A O50 2.05(4) . ?
 W13A O41 1.86(4) . ?
 W13A O42 1.90(4) . ?
 W13A O43 2.41(4) . ?
 W13A O44 2.01(4) . ?
 W13A O45 1.79(4) . ?
 W13A O46 2.04(4) . ?
 W14 O46 1.88(4) . ?
 W14 O47 1.90(4) . ?
 W14 O51 2.24(4) . ?
 W14 O52 1.72(4) . ?
 W14 O53 1.97(4) . ?
 W14 O54 1.91(4) . ?
 W15A O53 1.95(4) . ?
 W15A O57 2.34(4) . ?
 W15A O58 2.01(5) . ?
 W15A O60 1.82(4) . ?
 W15A O62 1.86(4) . ?
 W15A O70 1.97(4) . ?
 W16 O54 2.00(4) . ?
 W16 O55 1.69(4) . ?
 W16 O56 1.87(4) . ?
 W16 O57 2.35(4) . ?
 W16 O58 1.93(4) . ?
 W16 O59 1.97(4) . ?
 W16 W15B 2.87(3) . ?
 W17 O56 2.00(4) . ?
 W17 O72 2.37(4) . ?
 W17 O76 1.94(3) . ?
 W17 O77 1.56(4) . ?
 W17 O78 1.908(14) . ?
 W17 O79 1.98(3) . ?
 W18 O59 1.92(4) . ?
 W18 O72 2.31(3) . ?
 W18 O73 1.69(3) . ?
 W18 O74 1.85(4) . ?
 W18 O75 1.891(4) . ?
 W18 O76 1.93(4) . ?
 W19 O66 2.31(4) . ?
 W19 O67 1.76(4) . ?
 W19 O68 1.78(3) . ?
 W19 O69 1.905(5) . ?
 W19 O70 1.90(4) . ?
 W19 O74 1.94(4) . ?
 W20 O62 1.91(4) . ?
 W20 O63 1.74(4) . ?
 W20 O64 1.876(5) . ?
 W20 O65 1.81(4) . ?
 W20 O66 2.40(4) . ?
 W20 O67 2.08(4) . ?
 W23 O4 2.00(4) . ?
 W23 O5S 1.73(4) . ?
 W23 O6 1.94(4) . ?
 W23 O7 1.96(4) . ?
 W23 O8 1.92(4) . ?
 W23 O9S 2.26(4) . ?
 W51 O10 1.95(4) . ?
 W51 O20 2.03(4) . ?
 W51 O21 2.26(4) . ?
 W51 O38 1.93(3) . ?
 W51 O39 1.74(4) . ?
 W51 O40 1.81(4) . ?
 W71 O33 2.29(4) . ?
 W71 O35 1.89(4) . ?
 W71 O36 1.88(4) . ?
 W71 O37 1.69(4) . ?
 W71 O38 1.83(3) . ?
 W71 O41 1.91(3) . ?
 Se1 O9S 1.74(4) . ?
 Se1 O16 1.70(4) . ?
 Se1 O21 1.73(4) . ?
 Se2 O30 1.73(4) . ?
 Se2 O33 1.72(4) . ?
 Se2 O43 1.66(4) . ?
 Se3 O57 1.59(4) . ?
 Se3 O66 1.68(4) . ?
 Se3 O72 1.68(4) . ?
 O7 W4B 2.50(4) . ?
 O8 W5B 1.94(5) . ?
 O13 W4B 2.15(4) . ?
 O13 Np1_3 2.71(5) . ?
 O14 W4B 2.03(5) . ?
 O15 W4B 1.82(4) . ?
 O15 W5B 1.42(5) . ?
 O16 W4B 2.12(4) . ?
 O16 W5B 2.51(5) . ?
 O17 W5B 1.54(4) . ?
 O18 W5B 2.28(5) . ?
 O22 W9B 2.04(4) . ?
 O24 W5B 1.99(5) . ?
 O25 W4B 1.52(4) . ?
 O26 W2_3 1.94(4) . ?
 O26 W1_4 1.80(4) . ?
 O32 W9B 1.47(2) . ?
 O33 W9B 2.42(4) . ?
 O34 W9B 1.94(4) . ?
 O36 W1_2 1.79(4) . ?
 O36 W2_1 1.89(4) . ?
 O40 W1_2 2.46(4) . ?
 O40 Np1_1 2.34(4) . ?
 O40A W3_2 1.800(11) . ?
 O40A Np1_1 2.51(14) . ?
 O41 W13B 2.39(5) . ?
 O42 W9B 2.10(4) . ?
 O42 W13B 1.76(4) . ?
 O43 W12B 2.27(4) . ?
 O43 W13B 2.08(5) . ?
 O44 W12B 1.28(5) . ?
 O44 W13B 1.37(5) . ?
 O45 W13B 2.24(5) . ?
 O46 W13B 2.25(4) . ?
 O47 W12B 2.02(4) . ?
 O48 W12B 1.86(5) . ?
 O49 W12B 2.47(5) . ?
 O50 W12B 2.06(4) . ?
 O53 W15B 2.14(4) . ?
 O57 W15B 2.28(5) . ?
 O58 W15B 1.35(5) . ?
 O60 W15B 2.03(5) . ?
 O62 W15B 2.51(5) . ?
 O65 W1_3 2.10(4) . ?
 O65 W2_4 1.96(4) . ?
 O70 W15B 1.95(4) . ?
 O79 W2_2 2.25(4) . ?
 O79 W1_1 1.85(4) . ?
 O81 W2_2 2.47(5) . ?
 O81 W2_1 2.17(4) . ?
 W12B W13B 2.27(4) . ?
 W4B W5B 2.95(4) . ?
 O8_2 W2_2 2.1385 . ?
 O8_2 W1_1 1.76(5) . ?
 O8_2 O2_1 1.72(5) . ?
 O8_2 O3_1 1.23(5) . ?
 O8_2 W2_1 2.51(3) . ?
 O5_2 W2_2 2.1608 . ?
 O5_2 W1_1 1.67(4) . ?
 O5_2 O1_1 1.63(7) . ?
 O7_2 W2_2 1.9489 . ?
 O2S_2 W1_2 1.8233 . ?
 O2S_2 W2_2 1.9444 . ?
 O2S_2 O3_1 1.61(5) . ?
 O2S_2 O5_1 1.18(5) . ?
 O2S_2 W2_1 0.93(2) . ?
 O4_2 W1_2 1.8439 . ?
 O2_2 W1_2 1.7911 . ?
 O2_2 W3_2 1.9169 . ?
 O2_2 O7_1 1.54(4) . ?
 O2_2 O10_1 1.38(2) . ?
 O2_2 Np1_1 1.49(2) . ?
 O3_2 W1_2 1.6632 . ?
 O3_2 O7_1 1.23(5) . ?
 O3_2 Np1_1 2.90(2) . ?
 O3_2 W2_1 1.97(2) . ?
 O7S_2 W3_2 1.9468 . ?
 O7S_2 O10_1 1.62(2) . ?
 O6S_2 W3_2 1.7649 . ?
 O6S_2 O8_1 1.19(6) . ?
 O6S_2 Np1_1 1.90(2) . ?
 O5S_2 W3_2 2.1809 . ?
 O5S_2 Np1_1 2.89(3) . ?
 O8S_2 W3_2 2.1319 . ?
 O8S_2 O9_1 1.45(5) . ?
 O8S_2 Np1_1 1.51(3) . ?
 W1_2 O5_1 2.20(5) . ?
 W1_2 O7_1 1.19(5) . ?
 W1_2 Np1_1 2.88(2) . ?
 W1_2 W2_1 1.63(2) . ?
 W2_2 W1_1 2.26(3) . ?
 W2_2 O1_1 2.14(4) . ?
 W2_2 O3_1 1.16(5) . ?
 W2_2 O5_1 2.32(5) . ?
 W2_2 W2_1 2.42(2) . ?
 W3_2 O10_1 1.06(3) . ?
 W3_2 Np1_1 1.47(3) . ?
 W1_3 O1_3 2.19864(18) . ?
 W1_3 O2_3 1.84897(15) . ?
 W1_3 O3_3 1.88360(8) . ?
 W1_3 O3_3 1.88364(11) 4_575 ?
 O3_3 W2_3 1.781(17) . ?
 O5_3 W2_3 1.966(19) . ?
 O4_3 W2_3 2.147(11) . ?
 O7_3 Np1_3 2.297(6) . ?
 O7_3 W2_3 1.806(11) . ?
 O6_3 W2_3 2.0966 . ?
 O8_3 Np1_3 2.5040 . ?
 O9_3 Np1_3 1.7390 . ?
 O10_3 Np1_3 1.7119 . ?
 W1_1 O1_1 2.15(6) . ?
 W1_1 O2_1 1.68(6) . ?
 W1_1 O3_1 1.97(4) 4_575 ?
 W1_1 O3_1 1.97(4) . ?
 O3_1 W2_1 1.79(4) . ?
 O5_1 W2_1 1.85(4) . ?
 O6_1 W2_1 2.04(4) . ?
 O7_1 Np1_1 2.35(4) . ?
 O7_1 W2_1 1.73(4) . ?
 O8_1 Np1_1 2.46(5) . ?
 O9_1 Np1_1 1.736(3) . ?
 O10_1 Np1_1 1.718(3) . ?
 W1_4 O5_4 2.31(9) . ?
 W1_4 O6_4 1.727(5) . ?
 W1_4 O7_4 1.527(5) . ?
 W1_4 O8_4 1.870(6) . ?
 O1_4 W2_4 2.223(6) . ?
 O2_4 W2_4 1.681(6) . ?
 O3_4 W2_4 1.965(6) . ?
 O4_4 W2_4 1.52(5) . ?
 W2_4 O7_4 2.208(5) . ?
 W3_4 O8_4 1.787(6) . ?
 W3_4 O9_4 2.127(6) . ?
 W3_4 O10_4 1.92(8) . ?
 W3_4 O11_4 1.82(8) . ?
 W3_4 O12_4 1.91(7) . ?

loop_
  _geom_angle_atom_site_label_1
  _geom_angle_atom_site_label_2
  _geom_angle_atom_site_label_3
  _geom_angle
  _geom_angle_site_symmetry_1
  _geom_angle_site_symmetry_3
  _geom_angle_publ_flag
 O2 W1 O1 171(2) . . ?
 O2 W1 O3 94.1(18) . . ?
 O2 W1 O3 94.1(18) . 4_575 ?
 O2 W1 O4 101.6(17) . 4_575 ?
 O2 W1 O4 101.6(17) . . ?
 O3 W1 O1 79.4(15) . . ?
 O3 W1 O1 79.4(15) 4_575 . ?
 O3 W1 O3 85(2) . 4_575 ?
 O4 W1 O1 84.4(15) . . ?
 O4 W1 O1 84.4(15) 4_575 . ?
 O4 W1 O3 88.5(16) 4_575 4_575 ?
 O4 W1 O3 163.3(16) 4_575 . ?
 O4 W1 O3 163.3(16) . 4_575 ?
 O4 W1 O3 88.5(16) . . ?
 O4 W1 O4 94(2) 4_575 . ?
 O3 W2 O9S 78.7(14) . . ?
 O6 W2 O3 85.1(16) . . ?
 O6 W2 O9S 70.7(15) . . ?
 O6 W2 O10 155.9(15) . . ?
 O6 W2 O12 85.1(16) . . ?
 O10 W2 O3 94.9(16) . . ?
 O10 W2 O9S 85.6(15) . . ?
 O10 W2 O12 86.6(16) . . ?
 O11S W2 O3 101.9(15) . . ?
 O11S W2 O6 99.8(17) . . ?
 O11S W2 O9S 170.5(16) . . ?
 O11S W2 O10 103.8(16) . . ?
 O11S W2 O12 98.3(15) . . ?
 O12 W2 O3 158.7(15) . . ?
 O12 W2 O9S 80.2(14) . . ?
 O7 W4A O15 88.3(16) . . ?
 O7 W4A O16 86.2(15) . . ?
 O7 W4A O25 162.4(16) . . ?
 O13 W4A O7 74.7(17) . . ?
 O13 W4A O15 155.6(17) . . ?
 O13 W4A O16 91.7(16) . . ?
 O13 W4A O25 108.2(16) . . ?
 O14 W4A O7 92.2(18) . . ?
 O14 W4A O13 93.6(18) . . ?
 O14 W4A O15 104.6(17) . . ?
 O14 W4A O16 173.9(16) . . ?
 O14 W4A O25 104.9(17) . . ?
 O15 W4A O16 69.5(15) . . ?
 O15 W4A O25 83.1(15) . . ?
 O25 W4A O16 76.4(14) . . ?
 O8 W5A O16 80.4(14) . . ?
 O15 W5A O8 79.8(16) . . ?
 O15 W5A O16 68.5(15) . . ?
 O15 W5A O24 92.2(17) . . ?
 O17 W5A O8 92.2(17) . . ?
 O17 W5A O15 95.7(18) . . ?
 O17 W5A O16 163.5(17) . . ?
 O17 W5A O18 109.2(18) . . ?
 O17 W5A O24 103.0(17) . . ?
 O18 W5A O8 89.7(16) . . ?
 O18 W5A O15 153.4(16) . . ?
 O18 W5A O16 85.7(15) . . ?
 O18 W5A O24 91.4(17) . . ?
 O24 W5A O8 163.5(15) . . ?
 O24 W5A O16 83.3(14) . . ?
 O12 W6 O18 86.6(16) . . ?
 O12 W6 O20 89.3(16) . . ?
 O12 W6 O21 82.6(14) . . ?
 O12 W6 O22 165.0(15) . . ?
 O18 W6 O21 82.9(14) . . ?
 O19 W6 O12 97.4(16) . . ?
 O19 W6 O18 101.4(17) . . ?
 O19 W6 O20 103.1(17) . . ?
 O19 W6 O21 175.7(17) . . ?
 O19 W6 O22 96.9(16) . . ?
 O20 W6 O18 155.5(14) . . ?
 O20 W6 O21 72.6(14) . . ?
 O22 W6 O18 86.3(16) . . ?
 O22 W6 O20 91.8(16) . . ?
 O22 W6 O21 83.5(13) . . ?
 O22 W9A O32 87.9(13) . . ?
 O22 W9A O33 83.6(14) . . ?
 O22 W9A O35 90.9(16) . . ?
 O22 W9A O42 163.0(15) . . ?
 O32 W9A O33 82.3(11) . . ?
 O34 W9A O22 98.6(15) . . ?
 O34 W9A O32 102.4(15) . . ?
 O34 W9A O33 174.8(18) . . ?
 O34 W9A O35 101.4(18) . . ?
 O34 W9A O42 98.1(15) . . ?
 O35 W9A O32 156.1(11) . . ?
 O35 W9A O33 73.8(15) . . ?
 O35 W9A O42 88.9(16) . . ?
 O42 W9A O32 85.4(13) . . ?
 O42 W9A O33 79.9(13) . . ?
 O24 W10 O30 80.9(15) . . ?
 O24 W10 O32 73.4(13) . . ?
 O24 W10 O50 150.0(18) . . ?
 O28 W10 O24 113(2) . . ?
 O28 W10 O30 83.7(19) . . ?
 O28 W10 O31 107(2) . . ?
 O28 W10 O32 157.5(17) . . ?
 O28 W10 O50 88(2) . . ?
 O31 W10 O24 103.3(17) . . ?
 O31 W10 O30 164.8(19) . . ?
 O31 W10 O32 90.9(14) . . ?
 O31 W10 O50 88.6(17) . . ?
 O32 W10 O30 76.2(11) . . ?
 O50 W10 O30 81.2(15) . . ?
 O50 W10 O32 79.0(13) . . ?
 O24 W10A O30 74.6(14) . . ?
 O24 W10A W9B 93.5(12) . . ?
 O28 W10A O24 82.8(15) . . ?
 O28 W10A O30 69.3(14) . . ?
 O28 W10A W9B 153.1(11) . . ?
 O30 W10A W9B 84.0(11) . . ?
 O31 W10A O24 95.6(17) . . ?
 O31 W10A O28 83.5(17) . . ?
 O31 W10A O30 151.9(18) . . ?
 O31 W10A O50 97.7(18) . . ?
 O31 W10A W9B 123.4(15) . . ?
 O32 W10A O24 81.9(11) . . ?
 O32 W10A O28 153.8(11) . . ?
 O32 W10A O30 86.2(10) . . ?
 O32 W10A O31 119.0(14) . . ?
 O32 W10A O50 109.3(15) . . ?
 O32 W10A W9B 12.8(4) . . ?
 O50 W10A O24 155.3(17) . . ?
 O50 W10A O28 78.1(18) . . ?
 O50 W10A O30 84.0(15) . . ?
 O50 W10A W9B 96.5(15) . . ?
 O25 W11 O26 109.7(19) . . ?
 O25 W11 O27 118(2) . . ?
 O25 W11 O28 80.4(17) . . ?
 O25 W11 O30 79.1(17) . . ?
 O25 W11 O49 144.6(18) . . ?
 O25 W11 W1_4 88.6(14) . . ?
 O26 W11 O27 117.4(19) . . ?
 O26 W11 O28 138.5(18) . . ?
 O26 W11 O30 82.2(17) . . ?
 O26 W11 O49 86.6(17) . . ?
 O26 W11 W1_4 28.5(14) . . ?
 O27 W11 O28 88.8(16) . . ?
 O27 W11 O30 142.2(16) . . ?
 O27 W11 O49 77.0(17) . . ?
 O27 W11 W1_4 115.8(13) . . ?
 O28 W11 O30 59.6(12) . . ?
 O28 W11 W1_4 155.4(9) . . ?
 O30 W11 W1_4 96.8(8) . . ?
 O49 W11 O28 67.5(13) . . ?
 O49 W11 O30 72.1(13) . . ?
 O49 W11 W1_4 114.4(10) . . ?
 O25 W11A O26 80.5(15) . . ?
 O25 W11A O30 79.8(15) . . ?
 O26 W11A O30 81.7(14) . . ?
 O27 W11A O25 97.4(18) . . ?
 O27 W11A O26 95.9(17) . . ?
 O27 W11A O28 108.9(18) . . ?
 O27 W11A O30 176.5(17) . . ?
 O28 W11A O25 88.9(16) . . ?
 O28 W11A O26 154.1(16) . . ?
 O28 W11A O30 73.2(15) . . ?
 O49 W11A O25 168.1(18) . . ?
 O49 W11A O26 92.2(17) . . ?
 O49 W11A O27 92.7(19) . . ?
 O49 W11A O28 93.8(18) . . ?
 O49 W11A O30 89.9(17) . . ?
 O44 W12A O43 71.2(15) . . ?
 O44 W12A O50 84.1(16) . . ?
 O47 W12A O43 80.1(15) . . ?
 O47 W12A O44 83.4(18) . . ?
 O47 W12A O50 161.0(18) . . ?
 O48 W12A O43 168.0(19) . . ?
 O48 W12A O44 97.9(19) . . ?
 O48 W12A O47 104.1(17) . . ?
 O48 W12A O49 104(2) . . ?
 O48 W12A O50 91.7(17) . . ?
 O49 W12A O43 86.4(16) . . ?
 O49 W12A O44 157.0(16) . . ?
 O49 W12A O47 98.4(18) . . ?
 O49 W12A O50 87.7(17) . . ?
 O50 W12A O43 82.4(14) . . ?
 O41 W13A O42 88.9(16) . . ?
 O41 W13A O43 79.3(16) . . ?
 O41 W13A O44 148.9(18) . . ?
 O41 W13A O46 92.9(15) . . ?
 O42 W13A O43 80.3(15) . . ?
 O42 W13A O44 84.0(16) . . ?
 O42 W13A O46 161.0(19) . . ?
 O44 W13A O43 69.7(15) . . ?
 O44 W13A O46 84.7(16) . . ?
 O45 W13A O41 106.6(19) . . ?
 O45 W13A O42 101.3(17) . . ?
 O45 W13A O43 173.9(15) . . ?
 O45 W13A O44 104.5(18) . . ?
 O45 W13A O46 96.3(17) . . ?
 O46 W13A O43 81.4(15) . . ?
 O46 W14 O47 91.9(18) . . ?
 O46 W14 O51 81.5(16) . . ?
 O46 W14 O53 160.3(16) . . ?
 O46 W14 O54 84.1(18) . . ?
 O47 W14 O51 76.2(17) . . ?
 O47 W14 O53 84.5(17) . . ?
 O47 W14 O54 161.0(16) . . ?
 O52 W14 O46 101.4(17) . . ?
 O52 W14 O47 97.9(19) . . ?
 O52 W14 O51 174(2) . . ?
 O52 W14 O53 98.3(17) . . ?
 O52 W14 O54 101.1(19) . . ?
 O53 W14 O51 78.8(16) . . ?
 O54 W14 O51 84.8(17) . . ?
 O54 W14 O53 93.0(17) . . ?
 O53 W15A O57 82.4(15) . . ?
 O53 W15A O58 85.6(17) . . ?
 O53 W15A O70 164.9(17) . . ?
 O58 W15A O57 73.2(15) . . ?
 O60 W15A O53 96.8(16) . . ?
 O60 W15A O57 175.0(17) . . ?
 O60 W15A O58 101.8(18) . . ?
 O60 W15A O62 98.7(19) . . ?
 O60 W15A O70 98.0(16) . . ?
 O62 W15A O53 90.8(17) . . ?
 O62 W15A O57 86.3(16) . . ?
 O62 W15A O58 159.4(17) . . ?
 O62 W15A O70 89.7(17) . . ?
 O70 W15A O57 82.6(14) . . ?
 O70 W15A O58 88.7(16) . . ?
 O54 W16 O57 82.2(15) . . ?
 O54 W16 W15B 85.4(14) . . ?
 O55 W16 O54 91.8(18) . . ?
 O55 W16 O56 99.6(19) . . ?
 O55 W16 O57 172.5(17) . . ?
 O55 W16 O58 101.0(19) . . ?
 O55 W16 O59 103.9(17) . . ?
 O55 W16 W15B 124.7(16) . . ?
 O56 W16 O54 87.7(16) . . ?
 O56 W16 O57 84.6(15) . . ?
 O56 W16 O58 158.9(18) . . ?
 O56 W16 O59 90.1(16) . . ?
 O56 W16 W15B 135.3(13) . . ?
 O57 W16 W15B 50.7(11) . . ?
 O58 W16 O54 87.2(17) . . ?
 O58 W16 O57 74.4(16) . . ?
 O58 W16 O59 89.4(16) . . ?
 O58 W16 W15B 23.7(13) . . ?
 O59 W16 O54 164.3(17) . . ?
 O59 W16 O57 82.1(14) . . ?
 O59 W16 W15B 85.3(13) . . ?
 O56 W17 O72 80.4(15) . . ?
 O76 W17 O56 87.3(15) . . ?
 O76 W17 O72 73.2(14) . . ?
 O76 W17 O79 154.0(16) . . ?
 O77 W17 O56 89.8(19) . . ?
 O77 W17 O72 170.0(18) . . ?
 O77 W17 O76 104.5(17) . . ?
 O77 W17 O78 102(2) . . ?
 O77 W17 O79 101.5(17) . . ?
 O78 W17 O56 167(2) . . ?
 O78 W17 O72 87.7(19) . . ?
 O78 W17 O76 85.2(18) . . ?
 O78 W17 O79 88.4(18) . . ?
 O79 W17 O56 94.0(16) . . ?
 O79 W17 O72 81.4(14) . . ?
 O59 W18 O72 82.9(14) . . ?
 O59 W18 O76 85.3(17) . . ?
 O73 W18 O59 99.4(17) . . ?
 O73 W18 O72 174.7(17) . . ?
 O73 W18 O74 99.7(17) . . ?
 O73 W18 O75 96.6(19) . . ?
 O73 W18 O76 100.5(17) . . ?
 O74 W18 O59 86.5(17) . . ?
 O74 W18 O72 85.2(14) . . ?
 O74 W18 O75 90(2) . . ?
 O74 W18 O76 159.1(15) . . ?
 O75 W18 O59 164.0(18) . . ?
 O75 W18 O72 81.1(17) . . ?
 O75 W18 O76 92(2) . . ?
 O76 W18 O72 74.8(14) . . ?
 O67 W19 O66 75.7(16) . . ?
 O67 W19 O68 99.6(18) . . ?
 O67 W19 O69 90(2) . . ?
 O67 W19 O70 87.1(18) . . ?
 O67 W19 O74 158.9(15) . . ?
 O68 W19 O66 175.2(17) . . ?
 O68 W19 O69 97.3(19) . . ?
 O68 W19 O70 95.8(16) . . ?
 O68 W19 O74 101.2(17) . . ?
 O69 W19 O66 81.9(17) . . ?
 O69 W19 O74 91(2) . . ?
 O70 W19 O66 84.9(14) . . ?
 O70 W19 O69 166.8(18) . . ?
 O70 W19 O74 87.2(17) . . ?
 O74 W19 O66 83.6(14) . . ?
 O62 W20 O66 83.6(16) . . ?
 O62 W20 O67 84.4(16) . . ?
 O63 W20 O62 98(2) . . ?
 O63 W20 O64 99(2) . . ?
 O63 W20 O65 107.4(19) . . ?
 O63 W20 O66 170.0(16) . . ?
 O63 W20 O67 101.9(18) . . ?
 O64 W20 O62 163(2) . . ?
 O64 W20 O66 79(2) . . ?
 O64 W20 O67 88(2) . . ?
 O65 W20 O62 89.8(18) . . ?
 O65 W20 O64 89(2) . . ?
 O65 W20 O66 82.4(16) . . ?
 O65 W20 O67 150.7(17) . . ?
 O67 W20 O66 68.4(14) . . ?
 O4 W23 O9S 76.9(14) . . ?
 O5S W23 O4 99.3(17) . . ?
 O5S W23 O6 105.6(17) . . ?
 O5S W23 O7 95.6(17) . . ?
 O5S W23 O8 99.8(17) . . ?
 O5S W23 O9S 173.6(16) . . ?
 O6 W23 O4 86.9(15) . . ?
 O6 W23 O7 158.4(16) . . ?
 O6 W23 O9S 69.4(15) . . ?
 O7 W23 O4 85.5(15) . . ?
 O7 W23 O9S 89.2(15) . . ?
 O8 W23 O4 160.5(16) . . ?
 O8 W23 O6 91.8(15) . . ?
 O8 W23 O7 88.7(16) . . ?
 O8 W23 O9S 84.5(15) . . ?
 O10 W51 O20 82.5(14) . . ?
 O10 W51 O21 81.7(14) . . ?
 O20 W51 O21 73.5(14) . . ?
 O38 W51 O10 163.1(16) . . ?
 O38 W51 O20 86.6(15) . . ?
 O38 W51 O21 82.8(15) . . ?
 O39 W51 O10 97.2(16) . . ?
 O39 W51 O20 97.9(17) . . ?
 O39 W51 O21 171.4(15) . . ?
 O39 W51 O38 97.1(17) . . ?
 O39 W51 O40 101.9(19) . . ?
 O40 W51 O10 92.3(16) . . ?
 O40 W51 O20 160.0(18) . . ?
 O40 W51 O21 86.6(17) . . ?
 O40 W51 O38 93.5(16) . . ?
 O35 W71 O33 74.1(16) . . ?
 O35 W71 O41 89.2(15) . . ?
 O36 W71 O33 81.4(15) . . ?
 O36 W71 O35 155.5(18) . . ?
 O36 W71 O41 83.8(15) . . ?
 O37 W71 O33 175.4(16) . . ?
 O37 W71 O35 102.8(19) . . ?
 O37 W71 O36 101.6(18) . . ?
 O37 W71 O38 97.1(18) . . ?
 O37 W71 O41 99.7(18) . . ?
 O38 W71 O33 86.6(15) . . ?
 O38 W71 O35 95.2(16) . . ?
 O38 W71 O36 84.7(15) . . ?
 O38 W71 O41 161.3(18) . . ?
 O41 W71 O33 77.1(16) . . ?
 O16 Se1 O9S 100.6(18) . . ?
 O16 Se1 O21 107.4(18) . . ?
 O21 Se1 O9S 99.9(17) . . ?
 O33 Se2 O30 101.6(18) . . ?
 O43 Se2 O30 100.3(19) . . ?
 O43 Se2 O33 99.8(19) . . ?
 O57 Se3 O66 99.8(19) . . ?
 O57 Se3 O72 102(2) . . ?
 O66 Se3 O72 100.1(18) . . ?
 W1 O3 W2 146(2) . . ?
 W1 O4 W23 146(2) . . ?
 W2 O6 W23 124(2) . . ?
 W4A O7 W23 138(2) . . ?
 W23 O7 W4B 130.5(19) . . ?
 W5A O8 W23 149(2) . . ?
 W23 O8 W5B 143(2) . . ?
 W23 O9S W2 95.5(14) . . ?
 Se1 O9S W2 130(2) . . ?
 Se1 O9S W23 127.9(19) . . ?
 W2 O10 W51 150(2) . . ?
 W6 O12 W2 145(2) . . ?
 W4B O13 Np1_3 151(2) . . ?
 W5A O15 W4A 127(2) . . ?
 W5B O15 W4B 131(3) . . ?
 W4A O16 W5A 94.7(14) . . ?
 Se1 O16 W4A 123.3(19) . . ?
 Se1 O16 W5A 126.7(18) . . ?
 Se1 O16 W4B 136(2) . . ?
 Se1 O16 W5B 136(2) . . ?
 W4B O16 W5B 78.8(15) . . ?
 W5A O18 W6 165(2) . . ?
 W6 O18 W5B 165(2) . . ?
 W6 O20 W51 117.6(18) . . ?
 W51 O21 W6 95.0(13) . . ?
 Se1 O21 W6 128(2) . . ?
 Se1 O21 W51 119.8(18) . . ?
 W6 O22 W9B 153(2) . . ?
 W9A O22 W6 171(2) . . ?
 W10 O24 W5A 170(2) . . ?
 W5B O24 W10A 176(2) . . ?
 W11 O25 W4A 150(2) . . ?
 W4B O25 W11A 170(3) . . ?
 W11 O26 W1_4 127(2) . . ?
 W2_3 O26 W11A 152(2) . . ?
 W10 O28 W11 124(2) . . ?
 W11A O28 W10A 120(2) . . ?
 W10 O30 W11 91.2(14) . . ?
 W11A O30 W10A 94.9(14) . . ?
 Se2 O30 W10 144(2) . . ?
 Se2 O30 W10A 127(2) . . ?
 Se2 O30 W11 113.2(17) . . ?
 Se2 O30 W11A 117.4(18) . . ?
 W10 O32 W9A 158.6(2) . . ?
 W10A O32 W9B 155.4(8) . . ?
 W9A O33 W71 93.2(15) . . ?
 W71 O33 W9B 112.3(17) . . ?
 Se2 O33 W9A 134(2) . . ?
 Se2 O33 W71 121.4(19) . . ?
 Se2 O33 W9B 117(2) . . ?
 W71 O35 W9A 118(2) . . ?
 W71 O36 W2_1 148(2) . . ?
 W1_2 O36 W71 125(2) . . ?
 W1_2 O36 W2_1 52.5(13) . . ?
 W71 O38 W51 169(2) . . ?
 W51 O40 W1_2 111(2) . . ?
 W51 O40 Np1_1 154(2) . . ?
 Np1_1 O40 W1_2 73.7(13) . . ?
 W3_2 O40A Np1_1 35(3) . . ?
 W13A O41 W71 149(2) . . ?
 W71 O41 W13B 141(2) . . ?
 W13A O42 W9A 142(2) . . ?
 W13B O42 W9B 146(3) . . ?
 W12A O43 W13A 96.2(13) . . ?
 Se2 O43 W12A 128(2) . . ?
 Se2 O43 W13A 127(2) . . ?
 Se2 O43 W12B 141(2) . . ?
 Se2 O43 W13B 136(2) . . ?
 W13B O43 W12B 62.6(14) . . ?
 W13A O44 W12A 122.4(19) . . ?
 W12B O44 W13B 117(3) . . ?
 W14 O46 W13A 142(3) . . ?
 W14 O46 W13B 124(2) . . ?
 W12A O47 W14 150(2) . . ?
 W14 O47 W12B 130(3) . . ?
 W11A O49 W12B 138(2) . . ?
 W12A O49 W11 153(2) . . ?
 W10 O50 W12A 134(2) . . ?
 W10A O50 W12B 156(2) . . ?
 W14 O53 W15B 126(2) . . ?
 W15A O53 W14 139(2) . . ?
 W14 O54 W16 138(2) . . ?
 W16 O56 W17 143(2) . . ?
 W15A O57 W16 93.1(13) . . ?
 Se3 O57 W15A 132(2) . . ?
 Se3 O57 W16 129(2) . . ?
 Se3 O57 W15B 144(2) . . ?
 W15B O57 W16 76.6(13) . . ?
 W16 O58 W15A 119.2(19) . . ?
 W15B O58 W16 121(3) . . ?
 W18 O59 W16 143(2) . . ?
 W15A O62 W20 145(2) . . ?
 W20 O62 W15B 141(2) . . ?
 W20 O64 W20 172(3) . 4_575 ?
 W20 O65 W1_3 128(2) . . ?
 W20 O65 W2_4 131(2) . . ?
 W19 O66 W20 91.7(14) . . ?
 Se3 O66 W19 133(2) . . ?
 Se3 O66 W20 117.4(18) . . ?
 W19 O67 W20 123(2) . . ?
 W19 O69 W19 170(3) . 4_575 ?
 W19 O70 W15A 141(2) . . ?
 W19 O70 W15B 154(2) . . ?
 W18 O72 W17 91.6(13) . . ?
 Se3 O72 W17 120.2(18) . . ?
 Se3 O72 W18 132(2) . . ?
 W18 O74 W19 160(2) . . ?
 W18 O75 W18 173(3) . 4_575 ?
 W18 O76 W17 120.1(19) . . ?
 W17 O78 W17 151(3) 4_575 . ?
 W17 O79 W2_2 126(2) . . ?
 W1_1 O79 W17 147(2) . . ?
 W1_1 O79 W2_2 66.1(13) . . ?
 W2_1 O81 W2_2 62.3(11) . . ?
 O22 W9B W10A 119.3(15) . . ?
 O22 W9B O33 76.2(14) . . ?
 O22 W9B O42 135(2) . . ?
 O32 W9B W10A 11.7(4) . . ?
 O32 W9B O22 109.0(16) . . ?
 O32 W9B O33 96.4(14) . . ?
 O32 W9B O34 131.9(18) . . ?
 O32 W9B O42 106.9(16) . . ?
 O33 W9B W10A 93.2(12) . . ?
 O34 W9B W10A 133.9(16) . . ?
 O34 W9B O22 86.6(17) . . ?
 O34 W9B O33 132(2) . . ?
 O34 W9B O42 88.6(17) . . ?
 O42 W9B W10A 95.1(14) . . ?
 O42 W9B O33 74.3(14) . . ?
 O43 W12B O49 73.3(15) . . ?
 O44 W12B O43 87(2) . . ?
 O44 W12B O47 102(3) . . ?
 O44 W12B O48 124(3) . . ?
 O44 W12B O49 160(2) . . ?
 O44 W12B O50 107(2) . . ?
 O44 W12B W13B 32.6(19) . . ?
 O47 W12B O43 79.3(16) . . ?
 O47 W12B O49 75.4(17) . . ?
 O47 W12B O50 145(2) . . ?
 O47 W12B W13B 96.9(18) . . ?
 O48 W12B O43 149(2) . . ?
 O48 W12B O47 93.0(19) . . ?
 O48 W12B O49 75.4(18) . . ?
 O48 W12B O50 85.9(19) . . ?
 O48 W12B W13B 156.5(19) . . ?
 O50 W12B O43 83.8(16) . . ?
 O50 W12B O49 70.7(16) . . ?
 O50 W12B W13B 97.7(16) . . ?
 W13B W12B O43 54.6(14) . . ?
 W13B W12B O49 127.8(14) . . ?
 O42 W13B O41 77.3(18) . . ?
 O42 W13B O43 93.7(19) . . ?
 O42 W13B O45 90(2) . . ?
 O42 W13B O46 152(2) . . ?
 O42 W13B W12B 110(2) . . ?
 O43 W13B O41 76.0(16) . . ?
 O43 W13B O45 152.5(19) . . ?
 O43 W13B O46 84.7(17) . . ?
 O43 W13B W12B 62.7(14) . . ?
 O44 W13B O41 166(3) . . ?
 O44 W13B O42 113(3) . . ?
 O44 W13B O43 93(3) . . ?
 O44 W13B O45 110(3) . . ?
 O44 W13B O46 95(2) . . ?
 O44 W13B W12B 30(2) . . ?
 O45 W13B O41 78.5(16) . . ?
 O45 W13B O46 79.1(17) . . ?
 O45 W13B W12B 140.2(15) . . ?
 O46 W13B O41 75.3(15) . . ?
 O46 W13B W12B 94.5(16) . . ?
 W12B W13B O41 138.3(16) . . ?
 O53 W15B W16 92.2(15) . . ?
 O53 W15B O57 79.8(16) . . ?
 O53 W15B O62 70.8(16) . . ?
 O57 W15B W16 52.7(12) . . ?
 O57 W15B O62 73.9(16) . . ?
 O58 W15B W16 35.1(18) . . ?
 O58 W15B O53 98(2) . . ?
 O58 W15B O57 88(2) . . ?
 O58 W15B O60 122(3) . . ?
 O58 W15B O62 160(2) . . ?
 O58 W15B O70 114(3) . . ?
 O60 W15B W16 156.3(16) . . ?
 O60 W15B O53 85.0(18) . . ?
 O60 W15B O57 148(2) . . ?
 O60 W15B O62 74.9(17) . . ?
 O62 W15B W16 126.3(13) . . ?
 O70 W15B W16 104.0(16) . . ?
 O70 W15B O53 144(2) . . ?
 O70 W15B O57 84.4(17) . . ?
 O70 W15B O60 91.8(19) . . ?
 O70 W15B O62 73.2(17) . . ?
 O7 W4B W5B 80.4(12) . . ?
 O13 W4B O7 56.1(14) . . ?
 O13 W4B W5B 128.6(14) . . ?
 O14 W4B O7 69.1(15) . . ?
 O14 W4B O13 73.0(17) . . ?
 O14 W4B O16 145.3(18) . . ?
 O14 W4B W5B 118.5(15) . . ?
 O15 W4B O7 75.8(16) . . ?
 O15 W4B O13 131.4(19) . . ?
 O15 W4B O14 98(2) . . ?
 O15 W4B O16 76.0(18) . . ?
 O15 W4B W5B 21.2(14) . . ?
 O16 W4B O7 76.4(15) . . ?
 O16 W4B O13 85.4(16) . . ?
 O16 W4B W5B 56.4(12) . . ?
 O25 W4B O7 170(2) . . ?
 O25 W4B O13 117(2) . . ?
 O25 W4B O14 118(2) . . ?
 O25 W4B O15 110(2) . . ?
 O25 W4B O16 96(2) . . ?
 O25 W4B W5B 101.6(18) . . ?
 O8 W5B O16 77.0(17) . . ?
 O8 W5B O18 75.2(17) . . ?
 O8 W5B O24 145(2) . . ?
 O8 W5B W4B 92.7(15) . . ?
 O15 W5B O8 91(2) . . ?
 O15 W5B O16 71(2) . . ?
 O15 W5B O17 124(3) . . ?
 O15 W5B O18 143(2) . . ?
 O15 W5B O24 103(2) . . ?
 O15 W5B W4B 27.6(18) . . ?
 O16 W5B W4B 44.8(11) . . ?
 O17 W5B O8 95(2) . . ?
 O17 W5B O16 164(2) . . ?
 O17 W5B O18 91(2) . . ?
 O17 W5B O24 102(2) . . ?
 O17 W5B W4B 151(2) . . ?
 O18 W5B O16 73.1(15) . . ?
 O18 W5B W4B 117.7(15) . . ?
 O24 W5B O16 78.1(16) . . ?
 O24 W5B O18 74.5(17) . . ?
 O24 W5B W4B 86.4(15) . . ?
 W2_2 O8_2 W2_1 62.0(6) . . ?
 W1_1 O8_2 W2_2 70.1(15) . . ?
 W1_1 O8_2 W2_1 119.4(14) . . ?
 O2_1 O8_2 W2_2 128(3) . . ?
 O2_1 O8_2 W1_1 58(2) . . ?
 O2_1 O8_2 W2_1 152(2) . . ?
 O3_1 O8_2 W2_2 26(2) . . ?
 O3_1 O8_2 W1_1 80(3) . . ?
 O3_1 O8_2 O2_1 134(4) . . ?
 O3_1 O8_2 W2_1 42(2) . . ?
 W1_1 O5_2 W2_2 71.0(12) . . ?
 O1_1 O5_2 W2_2 67.1(13) . . ?
 O1_1 O5_2 W1_1 81(2) . . ?
 W1_2 O2S_2 W2_2 171.9 . . ?
 O3_1 O2S_2 W1_2 138.3(17) . . ?
 O3_1 O2S_2 W2_2 36.7(17) . . ?
 O5_1 O2S_2 W1_2 91(2) . . ?
 O5_1 O2S_2 W2_2 93(2) . . ?
 O5_1 O2S_2 O3_1 129(3) . . ?
 W2_1 O2S_2 W1_2 62.9(13) . . ?
 W2_1 O2S_2 W2_2 109.0(13) . . ?
 W2_1 O2S_2 O3_1 85(2) . . ?
 W2_1 O2S_2 O5_1 121(3) . . ?
 W1_2 O2_2 W3_2 171.6 . . ?
 O7_1 O2_2 W1_2 41.1(18) . . ?
 O7_1 O2_2 W3_2 136.8(18) . . ?
 O10_1 O2_2 W1_2 150.5(11) . . ?
 O10_1 O2_2 W3_2 32.6(11) . . ?
 O10_1 O2_2 O7_1 168(2) . . ?
 O10_1 O2_2 Np1_1 73.6(9) . . ?
 Np1_1 O2_2 W1_2 122.8(11) . . ?
 Np1_1 O2_2 W3_2 49.0(11) . . ?
 Np1_1 O2_2 O7_1 102(2) . . ?
 W1_2 O3_2 Np1_1 72.7(5) . . ?
 W1_2 O3_2 W2_1 52.3(8) . . ?
 O7_1 O3_2 W1_2 46(2) . . ?
 O7_1 O3_2 Np1_1 52(2) . . ?
 O7_1 O3_2 W2_1 60(2) . . ?
 W2_1 O3_2 Np1_1 111.2(8) . . ?
 O10_1 O7S_2 W3_2 33.0(9) . . ?
 W3_2 O6S_2 Np1_1 46.9(8) . . ?
 O8_1 O6S_2 W3_2 143(3) . . ?
 O8_1 O6S_2 Np1_1 103(3) . . ?
 W3_2 O5S_2 Np1_1 29.7(5) . . ?
 O9_1 O8S_2 W3_2 114.3(16) . . ?
 O9_1 O8S_2 Np1_1 71.9(19) . . ?
 Np1_1 O8S_2 W3_2 43.4(11) . . ?
 O36 W1_2 O40 107.6(17) . . ?
 O36 W1_2 O2S_2 87.8(14) . . ?
 O36 W1_2 O4_2 89(2) . . ?
 O36 W1_2 O2_2 172.7(16) . . ?
 O36 W1_2 O5_1 82.5(19) . . ?
 O36 W1_2 Np1_1 152.5(18) . . ?
 O40 W1_2 Np1_1 51.2(11) . . ?
 O2S_2 W1_2 O40 164.4(12) . . ?
 O2S_2 W1_2 O4_2 85.9 . . ?
 O2S_2 W1_2 O5_1 32.6(13) . . ?
 O2S_2 W1_2 Np1_1 114.9(6) . . ?
 O4_2 W1_2 O40 92.0(16) . . ?
 O4_2 W1_2 O5_1 53.9(13) . . ?
 O4_2 W1_2 Np1_1 107.1(5) . . ?
 O2_2 W1_2 O40 66.4(12) . . ?
 O2_2 W1_2 O2S_2 98.1 . . ?
 O2_2 W1_2 O4_2 87.1 . . ?
 O2_2 W1_2 O5_1 100.1(14) . . ?
 O2_2 W1_2 Np1_1 25.7(5) . . ?
 O3_2 W1_2 O36 89(2) . . ?
 O3_2 W1_2 O40 87.0(16) . . ?
 O3_2 W1_2 O2S_2 95.6 . . ?
 O3_2 W1_2 O4_2 177.74(6) . . ?
 O3_2 W1_2 O2_2 94.4 . . ?
 O3_2 W1_2 O5_1 127.4(13) . . ?
 O3_2 W1_2 Np1_1 73.8(5) . . ?
 O5_1 W1_2 O40 145(2) . . ?
 O5_1 W1_2 Np1_1 125.0(14) . . ?
 O7_1 W1_2 O36 128(3) . . ?
 O7_1 W1_2 O40 98(2) . . ?
 O7_1 W1_2 O2S_2 73(2) . . ?
 O7_1 W1_2 O4_2 135(2) . . ?
 O7_1 W1_2 O2_2 58(2) . . ?
 O7_1 W1_2 O3_2 47(2) . . ?
 O7_1 W1_2 O5_1 101(3) . . ?
 O7_1 W1_2 Np1_1 52(2) . . ?
 O7_1 W1_2 W2_1 74(2) . . ?
 W2_1 W1_2 O36 66.8(13) . . ?
 W2_1 W1_2 O40 160(2) . . ?
 W2_1 W1_2 O2S_2 30.7(8) . . ?
 W2_1 W1_2 O4_2 107.1(10) . . ?
 W2_1 W1_2 O2_2 120.3(9) . . ?
 W2_1 W1_2 O3_2 73.6(10) . . ?
 W2_1 W1_2 O5_1 55.4(13) . . ?
 W2_1 W1_2 Np1_1 125.8(13) . . ?
 O79 W2_2 O81 101.4(17) . . ?
 O79 W2_2 W1_1 48.3(12) . . ?
 O79 W2_2 O5_1 170(2) . . ?
 O79 W2_2 W2_1 127.3(18) . . ?
 O8_2 W2_2 O79 63.7(16) . . ?
 O8_2 W2_2 O81 79.6(14) . . ?
 O8_2 W2_2 O5_2 76.2 . . ?
 O8_2 W2_2 W1_1 47.1(14) . . ?
 O8_2 W2_2 O1_1 105(2) . . ?
 O8_2 W2_2 O5_1 111.6(13) . . ?
 O8_2 W2_2 W2_1 66.5(7) . . ?
 O5_2 W2_2 O79 88.7(14) . . ?
 O5_2 W2_2 O81 146.2(12) . . ?
 O5_2 W2_2 W1_1 44.4(10) . . ?
 O5_2 W2_2 O5_1 98.7(12) . . ?
 O5_2 W2_2 W2_1 95.5(6) . . ?
 O7_2 W2_2 O79 116.0(17) . . ?
 O7_2 W2_2 O81 107.7(14) . . ?
 O7_2 W2_2 O8_2 172.3 . . ?
 O7_2 W2_2 O5_2 96.1 . . ?
 O7_2 W2_2 W1_1 126.3(14) . . ?
 O7_2 W2_2 O1_1 68(2) . . ?
 O7_2 W2_2 O5_1 69.9(13) . . ?
 O7_2 W2_2 W2_1 115.6(7) . . ?
 O2S_2 W2_2 O79 145.5(17) . . ?
 O2S_2 W2_2 O81 68.4(10) . . ?
 O2S_2 W2_2 O8_2 81.8 . . ?
 O2S_2 W2_2 O5_2 84.9 . . ?
 O2S_2 W2_2 O7_2 98.4 . . ?
 O2S_2 W2_2 W1_1 109.2(8) . . ?
 O2S_2 W2_2 O1_1 121.9(15) . . ?
 O2S_2 W2_2 O5_1 30.6(12) . . ?
 O2S_2 W2_2 W2_1 21.4(5) . . ?
 W1_1 W2_2 O81 124.9(17) . . ?
 W1_1 W2_2 O5_1 135.7(15) . . ?
 W1_1 W2_2 W2_1 104.8(12) . . ?
 O1_1 W2_2 O79 73(2) . . ?
 O1_1 W2_2 O81 168.8(18) . . ?
 O1_1 W2_2 O5_2 44.6(16) . . ?
 O1_1 W2_2 W1_1 58.2(17) . . ?
 O1_1 W2_2 O5_1 117(2) . . ?
 O1_1 W2_2 W2_1 138.4(16) . . ?
 O3_1 W2_2 O79 90(3) . . ?
 O3_1 W2_2 O81 79(3) . . ?
 O3_1 W2_2 O8_2 27(2) . . ?
 O3_1 W2_2 O5_2 69(3) . . ?
 O3_1 W2_2 O7_2 150(2) . . ?
 O3_1 W2_2 O2S_2 56(2) . . ?
 O3_1 W2_2 W1_1 60(3) . . ?
 O3_1 W2_2 O1_1 110(3) . . ?
 O3_1 W2_2 O5_1 86(3) . . ?
 O3_1 W2_2 W2_1 45(2) . . ?
 O5_1 W2_2 O81 68.9(16) . . ?
 O5_1 W2_2 W2_1 45.8(12) . . ?
 W2_1 W2_2 O81 52.8(10) . . ?
 O40A W3_2 O2_2 142(8) . . ?
 O40A W3_2 O7S_2 119(8) . . ?
 O40A W3_2 O5S_2 80(7) . . ?
 O40A W3_2 O8S_2 59(8) . . ?
 O2_2 W3_2 O7S_2 96.8 . . ?
 O2_2 W3_2 O5S_2 84.8 . . ?
 O2_2 W3_2 O8S_2 83.3 . . ?
 O7S_2 W3_2 O5S_2 94.8 . . ?
 O7S_2 W3_2 O8S_2 172.2 . . ?
 O6S_2 W3_2 O40A 93(7) . . ?
 O6S_2 W3_2 O2_2 97.0 . . ?
 O6S_2 W3_2 O7S_2 94.5 . . ?
 O6S_2 W3_2 O5S_2 170.3 . . ?
 O6S_2 W3_2 O8S_2 93.3 . . ?
 O8S_2 W3_2 O5S_2 77.4 . . ?
 O10_1 W3_2 O40A 173(8) . . ?
 O10_1 W3_2 O2_2 44.4(11) . . ?
 O10_1 W3_2 O7S_2 56.2(13) . . ?
 O10_1 W3_2 O6S_2 83.1(13) . . ?
 O10_1 W3_2 O5S_2 104.5(12) . . ?
 O10_1 W3_2 O8S_2 126.1(12) . . ?
 O10_1 W3_2 Np1_1 84.0(15) . . ?
 Np1_1 W3_2 O40A 100(8) . . ?
 Np1_1 W3_2 O2_2 50.0(8) . . ?
 Np1_1 W3_2 O7S_2 139.5(11) . . ?
 Np1_1 W3_2 O6S_2 71.6(9) . . ?
 Np1_1 W3_2 O5S_2 102.9(10) . . ?
 Np1_1 W3_2 O8S_2 45.0(12) . . ?
 O65 W1_3 O65 109(2) 4_575 . ?
 O65 W1_3 O1_3 92.7(11) 4_575 . ?
 O65 W1_3 O1_3 92.7(11) . . ?
 O2_3 W1_3 O65 85.4(11) . . ?
 O2_3 W1_3 O1_3 176.724(1) . . ?
 O2_3 W1_3 O3_3 88.031(5) . . ?
 O3_3 W1_3 O65 81.7(10) . . ?
 O3_3 W1_3 O65 167.3(11) 4_575 . ?
 O3_3 W1_3 O1_3 94.337(3) . . ?
 O3_3 W1_3 O1_3 94.336(3) 4_575 . ?
 W2_3 O3_3 W1_3 174.4(4) . . ?
 W2_3 O7_3 Np1_3 154.2(9) . . ?
 O13 Np1_3 O13 112.0(19) 4_575 . ?
 O7_3 Np1_3 O13 83.1(12) . . ?
 O7_3 Np1_3 O13 140.0(9) 4_575 . ?
 O7_3 Np1_3 O7_3 64.6(6) 4_575 . ?
 O7_3 Np1_3 O8_3 146.2(4) 4_575 . ?
 O7_3 Np1_3 O8_3 146.2(5) . . ?
 O8_3 Np1_3 O13 63.2(9) . . ?
 O9_3 Np1_3 O13 70.5(12) . . ?
 O9_3 Np1_3 O7_3 81.4(4) . . ?
 O9_3 Np1_3 O8_3 89.7 . . ?
 O10_3 Np1_3 O13 108.5(11) . . ?
 O10_3 Np1_3 O7_3 100.5(4) . . ?
 O10_3 Np1_3 O8_3 88.2 . . ?
 O10_3 Np1_3 O9_3 177.8(4) . . ?
 O26 W2_3 O5_3 86.7(14) . . ?
 O26 W2_3 O4_3 88.3(12) . . ?
 O26 W2_3 O6_3 92.6(13) . . ?
 O3_3 W2_3 O26 161.4(13) . . ?
 O3_3 W2_3 O5_3 91.7(8) . . ?
 O3_3 W2_3 O4_3 73.8(4) . . ?
 O3_3 W2_3 O7_3 100.8(8) . . ?
 O3_3 W2_3 O6_3 86.3(10) . . ?
 O5_3 W2_3 O4_3 71.2(5) . . ?
 O5_3 W2_3 O6_3 171.9(7) . . ?
 O7_3 W2_3 O26 97.6(13) . . ?
 O7_3 W2_3 O5_3 101.5(7) . . ?
 O7_3 W2_3 O4_3 170.4(11) . . ?
 O7_3 W2_3 O6_3 86.6(4) . . ?
 O6_3 W2_3 O4_3 100.7(8) . . ?
 O79 W1_1 O79 93(2) 4_575 . ?
 O79 W1_1 W2_2 65.6(12) . . ?
 O79 W1_1 W2_2 135.1(14) 4_575 . ?
 O79 W1_1 O1_1 80.9(15) 4_575 . ?
 O79 W1_1 O1_1 80.9(15) . . ?
 O79 W1_1 O3_1 83.5(16) . . ?
 O79 W1_1 O3_1 165.2(18) 4_575 . ?
 O79 W1_1 O3_1 165.2(18) . 4_575 ?
 O79 W1_1 O3_1 83.5(16) 4_575 4_575 ?
 O8_2 W1_1 O79 79.9(15) . . ?
 O8_2 W1_1 O79 155.2(14) . 4_575 ?
 O8_2 W1_1 W2_2 62.7(9) . . ?
 O8_2 W1_1 O1_1 120.6(12) . . ?
 O8_2 W1_1 O3_1 37.9(15) . . ?
 O8_2 W1_1 O3_1 109.3(15) . 4_575 ?
 O5_2 W1_1 O79 103.0(14) . 4_575 ?
 O5_2 W1_1 O79 122.4(18) . . ?
 O5_2 W1_1 O8_2 101.0(10) . . ?
 O5_2 W1_1 W2_2 64.6(11) . . ?
 O5_2 W1_1 O1_1 48.7(19) . . ?
 O5_2 W1_1 O2_1 132(2) . . ?
 O5_2 W1_1 O3_1 67.9(15) . . ?
 O5_2 W1_1 O3_1 45.7(17) . 4_575 ?
 O1_1 W1_1 W2_2 58.1(10) . . ?
 O2_1 W1_1 O79 98.6(17) . . ?
 O2_1 W1_1 O79 98.6(17) . 4_575 ?
 O2_1 W1_1 O8_2 59.8(13) . . ?
 O2_1 W1_1 W2_2 122.2(11) . . ?
 O2_1 W1_1 O1_1 179(2) . . ?
 O2_1 W1_1 O3_1 96.1(17) . 4_575 ?
 O2_1 W1_1 O3_1 96.1(18) . . ?
 O3_1 W1_1 W2_2 31.0(13) . . ?
 O3_1 W1_1 W2_2 107.7(13) 4_575 . ?
 O3_1 W1_1 O1_1 84.4(16) 4_575 . ?
 O3_1 W1_1 O1_1 84.4(16) . . ?
 O3_1 W1_1 O3_1 97(2) 4_575 . ?
 O5_2 O1_1 W2_2 68(2) . . ?
 O5_2 O1_1 W1_1 50(2) . . ?
 W2_2 O1_1 W1_1 63.7(17) . . ?
 W1_1 O2_1 O8_2 62(2) . . ?
 O8_2 O3_1 O2S_2 141(4) . . ?
 O8_2 O3_1 W1_1 62(3) . . ?
 O8_2 O3_1 W2_1 111(3) . . ?
 O2S_2 O3_1 W1_1 147(3) . . ?
 O2S_2 O3_1 W2_1 31.3(11) . . ?
 W2_2 O3_1 O8_2 127(4) . . ?
 W2_2 O3_1 O2S_2 87(3) . . ?
 W2_2 O3_1 W1_1 89(3) . . ?
 W2_2 O3_1 W2_1 108(3) . . ?
 W2_1 O3_1 W1_1 161(3) . . ?
 O2S_2 O5_1 W1_2 56(2) . . ?
 O2S_2 O5_1 W2_2 56.7(19) . . ?
 O2S_2 O5_1 W2_1 25.7(16) . . ?
 W1_2 O5_1 W2_2 112(2) . . ?
 W2_1 O5_1 W1_2 46.5(12) . . ?
 W2_1 O5_1 W2_2 69.7(16) . . ?
 O2_2 O7_1 Np1_1 38.2(12) . . ?
 O2_2 O7_1 W2_1 130(3) . . ?
 O3_2 O7_1 O2_2 133(3) . . ?
 O3_2 O7_1 Np1_1 104(3) . . ?
 O3_2 O7_1 W2_1 82(2) . . ?
 W1_2 O7_1 O2_2 81(3) . . ?
 W1_2 O7_1 O3_2 87(3) . . ?
 W1_2 O7_1 Np1_1 104(2) . . ?
 W1_2 O7_1 W2_1 65(2) . . ?
 W2_1 O7_1 Np1_1 167(2) . . ?
 O6S_2 O8_1 Np1_1 49(2) . . ?
 O8S_2 O9_1 Np1_1 55.6(10) . . ?
 O2_2 O10_1 O7S_2 149.5(18) . . ?
 O2_2 O10_1 Np1_1 56.2(9) . . ?
 O7S_2 O10_1 Np1_1 148.0(14) . . ?
 W3_2 O10_1 O2_2 103.0(18) . . ?
 W3_2 O10_1 O7S_2 90.8(16) . . ?
 W3_2 O10_1 Np1_1 58.1(15) . . ?
 O40 Np1_1 O40 140.4(19) . 4_575 ?
 O40 Np1_1 O40A 12(5) 4_575 . ?
 O40 Np1_1 O40A 150(5) . . ?
 O40 Np1_1 O7_1 143.8(14) 4_575 . ?
 O40 Np1_1 O7_1 75.8(14) 4_575 4_575 ?
 O40 Np1_1 O7_1 75.8(14) . . ?
 O40 Np1_1 O7_1 143.8(14) . 4_575 ?
 O40 Np1_1 O8_1 70.2(10) 4_575 . ?
 O40 Np1_1 O8_1 70.2(10) . . ?
 O2_2 Np1_1 O40 73.8(13) . . ?
 O2_2 Np1_1 O40 132.7(14) . 4_575 ?
 O2_2 Np1_1 O40A 121(5) . . ?
 O2_2 Np1_1 O6S_2 108.2(16) . . ?
 O2_2 Np1_1 O8S_2 128.4(17) . . ?
 O2_2 Np1_1 O7_1 78.5(13) . 4_575 ?
 O2_2 Np1_1 O7_1 39.8(13) . . ?
 O2_2 Np1_1 O8_1 126.5(13) . . ?
 O2_2 Np1_1 O9_1 128.3(8) . . ?
 O2_2 Np1_1 O10_1 50.2(8) . . ?
 O6S_2 Np1_1 O40 64.6(15) . 4_575 ?
 O6S_2 Np1_1 O40 80.1(15) . . ?
 O6S_2 Np1_1 O40A 70(5) . . ?
 O6S_2 Np1_1 O7_1 131.4(15) . 4_575 ?
 O6S_2 Np1_1 O7_1 144.5(15) . . ?
 O6S_2 Np1_1 O8_1 28.2(16) . . ?
 O8S_2 Np1_1 O40 143(2) . . ?
 O8S_2 Np1_1 O40 51.0(17) . 4_575 ?
 O8S_2 Np1_1 O40A 52(5) . . ?
 O8S_2 Np1_1 O6S_2 112.4(12) . . ?
 O8S_2 Np1_1 O7_1 50.9(17) . 4_575 ?
 O8S_2 Np1_1 O7_1 102.5(14) . . ?
 O8S_2 Np1_1 O8_1 103.8(13) . . ?
 O8S_2 Np1_1 O9_1 52.5(17) . . ?
 O8S_2 Np1_1 O10_1 126.9(17) . . ?
 W3_2 Np1_1 O40 124.0(16) . . ?
 W3_2 Np1_1 O40 53.8(15) . 4_575 ?
 W3_2 Np1_1 O40A 45(5) . . ?
 W3_2 Np1_1 O2_2 80.9(12) . . ?
 W3_2 Np1_1 O6S_2 61.5(9) . . ?
 W3_2 Np1_1 O8S_2 91.6(17) . . ?
 W3_2 Np1_1 O7_1 112.8(13) . . ?
 W3_2 Np1_1 O7_1 72.8(15) . 4_575 ?
 W3_2 Np1_1 O8_1 87.7(14) . . ?
 W3_2 Np1_1 O9_1 142.3(11) . . ?
 W3_2 Np1_1 O10_1 37.9(11) . . ?
 O7_1 Np1_1 O40A 133(5) . . ?
 O7_1 Np1_1 O40A 66(5) 4_575 . ?
 O7_1 Np1_1 O7_1 68(2) 4_575 . ?
 O7_1 Np1_1 O8_1 146.0(10) 4_575 . ?
 O7_1 Np1_1 O8_1 146.0(10) . . ?
 O8_1 Np1_1 O40A 80(5) . . ?
 O9_1 Np1_1 O40 90.3(11) . . ?
 O9_1 Np1_1 O40 90.3(11) . 4_575 ?
 O9_1 Np1_1 O40A 98(5) . . ?
 O9_1 Np1_1 O6S_2 117.1(10) . . ?
 O9_1 Np1_1 O7_1 89.0(11) . . ?
 O9_1 Np1_1 O7_1 89.0(10) . 4_575 ?
 O9_1 Np1_1 O8_1 90.2(13) . . ?
 O10_1 Np1_1 O40 90.4(11) . . ?
 O10_1 Np1_1 O40 90.4(11) . 4_575 ?
 O10_1 Np1_1 O40A 83(5) . . ?
 O10_1 Np1_1 O6S_2 64.8(10) . . ?
 O10_1 Np1_1 O7_1 89.5(11) . 4_575 ?
 O10_1 Np1_1 O7_1 89.5(11) . . ?
 O10_1 Np1_1 O8_1 91.7(13) . . ?
 O10_1 Np1_1 O9_1 178.10(18) . . ?
 O36 W2_1 O81 79.4(14) . . ?
 O36 W2_1 O8_2 143.9(15) . . ?
 O36 W2_1 O3_2 78.0(17) . . ?
 O36 W2_1 W2_2 137.1(14) . . ?
 O36 W2_1 O6_1 91.5(17) . . ?
 O81 W2_1 O8_2 78.1(12) . . ?
 O81 W2_1 W2_2 64.9(12) . . ?
 O2S_2 W2_1 O36 121.7(18) . . ?
 O2S_2 W2_1 O81 100.8(16) . . ?
 O2S_2 W2_1 O8_2 90.2(17) . . ?
 O2S_2 W2_1 O3_2 121.5(16) . . ?
 O2S_2 W2_1 W1_2 86.4(14) . . ?
 O2S_2 W2_1 W2_2 49.6(11) . . ?
 O2S_2 W2_1 O3_1 63.8(19) . . ?
 O2S_2 W2_1 O5_1 33(2) . . ?
 O2S_2 W2_1 O6_1 146.6(19) . . ?
 O2S_2 W2_1 O7_1 83.5(18) . . ?
 O3_2 W2_1 O81 137.7(13) . . ?
 O3_2 W2_1 O8_2 100.7(12) . . ?
 O3_2 W2_1 W2_2 144.8(15) . . ?
 O3_2 W2_1 O6_1 57.9(14) . . ?
 W1_2 W2_1 O36 60.7(13) . . ?
 W1_2 W2_1 O81 135.9(13) . . ?
 W1_2 W2_1 O8_2 145.8(15) . . ?
 W1_2 W2_1 O3_2 54.0(7) . . ?
 W1_2 W2_1 W2_2 135.9(13) . . ?
 W1_2 W2_1 O3_1 140.1(15) . . ?
 W1_2 W2_1 O5_1 78.1(17) . . ?
 W1_2 W2_1 O6_1 109.9(16) . . ?
 W1_2 W2_1 O7_1 41.6(16) . . ?
 W2_2 W2_1 O8_2 51.5(5) . . ?
 O3_1 W2_1 O36 157.8(17) . . ?
 O3_1 W2_1 O81 78.4(17) . . ?
 O3_1 W2_1 O8_2 27.1(17) . . ?
 O3_1 W2_1 O3_2 119.0(19) . . ?
 O3_1 W2_1 W2_2 27.3(15) . . ?
 O3_1 W2_1 O5_1 88.3(19) . . ?
 O3_1 W2_1 O6_1 86.9(18) . . ?
 O5_1 W2_1 O36 90.3(18) . . ?
 O5_1 W2_1 O81 84.5(17) . . ?
 O5_1 W2_1 O8_2 115.1(16) . . ?
 O5_1 W2_1 O3_2 130.5(15) . . ?
 O5_1 W2_1 W2_2 64.5(15) . . ?
 O5_1 W2_1 O6_1 171.6(17) . . ?
 O6_1 W2_1 O81 87.7(16) . . ?
 O6_1 W2_1 O8_2 59.8(15) . . ?
 O6_1 W2_1 W2_2 109.1(14) . . ?
 O7_1 W2_1 O36 96.5(17) . . ?
 O7_1 W2_1 O81 175.2(17) . . ?
 O7_1 W2_1 O8_2 104.2(16) . . ?
 O7_1 W2_1 O3_2 38.0(16) . . ?
 O7_1 W2_1 W2_2 119.9(16) . . ?
 O7_1 W2_1 O3_1 105.6(19) . . ?
 O7_1 W2_1 O5_1 98.1(19) . . ?
 O7_1 W2_1 O6_1 89.9(18) . . ?
 O26 W1_4 W11 24.8(12) . . ?
 O26 W1_4 O5_4 82(3) . . ?
 O26 W1_4 O8_4 158.5(13) . . ?
 O5_4 W1_4 W11 67(2) . . ?
 O6_4 W1_4 W11 110.8(3) . . ?
 O6_4 W1_4 O26 93.6(13) . . ?
 O6_4 W1_4 O5_4 172(2) . . ?
 O6_4 W1_4 O8_4 101.8(3) . . ?
 O7_4 W1_4 W11 97.9(3) . . ?
 O7_4 W1_4 O26 84.2(11) . . ?
 O7_4 W1_4 O5_4 72(2) . . ?
 O7_4 W1_4 O6_4 101.5(3) . . ?
 O7_4 W1_4 O8_4 107.0(3) . . ?
 O8_4 W1_4 W11 133.7(3) . . ?
 O8_4 W1_4 O5_4 84(2) . . ?
 O65 W2_4 O1_4 84.1(13) . . ?
 O65 W2_4 O3_4 75.1(12) . . ?
 O65 W2_4 O7_4 151.4(12) . . ?
 O2_4 W2_4 O65 94.0(12) . . ?
 O2_4 W2_4 O1_4 67.3(2) . . ?
 O2_4 W2_4 O3_4 154.4(4) . . ?
 O2_4 W2_4 O7_4 97.5(3) . . ?
 O3_4 W2_4 O1_4 88.4(2) . . ?
 O3_4 W2_4 O7_4 83.4(2) . . ?
 O4_4 W2_4 O65 109(2) . . ?
 O4_4 W2_4 O1_4 164.6(17) . . ?
 O4_4 W2_4 O2_4 117.9(19) . . ?
 O4_4 W2_4 O3_4 87.6(19) . . ?
 O4_4 W2_4 O7_4 88.2(17) . . ?
 O7_4 W2_4 O1_4 76.52(19) . . ?
 O8_4 W3_4 O9_4 89.2(2) . . ?
 O8_4 W3_4 O10_4 93(2) . . ?
 O8_4 W3_4 O11_4 109(3) . . ?
 O8_4 W3_4 O12_4 86(2) . . ?
 O10_4 W3_4 O9_4 82(2) . . ?
 O11_4 W3_4 O9_4 80(3) . . ?
 O11_4 W3_4 O10_4 151(3) . . ?
 O11_4 W3_4 O12_4 111(4) . . ?
 O12_4 W3_4 O9_4 169(2) . . ?
 O12_4 W3_4 O10_4 88(3) . . ?
 W1_4 O7_4 W2_4 167.5(3) . . ?
 W3_4 O8_4 W1_4 174.2(2) . . ?

loop_
  _geom_torsion_atom_site_label_1
  _geom_torsion_atom_site_label_2
  _geom_torsion_atom_site_label_3
  _geom_torsion_atom_site_label_4
  _geom_torsion
  _geom_torsion_site_symmetry_1
  _geom_torsion_site_symmetry_2
  _geom_torsion_site_symmetry_3
  _geom_torsion_site_symmetry_4
  _geom_torsion_publ_flag
 W10A O32 W9B O22 152.2(16) . . . . ?
 W10A O32 W9B O33 75(2) . . . . ?
 W10A O32 W9B O34 -105(2) . . . . ?
 W10A O32 W9B O42 -1(3) . . . . ?
 W11 O26 W1_4 O5_4 -50(3) . . . . ?
 W11 O26 W1_4 O6_4 136(3) . . . . ?
 W11 O26 W1_4 O7_4 -123(3) . . . . ?
 W11 O26 W1_4 O8_4 0(6) . . . . ?
 W11 W1_4 O7_4 W2_4 -40.1(12) . . . . ?
 W16 O58 W15B O53 -82(3) . . . . ?
 W16 O58 W15B O57 -2(3) . . . . ?
 W16 O58 W15B O60 -171.1(19) . . . . ?
 W16 O58 W15B O62 -26(9) . . . . ?
 W16 O58 W15B O70 81(3) . . . . ?
 W17 O79 W1_1 O79 19(5) . . . 4_575 ?
 W17 O79 W1_1 O8_2 176(4) . . . . ?
 W17 O79 W1_1 O5_2 -88(4) . . . . ?
 W17 O79 W1_1 W2_2 -120(4) . . . . ?
 W17 O79 W1_1 O1_1 -61(4) . . . . ?
 W17 O79 W1_1 O2_1 119(4) . . . . ?
 W17 O79 W1_1 O3_1 -146(4) . . . . ?
 W17 O79 W1_1 O3_1 -54(8) . . . 4_575 ?
 W71 O36 W1_2 O40 -61(3) . . . . ?
 W71 O36 W1_2 O2S_2 117(2) . . . . ?
 W71 O36 W1_2 O4_2 31(2) . . . . ?
 W71 O36 W1_2 O3_2 -147(2) . . . . ?
 W71 O36 W1_2 O5_1 85(3) . . . . ?
 W71 O36 W1_2 O7_1 -176(3) . . . . ?
 W71 O36 W1_2 Np1_1 -96(5) . . . . ?
 W71 O36 W1_2 W2_1 140(3) . . . . ?
 W71 O36 W2_1 O81 63(4) . . . . ?
 W71 O36 W2_1 O8_2 116(4) . . . . ?
 W71 O36 W2_1 O2S_2 -33(4) . . . . ?
 W71 O36 W2_1 O3_2 -153(4) . . . . ?
 W71 O36 W2_1 W1_2 -97(4) . . . . ?
 W71 O36 W2_1 W2_2 30(5) . . . . ?
 W71 O36 W2_1 O3_1 65(7) . . . . ?
 W71 O36 W2_1 O5_1 -21(4) . . . . ?
 W71 O36 W2_1 O6_1 151(4) . . . . ?
 W71 O36 W2_1 O7_1 -119(4) . . . . ?
 O1 W1 O3 W2 108(4) . . . . ?
 O1 W1 O4 W23 -94(4) . . . . ?
 O2 W1 O3 W2 -78(4) . . . . ?
 O2 W1 O4 W23 79(4) . . . . ?
 O3 W1 O3 W2 -172(3) 4_575 . . . ?
 O3 W1 O4 W23 -81(7) 4_575 . . . ?
 O3 W1 O4 W23 -15(4) . . . . ?
 O3 W2 O6 W23 74(2) . . . . ?
 O3 W2 O10 W51 -134(4) . . . . ?
 O4 W1 O3 W2 122(5) 4_575 . . . ?
 O4 W1 O3 W2 23(4) . . . . ?
 O4 W1 O4 W23 -178(2) 4_575 . . . ?
 O6 W2 O10 W51 -45(7) . . . . ?
 O8 W5A O15 W4A 76(2) . . . . ?
 O8 W5A O18 W6 -42(8) . . . . ?
 O8 W5A O24 W10 -48(16) . . . . ?
 O9S W2 O6 W23 -5.9(19) . . . . ?
 O9S W2 O10 W51 -55(4) . . . . ?
 O9S Se1 O16 W4A 72(2) . . . . ?
 O9S Se1 O16 W5A -55(3) . . . . ?
 O9S Se1 O16 W4B 87(3) . . . . ?
 O9S Se1 O16 W5B -45(3) . . . . ?
 O9S Se1 O21 W6 50(2) . . . . ?
 O9S Se1 O21 W51 -75(2) . . . . ?
 O10 W2 O6 W23 -17(5) . . . . ?
 O10 W51 O40 W1_2 -180(2) . . . . ?
 O10 W51 O40 Np1_1 84(5) . . . . ?
 O11S W2 O6 W23 175(2) . . . . ?
 O11S W2 O10 W51 123(4) . . . . ?
 O12 W2 O6 W23 -87(2) . . . . ?
 O12 W2 O10 W51 25(4) . . . . ?
 O15 W5A O18 W6 24(11) . . . . ?
 O15 W5A O24 W10 12(13) . . . . ?
 O16 W5A O15 W4A -7(2) . . . . ?
 O16 W5A O18 W6 38(8) . . . . ?
 O16 W5A O24 W10 -56(13) . . . . ?
 O16 Se1 O9S W2 129(2) . . . . ?
 O16 Se1 O9S W23 -16(3) . . . . ?
 O16 Se1 O21 W6 -55(3) . . . . ?
 O16 Se1 O21 W51 -179.6(18) . . . . ?
 O17 W5A O15 W4A 167(2) . . . . ?
 O17 W5A O18 W6 -134(8) . . . . ?
 O17 W5A O24 W10 109(13) . . . . ?
 O18 W5A O15 W4A 8(5) . . . . ?
 O18 W5A O24 W10 -141(13) . . . . ?
 O20 W51 O40 W1_2 -105(4) . . . . ?
 O20 W51 O40 Np1_1 158(4) . . . . ?
 O21 W51 O40 W1_2 -98(2) . . . . ?
 O21 W51 O40 Np1_1 165(5) . . . . ?
 O21 Se1 O9S W2 19(3) . . . . ?
 O21 Se1 O9S W23 -126(2) . . . . ?
 O21 Se1 O16 W4A 176.5(19) . . . . ?
 O21 Se1 O16 W5A 49(3) . . . . ?
 O21 Se1 O16 W4B -169(3) . . . . ?
 O21 Se1 O16 W5B 59(3) . . . . ?
 O24 W5A O15 W4A -89(3) . . . . ?
 O24 W5A O18 W6 122(8) . . . . ?
 O24 W10 O28 W11 65(3) . . . . ?
 O24 W10A O32 W9B -155(2) . . . . ?
 O24 W10A O50 W12B 60(9) . . . . ?
 O25 W11 O26 W1_4 -45(3) . . . . ?
 O25 W11A O28 W10A -95(2) . . . . ?
 O25 W11A O49 W12B 60(10) . . . . ?
 O26 W11 O25 W4A 33(5) . . . . ?
 O26 W11A O28 W10A -30(5) . . . . ?
 O26 W11A O49 W12B 111(3) . . . . ?
 O26 W1_4 O7_4 W2_4 -19.3(18) . . . . ?
 O27 W11 O25 W4A -106(5) . . . . ?
 O27 W11 O26 W1_4 94(3) . . . . ?
 O27 W11A O28 W10A 168(2) . . . . ?
 O27 W11A O49 W12B -153(3) . . . . ?
 O28 W10 O24 W5A -10(13) . . . . ?
 O28 W10A O32 W9B -100(3) . . . . ?
 O28 W10A O50 W12B 100(7) . . . . ?
 O28 W11 O25 W4A 171(5) . . . . ?
 O28 W11 O26 W1_4 -143(2) . . . . ?
 O28 W11A O49 W12B -43(3) . . . . ?
 O30 W10 O24 W5A 69(13) . . . . ?
 O30 W10 O28 W11 -12(2) . . . . ?
 O30 W10A O32 W9B -80(2) . . . . ?
 O30 W10A O50 W12B 30(6) . . . . ?
 O30 W11 O25 W4A 110(5) . . . . ?
 O30 W11 O26 W1_4 -120(3) . . . . ?
 O30 W11A O28 W10A -15.3(19) . . . . ?
 O30 W11A O49 W12B 30(3) . . . . ?
 O30 Se2 O33 W9A 46(3) . . . . ?
 O30 Se2 O33 W71 179.5(19) . . . . ?
 O30 Se2 O33 W9B 35(2) . . . . ?
 O30 Se2 O43 W12A 21(3) . . . . ?
 O30 Se2 O43 W13A -119(2) . . . . ?
 O30 Se2 O43 W12B 2(4) . . . . ?
 O30 Se2 O43 W13B -100(3) . . . . ?
 O31 W10 O24 W5A -126(13) . . . . ?
 O31 W10 O28 W11 179(2) . . . . ?
 O31 W10A O32 W9B 113(2) . . . . ?
 O31 W10A O50 W12B -178(6) . . . . ?
 O32 W10 O24 W5A 147(13) . . . . ?
 O32 W10 O28 W11 -38(6) . . . . ?
 O32 W10A O50 W12B -54(7) . . . . ?
 O33 W71 O35 W9A 6.1(17) . . . . ?
 O33 W71 O36 W1_2 121(3) . . . . ?
 O33 W71 O36 W2_1 -166(4) . . . . ?
 O33 W71 O38 W51 -32(12) . . . . ?
 O33 Se2 O30 W10 -60(3) . . . . ?
 O33 Se2 O30 W10A -50(2) . . . . ?
 O33 Se2 O30 W11 171.4(16) . . . . ?
 O33 Se2 O30 W11A -170.9(19) . . . . ?
 O33 Se2 O43 W12A 125(2) . . . . ?
 O33 Se2 O43 W13A -15(3) . . . . ?
 O33 Se2 O43 W12B 106(4) . . . . ?
 O33 Se2 O43 W13B 3(4) . . . . ?
 O35 W71 O36 W1_2 125(4) . . . . ?
 O35 W71 O36 W2_1 -162(3) . . . . ?
 O35 W71 O38 W51 -106(12) . . . . ?
 O36 W71 O35 W9A 2(5) . . . . ?
 O36 W71 O38 W51 50(12) . . . . ?
 O36 W1_2 O7_1 O2_2 176(2) . . . . ?
 O36 W1_2 O7_1 O3_2 41(4) . . . . ?
 O36 W1_2 O7_1 Np1_1 145(2) . . . . ?
 O36 W1_2 O7_1 W2_1 -41(3) . . . . ?
 O36 W1_2 W2_1 O81 -28(3) . . . . ?
 O36 W1_2 W2_1 O8_2 145(2) . . . . ?
 O36 W1_2 W2_1 O2S_2 -129.8(18) . . . . ?
 O36 W1_2 W2_1 O3_2 96(2) . . . . ?
 O36 W1_2 W2_1 W2_2 -129(2) . . . . ?
 O36 W1_2 W2_1 O3_1 -170(3) . . . . ?
 O36 W1_2 W2_1 O5_1 -97(2) . . . . ?
 O36 W1_2 W2_1 O6_1 80(2) . . . . ?
 O36 W1_2 W2_1 O7_1 146(3) . . . . ?
 O37 W71 O35 W9A -170.4(19) . . . . ?
 O37 W71 O36 W1_2 -62(3) . . . . ?
 O37 W71 O36 W2_1 11(4) . . . . ?
 O37 W71 O38 W51 151(12) . . . . ?
 O38 W51 O40 W1_2 -15(2) . . . . ?
 O38 W51 O40 Np1_1 -112(5) . . . . ?
 O38 W71 O35 W9A 91(2) . . . . ?
 O38 W71 O36 W1_2 34(3) . . . . ?
 O38 W71 O36 W2_1 107(4) . . . . ?
 O39 W51 O40 W1_2 83(2) . . . . ?
 O39 W51 O40 Np1_1 -14(5) . . . . ?
 O40 W1_2 O7_1 O2_2 56(2) . . . . ?
 O40 W1_2 O7_1 O3_2 -78(3) . . . . ?
 O40 W1_2 O7_1 Np1_1 25(2) . . . . ?
 O40 W1_2 O7_1 W2_1 -161.0(18) . . . . ?
 O40 W1_2 W2_1 O36 -78(5) . . . . ?
 O40 W1_2 W2_1 O81 -106(5) . . . . ?
 O40 W1_2 W2_1 O8_2 67(5) . . . . ?
 O40 W1_2 W2_1 O2S_2 152(4) . . . . ?
 O40 W1_2 W2_1 O3_2 18(5) . . . . ?
 O40 W1_2 W2_1 W2_2 153(4) . . . . ?
 O40 W1_2 W2_1 O3_1 112(5) . . . . ?
 O40 W1_2 W2_1 O5_1 -175(5) . . . . ?
 O40 W1_2 W2_1 O6_1 2(5) . . . . ?
 O40 W1_2 W2_1 O7_1 68(5) . . . . ?
 O40A W3_2 Np1_1 O40 -143(8) . . . . ?
 O40A W3_2 Np1_1 O40 -12(8) . . . 4_575 ?
 O40A W3_2 Np1_1 O2_2 154(7) . . . . ?
 O40A W3_2 Np1_1 O6S_2 -90(8) . . . . ?
 O40A W3_2 Np1_1 O8S_2 25(8) . . . . ?
 O40A W3_2 Np1_1 O7_1 73(8) . . . 4_575 ?
 O40A W3_2 Np1_1 O7_1 129(8) . . . . ?
 O40A W3_2 Np1_1 O8_1 -79(7) . . . . ?
 O40A W3_2 Np1_1 O9_1 9(8) . . . . ?
 O40A W3_2 Np1_1 O10_1 -174(8) . . . . ?
 O41 W71 O35 W9A -71(2) . . . . ?
 O41 W71 O36 W1_2 -161(3) . . . . ?
 O41 W71 O36 W2_1 -88(4) . . . . ?
 O41 W71 O38 W51 -3(16) . . . . ?
 O42 W13A O41 W71 1(5) . . . . ?
 O43 W12A O47 W14 42(4) . . . . ?
 O43 W12A O49 W11 -48(5) . . . . ?
 O43 W13A O41 W71 82(5) . . . . ?
 O43 Se2 O30 W10 42(4) . . . . ?
 O43 Se2 O30 W10A 52(3) . . . . ?
 O43 Se2 O30 W11 -86(2) . . . . ?
 O43 Se2 O30 W11A -69(2) . . . . ?
 O43 Se2 O33 W9A -56(3) . . . . ?
 O43 Se2 O33 W71 77(2) . . . . ?
 O43 Se2 O33 W9B -67(2) . . . . ?
 O44 W12A O47 W14 -30(4) . . . . ?
 O44 W12A O49 W11 -35(8) . . . . ?
 O44 W13A O41 W71 78(6) . . . . ?
 O45 W13A O41 W71 -100(5) . . . . ?
 O46 W13A O41 W71 162(5) . . . . ?
 O47 W12A O49 W11 -128(5) . . . . ?
 O47 W14 O46 W13A -4(3) . . . . ?
 O47 W14 O46 W13B 1(2) . . . . ?
 O48 W12A O47 W14 -127(4) . . . . ?
 O48 W12A O49 W11 125(5) . . . . ?
 O49 W11 O25 W4A 146(4) . . . . ?
 O49 W11 O26 W1_4 168(3) . . . . ?
 O49 W11A O28 W10A 73(2) . . . . ?
 O49 W12A O47 W14 127(4) . . . . ?
 O50 W10 O24 W5A 123(12) . . . . ?
 O50 W10 O28 W11 -93(2) . . . . ?
 O50 W10A O32 W9B 3(2) . . . . ?
 O50 W12A O47 W14 19(8) . . . . ?
 O50 W12A O49 W11 34(5) . . . . ?
 O51 W14 O46 W13A -80(3) . . . . ?
 O51 W14 O46 W13B -74(2) . . . . ?
 O52 W14 O46 W13A 95(3) . . . . ?
 O52 W14 O46 W13B 100(2) . . . . ?
 O53 W14 O46 W13A -83(6) . . . . ?
 O53 W14 O46 W13B -78(6) . . . . ?
 O53 W15A O62 W20 138(4) . . . . ?
 O54 W14 O46 W13A -165(3) . . . . ?
 O54 W14 O46 W13B -160(2) . . . . ?
 O54 W16 O56 W17 -151(4) . . . . ?
 O55 W16 O56 W17 118(4) . . . . ?
 O57 W15A O62 W20 56(4) . . . . ?
 O57 W16 O56 W17 -69(4) . . . . ?
 O57 Se3 O66 W19 -48(3) . . . . ?
 O57 Se3 O66 W20 74(2) . . . . ?
 O57 Se3 O72 W17 -77(2) . . . . ?
 O57 Se3 O72 W18 48(3) . . . . ?
 O58 W15A O62 W20 58(6) . . . . ?
 O58 W16 O56 W17 -75(6) . . . . ?
 O59 W16 O56 W17 13(4) . . . . ?
 O59 W18 O74 W19 60(7) . . . . ?
 O60 W15A O62 W20 -125(4) . . . . ?
 O62 W20 O65 W1_3 178(3) . . . . ?
 O62 W20 O65 W2_4 -83(3) . . . . ?
 O63 W20 O65 W1_3 -84(3) . . . . ?
 O63 W20 O65 W2_4 15(4) . . . . ?
 O64 W20 O65 W1_3 15(3) . . . . ?
 O64 W20 O65 W2_4 114(3) . . . . ?
 O66 W19 O67 W20 -9(2) . . . . ?
 O66 W20 O65 W1_3 95(3) . . . . ?
 O66 W20 O65 W2_4 -167(3) . . . . ?
 O66 Se3 O57 W15A -21(3) . . . . ?
 O66 Se3 O57 W16 125(2) . . . . ?
 O66 Se3 O57 W15B -2(4) . . . . ?
 O66 Se3 O72 W17 -179(2) . . . . ?
 O66 Se3 O72 W18 -54(3) . . . . ?
 O67 W20 O65 W1_3 100(4) . . . . ?
 O67 W20 O65 W2_4 -162(3) . . . . ?
 O68 W19 O67 W20 172(2) . . . . ?
 O69 W19 O67 W20 -91(3) . . . . ?
 O70 W15A O62 W20 -27(4) . . . . ?
 O70 W19 O67 W20 76(2) . . . . ?
 O72 W18 O74 W19 -24(6) . . . . ?
 O72 Se3 O57 W15A -123(3) . . . . ?
 O72 Se3 O57 W16 22(3) . . . . ?
 O72 Se3 O57 W15B -105(4) . . . . ?
 O72 Se3 O66 W19 57(3) . . . . ?
 O72 Se3 O66 W20 179(2) . . . . ?
 O73 W18 O74 W19 159(6) . . . . ?
 O74 W19 O67 W20 2(6) . . . . ?
 O75 W18 O74 W19 -105(7) . . . . ?
 O76 W18 O74 W19 -7(10) . . . . ?
 O79 W2_2 O3_1 O8_2 13(6) . . . . ?
 O79 W2_2 O3_1 O2S_2 172.9(18) . . . . ?
 O79 W2_2 O3_1 W1_1 -39.8(17) . . . . ?
 O79 W2_2 O3_1 W2_1 149(2) . . . . ?
 O79 W1_1 O2_1 O8_2 73.0(18) . . . . ?
 O79 W1_1 O2_1 O8_2 166.9(16) 4_575 . . . ?
 O81 W2_2 O3_1 O8_2 -89(6) . . . . ?
 O81 W2_2 O3_1 O2S_2 71.3(19) . . . . ?
 O81 W2_2 O3_1 W1_1 -141.4(17) . . . . ?
 O81 W2_2 O3_1 W2_1 47(2) . . . . ?
 W9B W10A O50 W12B -53(7) . . . . ?
 W9B O42 W13B O41 89(4) . . . . ?
 W9B O42 W13B O43 14(5) . . . . ?
 W9B O42 W13B O44 -80(5) . . . . ?
 W9B O42 W13B O45 167(4) . . . . ?
 W9B O42 W13B O46 100(6) . . . . ?
 W9B O42 W13B W12B -48(5) . . . . ?
 W12B O44 W13B O41 -44(12) . . . . ?
 W12B O44 W13B O42 90(4) . . . . ?
 W12B O44 W13B O43 -6(3) . . . . ?
 W12B O44 W13B O45 -171(3) . . . . ?
 W12B O44 W13B O46 -91(3) . . . . ?
 W13B O44 W12B O43 5(3) . . . . ?
 W13B O44 W12B O47 84(3) . . . . ?
 W13B O44 W12B O48 -174(3) . . . . ?
 W13B O44 W12B O49 2(9) . . . . ?
 W13B O44 W12B O50 -77(3) . . . . ?
 W15B W16 O56 W17 -70(4) . . . . ?
 W4B O15 W5B O8 94(3) . . . . ?
 W4B O15 W5B O16 18(3) . . . . ?
 W4B O15 W5B O17 -169(3) . . . . ?
 W4B O15 W5B O18 28(6) . . . . ?
 W4B O15 W5B O24 -54(4) . . . . ?
 W5B O15 W4B O7 -100(4) . . . . ?
 W5B O15 W4B O13 -92(4) . . . . ?
 W5B O15 W4B O14 -166(3) . . . . ?
 W5B O15 W4B O16 -21(3) . . . . ?
 W5B O15 W4B O25 71(4) . . . . ?
 O8_2 W2_2 O3_1 O2S_2 160(7) . . . . ?
 O8_2 W2_2 O3_1 W1_1 -53(5) . . . . ?
 O8_2 W2_2 O3_1 W2_1 136(7) . . . . ?
 O8_2 O3_1 W2_1 O36 85(6) . . . . ?
 O8_2 O3_1 W2_1 O81 87(3) . . . . ?
 O8_2 O3_1 W2_1 O2S_2 -165(4) . . . . ?
 O8_2 O3_1 W2_1 O3_2 -52(4) . . . . ?
 O8_2 O3_1 W2_1 W1_2 -120(4) . . . . ?
 O8_2 O3_1 W2_1 W2_2 143(6) . . . . ?
 O8_2 O3_1 W2_1 O5_1 171(3) . . . . ?
 O8_2 O3_1 W2_1 O6_1 -2(3) . . . . ?
 O8_2 O3_1 W2_1 O7_1 -91(3) . . . . ?
 O5_2 W2_2 O3_1 O8_2 101(6) . . . . ?
 O5_2 W2_2 O3_1 O2S_2 -99(2) . . . . ?
 O5_2 W2_2 O3_1 W1_1 48.6(11) . . . . ?
 O5_2 W2_2 O3_1 W2_1 -123(3) . . . . ?
 O5_2 W1_1 O2_1 O8_2 -76.9(12) . . . . ?
 O7_2 W2_2 O3_1 O8_2 164.9(12) . . . . ?
 O7_2 W2_2 O3_1 O2S_2 -35(6) . . . . ?
 O7_2 W2_2 O3_1 W1_1 112(5) . . . . ?
 O7_2 W2_2 O3_1 W2_1 -59(6) . . . . ?
 O2S_2 W1_2 O7_1 O2_2 -111.3(17) . . . . ?
 O2S_2 W1_2 O7_1 O3_2 115(2) . . . . ?
 O2S_2 W1_2 O7_1 Np1_1 -142(2) . . . . ?
 O2S_2 W1_2 O7_1 W2_1 32.1(9) . . . . ?
 O2S_2 W1_2 W2_1 O36 129.8(18) . . . . ?
 O2S_2 W1_2 W2_1 O81 102(2) . . . . ?
 O2S_2 W1_2 W2_1 O8_2 -85(2) . . . . ?
 O2S_2 W1_2 W2_1 O3_2 -133.8(19) . . . . ?
 O2S_2 W1_2 W2_1 W2_2 0.8(3) . . . . ?
 O2S_2 W1_2 W2_1 O3_1 -40(3) . . . . ?
 O2S_2 W1_2 W2_1 O5_1 33(2) . . . . ?
 O2S_2 W1_2 W2_1 O6_1 -150(2) . . . . ?
 O2S_2 W1_2 W2_1 O7_1 -84(3) . . . . ?
 O2S_2 W2_2 O3_1 O8_2 -160(7) . . . . ?
 O2S_2 W2_2 O3_1 W1_1 147(3) . . . . ?
 O2S_2 W2_2 O3_1 W2_1 -24.0(10) . . . . ?
 O2S_2 O3_1 W2_1 O36 -110(5) . . . . ?
 O2S_2 O3_1 W2_1 O81 -108.3(19) . . . . ?
 O2S_2 O3_1 W2_1 O8_2 165(4) . . . . ?
 O2S_2 O3_1 W2_1 O3_2 113.1(19) . . . . ?
 O2S_2 O3_1 W2_1 W1_2 46(3) . . . . ?
 O2S_2 O3_1 W2_1 W2_2 -51(3) . . . . ?
 O2S_2 O3_1 W2_1 O5_1 -24(2) . . . . ?
 O2S_2 O3_1 W2_1 O6_1 163(2) . . . . ?
 O2S_2 O3_1 W2_1 O7_1 74(2) . . . . ?
 O2S_2 O5_1 W2_1 O36 -162(3) . . . . ?
 O2S_2 O5_1 W2_1 O81 119(3) . . . . ?
 O2S_2 O5_1 W2_1 O8_2 45(3) . . . . ?
 O2S_2 O5_1 W2_1 O3_2 -87(3) . . . . ?
 O2S_2 O5_1 W2_1 W1_2 -102(3) . . . . ?
 O2S_2 O5_1 W2_1 W2_2 54(2) . . . . ?
 O2S_2 O5_1 W2_1 O3_1 41(3) . . . . ?
 O2S_2 O5_1 W2_1 O7_1 -65(3) . . . . ?
 O4_2 W1_2 O7_1 O2_2 -45(3) . . . . ?
 O4_2 W1_2 O7_1 O3_2 -179.31(16) . . . . ?
 O4_2 W1_2 O7_1 Np1_1 -76(3) . . . . ?
 O4_2 W1_2 O7_1 W2_1 98(2) . . . . ?
 O4_2 W1_2 W2_1 O36 81(2) . . . . ?
 O4_2 W1_2 W2_1 O81 53.3(18) . . . . ?
 O4_2 W1_2 W2_1 O8_2 -133(2) . . . . ?
 O4_2 W1_2 W2_1 O2S_2 -48.4(19) . . . . ?
 O4_2 W1_2 W2_1 O3_2 177.8 . . . . ?
 O4_2 W1_2 W2_1 W2_2 -48(2) . . . . ?
 O4_2 W1_2 W2_1 O3_1 -88(3) . . . . ?
 O4_2 W1_2 W2_1 O5_1 -15.8(17) . . . . ?
 O4_2 W1_2 W2_1 O6_1 161.5(16) . . . . ?
 O4_2 W1_2 W2_1 O7_1 -133(2) . . . . ?
 O2_2 W1_2 O7_1 O3_2 -134(3) . . . . ?
 O2_2 W1_2 O7_1 Np1_1 -30.7(9) . . . . ?
 O2_2 W1_2 O7_1 W2_1 143.3(18) . . . . ?
 O2_2 W1_2 W2_1 O36 178(2) . . . . ?
 O2_2 W1_2 W2_1 O81 150.2(17) . . . . ?
 O2_2 W1_2 W2_1 O8_2 -37(3) . . . . ?
 O2_2 W1_2 W2_1 O2S_2 48(2) . . . . ?
 O2_2 W1_2 W2_1 O3_2 -85.4(6) . . . . ?
 O2_2 W1_2 W2_1 W2_2 49(3) . . . . ?
 O2_2 W1_2 W2_1 O3_1 8(4) . . . . ?
 O2_2 W1_2 W2_1 O5_1 81(2) . . . . ?
 O2_2 W1_2 W2_1 O6_1 -101.7(19) . . . . ?
 O2_2 W1_2 W2_1 O7_1 -36(2) . . . . ?
 O2_2 W3_2 O10_1 O7S_2 153(2) . . . . ?
 O2_2 W3_2 O10_1 Np1_1 -35.3(18) . . . . ?
 O2_2 W3_2 Np1_1 O40 63.4(14) . . . . ?
 O2_2 W3_2 Np1_1 O40 -165.4(13) . . . 4_575 ?
 O2_2 W3_2 Np1_1 O40A -154(7) . . . . ?
 O2_2 W3_2 Np1_1 O6S_2 116.5(12) . . . . ?
 O2_2 W3_2 Np1_1 O8S_2 -128.7(15) . . . . ?
 O2_2 W3_2 Np1_1 O7_1 -24.4(12) . . . . ?
 O2_2 W3_2 Np1_1 O7_1 -80.7(13) . . . 4_575 ?
 O2_2 W3_2 Np1_1 O8_1 127.6(10) . . . . ?
 O2_2 W3_2 Np1_1 O9_1 -145.1(17) . . . . ?
 O2_2 W3_2 Np1_1 O10_1 31.8(16) . . . . ?
 O2_2 O7_1 W2_1 O36 80(4) . . . . ?
 O2_2 O7_1 W2_1 O8_2 -130(3) . . . . ?
 O2_2 O7_1 W2_1 O2S_2 -41(3) . . . . ?
 O2_2 O7_1 W2_1 O3_2 141(5) . . . . ?
 O2_2 O7_1 W2_1 W1_2 51(3) . . . . ?
 O2_2 O7_1 W2_1 W2_2 -76(4) . . . . ?
 O2_2 O7_1 W2_1 O3_1 -102(4) . . . . ?
 O2_2 O7_1 W2_1 O5_1 -11(4) . . . . ?
 O2_2 O7_1 W2_1 O6_1 172(4) . . . . ?
 O2_2 O10_1 Np1_1 O40 68.4(14) . . . . ?
 O2_2 O10_1 Np1_1 O40 -151.2(14) . . . 4_575 ?
 O2_2 O10_1 Np1_1 O40A -141(5) . . . . ?
 O2_2 O10_1 Np1_1 O6S_2 147(2) . . . . ?
 O2_2 O10_1 Np1_1 O8S_2 -112.7(19) . . . . ?
 O2_2 O10_1 Np1_1 W3_2 -137(2) . . . . ?
 O2_2 O10_1 Np1_1 O7_1 -7.4(14) . . . . ?
 O2_2 O10_1 Np1_1 O7_1 -75.4(15) . . . 4_575 ?
 O2_2 O10_1 Np1_1 O8_1 138.6(10) . . . . ?
 O3_2 W1_2 O7_1 O2_2 134(3) . . . . ?
 O3_2 W1_2 O7_1 Np1_1 103(3) . . . . ?
 O3_2 W1_2 O7_1 W2_1 -82(2) . . . . ?
 O3_2 W1_2 W2_1 O36 -96(2) . . . . ?
 O3_2 W1_2 W2_1 O81 -124.4(18) . . . . ?
 O3_2 W1_2 W2_1 O8_2 49(2) . . . . ?
 O3_2 W1_2 W2_1 O2S_2 133.8(19) . . . . ?
 O3_2 W1_2 W2_1 W2_2 135(2) . . . . ?
 O3_2 W1_2 W2_1 O3_1 94(3) . . . . ?
 O3_2 W1_2 W2_1 O5_1 166.5(17) . . . . ?
 O3_2 W1_2 W2_1 O6_1 -16.3(16) . . . . ?
 O3_2 W1_2 W2_1 O7_1 49(2) . . . . ?
 O3_2 O7_1 W2_1 O36 -61(3) . . . . ?
 O3_2 O7_1 W2_1 O8_2 89(2) . . . . ?
 O3_2 O7_1 W2_1 O2S_2 178(3) . . . . ?
 O3_2 O7_1 W2_1 W1_2 -90(3) . . . . ?
 O3_2 O7_1 W2_1 W2_2 143(2) . . . . ?
 O3_2 O7_1 W2_1 O3_1 117(3) . . . . ?
 O3_2 O7_1 W2_1 O5_1 -152(3) . . . . ?
 O3_2 O7_1 W2_1 O6_1 31(3) . . . . ?
 O7S_2 W3_2 O10_1 O2_2 -153(2) . . . . ?
 O7S_2 W3_2 O10_1 Np1_1 172.2(9) . . . . ?
 O7S_2 W3_2 Np1_1 O40 22(2) . . . . ?
 O7S_2 W3_2 Np1_1 O40 153(2) . . . 4_575 ?
 O7S_2 W3_2 Np1_1 O40A 164(8) . . . . ?
 O7S_2 W3_2 Np1_1 O2_2 -41.9(18) . . . . ?
 O7S_2 W3_2 Np1_1 O6S_2 74.7(9) . . . . ?
 O7S_2 W3_2 Np1_1 O8S_2 -170.6(3) . . . . ?
 O7S_2 W3_2 Np1_1 O7_1 -122.5(17) . . . 4_575 ?
 O7S_2 W3_2 Np1_1 O7_1 -66(2) . . . . ?
 O7S_2 W3_2 Np1_1 O8_1 85.7(15) . . . . ?
 O7S_2 W3_2 Np1_1 O9_1 173.0(9) . . . . ?
 O7S_2 W3_2 Np1_1 O10_1 -10.1(9) . . . . ?
 O7S_2 O10_1 Np1_1 O40 1(3) . . . 4_575 ?
 O7S_2 O10_1 Np1_1 O40 -139(3) . . . . ?
 O7S_2 O10_1 Np1_1 O40A 11(6) . . . . ?
 O7S_2 O10_1 Np1_1 O2_2 152(3) . . . . ?
 O7S_2 O10_1 Np1_1 O6S_2 -60(2) . . . . ?
 O7S_2 O10_1 Np1_1 O8S_2 40(3) . . . . ?
 O7S_2 O10_1 Np1_1 W3_2 14.9(19) . . . . ?
 O7S_2 O10_1 Np1_1 O7_1 77(3) . . . 4_575 ?
 O7S_2 O10_1 Np1_1 O7_1 145(3) . . . . ?
 O7S_2 O10_1 Np1_1 O8_1 -69(3) . . . . ?
 O6S_2 W3_2 O10_1 O2_2 107.3(15) . . . . ?
 O6S_2 W3_2 O10_1 O7S_2 -100.1(8) . . . . ?
 O6S_2 W3_2 O10_1 Np1_1 72.1(9) . . . . ?
 O6S_2 W3_2 Np1_1 O40 -53.1(15) . . . . ?
 O6S_2 W3_2 Np1_1 O40 78.0(18) . . . 4_575 ?
 O6S_2 W3_2 Np1_1 O40A 90(8) . . . . ?
 O6S_2 W3_2 Np1_1 O2_2 -116.5(12) . . . . ?
 O6S_2 W3_2 Np1_1 O8S_2 114.8(8) . . . . ?
 O6S_2 W3_2 Np1_1 O7_1 162.8(13) . . . 4_575 ?
 O6S_2 W3_2 Np1_1 O7_1 -141.0(16) . . . . ?
 O6S_2 W3_2 Np1_1 O8_1 11.0(11) . . . . ?
 O6S_2 W3_2 Np1_1 O9_1 98.3(12) . . . . ?
 O6S_2 W3_2 Np1_1 O10_1 -84.7(12) . . . . ?
 O5S_2 W3_2 O10_1 O2_2 -66.5(17) . . . . ?
 O5S_2 W3_2 O10_1 O7S_2 86.1(8) . . . . ?
 O5S_2 W3_2 O10_1 Np1_1 -101.8(10) . . . . ?
 O5S_2 W3_2 Np1_1 O40 -93.7(17) . . . 4_575 ?
 O5S_2 W3_2 Np1_1 O40 135.2(14) . . . . ?
 O5S_2 W3_2 Np1_1 O40A -82(8) . . . . ?
 O5S_2 W3_2 Np1_1 O2_2 71.8(11) . . . . ?
 O5S_2 W3_2 Np1_1 O6S_2 -171.67(13) . . . . ?
 O5S_2 W3_2 Np1_1 O8S_2 -56.9(8) . . . . ?
 O5S_2 W3_2 Np1_1 O7_1 -8.9(12) . . . 4_575 ?
 O5S_2 W3_2 Np1_1 O7_1 47.4(15) . . . . ?
 O5S_2 W3_2 Np1_1 O8_1 -160.7(10) . . . . ?
 O5S_2 W3_2 Np1_1 O9_1 -73.3(12) . . . . ?
 O5S_2 W3_2 Np1_1 O10_1 103.6(11) . . . . ?
 O8S_2 W3_2 O10_1 O2_2 18(2) . . . . ?
 O8S_2 W3_2 O10_1 O7S_2 170.86(18) . . . . ?
 O8S_2 W3_2 O10_1 Np1_1 -17.0(10) . . . . ?
 O8S_2 W3_2 Np1_1 O40 -37(2) . . . 4_575 ?
 O8S_2 W3_2 Np1_1 O40 -167.9(19) . . . . ?
 O8S_2 W3_2 Np1_1 O40A -25(8) . . . . ?
 O8S_2 W3_2 Np1_1 O2_2 128.7(15) . . . . ?
 O8S_2 W3_2 Np1_1 O6S_2 -114.8(8) . . . . ?
 O8S_2 W3_2 Np1_1 O7_1 104.3(18) . . . . ?
 O8S_2 W3_2 Np1_1 O7_1 48.0(16) . . . 4_575 ?
 O8S_2 W3_2 Np1_1 O8_1 -103.8(13) . . . . ?
 O8S_2 W3_2 Np1_1 O9_1 -16.4(9) . . . . ?
 O8S_2 W3_2 Np1_1 O10_1 160.5(9) . . . . ?
 O8S_2 O9_1 Np1_1 O40 37.1(16) . . . 4_575 ?
 O8S_2 O9_1 Np1_1 O40 177.5(16) . . . . ?
 O8S_2 O9_1 Np1_1 O40A 27(5) . . . . ?
 O8S_2 O9_1 Np1_1 O2_2 -113.1(19) . . . . ?
 O8S_2 O9_1 Np1_1 O6S_2 98.5(14) . . . . ?
 O8S_2 O9_1 Np1_1 W3_2 20.9(11) . . . . ?
 O8S_2 O9_1 Np1_1 O7_1 -106.7(16) . . . . ?
 O8S_2 O9_1 Np1_1 O7_1 -38.7(16) . . . 4_575 ?
 O8S_2 O9_1 Np1_1 O8_1 107.3(12) . . . . ?
 W1_2 O36 W2_1 O81 160.6(19) . . . . ?
 W1_2 O36 W2_1 O8_2 -147(2) . . . . ?
 W1_2 O36 W2_1 O2S_2 64.4(19) . . . . ?
 W1_2 O36 W2_1 O3_2 -55.3(12) . . . . ?
 W1_2 O36 W2_1 W2_2 127.4(19) . . . . ?
 W1_2 O36 W2_1 O3_1 163(5) . . . . ?
 W1_2 O36 W2_1 O5_1 76.2(19) . . . . ?
 W1_2 O36 W2_1 O6_1 -112.1(19) . . . . ?
 W1_2 O36 W2_1 O7_1 -22(2) . . . . ?
 W1_2 O2S_2 O3_1 O8_2 -16(8) . . . . ?
 W1_2 O2S_2 O3_1 W2_2 -169.8(6) . . . . ?
 W1_2 O2S_2 O3_1 W1_1 107(5) . . . . ?
 W1_2 O2S_2 O3_1 W2_1 -38(2) . . . . ?
 W1_2 O2S_2 O5_1 W2_2 172.95(19) . . . . ?
 W1_2 O2S_2 O5_1 W2_1 59(2) . . . . ?
 W1_2 O2S_2 W2_1 O36 -52.0(15) . . . . ?
 W1_2 O2S_2 W2_1 O81 -136.1(15) . . . . ?
 W1_2 O2S_2 W2_1 O8_2 145.9(14) . . . . ?
 W1_2 O2S_2 W2_1 O3_2 43.2(14) . . . . ?
 W1_2 O2S_2 W2_1 W2_2 -179.3(3) . . . . ?
 W1_2 O2S_2 W2_1 O3_1 152.6(17) . . . . ?
 W1_2 O2S_2 W2_1 O5_1 -74(3) . . . . ?
 W1_2 O2S_2 W2_1 O6_1 122(3) . . . . ?
 W1_2 O2S_2 W2_1 O7_1 41.6(16) . . . . ?
 W1_2 O2_2 O7_1 O3_2 77(5) . . . . ?
 W1_2 O2_2 O7_1 Np1_1 127(2) . . . . ?
 W1_2 O2_2 O7_1 W2_1 -45(2) . . . . ?
 W1_2 O2_2 O10_1 O7S_2 80(5) . . . . ?
 W1_2 O2_2 O10_1 W3_2 -164.9(5) . . . . ?
 W1_2 O2_2 O10_1 Np1_1 -129(2) . . . . ?
 W1_2 O2_2 Np1_1 O40 48.3(14) . . . . ?
 W1_2 O2_2 Np1_1 O40 -166.2(16) . . . 4_575 ?
 W1_2 O2_2 Np1_1 O40A -161(6) . . . . ?
 W1_2 O2_2 Np1_1 O6S_2 121.9(10) . . . . ?
 W1_2 O2_2 Np1_1 O8S_2 -97(2) . . . . ?
 W1_2 O2_2 Np1_1 W3_2 177.7(3) . . . . ?
 W1_2 O2_2 Np1_1 O7_1 -108.1(14) . . . 4_575 ?
 W1_2 O2_2 Np1_1 O7_1 -38.8(17) . . . . ?
 W1_2 O2_2 Np1_1 O8_1 97.5(14) . . . . ?
 W1_2 O2_2 Np1_1 O9_1 -28.8(13) . . . . ?
 W1_2 O2_2 Np1_1 O10_1 152.8(14) . . . . ?
 W1_2 O3_2 O7_1 O2_2 -75(4) . . . . ?
 W1_2 O3_2 O7_1 Np1_1 -104(3) . . . . ?
 W1_2 O3_2 O7_1 W2_1 65(2) . . . . ?
 W1_2 O5_1 W2_1 O36 -60.0(13) . . . . ?
 W1_2 O5_1 W2_1 O81 -139.2(13) . . . . ?
 W1_2 O5_1 W2_1 O8_2 146.6(15) . . . . ?
 W1_2 O5_1 W2_1 O2S_2 102(3) . . . . ?
 W1_2 O5_1 W2_1 O3_2 14.4(19) . . . . ?
 W1_2 O5_1 W2_1 W2_2 156.0(16) . . . . ?
 W1_2 O5_1 W2_1 O3_1 142.2(16) . . . . ?
 W1_2 O5_1 W2_1 O7_1 36.7(16) . . . . ?
 W1_2 O7_1 W2_1 O36 29(3) . . . . ?
 W1_2 O7_1 W2_1 O8_2 180(2) . . . . ?
 W1_2 O7_1 W2_1 O2S_2 -92(3) . . . . ?
 W1_2 O7_1 W2_1 O3_2 90(3) . . . . ?
 W1_2 O7_1 W2_1 W2_2 -127(2) . . . . ?
 W1_2 O7_1 W2_1 O3_1 -152(2) . . . . ?
 W1_2 O7_1 W2_1 O5_1 -62(3) . . . . ?
 W1_2 O7_1 W2_1 O6_1 121(2) . . . . ?
 W2_2 O79 W1_1 O79 139.3(12) . . . 4_575 ?
 W2_2 O79 W1_1 O8_2 -64.5(10) . . . . ?
 W2_2 O79 W1_1 O5_2 32.2(14) . . . . ?
 W2_2 O79 W1_1 O1_1 59.0(15) . . . . ?
 W2_2 O79 W1_1 O2_1 -121.6(17) . . . . ?
 W2_2 O79 W1_1 O3_1 65(6) . . . 4_575 ?
 W2_2 O79 W1_1 O3_1 -26.4(16) . . . . ?
 W2_2 O8_2 W1_1 O79 67.6(13) . . . . ?
 W2_2 O8_2 W1_1 O79 142(4) . . . 4_575 ?
 W2_2 O8_2 W1_1 O5_2 -53.7(16) . . . . ?
 W2_2 O8_2 W1_1 O1_1 -5.5(16) . . . . ?
 W2_2 O8_2 W1_1 O2_1 173.8(19) . . . . ?
 W2_2 O8_2 W1_1 O3_1 -25(2) . . . . ?
 W2_2 O8_2 W1_1 O3_1 -100.4(15) . . . 4_575 ?
 W2_2 O8_2 O2_1 W1_1 -7(2) . . . . ?
 W2_2 O8_2 O3_1 O2S_2 -147(11) . . . . ?
 W2_2 O8_2 O3_1 W1_1 64(5) . . . . ?
 W2_2 O8_2 O3_1 W2_1 -135(7) . . . . ?
 W2_2 O5_2 W1_1 O79 -134.0(13) . . . 4_575 ?
 W2_2 O5_2 W1_1 O79 -32.5(15) . . . . ?
 W2_2 O5_2 W1_1 O8_2 52.5(13) . . . . ?
 W2_2 O5_2 W1_1 O1_1 -68.8(13) . . . . ?
 W2_2 O5_2 W1_1 O2_1 111.5(13) . . . . ?
 W2_2 O5_2 W1_1 O3_1 158.8(19) . . . 4_575 ?
 W2_2 O5_2 W1_1 O3_1 33.7(14) . . . . ?
 W2_2 O5_2 O1_1 W1_1 73.1(13) . . . . ?
 W2_2 O2S_2 O3_1 O8_2 154(9) . . . . ?
 W2_2 O2S_2 O3_1 W1_1 -83(5) . . . . ?
 W2_2 O2S_2 O3_1 W2_1 132(3) . . . . ?
 W2_2 O2S_2 O5_1 W1_2 -172.95(19) . . . . ?
 W2_2 O2S_2 O5_1 W2_1 -114(2) . . . . ?
 W2_2 O2S_2 W2_1 O36 127.2(15) . . . . ?
 W2_2 O2S_2 W2_1 O81 43.2(13) . . . . ?
 W2_2 O2S_2 W2_1 O8_2 -34.8(11) . . . . ?
 W2_2 O2S_2 W2_1 O3_2 -137.5(16) . . . . ?
 W2_2 O2S_2 W2_1 W1_2 179.3(3) . . . . ?
 W2_2 O2S_2 W2_1 O3_1 -28.1(16) . . . . ?
 W2_2 O2S_2 W2_1 O5_1 105(3) . . . . ?
 W2_2 O2S_2 W2_1 O6_1 -59(3) . . . . ?
 W2_2 O2S_2 W2_1 O7_1 -139.1(15) . . . . ?
 W2_2 W1_1 O2_1 O8_2 7(2) . . . . ?
 W2_2 O3_1 W2_1 O36 -59(6) . . . . ?
 W2_2 O3_1 W2_1 O81 -57(3) . . . . ?
 W2_2 O3_1 W2_1 O8_2 -143(6) . . . . ?
 W2_2 O3_1 W2_1 O2S_2 51(3) . . . . ?
 W2_2 O3_1 W2_1 O3_2 165(3) . . . . ?
 W2_2 O3_1 W2_1 W1_2 97(4) . . . . ?
 W2_2 O3_1 W2_1 O5_1 28(3) . . . . ?
 W2_2 O3_1 W2_1 O6_1 -145(3) . . . . ?
 W2_2 O3_1 W2_1 O7_1 126(3) . . . . ?
 W2_2 O5_1 W2_1 O36 144.0(14) . . . . ?
 W2_2 O5_1 W2_1 O81 64.8(14) . . . . ?
 W2_2 O5_1 W2_1 O8_2 -9.4(14) . . . . ?
 W2_2 O5_1 W2_1 O2S_2 -54(2) . . . . ?
 W2_2 O5_1 W2_1 O3_2 -142(2) . . . . ?
 W2_2 O5_1 W2_1 W1_2 -156.0(16) . . . . ?
 W2_2 O5_1 W2_1 O3_1 -13.8(17) . . . . ?
 W2_2 O5_1 W2_1 O7_1 -119.3(17) . . . . ?
 W3_2 O2_2 O7_1 O3_2 -91(5) . . . . ?
 W3_2 O2_2 O7_1 W1_2 -167.8(5) . . . . ?
 W3_2 O2_2 O7_1 Np1_1 -41.1(18) . . . . ?
 W3_2 O2_2 O7_1 W2_1 147(2) . . . . ?
 W3_2 O2_2 O10_1 O7S_2 -115(5) . . . . ?
 W3_2 O2_2 O10_1 Np1_1 36(2) . . . . ?
 W3_2 O2_2 Np1_1 O40 -129.4(15) . . . . ?
 W3_2 O2_2 Np1_1 O40 16.0(16) . . . 4_575 ?
 W3_2 O2_2 Np1_1 O40A 21(6) . . . . ?
 W3_2 O2_2 Np1_1 O6S_2 -55.9(10) . . . . ?
 W3_2 O2_2 Np1_1 O8S_2 85(2) . . . . ?
 W3_2 O2_2 Np1_1 O7_1 74.1(15) . . . 4_575 ?
 W3_2 O2_2 Np1_1 O7_1 143.5(17) . . . . ?
 W3_2 O2_2 Np1_1 O8_1 -80.3(15) . . . . ?
 W3_2 O2_2 Np1_1 O9_1 153.5(15) . . . . ?
 W3_2 O2_2 Np1_1 O10_1 -24.9(15) . . . . ?
 W3_2 O7S_2 O10_1 O2_2 118(5) . . . . ?
 W3_2 O7S_2 O10_1 Np1_1 -12.6(16) . . . . ?
 W3_2 O6S_2 O8_1 Np1_1 29.6(19) . . . . ?
 W3_2 O8S_2 O9_1 Np1_1 -9.5(4) . . . . ?
 W3_2 O8S_2 Np1_1 O40 38(2) . . . 4_575 ?
 W3_2 O8S_2 Np1_1 O40 163(3) . . . . ?
 W3_2 O8S_2 Np1_1 O40A 22(6) . . . . ?
 W3_2 O8S_2 Np1_1 O2_2 -80(2) . . . . ?
 W3_2 O8S_2 Np1_1 O6S_2 59.7(12) . . . . ?
 W3_2 O8S_2 Np1_1 O7_1 -113.7(15) . . . . ?
 W3_2 O8S_2 Np1_1 O7_1 -66(2) . . . 4_575 ?
 W3_2 O8S_2 Np1_1 O8_1 88.0(14) . . . . ?
 W3_2 O8S_2 Np1_1 O9_1 167.4(7) . . . . ?
 W3_2 O8S_2 Np1_1 O10_1 -14.9(7) . . . . ?
 W3_2 O10_1 Np1_1 O40 -154.2(18) . . . . ?
 W3_2 O10_1 Np1_1 O40 -13.8(17) . . . 4_575 ?
 W3_2 O10_1 Np1_1 O40A -4(5) . . . . ?
 W3_2 O10_1 Np1_1 O2_2 137(2) . . . . ?
 W3_2 O10_1 Np1_1 O6S_2 -75.3(11) . . . . ?
 W3_2 O10_1 Np1_1 O8S_2 24.7(11) . . . . ?
 W3_2 O10_1 Np1_1 O7_1 130.0(18) . . . . ?
 W3_2 O10_1 Np1_1 O7_1 62.0(18) . . . 4_575 ?
 W3_2 O10_1 Np1_1 O8_1 -84.0(15) . . . . ?
 Np1_3 O7_3 W2_3 O26 76(3) . . . . ?
 Np1_3 O7_3 W2_3 O3_3 -106(2) . . . . ?
 Np1_3 O7_3 W2_3 O5_3 -12(3) . . . . ?
 Np1_3 O7_3 W2_3 O6_3 168(2) . . . . ?
 W1_1 O8_2 O3_1 O2S_2 149(6) . . . . ?
 W1_1 O8_2 O3_1 W2_2 -64(6) . . . . ?
 W1_1 O8_2 O3_1 W2_1 161(3) . . . . ?
 W1_1 O5_2 O1_1 W2_2 -73.1(13) . . . . ?
 W1_1 W2_2 O3_1 O8_2 53(5) . . . . ?
 W1_1 W2_2 O3_1 O2S_2 -147(3) . . . . ?
 W1_1 W2_2 O3_1 W2_1 -171(3) . . . . ?
 W1_1 O3_1 W2_1 O36 149(6) . . . . ?
 W1_1 O3_1 W2_1 O81 151(8) . . . . ?
 W1_1 O3_1 W2_1 O8_2 65(7) . . . . ?
 W1_1 O3_1 W2_1 O2S_2 -100(8) . . . . ?
 W1_1 O3_1 W2_1 O3_2 13(9) . . . . ?
 W1_1 O3_1 W2_1 W1_2 -55(9) . . . . ?
 W1_1 O3_1 W2_1 W2_2 -152(11) . . . . ?
 W1_1 O3_1 W2_1 O5_1 -124(8) . . . . ?
 W1_1 O3_1 W2_1 O6_1 63(8) . . . . ?
 W1_1 O3_1 W2_1 O7_1 -26(9) . . . . ?
 O1_1 O5_2 W1_1 O79 -65.3(16) . . . 4_575 ?
 O1_1 O5_2 W1_1 O79 36.3(19) . . . . ?
 O1_1 O5_2 W1_1 O8_2 121.3(12) . . . . ?
 O1_1 O5_2 W1_1 W2_2 68.8(13) . . . . ?
 O1_1 O5_2 W1_1 O2_1 -179.7(9) . . . . ?
 O1_1 O5_2 W1_1 O3_1 102.5(18) . . . . ?
 O1_1 O5_2 W1_1 O3_1 -132(2) . . . 4_575 ?
 O1_1 W2_2 O3_1 O8_2 84(6) . . . . ?
 O1_1 W2_2 O3_1 O2S_2 -116(2) . . . . ?
 O1_1 W2_2 O3_1 W1_1 32(3) . . . . ?
 O1_1 W2_2 O3_1 W2_1 -140(2) . . . . ?
 O2_1 O8_2 W1_1 O79 -106(2) . . . . ?
 O2_1 O8_2 W1_1 O79 -32(4) . . . 4_575 ?
 O2_1 O8_2 W1_1 O5_2 132(2) . . . . ?
 O2_1 O8_2 W1_1 W2_2 -173.8(19) . . . . ?
 O2_1 O8_2 W1_1 O1_1 -179(2) . . . . ?
 O2_1 O8_2 W1_1 O3_1 86(2) . . . 4_575 ?
 O2_1 O8_2 W1_1 O3_1 162(3) . . . . ?
 O2_1 O8_2 O3_1 O2S_2 127(6) . . . . ?
 O2_1 O8_2 O3_1 W2_2 -86(7) . . . . ?
 O2_1 O8_2 O3_1 W1_1 -22(4) . . . . ?
 O2_1 O8_2 O3_1 W2_1 139(4) . . . . ?
 O3_1 O8_2 W1_1 O79 92(3) . . . . ?
 O3_1 O8_2 W1_1 O79 166(4) . . . 4_575 ?
 O3_1 O8_2 W1_1 O5_2 -29(3) . . . . ?
 O3_1 O8_2 W1_1 W2_2 25(2) . . . . ?
 O3_1 O8_2 W1_1 O1_1 19(3) . . . . ?
 O3_1 O8_2 W1_1 O2_1 -162(3) . . . . ?
 O3_1 O8_2 W1_1 O3_1 -76(3) . . . 4_575 ?
 O3_1 O8_2 O2_1 W1_1 26(4) . . . . ?
 O3_1 O2S_2 W1_2 O36 89(3) . . . . ?
 O3_1 O2S_2 W1_2 O40 -99(7) . . . . ?
 O3_1 O2S_2 W1_2 O4_2 178(3) . . . . ?
 O3_1 O2S_2 W1_2 O2_2 -96(3) . . . . ?
 O3_1 O2S_2 W1_2 O3_2 -1(3) . . . . ?
 O3_1 O2S_2 W1_2 O5_1 168(4) . . . . ?
 O3_1 O2S_2 W1_2 O7_1 -43(3) . . . . ?
 O3_1 O2S_2 W1_2 Np1_1 -75(3) . . . . ?
 O3_1 O2S_2 W1_2 W2_1 44(3) . . . . ?
 O3_1 O2S_2 O5_1 W1_2 -170(3) . . . . ?
 O3_1 O2S_2 O5_1 W2_2 3(3) . . . . ?
 O3_1 O2S_2 O5_1 W2_1 -111(4) . . . . ?
 O3_1 O2S_2 W2_1 O36 155(2) . . . . ?
 O3_1 O2S_2 W2_1 O81 71(2) . . . . ?
 O3_1 O2S_2 W2_1 O8_2 -6.7(19) . . . . ?
 O3_1 O2S_2 W2_1 O3_2 -109(2) . . . . ?
 O3_1 O2S_2 W2_1 W1_2 -152.6(17) . . . . ?
 O3_1 O2S_2 W2_1 W2_2 28.1(16) . . . . ?
 O3_1 O2S_2 W2_1 O5_1 134(3) . . . . ?
 O3_1 O2S_2 W2_1 O6_1 -31(3) . . . . ?
 O3_1 O2S_2 W2_1 O7_1 -111(2) . . . . ?
 O3_1 W1_1 O2_1 O8_2 -11.3(18) . . . . ?
 O3_1 W1_1 O2_1 O8_2 -108.8(17) 4_575 . . . ?
 O5_1 O2S_2 W1_2 O36 -80(3) . . . . ?
 O5_1 O2S_2 W1_2 O40 93(7) . . . . ?
 O5_1 O2S_2 W1_2 O4_2 10(3) . . . . ?
 O5_1 O2S_2 W1_2 O2_2 96(3) . . . . ?
 O5_1 O2S_2 W1_2 O3_2 -169(3) . . . . ?
 O5_1 O2S_2 W1_2 O7_1 149(4) . . . . ?
 O5_1 O2S_2 W1_2 Np1_1 117(3) . . . . ?
 O5_1 O2S_2 W1_2 W2_1 -125(3) . . . . ?
 O5_1 O2S_2 O3_1 O8_2 149(6) . . . . ?
 O5_1 O2S_2 O3_1 W2_2 -5(6) . . . . ?
 O5_1 O2S_2 O3_1 W1_1 -89(6) . . . . ?
 O5_1 O2S_2 O3_1 W2_1 126(4) . . . . ?
 O5_1 O2S_2 W2_1 O36 22(3) . . . . ?
 O5_1 O2S_2 W2_1 O81 -62(3) . . . . ?
 O5_1 O2S_2 W2_1 O8_2 -140(3) . . . . ?
 O5_1 O2S_2 W2_1 O3_2 117(3) . . . . ?
 O5_1 O2S_2 W2_1 W1_2 74(3) . . . . ?
 O5_1 O2S_2 W2_1 W2_2 -105(3) . . . . ?
 O5_1 O2S_2 W2_1 O3_1 -134(3) . . . . ?
 O5_1 O2S_2 W2_1 O6_1 -165(3) . . . . ?
 O5_1 O2S_2 W2_1 O7_1 115(3) . . . . ?
 O5_1 W1_2 O7_1 O2_2 -94.9(19) . . . . ?
 O5_1 W1_2 O7_1 O3_2 131(2) . . . . ?
 O5_1 W1_2 O7_1 Np1_1 -125.6(19) . . . . ?
 O5_1 W1_2 O7_1 W2_1 48.5(16) . . . . ?
 O5_1 W1_2 W2_1 O36 97(2) . . . . ?
 O5_1 W1_2 W2_1 O81 69(2) . . . . ?
 O5_1 W1_2 W2_1 O8_2 -118(2) . . . . ?
 O5_1 W1_2 W2_1 O2S_2 -33(2) . . . . ?
 O5_1 W1_2 W2_1 O3_2 -166.5(17) . . . . ?
 O5_1 W1_2 W2_1 W2_2 -32(2) . . . . ?
 O5_1 W1_2 W2_1 O3_1 -73(3) . . . . ?
 O5_1 W1_2 W2_1 O6_1 177(2) . . . . ?
 O5_1 W1_2 W2_1 O7_1 -117(3) . . . . ?
 O5_1 W2_2 O3_1 O8_2 -158(5) . . . . ?
 O5_1 W2_2 O3_1 O2S_2 2(2) . . . . ?
 O5_1 W2_2 O3_1 W1_1 149.4(18) . . . . ?
 O5_1 W2_2 O3_1 W2_1 -22(3) . . . . ?
 O7_1 O2_2 W1_2 O40 -117(3) . . . . ?
 O7_1 O2_2 W1_2 O2S_2 64(3) . . . . ?
 O7_1 O2_2 W1_2 O4_2 150(3) . . . . ?
 O7_1 O2_2 W1_2 O3_2 -32(3) . . . . ?
 O7_1 O2_2 W1_2 O5_1 97(3) . . . . ?
 O7_1 O2_2 W1_2 Np1_1 -69(3) . . . . ?
 O7_1 O2_2 W1_2 W2_1 42(3) . . . . ?
 O7_1 O2_2 O10_1 O7S_2 -81(11) . . . . ?
 O7_1 O2_2 O10_1 W3_2 34(11) . . . . ?
 O7_1 O2_2 O10_1 Np1_1 70(10) . . . . ?
 O7_1 O2_2 Np1_1 O40 87(2) . . . . ?
 O7_1 O2_2 Np1_1 O40 -127(2) . . . 4_575 ?
 O7_1 O2_2 Np1_1 O40A -122(6) . . . . ?
 O7_1 O2_2 Np1_1 O6S_2 160.7(17) . . . . ?
 O7_1 O2_2 Np1_1 O8S_2 -59(3) . . . . ?
 O7_1 O2_2 Np1_1 W3_2 -143.5(17) . . . . ?
 O7_1 O2_2 Np1_1 O7_1 -69(2) . . . 4_575 ?
 O7_1 O2_2 Np1_1 O8_1 136(2) . . . . ?
 O7_1 O2_2 Np1_1 O9_1 10(2) . . . . ?
 O7_1 O2_2 Np1_1 O10_1 -168(2) . . . . ?
 O7_1 O3_2 W1_2 O36 -149(3) . . . . ?
 O7_1 O3_2 W1_2 O40 104(3) . . . . ?
 O7_1 O3_2 W1_2 O2S_2 -61(3) . . . . ?
 O7_1 O3_2 W1_2 O2_2 38(3) . . . . ?
 O7_1 O3_2 W1_2 O5_1 -69(3) . . . . ?
 O7_1 O3_2 W1_2 Np1_1 53(3) . . . . ?
 O7_1 O3_2 W1_2 W2_1 -83(3) . . . . ?
 O7_1 W1_2 W2_1 O36 -146(3) . . . . ?
 O7_1 W1_2 W2_1 O81 -174(3) . . . . ?
 O7_1 W1_2 W2_1 O8_2 -1(4) . . . . ?
 O7_1 W1_2 W2_1 O2S_2 84(3) . . . . ?
 O7_1 W1_2 W2_1 O3_2 -49(2) . . . . ?
 O7_1 W1_2 W2_1 W2_2 85(3) . . . . ?
 O7_1 W1_2 W2_1 O3_1 44(4) . . . . ?
 O7_1 W1_2 W2_1 O5_1 117(3) . . . . ?
 O7_1 W1_2 W2_1 O6_1 -66(3) . . . . ?
 O8_1 O6S_2 W3_2 O40A 58(9) . . . . ?
 O8_1 O6S_2 W3_2 O2_2 -85(3) . . . . ?
 O8_1 O6S_2 W3_2 O7S_2 178(3) . . . . ?
 O8_1 O6S_2 W3_2 O8S_2 -1(3) . . . . ?
 O8_1 O6S_2 W3_2 O10_1 -127(4) . . . . ?
 O8_1 O6S_2 W3_2 Np1_1 -41(3) . . . . ?
 O9_1 O8S_2 Np1_1 O40 -129(2) . . . 4_575 ?
 O9_1 O8S_2 Np1_1 O40 -4(3) . . . . ?
 O9_1 O8S_2 Np1_1 O40A -145(6) . . . . ?
 O9_1 O8S_2 Np1_1 O2_2 112.9(19) . . . . ?
 O9_1 O8S_2 Np1_1 O6S_2 -107.7(17) . . . . ?
 O9_1 O8S_2 Np1_1 W3_2 -167.4(7) . . . . ?
 O9_1 O8S_2 Np1_1 O7_1 78.8(14) . . . . ?
 O9_1 O8S_2 Np1_1 O7_1 126(2) . . . 4_575 ?
 O9_1 O8S_2 Np1_1 O8_1 -79.4(14) . . . . ?
 O9_1 O8S_2 Np1_1 O10_1 177.7(2) . . . . ?
 O10_1 O2_2 W1_2 O40 69(2) . . . . ?
 O10_1 O2_2 W1_2 O2S_2 -110(2) . . . . ?
 O10_1 O2_2 W1_2 O4_2 -24(2) . . . . ?
 O10_1 O2_2 W1_2 O3_2 154(2) . . . . ?
 O10_1 O2_2 W1_2 O5_1 -77(2) . . . . ?
 O10_1 O2_2 W1_2 O7_1 -174(4) . . . . ?
 O10_1 O2_2 W1_2 Np1_1 117(2) . . . . ?
 O10_1 O2_2 W1_2 W2_1 -133(3) . . . . ?
 O10_1 O2_2 O7_1 O3_2 -117(9) . . . . ?
 O10_1 O2_2 O7_1 W1_2 166(9) . . . . ?
 O10_1 O2_2 O7_1 Np1_1 -67(10) . . . . ?
 O10_1 O2_2 O7_1 W2_1 121(9) . . . . ?
 O10_1 O2_2 Np1_1 O40 -104.5(14) . . . . ?
 O10_1 O2_2 Np1_1 O40 40.9(19) . . . 4_575 ?
 O10_1 O2_2 Np1_1 O40A 46(6) . . . . ?
 O10_1 O2_2 Np1_1 O6S_2 -31.0(19) . . . . ?
 O10_1 O2_2 Np1_1 O8S_2 110(2) . . . . ?
 O10_1 O2_2 Np1_1 W3_2 24.9(15) . . . . ?
 O10_1 O2_2 Np1_1 O7_1 99.1(13) . . . 4_575 ?
 O10_1 O2_2 Np1_1 O7_1 168(2) . . . . ?
 O10_1 O2_2 Np1_1 O8_1 -55.4(16) . . . . ?
 O10_1 O2_2 Np1_1 O9_1 178.40(16) . . . . ?
 O10_1 W3_2 Np1_1 O40 163(2) . . . 4_575 ?
 O10_1 W3_2 Np1_1 O40 32(2) . . . . ?
 O10_1 W3_2 Np1_1 O40A 174(8) . . . . ?
 O10_1 W3_2 Np1_1 O2_2 -31.8(16) . . . . ?
 O10_1 W3_2 Np1_1 O6S_2 84.7(12) . . . . ?
 O10_1 W3_2 Np1_1 O8S_2 -160.5(9) . . . . ?
 O10_1 W3_2 Np1_1 O7_1 -56.2(19) . . . . ?
 O10_1 W3_2 Np1_1 O7_1 -112.5(16) . . . 4_575 ?
 O10_1 W3_2 Np1_1 O8_1 95.7(14) . . . . ?
 O10_1 W3_2 Np1_1 O9_1 -176.9(3) . . . . ?
 Np1_1 O40A W3_2 O2_2 33(8) . . . . ?
 Np1_1 O40A W3_2 O7S_2 -168(5) . . . . ?
 Np1_1 O40A W3_2 O6S_2 -71.8(16) . . . . ?
 Np1_1 O40A W3_2 O5S_2 101.5(19) . . . . ?
 Np1_1 O40A W3_2 O8S_2 20(6) . . . . ?
 Np1_1 O2_2 W1_2 O40 -48.0(15) . . . . ?
 Np1_1 O2_2 W1_2 O2S_2 133.0(13) . . . . ?
 Np1_1 O2_2 W1_2 O4_2 -141.5(13) . . . . ?
 Np1_1 O2_2 W1_2 O3_2 36.8(13) . . . . ?
 Np1_1 O2_2 W1_2 O5_1 166.0(18) . . . . ?
 Np1_1 O2_2 W1_2 O7_1 69(3) . . . . ?
 Np1_1 O2_2 W1_2 W2_1 110(2) . . . . ?
 Np1_1 O2_2 O7_1 O3_2 -50(5) . . . . ?
 Np1_1 O2_2 O7_1 W1_2 -127(2) . . . . ?
 Np1_1 O2_2 O7_1 W2_1 -172(3) . . . . ?
 Np1_1 O2_2 O10_1 O7S_2 -151(4) . . . . ?
 Np1_1 O2_2 O10_1 W3_2 -36(2) . . . . ?
 Np1_1 O3_2 W1_2 O36 158.0(15) . . . . ?
 Np1_1 O3_2 W1_2 O40 50.3(11) . . . . ?
 Np1_1 O3_2 W1_2 O2S_2 -114.3(6) . . . . ?
 Np1_1 O3_2 W1_2 O2_2 -15.7(6) . . . . ?
 Np1_1 O3_2 W1_2 O5_1 -122.0(18) . . . . ?
 Np1_1 O3_2 W1_2 O7_1 -53(3) . . . . ?
 Np1_1 O3_2 W1_2 W2_1 -136.0(12) . . . . ?
 Np1_1 O3_2 O7_1 O2_2 29(3) . . . . ?
 Np1_1 O3_2 O7_1 W1_2 104(3) . . . . ?
 Np1_1 O3_2 O7_1 W2_1 169(3) . . . . ?
 Np1_1 O6S_2 W3_2 O40A 99(8) . . . . ?
 Np1_1 O6S_2 W3_2 O2_2 -43.7(11) . . . . ?
 Np1_1 O6S_2 W3_2 O7S_2 -141.1(11) . . . . ?
 Np1_1 O6S_2 W3_2 O8S_2 40.0(11) . . . . ?
 Np1_1 O6S_2 W3_2 O10_1 -86.0(15) . . . . ?
 Np1_1 W1_2 O7_1 O2_2 30.7(9) . . . . ?
 Np1_1 W1_2 O7_1 O3_2 -103(3) . . . . ?
 Np1_1 W1_2 O7_1 W2_1 174(2) . . . . ?
 Np1_1 W1_2 W2_1 O36 -152(2) . . . . ?
 Np1_1 W1_2 W2_1 O81 -179.7(16) . . . . ?
 Np1_1 W1_2 W2_1 O8_2 -6(3) . . . . ?
 Np1_1 W1_2 W2_1 O2S_2 79(2) . . . . ?
 Np1_1 W1_2 W2_1 O3_2 -55.3(11) . . . . ?
 Np1_1 W1_2 W2_1 W2_2 79(2) . . . . ?
 Np1_1 W1_2 W2_1 O3_1 38(4) . . . . ?
 Np1_1 W1_2 W2_1 O5_1 111(2) . . . . ?
 Np1_1 W1_2 W2_1 O6_1 -71.5(19) . . . . ?
 Np1_1 W1_2 W2_1 O7_1 -6(2) . . . . ?
 Np1_1 W3_2 O10_1 O2_2 35.3(18) . . . . ?
 Np1_1 W3_2 O10_1 O7S_2 -172.2(9) . . . . ?
 Np1_1 O7_1 W2_1 O36 57(11) . . . . ?
 Np1_1 O7_1 W2_1 O8_2 -153(11) . . . . ?
 Np1_1 O7_1 W2_1 O2S_2 -64(11) . . . . ?
 Np1_1 O7_1 W2_1 O3_2 118(12) . . . . ?
 Np1_1 O7_1 W2_1 W1_2 27(10) . . . . ?
 Np1_1 O7_1 W2_1 W2_2 -100(11) . . . . ?
 Np1_1 O7_1 W2_1 O3_1 -125(11) . . . . ?
 Np1_1 O7_1 W2_1 O5_1 -34(11) . . . . ?
 Np1_1 O7_1 W2_1 O6_1 148(11) . . . . ?
 W2_1 O36 W1_2 O40 159(2) . . . . ?
 W2_1 O36 W1_2 O2S_2 -23.1(8) . . . . ?
 W2_1 O36 W1_2 O4_2 -109.1(8) . . . . ?
 W2_1 O36 W1_2 O3_2 72.5(8) . . . . ?
 W2_1 O36 W1_2 O5_1 -55.5(13) . . . . ?
 W2_1 O36 W1_2 O7_1 43(3) . . . . ?
 W2_1 O36 W1_2 Np1_1 124(4) . . . . ?
 W2_1 O8_2 W1_1 O79 106.7(19) . . . . ?
 W2_1 O8_2 W1_1 O79 -179(3) . . . 4_575 ?
 W2_1 O8_2 W1_1 O5_2 -15(3) . . . . ?
 W2_1 O8_2 W1_1 W2_2 39.1(14) . . . . ?
 W2_1 O8_2 W1_1 O1_1 34(2) . . . . ?
 W2_1 O8_2 W1_1 O2_1 -147(3) . . . . ?
 W2_1 O8_2 W1_1 O3_1 14(2) . . . . ?
 W2_1 O8_2 W1_1 O3_1 -61(2) . . . 4_575 ?
 W2_1 O8_2 O2_1 W1_1 93(6) . . . . ?
 W2_1 O8_2 O3_1 O2S_2 -12(4) . . . . ?
 W2_1 O8_2 O3_1 W2_2 135(7) . . . . ?
 W2_1 O8_2 O3_1 W1_1 -161(3) . . . . ?
 W2_1 O2S_2 W1_2 O36 45.0(17) . . . . ?
 W2_1 O2S_2 W1_2 O40 -143(7) . . . . ?
 W2_1 O2S_2 W1_2 O4_2 134(2) . . . . ?
 W2_1 O2S_2 W1_2 O2_2 -139(2) . . . . ?
 W2_1 O2S_2 W1_2 O3_2 -44(2) . . . . ?
 W2_1 O2S_2 W1_2 O5_1 125(3) . . . . ?
 W2_1 O2S_2 W1_2 O7_1 -86(3) . . . . ?
 W2_1 O2S_2 W1_2 Np1_1 -119(2) . . . . ?
 W2_1 O2S_2 O3_1 O8_2 22(7) . . . . ?
 W2_1 O2S_2 O3_1 W2_2 -132(3) . . . . ?
 W2_1 O2S_2 O3_1 W1_1 145(5) . . . . ?
 W2_1 O2S_2 O5_1 W1_2 -59(2) . . . . ?
 W2_1 O2S_2 O5_1 W2_2 114(2) . . . . ?
 W2_1 O3_2 W1_2 O36 -66.0(14) . . . . ?
 W2_1 O3_2 W1_2 O40 -173.7(16) . . . . ?
 W2_1 O3_2 W1_2 O2S_2 21.7(9) . . . . ?
 W2_1 O3_2 W1_2 O2_2 120.3(9) . . . . ?
 W2_1 O3_2 W1_2 O5_1 14.0(18) . . . . ?
 W2_1 O3_2 W1_2 O7_1 83(3) . . . . ?
 W2_1 O3_2 W1_2 Np1_1 136.0(12) . . . . ?
 W2_1 O3_2 O7_1 O2_2 -139(5) . . . . ?
 W2_1 O3_2 O7_1 W1_2 -65(2) . . . . ?
 W2_1 O3_2 O7_1 Np1_1 -169(3) . . . . ?
 W2_1 W1_2 O7_1 O2_2 -143.3(18) . . . . ?
 W2_1 W1_2 O7_1 O3_2 82(2) . . . . ?
 W2_1 W1_2 O7_1 Np1_1 -174(2) . . . . ?
 W2_1 W2_2 O3_1 O8_2 -136(7) . . . . ?
 W2_1 W2_2 O3_1 O2S_2 24.0(10) . . . . ?
 W2_1 W2_2 O3_1 W1_1 171(3) . . . . ?
 W1_4 W11 O25 W4A 13(5) . . . . ?
 O5_4 W1_4 O7_4 W2_4 -102(3) . . . . ?
 O6_4 W1_4 O7_4 W2_4 73.2(12) . . . . ?
 O8_4 W1_4 O7_4 W2_4 179.4(10) . . . . ?

_shelx_res_file
;
TITL nppom_a.res in P2(1)/m
    nppom_sq_sq.res
    created by SHELXL-2018/1 at 20:07:05 on 07-Jul-2022
REM Old TITL a in P2/m
REM SHELXT solution in P2(1)/m
REM Formula found by SHELXT: O178 Se12 W43
REM REFINED BY ZETA
REM sadi 0.01 W51 O40 W51 O40A
REM #####
CELL 0.71073 13.955 33.4288 22.8155 90 96.025 90
ZERR 2 0.0012 0.0026 0.0018 0 0.004 0
LATT 1
SYMM -X,0.5+Y,-Z
SFAC O Se Np W
UNIT 344 12 2 90
SIMU 0.01 0.02 3
DFIX_4 1.7 0.005 O2 O1
RIGU_W2U W1 > W2
DFIX_4 2.2 O1 O6
SIMU_W2U W1 > W2
DFIX 1.8 0.01 W3_2 O40A
SAME_WO6 0.02 0.04 W1 > O6
SAME_W2U 0.02 0.04 W1 > W2
SAME_W3O 0.02 0.04 O9 > W3

L.S. 5 0 591
PLAN  10
SIZE 0.1 0.15 0.25
TEMP -153(2)
CONF
MORE -1
list 4
ABIN
fmap 2
acta
SHEL 999 0.84
OMIT -6 11 5
OMIT -9 3 2
OMIT 1 2 1
OMIT 0 1 2
OMIT -1 2 1
OMIT 2 0 0
OMIT 2 1 1
OMIT 0 3 1
OMIT -1 4 1
OMIT 2 3 0
OMIT 1 3 0
OMIT -1 3 3
OMIT 0 0 3
OMIT 1 1 2
OMIT 0 6 0
OMIT -6 11 7
OMIT 1 18 7
OMIT -14 1 6
OMIT 0 19 7
OMIT -11 2 9
OMIT 8 12 0
OMIT 2 21 1
OMIT -7 8 7
OMIT 7 2 4
OMIT -5 15 6
OMIT -6 12 4
OMIT 4 12 2
OMIT -2 26 2
OMIT -8 1 3
OMIT 2 12 12
OMIT 1 24 4
OMIT 6 15 5
OMIT 7 11 4
OMIT -9 19 5
OMIT -11 0 11
OMIT -1 5 3
OMIT 12 0 2
OMIT -5 12 6
OMIT -5 27 8
OMIT 7 8 7
OMIT -6 18 3
OMIT 8 2 5
OMIT 7 1 4
OMIT -9 20 3
OMIT 6 10 8
OMIT 2 1 8
OMIT 6 7 8
OMIT 11 9 3
OMIT 3 27 1
OMIT -9 4 3
OMIT -9 9 6
OMIT 0 15 8
OMIT 5 8 10
OMIT -10 4 10
OMIT -6 5 8
OMIT -8 5 10
OMIT 2 9 26
REM <olex2.extras>
REM <HklSrc "%.\\nppom_sq_sq.hkl">
REM </olex2.extras>

WGHT    0.073800 3802.423584
EXTI    0.000258
FVAR       0.04241   0.85479   0.47935
W1    4    0.085419    0.750000    0.994329    10.50000    0.05139    0.03804 =
         0.02892    0.00000    0.00961    0.00000
W2    4    0.205260    0.656386    1.038910    11.00000    0.05139    0.03849 =
         0.03579   -0.00740    0.00097    0.00452
PART 1
W4A   4   -0.081945    0.635216    0.822166    21.00000    0.05861    0.06635 =
         0.06276    0.01800   -0.01563   -0.01708
W5A   4    0.012416    0.555465    0.903657    21.00000    0.06546    0.03956 =
         0.03646    0.00427   -0.00793   -0.02084
PART 0
W6    4    0.263892    0.561145    0.973138    11.00000    0.08563    0.03382 =
         0.02711    0.00121    0.00084    0.01600
PART 1
W9A   4    0.340498    0.506418    0.839634    21.00000    0.12281    0.02888 =
         0.02681    0.00377    0.01259    0.01277
W10   4    0.057046    0.509066    0.761794    31.00000    0.08064    0.03962 =
         0.03924    0.00082    0.01527   -0.00904
PART 2
W10A  4    0.103727    0.499819    0.769922   -31.00000    0.06948    0.03779 =
         0.03525   -0.00149    0.00183   -0.02134
PART 1
W11   4   -0.006307    0.595204    0.690681    31.00000    0.05707    0.04249 =
         0.03478   -0.01070    0.00877   -0.00943
PART 2
W11A  4    0.010893    0.574879    0.685457   -31.00000    0.05434    0.05084 =
         0.03554   -0.00182   -0.00254   -0.02080
PART 1
W12A  4    0.173298    0.521481    0.624479    21.00000    0.12642    0.05803 =
         0.04082   -0.01710    0.02363   -0.04047
W13A  4    0.414141    0.518861    0.690075    21.00000    0.13003    0.03793 =
         0.02733   -0.00307    0.01523    0.01213
PART 0
W14   4    0.357445    0.572978    0.548876    11.00000    0.12588    0.04348 =
         0.02582    0.00391    0.00315   -0.02095
PART 1
W15A  4    0.300525    0.603700    0.394890    21.00000    0.11024    0.04311 =
         0.03054    0.00087   -0.00527   -0.01516
PART 0
W16   4    0.535693    0.603262    0.451868    11.00000    0.11574    0.03401 =
         0.05438    0.00511    0.02931    0.01470
W17   4    0.648700    0.694771    0.515188    11.00000    0.05058    0.07013 =
         0.04266    0.01008    0.00833    0.01687
W18   4    0.591328    0.693520    0.368865    11.00000    0.06599    0.04712 =
         0.03613    0.00362    0.02246    0.01336
W19   4    0.332659    0.693213    0.307391    11.00000    0.08027    0.04908 =
         0.02039   -0.00146    0.00281   -0.00780
W20   4    0.161552    0.694039    0.401694    11.00000    0.05419    0.11339 =
         0.05457    0.02608   -0.00209   -0.02504
W23   4   -0.024096    0.651597    0.978523    11.00000    0.05541    0.04065 =
         0.08353   -0.00417   -0.01164   -0.00428
W51   4    0.398004    0.642306    0.942120    11.00000    0.05792    0.05954 =
         0.02976   -0.00136    0.00453    0.01350
W71   4    0.477056    0.584149    0.815626    11.00000    0.07671    0.06960 =
         0.03137    0.00241    0.00668    0.03397
SE1   2    0.160547    0.643668    0.880014    11.00000    0.05531    0.03318 =
         0.04284    0.00590   -0.00656   -0.00404
SE2   2    0.241639    0.588482    0.745117    11.00000    0.07963    0.02856 =
         0.02629   -0.00228    0.00525   -0.00983
SE3   2    0.400364    0.692601    0.466868    11.00000    0.04889    0.03110 =
         0.02189   -0.00288    0.00969   -0.00163
O1    1    0.038617    0.750000    1.084606    10.50000    0.05602    0.03901 =
         0.04521    0.00000    0.00647    0.00000
O2    1    0.135960    0.750000    0.934361    10.50000    0.05201    0.04830 =
         0.03836    0.00000    0.00791    0.00000
O3    1    0.170878    0.712106    1.031604    11.00000    0.05600    0.04201 =
         0.04229   -0.00219    0.00109    0.00189
O4    1   -0.001860    0.710834    0.980530    11.00000    0.05718    0.04343 =
         0.05176    0.00003   -0.00030   -0.00097
O5S   1   -0.132708    0.650016    1.008973    11.00000    0.05481    0.04423 =
         0.06425    0.00217   -0.00674   -0.00729
O6    1    0.075156    0.648054    1.044685    11.00000    0.05798    0.04012 =
         0.04860   -0.00351   -0.00330   -0.00083
O7    1   -0.081119    0.660306    0.897439    11.00000    0.06031    0.04809 =
         0.05307    0.00133   -0.00515   -0.00808
O8    1   -0.010292    0.596006    0.960114    11.00000    0.06298    0.04233 =
         0.04767    0.00126   -0.00406   -0.00804
O9S   1    0.124079    0.657758    0.947582    11.00000    0.05937    0.04211 =
         0.04655   -0.00147   -0.00218   -0.00115
O10   1    0.315886    0.661324    1.000397    11.00000    0.05993    0.04516 =
         0.03641   -0.00243    0.00203    0.00529
O11S  1    0.248276    0.653095    1.111187    11.00000    0.05630    0.03403 =
         0.04056    0.00123    0.00453    0.00091
O12   1    0.208142    0.600494    1.019674    11.00000    0.06552    0.04169 =
         0.03739   -0.00133    0.00032    0.00507
O13   1   -0.039568    0.682918    0.812732    11.00000    0.05996    0.05428 =
         0.04973    0.00361   -0.00374   -0.00871
O14   1   -0.197988    0.648182    0.802797    11.00000    0.06022    0.05355 =
         0.05127    0.00511   -0.00539   -0.01269
O15   1   -0.089300    0.583006    0.862035    11.00000    0.06376    0.04694 =
         0.04572    0.00316   -0.00388   -0.01369
O16   1    0.068188    0.612807    0.854603    11.00000    0.06336    0.04493 =
         0.04353    0.00302   -0.00297   -0.00875
O17   1   -0.056200    0.522678    0.934505    11.00000    0.06750    0.04106 =
         0.04151    0.00259   -0.00094   -0.01109
O18   1    0.131613    0.550943    0.936039    11.00000    0.07080    0.04051 =
         0.03731    0.00077    0.00083   -0.00342
O19   1    0.276594    0.524168    1.025435    11.00000    0.07560    0.04982 =
         0.03458    0.00209    0.00544    0.00743
O20   1    0.386733    0.589607    0.985434    11.00000    0.07003    0.04526 =
         0.03244   -0.00135    0.00375    0.00800
O21   1    0.258017    0.613810    0.903804    11.00000    0.06701    0.04328 =
         0.03450    0.00006    0.00230    0.00452
O22   1    0.307217    0.530029    0.908976    11.00000    0.08550    0.03879 =
         0.03007    0.00079    0.00797    0.00653
O24   1    0.042320    0.528755    0.835736    11.00000    0.07229    0.04211 =
         0.03918    0.00058    0.00269   -0.01227
O25   1   -0.043446    0.599034    0.750953    11.00000    0.06423    0.05129 =
         0.04290    0.00266   -0.00041   -0.01247
O26   1    0.068546    0.629550    0.682556    11.00000    0.06321    0.05360 =
         0.03907   -0.00075    0.00612   -0.01089
O27   1   -0.085476    0.583930    0.632454    11.00000    0.06811    0.05207 =
         0.04003   -0.00220    0.00133   -0.01363
O28   1   -0.005429    0.524983    0.719101    11.00000    0.07412    0.04712 =
         0.03838   -0.00274    0.00514   -0.01448
O30   1    0.132760    0.566809    0.756085    11.00000    0.07480    0.04334 =
         0.03566   -0.00159    0.00567   -0.01042
O31   1    0.028622    0.459248    0.767355    11.00000    0.08201    0.04327 =
         0.03936   -0.00272    0.00817   -0.01386
O32   1   10.181601   10.500600   10.810301    11.00000    0.08771    0.03984 =
         0.03446   -0.00123    0.00863   -0.00426
O33   1    0.316566    0.568596    0.802431    11.00000    0.08586    0.04339 =
         0.03121   -0.00163    0.00879    0.00529
O34   1    0.369725    0.459160    0.867033    11.00000    0.09868    0.03907 =
         0.02920    0.00113    0.01278    0.00891
O35   1    0.465820    0.532748    0.849100    11.00000    0.09051    0.04498 =
         0.03009    0.00032    0.00981    0.01043
O36   1    0.432214    0.630376    0.774965    11.00000    0.06495    0.05808 =
         0.03210   -0.00263    0.01098    0.00527
O37   1    0.597532    0.591938    0.823284    11.00000    0.07769    0.06423 =
         0.03309    0.00157    0.00006    0.01467
O38   1    0.450329    0.611485    0.881374    11.00000    0.06830    0.05433 =
         0.03156   -0.00047    0.00792    0.00896
O39   1    0.507576    0.657999    0.978502    11.00000    0.06564    0.05831 =
         0.03772   -0.00416   -0.00196    0.00878
PART 1
O40   1    0.365964    0.684191    0.893567    21.00000    0.05119    0.05284 =
         0.02858   -0.00023    0.00697    0.00258
PART -1
O40A  1    0.395462    0.823315    0.883494   -21.00000    0.04183    0.05155 =
         0.02492   -0.00052    0.00581   -0.00009
PART 0
O41   1    0.462491    0.560380    0.739109    11.00000    0.09345    0.04858 =
         0.03111   -0.00181    0.01145    0.00637
O42   1    0.358832    0.496112    0.755084    11.00000    0.10070    0.03950 =
         0.03106   -0.00295    0.01212    0.00345
O43   1    0.272920    0.560532    0.690180    11.00000    0.09948    0.04327 =
         0.03233   -0.00562    0.01172   -0.00810
O44   1    0.301337    0.493340    0.642168    11.00000    0.10653    0.04434 =
         0.03415   -0.00714    0.01350   -0.01001
O45   1    0.512357    0.485424    0.683167    11.00000    0.10732    0.04123 =
         0.03185   -0.00319    0.01350    0.00351
O46   1    0.428538    0.550798    0.615338    11.00000    0.10811    0.04433 =
         0.03339   -0.00369    0.01094   -0.00457
O47   1    0.240290    0.550878    0.570378    11.00000    0.10678    0.04664 =
         0.03443   -0.00587    0.01054   -0.01468
O48   1    0.116621    0.485869    0.583596    11.00000    0.10398    0.04942 =
         0.03769   -0.00941    0.01065   -0.01761
O49   1    0.082306    0.556532    0.633888    11.00000    0.08591    0.04754 =
         0.03647   -0.00647    0.00823   -0.01465
O50   1    0.140822    0.494780    0.700677    11.00000    0.09132    0.04500 =
         0.03692   -0.00568    0.00995   -0.01456
O51   1    0.361084    0.509531    0.517906    11.00000    0.11678    0.04924 =
         0.03673   -0.00310    0.01341   -0.00905
O52   1    0.340883    0.621093    0.572111    11.00000    0.09830    0.04942 =
         0.03845   -0.00395    0.00363   -0.00685
O53   1    0.286711    0.577286    0.469650    11.00000    0.10136    0.04681 =
         0.03506    0.00149    0.00567   -0.00940
O54   1    0.479959    0.577268    0.519411    11.00000    0.10275    0.04526 =
         0.03931    0.00136    0.01156   -0.00232
O55   1    0.622200    0.567902    0.451925    11.00000    0.09382    0.04533 =
         0.04892    0.00117    0.01951    0.01363
O56   1    0.597731    0.639054    0.506017    11.00000    0.07741    0.05143 =
         0.04033    0.00437    0.01587    0.00663
O57   1    0.402244    0.645662    0.455110    11.00000    0.08681    0.04648 =
         0.03592    0.00212    0.01043   -0.00153
O58   1    0.432604    0.578785    0.401297    11.00000    0.09703    0.04462 =
         0.03730    0.00101    0.01030   -0.00178
O59   1    0.561207    0.639115    0.386757    11.00000    0.08067    0.04824 =
         0.03970    0.00198    0.01783    0.00449
O60   1    0.230138    0.568001    0.348198    11.00000    0.09612    0.04900 =
         0.03520    0.00277    0.00394   -0.00802
O62   1    0.202591    0.639419    0.407414    11.00000    0.08311    0.05967 =
         0.03591    0.00471    0.00456   -0.00961
O63   1    0.038642    0.685410    0.385206    11.00000    0.07133    0.08980 =
         0.05018    0.00663    0.00348   -0.01435
O64   1    0.161208    0.750000    0.395626    10.50000    0.06691    0.07922 =
         0.04321    0.00000    0.00390    0.00000
O65   1    0.184666    0.698904    0.480793    11.00000    0.06649    0.07192 =
         0.04343    0.00519    0.00497   -0.00763
O66   1    0.331197    0.707414    0.406216    11.00000    0.07125    0.06030 =
         0.03475    0.00321    0.00680   -0.00515
O67   1    0.210195    0.691703    0.318722    11.00000    0.07424    0.06741 =
         0.03455    0.00527    0.00279   -0.00899
O68   1    0.323130    0.682724    0.230407    11.00000    0.08106    0.05708 =
         0.02610    0.00116    0.00692   -0.00108
O69   1    0.325121    0.750000    0.301414    10.50000    0.07535    0.05582 =
         0.02884    0.00000    0.00744    0.00000
O70   1    0.339779    0.638797    0.332191    11.00000    0.08572    0.05089 =
         0.03242    0.00126    0.00512   -0.00565
O72   1    0.509215    0.706926    0.449315    11.00000    0.06609    0.05202 =
         0.03548    0.00169    0.01353    0.00394
O73   1    0.660887    0.685465    0.313427    11.00000    0.07237    0.05130 =
         0.03813    0.00416    0.01873    0.01249
O74   1    0.471502    0.695466    0.326104    11.00000    0.07331    0.05061 =
         0.03245    0.00164    0.01288    0.00051
O75   1    0.598921    0.750000    0.368130    10.50000    0.06628    0.04909 =
         0.03276    0.00000    0.01866    0.00000
O76   1    0.686686    0.689822    0.436121    11.00000    0.06543    0.05472 =
         0.03769    0.00198    0.01693    0.00659
O77   1    0.737353    0.678860    0.556203    11.00000    0.06474    0.06592 =
         0.04122    0.00533    0.01746    0.01189
O78   1    0.679913    0.750000    0.508000    10.50000    0.05767    0.06027 =
         0.03760    0.00000    0.01300    0.00000
O79   1    0.559888    0.710085    0.573342    11.00000    0.05469    0.06274 =
         0.03389    0.00098    0.01154    0.00370
O81   1    0.507488    0.630603    0.675411    11.00000    0.06152    0.06121 =
         0.03353   -0.00329    0.01245    0.00178
PART 2
W9B   4    0.285385    0.500437    0.830617   -21.00000    0.08528    0.03125 =
         0.02601   -0.00338    0.01255    0.00458
W12B  4    0.217537    0.509101    0.631192   -21.00000    0.09838    0.03995 =
         0.03077   -0.01034    0.01079   -0.00691
W13B  4    0.365475    0.512455    0.682403   -21.00000    0.09969    0.03892 =
         0.02842   -0.00692    0.01681   -0.00536
W15B  4    0.345251    0.596415    0.391424   -21.00000    0.09118    0.04233 =
         0.03048    0.00270    0.00977   -0.00525
W4B   4   -0.068822    0.619933    0.806278   -21.00000    0.05561    0.04509 =
         0.04133    0.00144    0.00018   -0.01243
W5B   4   -0.024564    0.557298    0.896176   -21.00000    0.06460    0.03956 =
         0.04089   -0.00291   -0.00016   -0.00822

RESI W3O 2
PART -1
AFIX   6
O8    1    0.437320    0.710501    0.634619   -20.50000    0.05185    0.06376 =
         0.03103   -0.00237    0.01280    0.00069
O5    1    0.566470    0.760777    0.686665   -20.50000    0.04930    0.06438 =
         0.02944   -0.00147    0.01149    0.00067
O7    1    0.714846    0.693363    0.705565   -20.50000    0.05327    0.06228 =
         0.03186   -0.00139    0.01117    0.00084
O2S   1    0.518679    0.690774    0.742273   -20.50000    0.05465    0.06086 =
         0.03162   -0.00285    0.01214    0.00111
O4    1    0.561769    0.664776    0.844365   -20.50000    0.06101    0.06049 =
         0.03195   -0.00241    0.00993    0.00647
O2    1    0.462673    0.727382    0.840068   -20.50000    0.04760    0.05478 =
         0.02795   -0.00172    0.00881    0.00039
O3    1    0.341893    0.692547    0.766402   -20.50000    0.05156    0.05654 =
         0.02954   -0.00229    0.01074    0.00070
O7S   1    0.591520    0.773937    0.920725   -20.50000    0.04514    0.05305 =
         0.02755   -0.00088    0.00617    0.00001
O6S   1    0.407639    0.757809    0.943854   -20.50000    0.04356    0.05210 =
         0.02606   -0.00044    0.00657    0.00024
O5S   1    0.500610    0.803823    0.801660   -20.50000    0.04247    0.05214 =
         0.02527   -0.00060    0.00609    0.00008
O8S   1    0.324629    0.784155    0.831260   -20.50000    0.04328    0.05226 =
         0.02587   -0.00055    0.00628    0.00000
W1    4    0.447201    0.680251    0.802938   -20.50000    0.05454    0.05893 =
         0.03138   -0.00185    0.01013    0.00145
W2    4    0.581559    0.697477    0.670787   -20.50000    0.05519    0.06533 =
         0.03375   -0.00256    0.01216    0.00176
W3    4    0.460234    0.776791    0.882527   -20.50000    0.04573    0.05327 =
         0.02967   -0.00053    0.00311   -0.00090
AFIX   0

RESI W2U 3
PART 2
W1    4   10.169430   10.750000   10.532849   -20.50000    0.06433    0.06345 =
         0.04289    0.00000    0.00687    0.00000
O1    1   10.322830   10.750000   10.566780   -20.50000    0.05578    0.06489 =
         0.03475    0.00000    0.01029    0.00000
O2    1   10.042540   10.750000   10.500000   -20.50000    0.06223    0.06427 =
         0.04221    0.00000    0.00792    0.00000
O3    1   10.135070   10.711130   10.586639   -21.00000    0.06210    0.06136 =
         0.04164    0.00238    0.00806   -0.00583
O5    1   10.229040   10.673450   10.679910   -21.00000    0.05975    0.05802 =
         0.03839    0.00072    0.00890   -0.00520
O4    1   10.180310   10.642600   10.586579   -21.00000    0.06677    0.05933 =
         0.04061    0.00041    0.00802   -0.00662
O7    1   10.044700   10.713270   10.688761   -21.00000    0.05799    0.05536 =
         0.04041    0.00135    0.00637   -0.00587
AFIX   6
O6    1   -0.037455   10.677770   10.590489   -21.00000    0.06140    0.05890 =
         0.04106    0.00170    0.00663   -0.00722
O8    1    0.004684    0.749981    0.878690   -20.50000    0.05426    0.04889 =
         0.04193    0.00000    0.00459    0.00000
O9    1   -0.081176    0.749989    0.750582   -20.50000    0.05615    0.05146 =
         0.04319    0.00000    0.00265    0.00000
O10   1    0.161486    0.749989    0.799055   -20.50000    0.05393    0.05155 =
         0.03821    0.00000    0.00482    0.00000
NP1   3    0.041625    0.749989    0.773639   -20.50000    0.05791    0.05431 =
         0.04391    0.00000    0.00325    0.00000
W2    4    0.097008    0.678179    0.641006   -21.00000    0.06374    0.06094 =
         0.04292    0.00029    0.01076   -0.00672
AFIX   0

RESI  1
PART 1
W1    4    0.514539    0.750000    0.619099    20.50000    0.03293    0.06765 =
         0.01970    0.00000    0.00965    0.00000
O1    1    0.662883    0.750000    0.655049    20.50000    0.04899    0.06481 =
         0.02954    0.00000    0.01013    0.00000
O2    1    0.398617    0.750000    0.590006    20.50000    0.04683    0.06451 =
         0.02880    0.00000    0.01117    0.00000
O3    1    0.501679    0.705995    0.674976    21.00000    0.05134    0.06381 =
         0.03037   -0.00170    0.01263    0.00052
O5    1    0.587017    0.675048    0.767508    21.00000    0.05657    0.06183 =
         0.03332   -0.00230    0.01223    0.00085
O6    1    0.330166    0.675259    0.684728    21.00000    0.05669    0.06183 =
         0.03401   -0.00075    0.01526   -0.00040
O7    1    0.417015    0.710691    0.780772    21.00000    0.05114    0.05699 =
         0.02950   -0.00231    0.01027    0.00080
O8    1    0.332559    0.750000    0.961613    20.50000    0.04210    0.05095 =
         0.02677    0.00000    0.00797    0.00000
O9    1   10.260880   10.750000   10.832250    20.50000    0.04538    0.05310 =
         0.02589    0.00000    0.00845    0.00000
O10   1   10.501070   10.750000   10.887200    20.50000    0.04381    0.05248 =
         0.02669    0.00000    0.00578    0.00000
NP1   3    0.381064    0.750000    0.861043    20.50000    0.03214    0.04826 =
         0.01681    0.00000    0.00658    0.00000
W2    4    0.461181    0.676773    0.733227    21.00000    0.05791    0.06324 =
         0.03645   -0.01122    0.02222   -0.00251

RESI  4
PART -1
W1    4    0.056213    0.681472    0.700441    20.50000    0.04864    0.05087 =
         0.03158    0.00769    0.00752   -0.00769
O1    1   10.110500   10.750000   10.562901    20.50000    0.06337    0.06652 =
         0.04227    0.00227    0.01033   -0.00435
O2    1   10.007290   10.709529   10.512480    20.50000    0.06252    0.06459 =
         0.04362    0.00373    0.00667   -0.00414
O3    1   10.237900   10.680600   10.580400    20.50000    0.06687    0.06375 =
         0.04152    0.00076    0.00803   -0.00474
O4    1    0.098355    0.639555    0.548034    21.00000    0.06995    0.06647 =
         0.04747   -0.00078    0.00618   -0.00723
O5    1   -0.090752    0.672584    0.645753    20.50000    0.05920    0.05570 =
         0.04015   -0.00110    0.00597   -0.00557
O6    1   10.172930   10.685281   10.733600    20.50000    0.05629    0.05655 =
         0.03773    0.00185    0.00808   -0.00465
W2    4    0.104578    0.684809    0.543565    20.50000    0.05826    0.05801 =
         0.04011    0.00667    0.01063   -0.01056
W3    4   -0.041575    0.773822    0.755658    20.50000    0.05169    0.04965 =
         0.04157   -0.00052    0.00336   -0.00449
O7    1   10.070479   10.688261   10.635750    20.50000    0.06002    0.05806 =
         0.04047    0.00222    0.00744   -0.00683
O8    1   10.000140   10.727970   10.727070    20.50000    0.05594    0.05336 =
         0.04178    0.00170    0.00432   -0.00517
O9    1   10.086419   10.802310   10.734059    20.50000    0.05547    0.04838 =
         0.04167    0.00131    0.00469   -0.00196
O10   1    0.034656    0.766919    0.830215    20.50000    0.05598    0.05089 =
         0.04272    0.00139    0.00275   -0.00154
O11   1   -0.091137    0.805141    0.694403    20.50000    0.05462    0.04552 =
         0.04304   -0.00092   -0.00226   -0.00421
O12   1   -0.139500    0.742324    0.785437    20.50000    0.05474    0.05206 =
         0.04437    0.00061    0.00621   -0.00577
HKLF 4


REM  nppom_a.res in P2(1)/m
REM R1 =  0.1306 for   11492 Fo > 4sig(Fo)  and  0.1836 for all   18996 data
REM   1307 parameters refined using   4409 restraints

END

WGHT      0.0744   3791.3181

REM Highest difference peak  4.401,  deepest hole -4.135,  1-sigma level  0.622
Q1    1   0.1217  0.5240  0.6103  11.00000  0.05    3.73
Q2    1   0.4334  0.5659  0.8116  11.00000  0.05    3.72
Q3    1   0.1965  0.6750  0.4018  11.00000  0.05    3.59
Q4    1   0.1964  0.5530  0.9659  11.00000  0.05    3.48
Q5    1  -0.0302  0.6454  1.0001  11.00000  0.05    3.34
Q6    1   0.4217  0.5663  0.5472  11.00000  0.05    3.33
Q7    1   0.1676  0.7124  0.4116  11.00000  0.05    3.32
Q8    1  -0.0219  0.6631  0.7701  11.00000  0.05    3.17
Q9    1   0.4590  0.5155  0.6916  11.00000  0.05    3.12
Q10   1  -0.1133  0.6060  0.6396  11.00000  0.05    2.92
;
_shelx_res_checksum                32142
_shelx_hkl_file
;
  -2   0   0 1941.61  167.58
   2   0   0 1857.21  167.58
   3   0   0 1268.97  116.29
  -3   0   0 1337.07  116.39
   4   0   0   63.09   10.30
  -4   0   0   50.09    9.40
   5   0   0  186.38   21.10
  -5   0   0  189.18   21.00
  -6   0   0  309.37   33.40
  -6   0   0  332.87   35.60
   6   0   0  333.97   33.90
   7   0   0  142.99   19.20
  -7   0   0  131.59   18.60
  -7   0   0  143.69   21.20
  -8   0   0   26.80   10.00
   8   0   0   25.70   10.40
  -8   0   0   33.20   12.60
  -9   0   0   10.50   10.00
  -9   0   0   -6.80    7.80
   9   0   0   -4.70    7.30
  10   0   0   52.49   14.20
 -10   0   0   45.60   13.60
 -10   0   0   21.70   14.30
 -11   0   0   47.70   16.90
 -11   0   0   67.49   20.70
  11   0   0   66.59   17.70
  12   0   0  102.19   23.80
 -12   0   0  104.69   24.50
 -12   0   0  129.69   29.60
  13   0   0   10.90   13.90
 -13   0   0   30.30   19.00
 -13   0   0   -3.40   17.20
  14   0   0   28.20   15.90
 -14   0   0   50.09   20.60
 -14   0   0    8.70   18.30
  15   0   0   -3.40   15.90
 -15   0   0    0.80   23.50
 -15   0   0   19.80   26.10
  16   0   0  121.09   31.10
 -16   0   0   71.89   48.70
 -16   0   0   48.70   31.10
  17   0   0  -31.70   20.90
 -17   0   0  -38.20   25.60
  -2  -1   0    9.20    3.20
  -2  -1   0   10.60    3.40
   2  -1   0   14.30    3.10
  -2   1   0   16.50    3.30
   2   1   0   12.40    3.60
   3  -1   0    9.80    4.00
  -3  -1   0    6.10    3.90
  -3  -1   0    5.70    4.40
  -3   1   0    2.80    3.50
   3   1   0    6.40    4.00
   4  -1   0  289.37   27.40
  -4  -1   0  242.18   28.10
  -4  -1   0  253.17   27.60
  -4   1   0  301.17   27.40
   4   1   0  283.77   28.10
  -5  -1   0  161.78   19.70
  -5  -1   0  217.18   21.70
   5  -1   0  159.78   19.10
  -5   1   0  152.88   18.90
   5   1   0  178.68   20.00
  -6  -1   0    7.40    5.90
  -6  -1   0    2.80    6.00
   6  -1   0   10.60    6.50
   6   1   0    1.40    5.90
  -6   1   0    8.00    5.80
  -7  -1   0   29.60    9.80
  -7  -1   0   32.60   10.70
   7  -1   0   18.70    7.90
  -7   1   0   21.40    7.20
   7   1   0   23.30    8.80
  -8  -1   0    7.50    7.10
   8  -1   0    8.70    7.80
  -8  -1   0   10.80    7.50
   8   1   0    3.10    7.20
  -8   1   0    7.70    7.20
  -8   1   0   15.80   10.20
  -9  -1   0   72.39   15.10
  -9  -1   0   54.59   16.60
   9  -1   0   20.10   10.20
  -9   1   0   31.40   13.70
  -9   1   0   11.70    9.80
 -10  -1   0  114.69   21.00
 -10  -1   0  125.59   24.20
  10  -1   0   66.59   16.00
 -10   1   0   53.29   17.80
 -10   1   0   77.09   17.30
  10   1   0  124.49   21.10
 -11  -1   0   25.90   14.50
 -11  -1   0   10.40   12.70
  11  -1   0    7.70   10.20
 -11   1   0   14.80   12.60
  11   1   0   17.20   11.30
 -11   1   0    3.20   12.20
 -12  -1   0   56.59   21.60
 -12  -1   0   63.79   21.20
  12  -1   0   67.89   19.20
  12   1   0   87.69   21.30
 -12   1   0   60.09   19.40
 -12   1   0   74.39   24.50
 -13  -1   0   31.80   20.50
  13  -1   0   27.00   14.30
 -13  -1   0   13.30   18.80
 -13   1   0   25.90   18.60
  13   1   0   33.20   17.60
 -13   1   0   26.40   19.00
 -14  -1   0   10.20   19.50
 -14  -1   0   12.80   21.00
  14  -1   0    6.80   15.40
 -14   1   0  -20.00   19.30
  14   1   0   -9.30   13.10
 -14   1   0    9.60   18.00
 -15  -1   0   24.60   23.70
 -15  -1   0   75.19   28.90
  15  -1   0   29.90   19.60
  15   1   0   29.30   20.10
 -15   1   0   -4.10   23.30
 -15   1   0   81.29   30.20
  16  -1   0   38.50   23.70
 -16  -1   0    3.90   23.30
  16   1   0   13.60   20.70
 -16   1   0  145.99   36.60
 -16   1   0   58.89   30.50
 -17  -1   0   36.00   31.10
  17  -1   0   74.59   26.90
  17   1   0   43.30   25.70
 -17   1   0   36.20   32.80
   1   2   0   70.89    7.90
   1   2   0   64.09    7.10
  -2  -2   0  170.88   16.70
  -2  -2   0  159.38   17.10
   2   2   0  174.68   17.30
   2   2   0  170.68   16.70
  -3  -2   0  189.88   22.30
   3  -2   0  244.08   21.40
   3   2   0  186.98   22.40
  -3   2   0  243.48   21.30
  -4  -2   0  641.34   61.49
  -4  -2   0  630.54   61.49
   4  -2   0  688.93   60.49
  -4   2   0  677.53   60.49
   4   2   0  658.13   61.79
  -5  -2   0   13.80    6.50
  -5  -2   0    2.50    5.00
   5  -2   0    4.40    4.40
   5   2   0   10.10    6.10
  -5   2   0    3.10    4.30
  -6  -2   0   33.10    9.30
  -6  -2   0   24.20    8.80
   6  -2   0   24.80    7.40
  -6   2   0   20.60    6.60
   6   2   0   34.50    9.50
  -7  -2   0  195.18   24.70
  -7  -2   0  176.38   23.60
   7  -2   0  208.88   22.90
   7   2   0  181.28   23.90
  -7   2   0  191.18   22.20
  -8  -2   0   91.49   17.70
  -8  -2   0   79.59   17.70
   8  -2   0  104.79   17.20
   8   2   0   67.79   16.40
  -8   2   0   96.39   15.50
   9  -2   0   95.59   17.20
  -9  -2   0   64.39   17.30
  -9  -2   0   85.39   18.40
  -9   2   0  112.29   24.60
  -9   2   0   97.99   17.40
   9   2   0   86.19   18.20
 -10  -2   0    6.00    9.90
  10  -2   0    6.60    9.50
 -10  -2   0    5.20   10.30
  10   2   0   25.90   11.60
 -10   2   0    2.00    9.10
 -10   2   0    7.50   12.00
 -11  -2   0   96.59   21.40
  11  -2   0  145.79   22.70
 -11  -2   0   58.69   20.70
 -11   2   0  185.28   32.10
  11   2   0   90.89   21.70
 -11   2   0  150.28   23.10
 -12  -2   0   63.69   22.40
 -12  -2   0   58.09   21.40
  12   2   0   70.99   20.20
 -12   2   0   52.39   17.20
 -13  -2   0   37.80   19.50
 -13  -2   0   44.90   19.30
  13  -2   0   25.50   15.90
 -13   2   0   63.69   19.70
  13   2   0   28.90   17.40
 -13   2   0   51.99   22.70
 -14  -2   0   41.20   25.70
  14  -2   0   20.70   14.00
 -14  -2   0   40.60   22.20
  14   2   0   32.60   18.10
 -14   2   0   11.40   20.80
 -14   2   0   -8.00   15.70
  15  -2   0   21.10   15.60
 -15  -2   0   47.70   27.80
 -15  -2   0    6.40   23.30
 -15   2   0    1.50   19.40
  15   2   0   40.70   20.10
 -15   2   0   22.60   27.00
  16  -2   0   44.80   21.60
 -16  -2   0   34.80   28.80
  16   2   0   27.50   22.90
 -16   2   0   25.40   31.80
 -16   2   0   62.39   31.60
 -17  -2   0   -2.30   28.90
  17  -2   0  -15.70   21.20
 -17   2   0  -42.80   29.20
  17   2   0   43.00   23.10
   0   3   0    2.90    2.20
   1  -3   0 1116.09  106.79
  -1  -3   0 1198.38  106.29
  -1  -3   0 1191.98  106.69
  -1  -3   0 1274.47  105.79
   1   3   0 1260.77  105.69
   1   3   0 1218.78  106.29
  -1   3   0 1117.99  106.69
   1   3   0 1178.58  106.79
  -2  -3   0 1136.79  106.59
  -2  -3   0 1191.98  107.59
   2   3   0 1199.68  106.59
   2   3   0 1282.17  107.69
  -3  -3   0  270.47   25.70
  -3  -3   0  257.67   26.20
   3   3   0  243.08   26.20
  -4  -3   0    7.20    5.40
  -4  -3   0    1.40    4.70
   4  -3   0    7.50    3.80
   4   3   0   -1.00    4.20
  -4   3   0    7.20    4.00
  -5  -3   0   60.09   11.10
  -5  -3   0   44.40   10.70
   5  -3   0   49.30    9.10
   5   3   0   59.69   11.70
  -5   3   0   50.99    9.10
   6  -3   0    0.10    4.60
  -6  -3   0    4.70    5.70
  -6  -3   0   -0.10    5.50
  -6   3   0   -2.70    4.10
   6   3   0   -1.40    5.20
  -7  -3   0    3.00    7.50
   7  -3   0   10.70    5.80
  -7  -3   0    8.40    6.70
   7   3   0   -2.70    5.20
  -7   3   0    0.80    4.70
  -8  -3   0   24.00   11.20
   8  -3   0   47.30   11.00
  -8  -3   0   15.70   10.50
   8   3   0   17.40    9.70
  -8   3   0   50.29   11.00
  -9  -3   0  197.58   27.40
   9  -3   0  234.88   25.50
  -9  -3   0  157.68   26.10
  -9   3   0  224.38   31.50
   9   3   0  170.88   26.70
  -9   3   0  188.98   24.90
 -10  -3   0   23.80   12.50
 -10  -3   0   34.20   13.50
  10  -3   0   30.60   11.00
 -10   3   0   27.40   11.20
  10   3   0   11.30   10.20
 -10   3   0    9.80   11.50
 -11  -3   0   10.70   13.50
  11  -3   0   23.40   12.20
 -11  -3   0   -6.60   12.00
 -11   3   0   35.20   13.70
 -11   3   0   44.60   18.30
  11   3   0   20.20   12.80
 -12  -3   0   22.80   17.60
  12  -3   0    3.20   11.80
 -12  -3   0   22.20   16.60
  12   3   0   24.50   15.00
 -12   3   0   14.90   15.90
 -12   3   0    5.30   13.10
 -13  -3   0   26.10   18.20
 -13  -3   0   24.50   19.20
  13  -3   0   23.40   14.00
 -13   3   0   -1.10   16.50
 -13   3   0  -35.10   14.10
  13   3   0    6.80   15.80
 -14  -3   0  130.29   30.20
  14  -3   0   86.89   23.90
 -14  -3   0  124.19   30.50
 -14   3   0   80.89   26.70
 -14   3   0  112.69   28.50
  14   3   0   68.69   23.70
  15  -3   0   17.50   18.20
 -15  -3   0  110.29   30.70
  15   3   0   41.20   23.10
 -15   3   0   73.29   29.40
 -15   3   0   22.30   22.10
  16  -3   0   -3.30   18.80
 -16  -3   0   24.40   25.20
  16   3   0   30.80   22.50
 -16   3   0   26.80   26.00
 -16   3   0   -2.80   30.20
 -17  -3   0   11.00   28.90
  17  -3   0   -5.50   20.90
 -17   3   0    8.80   28.90
  17   3   0    4.70   24.80
   0  -4   0   65.09    7.70
   0  -4   0   70.09    8.70
   0   4   0   71.09    8.80
   0   4   0   78.69    7.80
  -1  -4   0   10.30    3.00
  -1  -4   0   13.60    4.40
  -1  -4   0   16.20    3.90
   1  -4   0   18.00    4.90
   1   4   0   16.80    4.10
  -1   4   0   17.20    4.70
   1   4   0   17.30    4.60
   1   4   0   13.40    3.60
  -2  -4   0  187.28   20.40
  -2  -4   0  176.08   18.40
  -2  -4   0  180.58   19.50
   2   4   0  197.98   20.50
   2   4   0  195.18   19.70
   2   4   0  191.68   18.30
  -3  -4   0   50.29    9.80
  -3  -4   0   50.19    8.60
   3   4   0   52.79   10.10
   3   4   0   51.09    8.00
  -4  -4   0  854.81   77.99
  -4  -4   0  828.72   78.99
   4   4   0  871.11   79.29
  -5  -4   0   12.90    6.70
  -5  -4   0   20.40    7.60
  -5   4   0   36.80    6.80
   5   4   0   22.50    7.90
  -6  -4   0   20.60    8.60
  -6  -4   0   25.40    8.60
   6  -4   0   28.30    7.10
  -6   4   0   10.60    5.50
   6   4   0   22.90    9.30
   7  -4   0   30.30    8.10
  -7  -4   0   49.60   12.20
  -7  -4   0   47.30   11.90
  -7   4   0   19.90    7.20
   7   4   0   36.40   10.80
  -8  -4   0   31.80   11.80
  -8  -4   0   27.90   11.20
   8  -4   0   55.89   11.10
  -8   4   0   43.40   10.30
   8   4   0   35.10   12.60
   9  -4   0   18.30    9.70
  -9  -4   0   23.30   12.70
  -9  -4   0   50.49   14.30
   9   4   0   60.79   16.10
  -9   4   0   39.10   11.20
  10  -4   0   47.70   13.20
 -10  -4   0   78.19   17.70
 -10  -4   0   26.60   14.60
 -10   4   0   63.89   20.10
  10   4   0   46.00   15.70
 -11  -4   0  110.99   23.70
 -11  -4   0  123.19   24.30
  11   4   0  119.19   23.70
 -11   4   0   88.09   18.10
 -11   4   0   88.19   24.70
 -12  -4   0   -7.90   14.70
  12  -4   0   24.80   12.30
 -12  -4   0   -2.60   13.70
 -12   4   0    9.90   14.40
  12   4   0  -10.20   11.20
 -12   4   0   15.50   13.60
 -13  -4   0   49.50   22.60
  13  -4   0   55.69   17.10
 -13  -4   0   45.00   23.30
 -13   4   0   61.79   22.80
 -13   4   0    9.80   17.50
  13   4   0   49.50   20.40
  14  -4   0   31.50   16.10
 -14  -4   0    7.20   23.00
 -14  -4   0   20.10   18.90
 -14   4   0   45.20   20.60
  14   4   0   16.20   17.30
 -14   4   0   25.70   19.30
 -15  -4   0   12.10   23.90
  15  -4   0  104.69   23.20
 -15   4   0   26.60   24.50
 -15   4   0   64.49   26.50
  15   4   0   48.30   23.80
  16  -4   0   47.20   22.60
 -16  -4   0   15.50   27.30
 -16   4   0  -10.10   23.50
  16   4   0  -22.90   17.90
  17  -4   0   26.80   23.00
 -17  -4   0   10.40   26.30
 -17   4   0   53.39   31.80
  17   4   0   64.19   27.00
   0  -5   0    8.70    2.80
   0  -5   0    6.60    3.80
   0   5   0   10.90    2.90
   0   5   0    4.00    3.60
  -1  -5   0  278.47   27.70
   1  -5   0  321.87   29.10
  -1  -5   0  274.17   26.80
  -1  -5   0  300.57   28.90
   1   5   0  281.97   27.80
  -1   5   0  292.87   28.40
   1   5   0  281.77   28.80
  -2  -5   0    9.10    4.80
  -2  -5   0    4.10    3.90
  -2  -5   0   13.20    6.40
   2   5   0   10.30    6.30
   2   5   0   11.50    5.20
   2   5   0    8.20    3.70
  -2   5   0   24.20    7.70
  -3  -5   0  264.67   26.70
  -3  -5   0  277.97   29.40
  -3  -5   0  273.57   28.20
   3   5   0  288.37   28.70
   3   5   0  264.97   26.30
  -4  -5   0  710.13   65.19
  -4  -5   0  704.43   66.69
   4   5   0  703.43   66.79
  -5  -5   0  176.98   21.40
  -5  -5   0  183.68   22.60
   5   5   0  204.28   23.10
  -6  -5   0    2.90    6.70
  -6  -5   0   14.20    7.60
   6  -5   0   14.40    5.20
   6   5   0   16.60    7.90
   7  -5   0   68.99   11.00
  -7  -5   0   40.50   12.10
  -7  -5   0   48.50   12.50
   7   5   0   39.10   12.20
  -7   5   0   61.09   10.70
   8  -5   0   64.09   12.00
  -8  -5   0   43.10   12.50
  -8  -5   0   36.30   13.40
  -8   5   0   62.29   12.00
   8   5   0   37.10   13.10
  -9  -5   0  206.68   28.50
  -9  -5   0  194.78   27.60
   9   5   0  176.48   28.50
  10  -5   0    7.90    8.30
 -10  -5   0  -16.70    8.40
 -10  -5   0   10.10   11.10
 -10   5   0   18.80    9.00
  10   5   0   16.80   12.40
  11  -5   0   22.80   11.70
 -11  -5   0   62.79   19.10
 -11  -5   0   61.39   19.90
  11   5   0   43.10   18.10
 -11   5   0   44.10   18.60
 -11   5   0   37.10   12.80
 -12  -5   0  146.69   29.90
  12  -5   0  131.49   23.20
 -12  -5   0  167.48   31.90
  12   5   0  137.89   28.80
 -12   5   0  106.39   22.70
 -12   5   0  160.58   34.10
  13  -5   0   25.10   14.20
 -13  -5   0   39.20   21.80
 -13  -5   0   89.89   25.20
 -13   5   0    6.50   20.10
  13   5   0   38.10   18.40
 -13   5   0   54.49   18.30
 -14  -5   0  128.09   33.10
  14  -5   0  102.09   22.20
 -14  -5   0   95.39   29.70
 -14   5   0  135.99   28.60
 -14   5   0  114.99   31.70
  14   5   0  104.69   27.60
 -15  -5   0   55.69   24.30
  15  -5   0   12.60   15.10
  15   5   0   41.70   21.60
 -15   5   0   32.50   23.90
  16  -5   0   51.09   20.70
 -16  -5   0   35.90   28.30
 -16   5   0   21.80   26.90
  16   5   0   94.89   28.20
  17  -5   0   46.30   24.90
 -17  -5   0   36.80   31.20
 -17   5   0   71.89   34.70
  17   5   0   36.10   26.40
   0  -6   0  800.42   70.49
   0  -6   0  732.13   68.49
   0   6   0  761.22   68.59
   0   6   0  725.03   68.69
   0   6   0  797.02   70.29
  -1  -6   0  126.79   12.80
  -1  -6   0  117.79   13.90
  -1  -6   0  114.59   15.00
   1  -6   0  123.39   15.20
   1   6   0  126.89   14.10
   1   6   0  113.29   15.30
  -1   6   0  131.69   15.00
   1   6   0  116.19   13.40
   2  -6   0  214.08   23.10
  -2  -6   0  198.78   22.30
  -2  -6   0  156.78   20.50
   2   6   0  203.98   22.30
   2   6   0  192.88   21.20
   2   6   0  185.08   19.50
  -2   6   0  238.78   22.80
  -3  -6   0  127.79   14.00
  -3  -6   0  117.09   16.50
  -3  -6   0  120.09   15.40
   3   6   0  114.49   13.20
   3   6   0  121.69   15.70
  -3   6   0  105.39   16.20
  -4  -6   0 2191.18  193.38
  -4  -6   0 2160.18  195.28
  -4  -6   0 2236.88  196.68
   4   6   0 2131.49  195.38
   4   6   0 2155.58  192.98
  -5  -6   0  527.45   51.79
  -5  -6   0  520.75   49.90
   5   6   0  508.55   51.59
  -6  -6   0  108.59   15.80
  -6  -6   0  106.59   17.30
   6   6   0  113.69   17.80
  -7  -6   0   73.29   16.10
  -7  -6   0   71.89   14.70
   7   6   0   90.69   16.10
   7   6   0  101.59   18.40
  -8  -6   0  667.33   69.39
  -8  -6   0  776.62   71.89
   8   6   0  683.13   71.29
  -9  -6   0  -11.00    9.80
   9  -6   0    8.10    8.00
  -9  -6   0   37.10   12.00
   9   6   0   14.50   11.50
  -9   6   0   15.10    8.40
 -10  -6   0   -0.30   11.10
  10  -6   0   -9.20    6.30
 -10  -6   0   -8.90    8.40
 -10   6   0    5.50    7.80
  10   6   0  -13.40    8.40
 -11  -6   0   15.40   16.70
 -11  -6   0   88.89   20.40
  11  -6   0   65.39   14.00
  11   6   0   47.10   18.00
 -11   6   0   40.10   13.10
 -11   6   0   41.90   19.10
  12  -6   0   48.10   15.60
 -12  -6   0  139.49   27.80
 -12  -6   0  144.09   26.30
 -12   6   0   75.79   23.70
  12   6   0   96.89   24.10
 -12   6   0   75.39   18.20
 -13  -6   0   10.40   21.20
 -13  -6   0   31.90   19.00
  13  -6   0   79.89   18.90
 -13   6   0   76.99   26.80
 -13   6   0  100.69   22.60
  13   6   0   31.60   18.00
  14  -6   0   13.40   14.00
 -14  -6   0    1.30   17.30
  14   6   0  -24.90   15.30
 -14   6   0   14.80   19.60
  15  -6   0  -17.70   13.60
 -15  -6   0   11.80   20.70
  15   6   0    3.50   16.60
 -15   6   0   24.90   21.10
 -16  -6   0   37.60   25.40
  16  -6   0   45.90   19.70
 -16   6   0   12.00   22.80
  16   6   0    5.40   22.00
  17  -6   0   30.50   23.50
 -17  -6   0   -7.70   25.00
  17   6   0    2.20   23.80
 -17   6   0  -26.50   26.90
   0  -7   0    5.50    5.60
   0  -7   0    2.60    3.20
   0   7   0    1.60    3.30
   0   7   0    6.30    5.40
   0   7   0    4.20    3.60
  -1  -7   0  389.36   40.50
   1  -7   0  460.45   42.50
  -1  -7   0  400.86   39.50
  -1  -7   0  419.56   42.10
   1  -7   0  441.16   39.20
   1   7   0  473.05   42.90
  -1   7   0  472.35   39.30
   1   7   0  384.96   39.90
   1   7   0  407.46   40.70
  -1   7   0  456.15   41.90
  -2  -7   0  501.15   50.79
  -2  -7   0  507.05   49.70
   2  -7   0  525.55   51.49
  -2  -7   0  491.25   48.20
   2   7   0  532.35   49.99
  -2   7   0  603.54   51.39
   2   7   0  518.25   51.19
   2   7   0  522.75   48.60
  -3  -7   0  274.57   27.30
  -3  -7   0  299.57   29.40
  -3  -7   0  263.07   30.00
   3   7   0  292.77   30.50
   3   7   0  270.27   26.60
   3   7   0  253.07   28.90
  -4  -7   0  393.46   37.30
  -4  -7   0  380.36   39.20
  -4  -7   0  368.66   40.30
   4   7   0  382.76   39.30
   4   7   0  379.46   36.50
  -5  -7   0  131.59   18.60
  -5  -7   0  128.79   20.00
  -5  -7   0  135.69   16.70
   5   7   0  125.29   18.50
  -6  -7   0   63.19   13.00
  -6  -7   0   78.59   17.20
  -6  -7   0   68.89   14.80
   6   7   0   86.29   17.20
  -7  -7   0  535.65   57.89
  -7  -7   0  561.64   56.09
   7   7   0  606.94   58.89
  -8  -7   0   33.10   11.70
  -8  -7   0   42.80   13.60
   8   7   0   38.40   12.50
  -9  -7   0   53.39   14.30
  -9  -7   0   43.80   15.40
   9   7   0   53.59   16.00
 -10  -7   0  -10.60   11.40
  10  -7   0   10.70    7.90
 -10  -7   0    9.00   11.10
  10   7   0   -5.50    9.10
 -11  -7   0    7.60   11.90
 -11  -7   0   26.70   17.10
 -11   7   0   16.20   17.60
  11   7   0   11.90   13.60
  12  -7   0   28.20   12.50
 -12  -7   0  -12.90   16.70
 -12  -7   0   43.30   18.70
 -12   7   0   14.80   18.00
  12   7   0   30.40   17.50
  13  -7   0   14.30   12.00
 -13  -7   0   13.00   16.20
 -13  -7   0   14.40   19.60
 -13   7   0   -6.50   16.30
  13   7   0   -2.70   13.70
 -14  -7   0   40.70   19.60
 -14   7   0    4.20   18.70
  14   7   0   27.00   17.80
 -15  -7   0    4.70   19.00
 -15   7   0   -9.70   19.50
  15   7   0   27.80   19.10
 -16  -7   0    5.60   23.30
  16  -7   0   -8.70   16.40
  16   7   0   10.10   19.30
 -16   7   0   -1.60   23.00
 -17  -7   0   -8.00   26.60
  17   7   0   20.70   24.90
 -17   7   0    8.50   27.90
   0  -8   0  460.95   45.00
   0  -8   0  511.95   47.80
   0   8   0  511.15   47.30
   0   8   0  505.45   45.20
   0   8   0  439.66   45.10
  -1  -8   0  197.48   22.20
  -1  -8   0  207.38   24.30
  -1  -8   0  206.18   21.20
   1   8   0  214.98   21.80
   1   8   0  228.38   22.80
   1   8   0  216.98   24.40
  -2  -8   0   34.30    8.20
   2  -8   0   21.20    9.30
  -2  -8   0   47.90    7.50
  -2  -8   0   47.90   11.90
   2   8   0   49.70   10.00
   2   8   0   32.30    7.80
  -2   8   0   20.50    8.30
   2   8   0   55.29   11.30
  -3  -8   0  291.47   29.50
  -3  -8   0  296.77   32.30
  -3  -8   0  307.87   31.50
   3   8   0  317.57   32.90
   3   8   0  310.27   31.60
  -3   8   0  288.37   32.40
   3   8   0  279.97   28.70
  -4  -8   0  186.58   20.50
  -4  -8   0  185.18   22.70
  -4  -8   0  172.78   23.40
   4   8   0  194.18   23.00
   4   8   0  188.38   19.90
  -5  -8   0  232.98   28.20
  -5  -8   0  225.58   26.70
  -5  -8   0  230.68   24.40
   5   8   0  203.98   26.30
   5   8   0  223.98   23.80
  -6  -8   0  296.47   35.20
  -6  -8   0  310.17   36.70
  -6  -8   0  311.87   32.80
   6   8   0  331.77   35.90
  -7  -8   0  295.07   35.30
  -7  -8   0  297.57   31.00
  -7  -8   0  272.77   33.30
   7   8   0  231.88   32.40
  -8  -8   0   89.29   17.30
  -8  -8   0  109.29   20.90
  -8  -8   0   87.29   22.00
   8   8   0   85.29   18.30
   8   8   0  118.29   22.40
  -9  -8   0  163.18   23.40
  -9  -8   0  129.99   25.50
   9   8   0  126.59   25.20
 -10  -8   0  147.39   24.80
 -10  -8   0  162.18   29.30
  10   8   0  175.48   30.60
 -11  -8   0   24.20   14.50
 -11  -8   0   52.49   18.80
  11   8   0   39.40   17.30
 -12  -8   0  133.79   29.50
 -12  -8   0   88.59   23.00
 -12   8   0   46.50   23.70
  12   8   0   70.19   23.50
 -13  -8   0   52.49   31.70
 -13  -8   0   49.20   21.50
 -13   8   0   14.30   18.60
  13   8   0   55.59   20.50
 -14  -8   0    5.80   19.80
 -14  -8   0   -6.70   16.00
 -14   8   0   12.40   18.20
  14   8   0  -10.90   14.60
 -15  -8   0   14.40   20.60
  15   8   0   21.30   18.50
 -15   8   0   36.70   25.00
 -16  -8   0   15.20   28.10
 -16  -8   0   -8.50   21.80
 -16   8   0   25.30   24.90
  16   8   0    3.00   20.90
 -17   8   0   99.29   35.70
  17   8   0    8.80   25.60
   0  -9   0   27.00    6.40
   0  -9   0   29.90    9.50
   0   9   0   24.90    7.70
   0   9   0   24.90    6.40
   0   9   0   28.30    6.80
  -1  -9   0   77.39   10.00
  -1  -9   0   95.59   14.00
  -1  -9   0   68.09   10.90
   1  -9   0   59.89    8.90
   1  -9   0   33.80   11.30
   1   9   0   87.09   11.60
   1   9   0   64.99   10.10
   1   9   0   73.59   13.90
  -1   9   0   63.29    9.00
  -1   9   0   48.10   11.10
   2  -9   0  353.56   35.80
  -2  -9   0  337.27   35.10
  -2  -9   0  343.67   33.70
  -2  -9   0  323.97   31.40
   2   9   0  322.57   35.10
   2   9   0  315.97   32.80
   2   9   0  310.37   33.40
  -2   9   0  324.67   34.30
  -3  -9   0  105.59   16.40
  -3  -9   0   97.09   15.20
   3   9   0   89.49   16.00
   3   9   0  129.59   15.90
  -4  -9   0  582.64   52.69
  -4  -9   0  517.15   54.59
  -4  -9   0  525.15   56.09
   4   9   0  593.84   55.39
  -5  -9   0  102.29   14.70
  -5  -9   0  118.99   18.90
  -5  -9   0  106.39   17.00
   5   9   0  103.39   17.50
   5   9   0  114.59   14.10
  -6  -9   0  474.65   49.90
  -6  -9   0  554.04   55.19
  -6  -9   0  520.55   53.29
   6   9   0  518.65   53.09
  -7  -9   0  501.55   54.99
  -7  -9   0  477.25   50.19
  -7  -9   0  512.55   53.69
   7   9   0  533.85   53.99
  -8  -9   0  215.08   31.00
  -8  -9   0  187.78   25.10
  -8  -9   0  195.18   28.50
   8   9   0  171.88   28.20
  -9  -9   0  487.05   54.49
  -9  -9   0  444.16   52.29
  -9  -9   0  450.35   48.80
   9   9   0  429.66   51.49
 -10  -9   0   39.10   18.00
 -10  -9   0   14.10   11.80
 -10  -9   0    5.20   15.20
  10   9   0   21.90   13.60
 -11  -9   0  -22.50   12.20
 -11  -9   0   -1.40   10.60
 -11  -9   0  -12.80   12.50
  11   9   0  -12.40   11.00
 -12  -9   0   15.60   18.70
 -12  -9   0  -11.70   13.90
 -12  -9   0   31.90   16.20
 -12   9   0   -6.60   15.50
  12   9   0   -7.10   14.20
 -13  -9   0   75.49   27.00
 -13  -9   0   85.39   24.70
 -13   9   0  120.89   33.50
  13   9   0   67.09   23.60
 -14  -9   0  -16.70   16.50
 -14  -9   0    3.60   18.70
 -14   9   0  -30.50   16.20
  14   9   0    3.00   16.60
 -15  -9   0   -9.00   18.00
 -15  -9   0   -6.10   18.90
 -15   9   0  -10.10   20.30
  15   9   0    2.50   16.40
 -16  -9   0   37.60   26.40
 -16  -9   0   19.90   28.00
 -16   9   0   20.40   25.40
  16   9   0    2.40   19.90
  17   9   0  -15.30   20.90
   0 -10   0  965.40   91.49
   0 -10   0 1009.00   94.79
   0  10   0  979.30   91.89
   0  10   0 1055.49   91.79
   0  10   0 1040.40   94.19
   1 -10   0 2200.38  188.78
   1 -10   0 2462.55  193.68
  -1 -10   0 1840.42  189.68
  -1 -10   0 1835.42  191.58
  -1  10   0 2335.87  192.38
   1  10   0 2100.39  192.38
   1  10   0 2119.59  190.18
   1  10   0 1887.01  189.18
  -1  10   0 2412.36  188.98
   2 -10   0  111.09   16.00
  -2 -10   0  100.89   17.30
  -2 -10   0   77.89   10.80
  -2 -10   0   83.69   13.10
   2  10   0   62.89   12.60
   2  10   0   75.99   12.70
   2  10   0  101.29   17.90
  -3 -10   0  105.69   17.50
   3 -10   0   62.59   17.20
  -3 -10   0  105.19   15.90
   3  10   0  117.39   14.00
   3  10   0  130.29   19.90
   3  10   0  119.19   16.00
  -4 -10   0  397.46   45.50
  -4 -10   0  453.05   45.00
  -4 -10   0  441.36   42.10
   4  10   0  436.66   44.80
  -5 -10   0  417.26   41.30
  -5 -10   0  419.86   44.20
  -5 -10   0  411.46   45.70
   5  10   0  420.66   40.30
   5  10   0  415.36   44.40
  -6 -10   0  361.66   38.90
  -6 -10   0  337.57   35.00
  -6 -10   0  388.66   40.50
   6  10   0  270.67   37.10
  -7 -10   0   22.20    9.00
  -7 -10   0   43.60   12.90
  -7 -10   0   28.60   14.20
   7  10   0   44.50   13.80
  -8 -10   0  224.78   27.90
  -8 -10   0  215.28   30.60
   8  10   0  192.38   30.80
  -9 -10   0  151.08   22.00
  -9 -10   0   65.99   21.70
  -9 -10   0  123.69   27.70
   9  10   0   95.39   22.00
 -10 -10   0  181.08   35.80
 -10 -10   0  168.78   31.20
 -10 -10   0  180.68   26.90
  10  10   0  167.48   31.30
 -11 -10   0    3.00   15.30
 -11 -10   0  -18.60   10.90
 -11 -10   0  -11.20   10.10
  11  10   0   17.40   13.70
 -12 -10   0   41.50   17.90
 -12 -10   0   40.90   21.10
 -12 -10   0   17.80   18.80
 -12  10   0   -3.20   19.10
  12  10   0    8.80   14.70
 -13 -10   0   18.30   18.70
 -13 -10   0   26.00   16.60
  13  10   0   12.10   16.60
 -13  10   0   -3.90   16.40
 -14 -10   0   14.70   20.60
 -14 -10   0   37.60   18.80
  14  10   0   11.00   17.80
 -14  10   0    1.90   17.00
 -15 -10   0    1.00   20.30
 -15 -10   0    3.80   21.00
 -15  10   0   16.50   20.80
  15  10   0   -6.40   16.60
 -16 -10   0  -14.00   22.70
 -16 -10   0  -20.50   21.90
  16  10   0   -5.50   21.30
 -16  10   0   17.40   23.80
   0 -11   0   49.80   12.50
   0 -11   0   47.30    8.90
   0  11   0   42.80    8.50
   0  11   0   41.90    8.80
   0  11   0   28.60    9.50
   1 -11   0  143.99   21.40
   1 -11   0  162.18   17.50
  -1 -11   0  160.08   19.00
  -1 -11   0  182.78   22.20
   1  11   0  203.28   22.20
   1  11   0  170.38   19.30
   1  11   0  154.08   18.20
  -1  11   0  123.19   19.30
  -1  11   0  156.48   17.30
   2 -11   0  170.98   24.80
  -2 -11   0  230.18   23.80
  -2 -11   0  176.88   24.10
  -2 -11   0  215.08   21.10
   2  11   0  187.28   22.70
   2  11   0  215.78   23.60
   2  11   0  193.98   24.90
  -3 -11   0   63.49   13.60
   3 -11   0  139.49   19.40
  -3 -11   0   81.69   16.90
   3  11   0  101.89   14.90
   3  11   0   89.79   13.10
  -4 -11   0  138.89   19.80
  -4 -11   0  139.09   21.40
  -4 -11   0  138.09   17.10
   4  11   0  139.09   20.00
  -5 -11   0  172.08   20.10
  -5 -11   0  151.48   23.50
  -5 -11   0  175.78   23.00
   5  11   0  152.78   22.50
   5  11   0  163.28   18.50
  -6 -11   0   42.50   10.50
  -6 -11   0   34.80   11.80
  -6 -11   0   36.30   14.00
   6  11   0   42.40   13.00
   6  11   0   38.80    9.40
  -7 -11   0  232.58   33.20
  -7 -11   0  271.47   30.50
  -7 -11   0  291.97   36.00
   7  11   0  280.87   34.50
  -8 -11   0  193.08   31.20
  -8 -11   0  197.18   25.50
  -8 -11   0  182.58   28.60
   8  11   0  170.38   30.70
  -9 -11   0   21.90   14.40
  -9 -11   0   26.10   15.80
  -9 -11   0   27.10   11.50
   9  11   0   28.00   13.40
   9  11   0   21.00   11.70
 -10 -11   0   46.30   19.10
 -10 -11   0   35.60   15.10
 -10 -11   0   20.10   17.50
  10  11   0   43.50   16.90
 -11 -11   0  -14.10   15.60
 -11 -11   0   13.60   17.50
 -11 -11   0   45.90   15.90
  11  11   0   25.10   17.20
 -12 -11   0   -9.20   14.80
 -12 -11   0    4.80   13.50
  12  11   0   19.10   15.80
 -13 -11   0   27.40   20.90
 -13 -11   0   20.60   17.40
 -13  11   0   21.20   19.90
  13  11   0   16.00   16.30
 -14 -11   0   21.80   20.50
 -14 -11   0   82.19   33.60
  14  11   0   50.49   21.20
 -14  11   0   -3.80   18.80
 -15 -11   0    2.10   21.80
 -15 -11   0   15.10   21.40
 -15  11   0    2.40   23.00
  15  11   0    3.10   17.60
 -16 -11   0   -7.10   26.00
 -16 -11   0   16.50   27.10
  16  11   0   37.50   23.00
 -16  11   0   30.40   26.20
   0 -12   0 2551.14  226.18
   0 -12   0 2680.53  230.28
   0  12   0 2508.45  225.98
   0  12   0 2436.26  226.38
   1 -12   0   56.99    9.90
   1 -12   0   61.39   15.70
  -1 -12   0   94.09   17.50
  -1 -12   0   66.29   12.00
   1  12   0   57.99   11.10
  -1  12   0   66.89    9.90
   1  12   0   61.69   12.20
  -2 -12   0   63.29   12.30
  -2 -12   0   54.09    9.20
   2 -12   0   35.80   12.50
  -2 -12   0   62.59   14.30
   2  12   0   59.29   12.40
   2  12   0   46.20   10.70
  -3 -12   0   -8.50    5.10
   3 -12   0   -8.00    8.60
  -3 -12   0   12.50    9.30
  -3 -12   0    1.40    3.80
   3  12   0    3.20    5.50
   3  12   0   -2.40    5.10
  -4 -12   0  294.37   35.20
  -4 -12   0  277.97   33.30
   4  12   0  308.37   33.90
  -5 -12   0   65.69   14.80
  -5 -12   0   34.30   14.10
   5  12   0   72.29   16.30
  -6 -12   0   71.69   18.40
  -6 -12   0   53.19   11.90
  -6 -12   0   79.19   17.10
   6  12   0   62.79   11.00
   6  12   0   65.09   15.90
  -7 -12   0  333.57   35.40
  -7 -12   0  299.87   38.70
  -7 -12   0  334.87   41.20
   7  12   0  324.77   39.30
  -8 -12   0  382.16   44.80
  -8 -12   0  358.36   38.00
  -8 -12   0  305.27   41.10
   8  12   0  303.57   41.50
  -9 -12   0   72.99   16.00
  -9 -12   0   30.20   16.60
  -9 -12   0   27.20   16.80
   9  12   0   49.50   17.50
 -10 -12   0   62.89   21.50
 -10 -12   0   48.70   15.80
 -10 -12   0   80.29   24.20
  10  12   0   56.19   18.60
 -11 -12   0   56.79   21.30
 -11 -12   0   63.69   17.50
 -11 -12   0   61.39   24.30
  11  12   0   38.10   18.30
 -12 -12   0   88.09   22.20
 -12 -12   0   83.69   30.40
  12  12   0   79.89   24.10
 -13 -12   0    8.20   14.90
 -13 -12   0    9.80   20.80
  13  12   0   -4.20   14.30
 -13  12   0   14.40   19.40
 -14 -12   0   32.80   25.50
 -14 -12   0  -10.60   16.80
 -14  12   0   -0.90   20.40
  14  12   0  -10.80   17.90
 -15 -12   0   17.80   21.10
  15  12   0  -11.10   18.10
 -15  12   0   -5.30   21.00
 -16 -12   0    0.90   28.60
 -16 -12   0   51.59   29.30
  16  12   0   -7.50   20.00
 -16  12   0   12.20   25.40
   0 -13   0   56.09   14.10
   0 -13   0   74.09   11.00
   0  13   0   34.10    9.00
   0  13   0   49.20    9.80
   1 -13   0  297.47   29.80
   1 -13   0  332.97   35.50
  -1 -13   0  288.17   33.90
  -1 -13   0  288.27   31.20
   1  13   0  268.37   30.30
   1  13   0  282.27   31.10
  -1  13   0  309.97   29.70
  -2 -13   0   27.60   11.80
  -2 -13   0   31.80    9.30
  -2 -13   0   35.00    8.10
   2 -13   0   15.90   10.20
   2  13   0   41.10   10.60
   2  13   0   34.70   10.00
  -3 -13   0  283.87   31.20
   3 -13   0  251.17   33.70
  -3 -13   0  274.07   32.90
  -3 -13   0  247.08   27.20
   3  13   0  312.17   31.60
  -4 -13   0  128.29   24.30
  -4 -13   0  109.39   18.40
   4  13   0  111.59   18.50
  -5 -13   0   35.00    8.70
  -5 -13   0   46.60   13.10
  -5 -13   0   32.90   13.10
   5  13   0   29.10   11.70
  -6 -13   0   59.19   15.10
  -6 -13   0   36.70   15.20
   6  13   0   49.40   15.30
  -7 -13   0   39.30   15.50
  -7 -13   0   36.90   13.10
  -7 -13   0   30.20    9.80
   7  13   0   61.79   16.00
  -8 -13   0  475.85   45.70
  -8 -13   0  443.96   51.89
  -8 -13   0  385.16   48.90
   8  13   0  369.36   48.90
  -9 -13   0  124.89   24.60
  -9 -13   0   95.09   19.50
  -9 -13   0  101.49   26.10
   9  13   0  113.59   25.40
 -10 -13   0  111.99   25.90
 -10 -13   0  100.89   20.10
 -10 -13   0   39.20   19.90
  10  13   0   72.39   20.10
 -11 -13   0    8.50   12.00
 -11 -13   0   10.80   17.50
 -11 -13   0   10.20   15.80
  11  13   0   10.70   15.30
 -12 -13   0   16.10   16.00
 -12 -13   0    8.40   19.90
  12  13   0   26.80   18.20
 -13 -13   0    0.40   21.10
 -13 -13   0   45.40   19.10
  13  13   0   47.00   21.10
 -13  13   0   19.40   23.60
 -14 -13   0   17.00   23.60
 -14 -13   0   51.19   22.70
 -14  13   0   26.20   24.60
  14  13   0   50.99   22.30
 -15 -13   0   21.70   21.00
 -15 -13   0  -12.10   19.60
  15  13   0    6.20   18.30
 -15  13   0   18.00   24.80
 -16 -13   0    5.80   27.40
 -16 -13   0   22.00   25.90
 -16  13   0   15.80   26.50
  16  13   0   -9.60   19.10
   0 -14   0  167.98   21.00
   0 -14   0  201.38   25.90
   0  14   0  166.38   21.00
   0  14   0  185.18   21.00
  -1 -14   0  351.06   41.00
   1 -14   0  433.36   43.30
  -1 -14   0  364.46   38.20
   1 -14   0  388.26   36.90
  -1  14   0  398.36   36.80
   1  14   0  332.77   37.70
   1  14   0  338.17   37.30
  -2 -14   0   75.99   16.80
   2 -14   0   67.39   17.60
  -2 -14   0   81.09   15.00
   2 -14   0   81.29   11.00
  -2  14   0   67.29   10.30
   2  14   0   78.49   14.90
   2  14   0   68.89   14.00
   3 -14   0  247.28   34.20
  -3 -14   0  280.27   33.80
  -3 -14   0  302.27   32.10
   3  14   0  294.07   32.10
   3  14   0  252.27   30.00
  -4 -14   0   57.69   17.20
  -4 -14   0   58.19   14.30
   4  14   0   57.89   14.70
  -5 -14   0  239.98   31.40
  -5 -14   0  240.88   33.20
   5  14   0  282.67   32.60
  -6 -14   0    2.90    7.50
  -6 -14   0   12.70   10.60
   6  14   0    6.80    8.90
  -7 -14   0   11.90   11.90
  -7 -14   0   -1.70    6.50
  -7 -14   0  -19.00    7.80
   7  14   0   -4.40    8.40
  -8 -14   0  119.49   18.00
  -8 -14   0   85.69   22.80
  -8 -14   0   38.80   17.60
   8  14   0   76.69   20.30
  -9 -14   0   -1.40   11.10
  -9 -14   0   15.00   14.00
  -9 -14   0   22.30   10.50
   9  14   0    7.80   12.30
 -10 -14   0   10.10   12.00
 -10 -14   0   16.50   17.60
 -10 -14   0   13.60   15.50
  10  14   0    1.70   12.70
  10  14   0   31.40   15.60
 -11 -14   0    0.00   13.40
 -11 -14   0   -0.80   12.50
  11  14   0  -11.40   11.80
 -12 -14   0   43.20   22.80
 -12 -14   0   47.50   18.10
  12  14   0   36.70   19.80
 -13 -14   0   54.09   19.60
 -13 -14   0   23.10   22.00
  13  14   0   12.80   18.00
 -14 -14   0   39.50   23.40
 -14 -14   0    6.10   19.00
 -14  14   0   17.00   23.00
  14  14   0   -3.80   18.10
 -15 -14   0   -9.60   19.70
 -15 -14   0   15.90   22.40
 -15  14   0   20.20   24.80
  15  14   0  -22.00   16.50
 -16 -14   0  -18.20   21.00
 -16 -14   0    0.90   24.60
  16  14   0   16.40   22.50
 -16  14   0    2.30   25.40
   0 -15   0   39.00   13.00
   0 -15   0   44.90    9.90
   0  15   0   39.50    9.50
   0  15   0   36.90    9.00
   1 -15   0  134.59   17.00
  -1 -15   0  130.49   24.70
  -1 -15   0  143.69   18.70
   1 -15   0  134.89   22.30
  -1  15   0  110.39   17.80
  -1  15   0  142.19   16.80
   1  15   0  121.99   17.60
   1  15   0  132.99   18.20
   2 -15   0  518.65   58.09
  -2 -15   0  618.94   55.89
  -2 -15   0  604.24   58.59
   2 -15   0  498.75   51.49
   2  15   0  608.04   55.69
  -2  15   0  504.15   51.39
   2  15   0  548.15   54.79
   3 -15   0   18.70   12.10
  -3 -15   0   26.00   13.10
  -3 -15   0    9.50    8.20
  -3 -15   0   12.10    6.30
   3  15   0   23.00   11.00
   3  15   0    5.60    7.50
   4 -15   0 1006.70  105.29
  -4 -15   0 1015.40  101.39
  -4 -15   0 1102.59  104.39
   4  15   0 1132.89  102.19
  -5 -15   0  125.49   25.80
  -5 -15   0  126.99   23.40
   5  15   0  127.79   22.80
  -6 -15   0   41.20   14.10
  -6 -15   0   40.50   14.70
   6  15   0   37.30   14.00
  -7 -15   0   -6.50    9.00
  -7 -15   0   12.80   12.20
   7  15   0    0.50    9.10
  -8 -15   0  184.68   29.50
  -8 -15   0  188.48   30.70
   8  15   0  119.49   26.50
  -9 -15   0   27.40   11.90
  -9 -15   0   21.70   15.30
  -9 -15   0   45.90   16.80
   9  15   0   31.60   16.30
 -10 -15   0   12.10   11.20
 -10 -15   0   17.20   16.20
 -10 -15   0   21.60   17.10
  10  15   0   17.60   12.10
  10  15   0   10.80   13.20
 -11 -15   0    8.20   16.80
 -11 -15   0   20.90   14.70
  11  15   0   23.20   17.40
 -12 -15   0   44.60   24.70
 -12 -15   0   70.19   20.30
  12  15   0   41.50   21.40
 -13 -15   0    2.40   17.80
 -13 -15   0  -14.90   17.30
  13  15   0    0.00   16.80
 -14 -15   0   64.99   30.80
 -14 -15   0   64.29   22.90
  14  15   0   63.09   24.30
 -14  15   0   19.00   27.20
 -15 -15   0   26.60   21.30
 -15 -15   0   52.79   29.00
 -15  15   0   32.50   25.30
  15  15   0   49.10   22.90
 -16 -15   0   30.20   26.30
 -16 -15   0   -0.70   25.00
 -16  15   0  -11.20   27.10
  16  15   0   21.20   23.00
   0 -16   0 1978.70  181.98
   0 -16   0 2182.98  187.78
   0  16   0 1945.91  182.18
   0  16   0 1988.50  181.78
  -1 -16   0  124.29   19.50
   1 -16   0  174.68   19.00
   1 -16   0  179.48   25.40
  -1  16   0  165.48   18.60
   1  16   0  116.19   19.00
   1  16   0  101.89   18.00
  -1  16   0  158.38   20.30
   2 -16   0   40.10    8.40
   2 -16   0   33.40   14.10
  -2 -16   0   30.10   10.50
  -2 -16   0   15.90   11.00
  -2  16   0   36.60    8.30
   2  16   0    9.10    8.50
   2  16   0   34.00   10.40
  -3 -16   0  838.82   76.09
  -3 -16   0  764.82   72.99
   3 -16   0  583.54   74.39
  -3 -16   0  750.32   68.49
   3  16   0  803.62   72.99
   3  16   0  664.33   70.99
  -4 -16   0 1149.19  114.39
  -4 -16   0 1166.98  116.59
   4  16   0 1301.77  115.29
  -5 -16   0  305.87   38.10
  -5 -16   0  248.68   34.60
   5  16   0  286.67   35.20
  -6 -16   0  201.18   27.30
  -6 -16   0  179.28   28.90
   6  16   0  151.78   25.90
  -7 -16   0   81.89   22.60
  -7 -16   0  128.19   24.90
   7  16   0  152.88   24.60
  -8 -16   0    3.30   11.10
  -8 -16   0    2.90   12.70
   8  16   0    5.90   10.60
  -9 -16   0   26.40   11.90
  -9 -16   0   25.90   15.80
  -9 -16   0   31.60   16.00
   9  16   0   30.10   15.20
 -10 -16   0   17.90   16.50
 -10 -16   0   22.40   22.10
  10  16   0    5.40   13.10
 -11 -16   0  103.99   29.00
 -11 -16   0   56.79   19.00
  11  16   0  118.79   28.10
 -12 -16   0   54.69   23.60
 -12 -16   0   57.89   19.80
  12  16   0   84.59   27.70
 -13 -16   0    2.20   20.70
 -13 -16   0   13.30   17.20
  13  16   0   24.60   18.30
 -14 -16   0  -16.40   18.90
 -14 -16   0  -14.40   18.20
  14  16   0    0.80   17.50
 -14  16   0   -8.50   21.20
 -15 -16   0   -7.30   21.20
 -15 -16   0  -25.00   20.50
 -15  16   0   -3.40   23.60
  15  16   0  -13.60   17.60
 -16  16   0   52.79   30.80
  16  16   0    6.60   20.10
   0 -17   0   -1.60    6.20
   0 -17   0   11.20   12.50
   0  17   0   14.90    7.90
   0  17   0    3.10    7.00
  -1 -17   0  624.24   65.39
  -1 -17   0  605.14   69.09
  -1  17   0  828.82   67.29
   1  17   0  618.84   65.19
  -2 -17   0   97.99   22.40
  -2 -17   0   93.19   17.70
   2 -17   0   80.59   21.60
   2 -17   0   96.79   13.70
   2  17   0   81.49   16.60
  -2  17   0   75.09   13.10
   2  17   0   78.49   16.90
  -3 -17   0 1131.19  102.09
  -3 -17   0 1102.19   98.99
   3  17   0  846.92   96.59
   3  17   0 1061.89   98.49
   4 -17   0   73.99   22.00
  -4 -17   0   58.39   15.10
  -4 -17   0   78.59   18.60
   4  17   0   39.80   13.60
  -5 -17   0    2.70   11.70
  -5 -17   0    4.70    8.80
   5  17   0   14.20   11.60
  -6 -17   0   51.99   18.80
  -6 -17   0   73.99   18.90
   6  17   0   57.89   16.90
  -7 -17   0  105.39   26.00
  -7 -17   0  131.09   26.10
   7  17   0  113.29   24.50
  -8 -17   0   27.00   16.30
  -8 -17   0   28.90   14.80
   8  17   0   40.10   16.80
  -9 -17   0  140.09   32.60
  -9 -17   0  157.98   29.20
   9  17   0   96.79   25.50
 -10 -17   0   18.10   16.50
  10  17   0   25.30   18.10
 -11 -17   0   27.80   20.10
 -11 -17   0   12.80   15.30
  11  17   0   24.40   16.20
 -12 -17   0    2.50   16.20
 -12 -17   0   -3.80   19.50
  12  17   0   11.60   17.60
 -13 -17   0   18.20   16.80
 -13 -17   0   36.50   25.40
  13  17   0   12.00   19.20
 -14 -17   0   65.59   21.30
 -14 -17   0  -12.30   18.90
  14  17   0   20.60   22.30
 -14  17   0   -8.20   24.80
 -15 -17   0   57.59   29.60
 -15 -17   0   27.20   23.30
  15  17   0    1.70   19.50
 -15  17   0   15.00   28.20
   0 -18   0 1543.05  143.69
   0 -18   0 1584.54  138.09
   0  18   0 1386.76  137.69
   0  18   0 1501.15  137.49
  -1 -18   0  608.54   60.79
   1 -18   0  690.53   67.49
   1 -18   0  677.03   59.99
  -1 -18   0  468.45   63.09
   1  18   0  532.75   59.39
  -1  18   0  690.33   61.79
  -1  18   0  654.53   59.19
   1  18   0  554.24   60.09
   2 -18   0   97.09   23.80
  -2 -18   0  109.49   23.90
   2 -18   0   86.89   15.00
  -2 -18   0  125.29   21.20
   2  18   0   94.29   18.90
   2  18   0  122.39   18.30
  -2  18   0  109.59   14.70
   3 -18   0    8.00   13.10
  -3 -18   0   15.00   12.70
  -3 -18   0   12.30   10.20
   3  18   0   10.00   10.30
   3  18   0   18.80   10.40
   4 -18   0 1155.68  130.69
  -4 -18   0 1367.16  127.39
  -4 -18   0 1422.56  130.19
   4  18   0 1395.06  127.39
  -5 -18   0  155.38   29.40
  -5 -18   0  145.59   26.40
   5  18   0  129.09   25.70
  -6 -18   0   20.30   14.90
  -6 -18   0   32.60   14.30
   6  18   0   30.40   13.40
  -7 -18   0   45.00   19.20
  -7 -18   0   31.90   14.70
   7  18   0   41.70   16.10
  -8 -18   0   -3.60   13.60
  -8 -18   0   40.20   19.40
   8  18   0   27.30   15.60
  -9 -18   0   81.89   23.00
  -9 -18   0   27.20   18.20
   9  18   0   44.70   18.60
 -10 -18   0    4.80   16.40
  10  18   0    3.10   13.10
 -11 -18   0    2.10   17.90
  11  18   0   19.70   17.20
  11  18   0   21.00   17.10
 -12 -18   0  294.27   40.30
 -12 -18   0  331.37   51.09
  12  18   0  270.97   46.20
 -13 -18   0    4.40   22.50
 -13 -18   0   17.80   17.30
  13  18   0   45.20   23.70
 -14 -18   0   12.20   23.00
 -14 -18   0   -5.50   19.50
 -14  18   0  -40.60   23.90
  14  18   0   -5.90   17.20
 -15 -18   0   24.90   22.50
 -15 -18   0   -1.70   21.00
  15  18   0   16.20   21.60
 -15  18   0   -9.50   22.70
   0 -19   0   -0.30    7.50
   0 -19   0   12.30   14.50
   0  19   0    3.60    7.80
   0  19   0    9.40    6.90
  -1 -19   0  186.68   23.90
   1 -19   0  105.59   26.70
  -1 -19   0  213.08   30.10
   1 -19   0  141.09   20.90
  -1  19   0  147.29   20.60
  -1  19   0  181.48   23.70
   1  19   0  180.08   23.20
   1  19   0  180.58   23.70
  -2 -19   0  233.88   28.30
   2 -19   0  222.28   33.60
  -2 -19   0  226.38   31.80
   2 -19   0  196.38   24.20
   2  19   0  212.68   27.50
   2  19   0  192.78   27.30
  -2  19   0  221.18   24.30
  -2  19   0  207.98   27.50
  -3 -19   0   29.80   15.30
   3 -19   0   64.69   20.80
  -3 -19   0   48.50   14.60
   3  19   0   33.60   12.80
   3  19   0   59.09   15.90
  -4 -19   0  178.78   27.90
   4 -19   0   97.99   27.50
  -4 -19   0  129.79   24.50
   4  19   0  100.49   22.10
   4  19   0  144.39   21.60
  -5 -19   0  111.39   26.70
  -5 -19   0  143.39   26.40
   5  19   0  174.48   25.90
  -6 -19   0   -7.90   11.10
  -6 -19   0   23.80   15.60
   6  19   0   -0.20    9.80
  -7 -19   0   24.90   16.30
  -7 -19   0   36.00   16.40
   7  19   0   24.00   13.50
  -8 -19   0   50.89   17.20
  -8 -19   0   28.40   18.70
   8  19   0   63.49   18.90
  -9 -19   0   49.60   21.50
   9  19   0   82.39   23.00
 -10 -19   0   20.70   16.50
  10  19   0   -2.90   14.20
 -11 -19   0   20.60   18.90
  11  19   0   25.80   17.80
  11  19   0    5.00   15.50
 -12 -19   0  187.38   42.30
  12  19   0  159.38   37.20
 -13 -19   0   23.50   18.10
 -13 -19   0    2.90   21.10
  13  19   0  -11.10   16.20
 -14 -19   0   -4.90   18.40
 -14 -19   0  -20.30   18.00
  14  19   0    1.90   18.40
 -14  19   0   14.50   24.70
 -15 -19   0  -37.10   18.80
 -15 -19   0   -9.80   20.20
 -15  19   0  -16.30   24.20
  15  19   0    5.30   20.70
   0 -20   0 2506.55  231.18
   0 -20   0 2397.56  224.78
   0  20   0 2460.85  224.58
   0  20   0 2599.44  225.98
   1 -20   0   34.70   17.70
  -1 -20   0   46.70   13.00
   1 -20   0   18.90    8.70
  -1 -20   0   36.20   17.40
   1  20   0   28.30   11.50
  -1  20   0    1.40    8.40
  -1  20   0   24.20    9.20
   1  20   0   38.80   11.70
  -2 -20   0   11.00   11.90
   2 -20   0   11.60   14.20
   2 -20   0   23.00    9.10
  -2 -20   0    8.00    9.90
  -2  20   0   17.40   10.90
   2  20   0    3.60    9.00
   2  20   0   23.10   10.80
  -2  20   0   18.50    8.10
  -3 -20   0  236.68   30.30
  -3 -20   0  257.87   34.80
   3 -20   0  150.78   35.10
   3  20   0  169.78   28.80
   3  20   0  250.47   30.70
  -4 -20   0   14.30   11.00
   4 -20   0   -8.40   14.50
  -4 -20   0    7.90   12.50
   4  20   0   14.50   11.60
   4  20   0   19.20   10.20
  -5 -20   0   28.10   13.40
  -5 -20   0   35.60   16.10
   5  20   0   13.30   11.30
  -6 -20   0   74.79   23.50
  -6 -20   0  133.79   24.70
   6  20   0   95.09   22.60
  -7 -20   0    2.10   12.50
  -7 -20   0   21.40   15.00
   7  20   0   10.30   11.80
  -8 -20   0   87.19   22.30
  -8 -20   0   44.00   20.40
   8  20   0   49.80   18.50
  -9 -20   0    6.50   16.50
   9  20   0   -5.60   13.10
 -10 -20   0   99.79   30.40
  10  20   0  162.98   32.90
 -11 -20   0   20.10   21.00
  11  20   0   36.60   19.50
  11  20   0   41.20   19.50
 -12 -20   0   31.30   24.50
  12  20   0   24.30   19.10
 -13 -20   0   22.90   16.70
 -13 -20   0    0.10   23.30
  13  20   0    7.50   19.70
 -14 -20   0   48.10   20.70
 -14 -20   0   16.20   25.70
  14  20   0   12.80   20.90
 -14  20   0   12.50   27.10
 -15 -20   0  -13.30   24.70
 -15 -20   0    4.60   18.90
 -15  20   0    9.00   25.80
  15  20   0   14.40   22.80
   0 -21   0    0.10    7.70
   0 -21   0   11.20   13.80
   0  21   0    5.10    6.90
   0  21   0   -3.60    7.50
   1 -21   0  670.73   72.49
  -1 -21   0  668.03   65.59
   1 -21   0  601.94   63.09
  -1 -21   0  701.53   72.19
  -1  21   0  622.64   62.99
   1  21   0  642.64   65.19
  -1  21   0  678.73   65.69
   1  21   0  613.74   64.69
  -2 -21   0   60.99   16.30
  -2 -21   0   79.39   22.00
   2 -21   0   50.29   22.00
   2 -21   0   68.39   14.00
   2  21   0   59.29   15.70
   2  21   0   47.40   15.30
  -2  21   0   55.49   15.50
  -2  21   0   75.59   13.80
  -3 -21   0  154.88   31.90
  -3 -21   0  169.48   25.90
   3 -21   0  244.58   35.90
   3  21   0  131.49   26.10
  -4 -21   0  192.58   31.20
   4 -21   0  115.19   33.10
  -4 -21   0  164.28   27.90
   4  21   0  203.48   28.00
  -5 -21   0   25.60   15.60
  -5 -21   0   46.00   19.50
   5  21   0   42.60   16.30
  -6 -21   0  215.98   32.60
  -6 -21   0  153.48   34.00
   6  21   0  201.88   31.20
  -7 -21   0  101.69   29.10
  -7 -21   0  150.38   28.50
   7  21   0  152.08   30.00
  -8 -21   0   13.40   17.20
   8  21   0   34.20   15.90
  -9 -21   0  298.77   45.70
   9  21   0  260.67   42.20
 -10 -21   0   30.80   22.30
  10  21   0   15.10   14.90
 -11 -21   0    7.00   20.80
  11  21   0   13.50   18.30
  11  21   0   10.90   17.40
 -12 -21   0    6.40   18.30
  12  21   0    5.80   19.50
 -13 -21   0   39.60   23.20
  13  21   0   55.79   25.70
 -14 -21   0   43.90   28.20
  14  21   0   32.90   22.20
  15  21   0  -21.90   23.10
   0 -22   0   37.30   18.20
   0 -22   0   20.20    8.80
   0  22   0   14.00    9.70
   0  22   0   28.20   12.00
  -1 -22   0    7.80   14.60
  -1 -22   0   21.80   11.50
   1 -22   0   34.70   20.10
   1 -22   0   28.50   10.70
   1  22   0   30.00   12.10
   1  22   0   26.60   11.50
  -1  22   0   21.40   10.20
  -1  22   0   29.20   12.80
  -2 -22   0  169.68   25.10
   2 -22   0  149.29   21.30
   2 -22   0  133.79   31.30
  -2 -22   0  140.69   30.00
  -2  22   0  142.39   23.70
   2  22   0  166.68   24.00
  -2  22   0  128.39   19.70
   2  22   0  149.88   26.80
   3 -22   0   77.99   23.30
  -3 -22   0   44.70   14.70
  -3 -22   0   28.90   16.50
  -3  22   0   32.30   13.50
   3  22   0   41.50   14.70
   3  22   0   19.90   14.50
   4 -22   0    4.90   18.40
  -4 -22   0   -9.30   10.80
  -4 -22   0   23.00   11.60
   4  22   0   -1.30    9.50
   4  22   0    5.10   10.80
  -5 -22   0  129.59   25.80
  -5 -22   0  112.49   28.40
   5  22   0  118.29   24.90
  -6 -22   0   -5.10   11.40
  -6 -22   0   21.90   16.80
   6  22   0    4.30   11.60
  -7 -22   0   64.69   22.60
  -7 -22   0   78.89   21.20
   7  22   0   35.00   16.00
  -8 -22   0   15.00   18.20
   8  22   0    2.90   13.40
  -9 -22   0   11.20   18.80
   9  22   0   -5.40   12.90
 -10 -22   0    2.50   17.70
  10  22   0   -5.70   12.60
 -11 -22   0  -11.20   16.50
  11  22   0   -4.40   14.80
 -12 -22   0   -6.50   17.90
  12  22   0    5.50   15.90
 -13 -22   0    5.80   22.70
  13  22   0    2.10   18.50
 -14 -22   0   -5.90   23.50
  14  22   0   -6.40   17.70
   0 -23   0   26.50   10.80
   0 -23   0   34.40   18.60
   0  23   0   19.50   10.80
   0  23   0    9.60   10.60
  -1 -23   0   78.99   24.70
   1 -23   0  165.38   31.90
  -1 -23   0   96.39   20.40
   1  23   0   91.49   19.30
  -1  23   0  143.69   19.50
   1  23   0   92.49   20.00
   2 -23   0   21.10   18.00
  -2 -23   0   29.40   13.80
   2 -23   0   37.50   11.10
  -2 -23   0   14.70   16.60
  -2  23   0   10.70   11.10
   2  23   0   44.70   14.60
   2  23   0   40.10   14.10
  -3 -23   0   26.70   17.00
   3 -23   0   32.20   10.90
  -3 -23   0   21.50   12.90
   3 -23   0   59.69   22.40
  -3  23   0   23.00   12.90
   3  23   0   36.00   13.60
   3  23   0   26.30   14.20
  -4 -23   0   -2.20   12.20
   4 -23   0   31.30   22.50
  -4 -23   0   -7.60   11.70
   4  23   0   21.00   12.60
  -5 -23   0   20.30   15.80
  -5 -23   0   -1.90   16.10
   5  23   0   28.20   13.70
  -6 -23   0    6.60   14.70
  -6 -23   0   -6.00   14.60
   6  23   0    6.20   11.30
  -7 -23   0   11.80   17.50
  -7 -23   0  -20.10   16.10
   7  23   0   21.80   15.70
  -8 -23   0   -6.70   14.90
   8  23   0   25.60   17.50
  -9 -23   0   18.60   21.40
   9  23   0    9.30   15.60
 -10 -23   0    4.90   19.60
  10  23   0    0.80   15.80
 -11 -23   0   -8.50   17.90
  11  23   0   18.50   19.20
 -12 -23   0    2.30   20.50
  12  23   0   -0.40   17.80
 -13 -23   0   13.00   24.00
  13  23   0   -1.10   20.70
 -14 -23   0  -10.60   25.30
  14  23   0    0.80   20.80
   0 -24   0  926.91  105.79
   0 -24   0 1076.59   99.09
   0  24   0 1058.69   98.49
   0  24   0 1010.50   99.69
   1 -24   0   74.09   23.30
  -1 -24   0   48.40   19.80
   1 -24   0   52.79   15.00
  -1 -24   0   50.49   14.70
   1  24   0   37.40   13.00
   1  24   0   26.80   14.00
  -1  24   0   74.19   15.40
  -1  24   0   38.60   14.40
   2 -24   0    8.10    9.60
  -2 -24   0   17.70   15.70
   2 -24   0   -9.40   12.70
  -2 -24   0    3.80   10.80
   2  24   0   12.10   13.00
   2  24   0   11.50   10.10
  -2  24   0   -2.20   10.40
  -2  24   0   -0.20    7.10
   3 -24   0   62.19   25.50
  -3 -24   0  108.49   23.50
  -3 -24   0   88.79   26.20
   3  24   0   89.49   23.30
   3  24   0  118.99   24.20
  -3  24   0   85.99   15.40
  -3  24   0   54.29   19.10
   4 -24   0   43.10   23.90
  -4 -24   0    7.40   12.10
  -4 -24   0    5.90   14.90
   4  24   0   -6.40    9.80
   4  24   0   -9.70   12.40
   5 -24   0  452.45   58.29
  -5 -24   0  415.76   47.30
  -5 -24   0  273.07   46.40
   5  24   0  314.57   43.90
  -6 -24   0   -0.50   13.50
  -6 -24   0   18.40   16.40
   6  24   0    2.80   12.10
  -7 -24   0  383.66   52.09
   7  24   0  331.57   47.30
  -8 -24   0   15.00   20.00
   8  24   0   10.50   15.10
  -9 -24   0   42.20   22.30
   9  24   0   -1.30   14.40
 -10 -24   0   15.80   19.60
  10  24   0  -10.60   13.10
 -11 -24   0   21.40   22.90
  11  24   0    3.50   15.60
 -12 -24   0    2.20   22.10
  12  24   0  -10.60   17.40
 -13 -24   0   -3.00   23.80
  13  24   0   16.90   24.00
 -14 -24   0  -25.20   26.20
  14  24   0   -4.60   21.20
   0 -25   0   -5.00   10.90
   0 -25   0  -17.20   11.80
   0  25   0    2.70   10.00
   0  25   0   -0.50   11.40
  -1 -25   0   21.70   12.30
   1 -25   0   21.70   12.90
  -1 -25   0   54.39   22.80
   1 -25   0   35.00   21.60
   1  25   0   32.40   15.10
  -1  25   0   23.30   13.10
  -1  25   0    9.20   10.90
   1  25   0   49.80   14.40
   2 -25   0   27.30   20.40
   2 -25   0   -1.50    9.50
  -2 -25   0   35.00   15.30
  -2 -25   0   35.70   18.90
  -2  25   0   14.40    9.60
  -2  25   0   24.00   14.20
   2  25   0   31.40   14.60
   2  25   0   48.20   15.60
   3 -25   0  178.68   39.90
  -3 -25   0  122.89   30.90
  -3 -25   0  137.29   27.90
   3 -25   0  184.08   23.20
  -3  25   0  200.98   30.00
   3  25   0  115.09   26.30
   3  25   0  103.59   25.00
   4 -25   0   -4.20   16.90
  -4 -25   0   18.40   13.50
  -4 -25   0    3.70   15.50
   4  25   0   31.90   15.00
   4  25   0    6.20   11.70
  -4  25   0  -15.50   11.90
  -5 -25   0  154.18   29.50
   5 -25   0  142.69   38.10
  -5 -25   0   89.39   27.90
   5  25   0  140.99   29.20
  -6 -25   0  145.79   32.00
  -6 -25   0  122.49   30.40
   6  25   0  129.29   28.80
  -7 -25   0   39.30   22.40
   7  25   0   11.00   14.80
  -8 -25   0   83.09   28.30
   8  25   0   80.89   23.70
  -9 -25   0   50.09   26.40
   9  25   0   38.80   20.50
 -10 -25   0    7.90   18.50
  10  25   0   20.50   16.80
 -11 -25   0   14.30   21.50
  11  25   0   30.90   20.00
 -12 -25   0   25.70   25.60
  12  25   0   -5.40   18.20
 -13 -25   0   -7.10   25.50
  13  25   0   -6.80   19.50
   0 -26   0  -10.00   13.50
   0 -26   0   12.40   11.40
   0  26   0   11.40   12.00
   0  26   0    6.10   10.80
  -1 -26   0   33.70   19.40
  -1 -26   0   52.99   15.50
   1 -26   0   51.19   15.30
   1 -26   0  101.79   27.00
  -1  26   0   49.80   16.00
  -1  26   0   47.40   13.90
   1  26   0   28.50   13.80
   1  26   0    8.80   13.20
  -2 -26   0   69.39   20.20
  -2 -26   0   57.39   23.20
   2 -26   0   65.29   26.70
   2 -26   0   61.39   17.20
   2  26   0   79.69   20.70
   2  26   0   65.69   19.40
  -2  26   0   68.69   15.70
  -2  26   0  107.79   23.10
   3 -26   0  154.08   40.60
  -3 -26   0  289.87   38.30
  -3 -26   0  331.97   44.10
  -3  26   0  236.38   28.60
   3  26   0  244.68   35.20
  -3  26   0  181.78   34.10
   3  26   0  214.18   36.00
  -4 -26   0  177.98   33.50
  -4 -26   0  149.59   35.90
   4  26   0  189.28   31.20
   4  26   0  150.48   29.90
  -4  26   0  231.58   33.50
  -5 -26   0   37.40   18.60
  -5 -26   0  -19.80   12.20
   5 -26   0   20.30   26.80
  -5  26   0   -8.90   17.70
   5  26   0    8.00   12.70
  -6 -26   0   52.89   24.50
   6  26   0   62.39   19.60
  -7 -26   0    2.20   16.30
   7  26   0   10.30   13.70
  -8 -26   0   32.90   22.40
   8  26   0   -3.90   16.80
  -9 -26   0   55.49   26.60
   9  26   0   18.40   19.80
 -10 -26   0   26.20   24.50
  10  26   0    3.40   14.90
 -11 -26   0   33.60   26.80
  11  26   0   21.10   17.60
 -12 -26   0    3.00   23.70
  12  26   0    2.70   18.20
 -13 -26   0   44.20   33.00
  13  26   0   49.10   26.00
   0 -27   0   -9.20   14.00
   0 -27   0   18.20   12.90
   0  27   0   25.00   13.50
   0  27   0   16.30   11.40
   1 -27   0   34.00   15.10
  -1 -27   0    4.40   14.40
  -1 -27   0   21.50   19.10
   1 -27   0   11.40   19.30
   1  27   0   55.89   16.40
   1  27   0   24.20   13.90
  -1  27   0   27.10   16.00
  -1  27   0   -0.40   10.10
   2 -27   0   60.69   25.80
   2 -27   0   39.80   13.60
  -2 -27   0   76.39   18.60
  -2 -27   0    7.00   15.90
   2  27   0   38.70   14.50
   2  27   0   45.20   15.60
  -2  27   0   42.10   13.00
  -2  27   0   19.30   16.70
  -3 -27   0   67.39   21.40
  -3 -27   0   12.90   19.40
   3 -27   0   59.39   30.60
   3 -27   0   78.39   16.70
  -3  27   0   65.09   14.00
   3  27   0   23.90   18.10
   3  27   0   52.79   18.70
  -3  27   0   89.79   23.40
   4 -27   0   75.89   30.90
  -4 -27   0   38.70   21.40
  -4 -27   0   32.00   21.80
   4  27   0   -3.60   16.40
  -4  27   0    7.90   18.50
   4  27   0   24.80   16.50
  -5 -27   0    3.70   17.50
   5 -27   0   64.59   30.60
  -5 -27   0   33.30   19.30
  -5  27   0   29.70   17.50
   5  27   0   10.80   14.20
  -6 -27   0   14.00   18.60
   6  27   0   -5.70   13.50
  -7 -27   0   43.00   25.70
   7  27   0   40.40   18.90
  -8 -27   0  342.67   52.59
   8  27   0  296.07   47.00
  -9 -27   0   -8.50   20.20
   9  27   0    4.50   15.30
 -10 -27   0   -5.80   22.90
  10  27   0   16.60   17.30
 -11 -27   0   10.60   25.30
  11  27   0   17.50   20.60
 -12 -27   0   49.80   31.10
  12  27   0    7.90   20.30
 -13 -27   0   -9.60   26.40
  13  27   0    4.60   21.70
   0 -28   0   26.10   19.60
   0 -28   0   -1.20   12.40
   0  28   0   -1.10   11.20
   0  28   0   26.00   14.50
  -1 -28   0   49.40   18.10
   1 -28   0   22.70   21.20
  -1 -28   0   23.10   20.90
   1 -28   0   52.99   15.20
  -1  28   0   47.00   13.70
   1  28   0   66.39   18.20
  -1  28   0   25.60   15.60
   1  28   0   15.00   15.30
   2 -28   0   32.50   24.90
   2 -28   0   60.49   17.10
  -2 -28   0   30.00   22.30
  -2  28   0    8.10   15.70
   2  28   0   54.59   19.90
   2  28   0   25.80   15.70
  -2  28   0   35.30   13.40
  -3 -28   0  -29.60   15.00
  -3 -28   0   24.30   19.80
   3 -28   0  -10.10   19.30
   3  28   0   -6.70   11.40
  -3  28   0  -14.40   15.40
   3  28   0   15.30   18.60
  -3  28   0  -17.10    7.40
  -4 -28   0   94.69   27.30
  -4 -28   0   76.39   26.90
   4 -28   0  230.58   47.20
   4  28   0   74.09   23.40
  -4  28   0  138.19   27.60
  -5 -28   0  128.59   38.00
   5 -28   0  204.58   49.30
  -5  28   0  297.67   40.00
   5  28   0  214.18   38.40
  -6 -28   0  -16.00   15.60
   6  28   0   33.60   18.20
  -7 -28   0   -4.40   16.50
   7  28   0   13.70   17.40
  -8 -28   0   -3.20   19.50
   8  28   0   19.70   18.30
  -9 -28   0   -4.70   21.10
   9  28   0   -3.70   15.60
 -10 -28   0   -8.90   18.40
  10  28   0   -4.30   15.80
 -11 -28   0   76.89   36.40
  11  28   0   47.70   25.40
 -12 -28   0   19.40   28.70
  12  28   0    7.10   20.90
   0 -29   0   23.20   20.30
   0 -29   0  -10.70   14.10
   0  29   0    8.70   15.20
   0  29   0    1.00   11.30
  -1 -29   0   18.60   18.60
   1 -29   0   30.70   16.20
  -1 -29   0   32.60   24.60
   1 -29   0   36.00   23.70
   1  29   0   54.59   19.40
  -1  29   0    9.00   15.20
  -1  29   0   20.70   13.00
   1  29   0   47.20   18.00
  -2 -29   0   17.60   18.20
  -2 -29   0   -1.40   20.60
   2 -29   0   44.10   27.50
   2 -29   0   53.49   17.30
   2  29   0  -17.40   17.90
  -2  29   0   33.70   14.90
   2  29   0   17.50   14.20
  -2  29   0   34.90   18.90
  -3 -29   0  404.66   56.19
   3 -29   0  492.35   50.99
  -3  29   0  518.35   49.60
  -3  29   0  570.84   58.29
   3  29   0  415.26   54.09
   3  29   0  345.47   55.89
   4 -29   0   23.10   27.90
  -4 -29   0  109.09   29.10
  -4 -29   0   32.60   22.50
   4  29   0   48.80   18.60
  -4  29   0   51.99   21.20
  -5 -29   0   -0.50   17.90
   5 -29   0    5.90   25.90
   5  29   0   -0.80   14.00
  -5  29   0   25.60   33.00
  -6 -29   0   91.49   31.60
   6  29   0   57.59   21.50
  -7 -29   0   24.10   20.40
   7  29   0   22.40   16.10
  -8 -29   0    3.90   19.90
   8  29   0   40.20   20.70
  -9 -29   0   15.30   23.90
   9  29   0  -12.70   14.30
 -10 -29   0   -0.30   22.10
  10  29   0   36.70   19.50
 -11 -29   0   12.90   27.90
  11  29   0  -22.20   16.40
 -12 -29   0   20.30   27.00
  12  29   0   -8.40   20.20
   0 -30   0   33.30   19.80
   0 -30   0   58.19   28.20
   0  30   0   51.89   15.40
   0  30   0   38.10   19.10
   1 -30   0   54.39   19.50
  -1 -30   0   83.29   22.70
   1 -30   0   50.49   29.80
  -1 -30   0   60.79   29.30
   1  30   0   71.29   24.10
  -1  30   0   82.59   20.70
  -1  30   0   37.30   15.50
   1  30   0   70.09   20.60
  -2 -30   0  193.98   33.90
  -2 -30   0  169.78   39.20
   2 -30   0  126.19   25.30
   2 -30   0  138.29   39.30
  -2  30   0  110.89   22.90
  -2  30   0  129.39   29.80
   2  30   0  172.18   31.10
   2  30   0  202.08   34.70
  -3 -30   0   30.00   23.50
   3 -30   0    5.40   24.70
   3 -30   0   55.39   17.10
  -3 -30   0   24.40   25.20
   3  30   0   44.90   22.40
  -3  30   0   46.50   21.20
   3  30   0   53.19   20.30
  -3  30   0   43.80   14.00
  -4 -30   0   35.10   22.40
   4 -30   0   19.80   29.00
  -4  30   0    5.90   18.50
   4  30   0   29.30   17.70
   4  30   0   22.40   20.40
  -5 -30   0   96.09   32.40
   5 -30   0  113.59   42.70
   5  30   0  178.98   34.30
  -6 -30   0   11.80   20.70
   6  30   0  -16.10   13.10
  -7 -30   0    1.20   21.20
   7  30   0  -17.30   13.80
  -8 -30   0   -0.70   18.80
   8  30   0    1.20   15.50
  -9 -30   0    1.30   22.00
   9  30   0   50.19   23.50
 -10 -30   0   -4.60   22.00
  10  30   0    6.00   21.40
 -11 -30   0  -44.30   22.80
  11  30   0  -22.50   15.10
  12  30   0   43.50   25.80
   0 -31   0   20.60   23.90
   0 -31   0    5.20   17.20
   0  31   0    4.20   16.20
   0  31   0   -2.00   12.10
  -1 -31   0   -4.00   17.90
   1 -31   0   79.29   33.10
  -1 -31   0   33.80   20.70
   1 -31   0   65.29   20.40
  -1  31   0   50.39   19.30
   1  31   0   22.80   15.10
  -1  31   0   43.60   15.60
   1  31   0   40.20   20.70
   2 -31   0   67.09   34.60
  -2 -31   0   72.99   30.80
  -2 -31   0   73.49   25.80
   2 -31   0  112.89   23.60
   2  31   0  130.39   28.20
   2  31   0   95.89   28.40
  -2  31   0  119.59   26.90
   3 -31   0  -13.70   12.60
   3 -31   0   -0.80   26.00
  -3 -31   0  -11.40   20.50
  -3 -31   0  -16.40   17.90
   3  31   0  -20.20   20.00
   3  31   0   13.20   15.60
  -3  31   0    5.30   10.80
  -3  31   0    8.90   19.30
   4 -31   0  167.48   48.80
  -4 -31   0  217.68   44.40
  -4  31   0  137.39   37.80
   4  31   0  177.38   34.10
   5 -31   0   85.79   35.40
  -5 -31   0   49.99   26.80
   5  31   0   30.20   19.50
  -6 -31   0   -2.30   20.40
   6  31   0   15.40   16.80
  -7 -31   0   88.39   34.30
   7  31   0   46.10   23.20
  -8 -31   0   18.90   22.90
   8  31   0   19.40   18.10
  -9 -31   0   49.00   27.80
 -10 -31   0   44.90   32.10
  10  31   0   17.10   20.50
 -11 -31   0   28.20   29.90
  11  31   0  -30.00   18.20
   0 -32   0  103.69   34.70
   0 -32   0  178.28   31.20
   0  32   0  109.39   25.30
   0  32   0  138.49   30.50
  -1 -32   0  152.78   30.50
   1 -32   0  108.89   26.60
  -1 -32   0   96.99   36.20
   1 -32   0  103.89   37.30
   1  32   0   66.19   20.80
   1  32   0   95.39   28.40
  -1  32   0   57.49   25.20
  -1  32   0  112.89   22.90
  -2 -32   0   49.50   22.60
  -2 -32   0    8.60   22.50
   2 -32   0    4.40   26.10
   2 -32   0   31.50   17.30
   2  32   0   65.09   23.70
   2  32   0   10.30   15.00
  -2  32   0   19.40   13.40
  -2  32   0   46.90   18.60
   3 -32   0   25.60   16.90
   3 -32   0   47.60   32.50
  -3 -32   0   38.40   26.60
   3  32   0   10.60   16.90
   3  32   0   48.70   25.50
  -3  32   0   30.30   20.10
  -4 -32   0   -0.70   19.90
   4 -32   0  -15.30   25.90
   4  32   0    4.20   16.10
  -5 -32   0   13.10   23.10
   5 -32   0   30.10   30.00
   5  32   0   22.10   17.30
  -6 -32   0    9.20   21.50
   6  32   0   16.00   16.10
  -7 -32   0  -19.20   18.60
   7  32   0    4.50   17.90
  -8 -32   0   33.90   25.80
   8  32   0   20.10   19.80
  -9 -32   0  -23.60   21.10
   9  32   0   11.90   18.80
 -10 -32   0   25.40   30.10
  10  32   0   24.40   20.40
  11  32   0   14.30   20.80
   0 -33   0  -16.20   22.80
   0  33   0  -40.00   19.20
   0  33   0   26.60   15.20
   1 -33   0   31.40   19.00
  -1 -33   0   27.40   22.00
  -1 -33   0   41.90   27.80
   1 -33   0    5.10   25.70
   1  33   0   20.00   24.60
   1  33   0   11.00   14.80
  -1  33   0    4.60   20.50
  -1  33   0   -6.80   11.60
  -2 -33   0    1.30   21.30
   2 -33   0   25.40   19.80
   2 -33   0   -1.60   27.90
  -2 -33   0   11.70   21.80
  -2  33   0    7.50   12.70
   2  33   0   -7.20   14.00
   2  33   0   38.90   23.90
  -2  33   0   -2.50   20.40
  -3 -33   0   26.90   26.90
   3 -33   0   80.69   22.00
   3 -33   0   53.29   34.50
   3  33   0   36.50   20.60
  -3  33   0    8.30   26.50
   3  33   0   10.50   27.70
  -3  33   0   36.70   15.40
   4 -33   0  189.18   50.89
  -4 -33   0  173.68   44.00
   4  33   0  134.09   31.30
   5 -33   0   60.69   37.90
  -5 -33   0   42.40   27.60
   5  33   0   61.59   22.60
  -6 -33   0   68.29   31.60
   6  33   0   45.50   22.10
  -7 -33   0  -43.40   18.20
   7  33   0   10.60   18.10
  -8 -33   0   -2.30   24.60
   8  33   0   34.80   20.80
  -9 -33   0   22.20   29.90
   9  33   0   44.80   23.40
 -10 -33   0   -8.90   21.80
  10  33   0   -9.70   18.50
   0 -34   0  166.38   32.10
   0 -34   0  101.89   39.10
   0  34   0  108.09   32.80
   1 -34   0  299.87   61.39
  -1 -34   0  149.19   49.60
   1 -34   0  361.16   44.70
  -1 -34   0  216.48   42.00
   1  34   0  270.17   46.90
  -1  34   0  332.37   48.30
  -1  34   0  309.17   39.20
   1  34   0  279.57   41.10
   2 -34   0   44.10   32.00
   2 -34   0    5.50   20.70
  -2 -34   0   45.20   28.70
   2  34   0   30.40   17.50
  -2  34   0   -2.20   21.90
  -2  34   0   49.30   16.50
   2  34   0  -53.99   22.60
  -3 -34   0   43.40   29.80
   3 -34   0   61.99   37.50
   3 -34   0   -3.80   18.80
   3  34   0   23.40   16.60
   3  34   0   22.80   29.30
  -3  34   0   16.90   13.80
   4 -34   0  144.99   49.50
  -4 -34   0  156.48   43.30
   4  34   0  177.28   36.80
   5 -34   0   -2.70   33.70
  -5 -34   0   -4.00   25.10
   5  34   0    8.60   18.30
  -6 -34   0  -17.80   21.50
   6  34   0   13.90   17.30
  -7 -34   0   76.49   35.60
   7  34   0   49.50   25.10
  -8 -34   0   26.90   28.10
   8  34   0   33.40   25.70
  -9 -34   0   27.20   28.50
   9  34   0    6.30   19.40
  10  34   0   -2.20   20.30
   0 -35   0    7.00   29.60
   0 -35   0    9.40   21.80
   0  35   0   -1.60   13.50
   0  35   0   15.80   27.10
  -1 -35   0    8.00   25.80
   1 -35   0   31.70   33.50
   1 -35   0   53.89   26.20
  -1 -35   0  -23.00   30.30
  -1  35   0    7.00   15.20
   1  35   0   30.10   18.70
   1  35   0   31.10   29.40
  -1  35   0  -33.40   24.70
  -2 -35   0  -15.70   23.00
   2 -35   0  -27.80   22.00
   2 -35   0   24.30   29.70
   2  35   0   41.40   26.40
  -2  35   0   -6.60   14.00
   2  35   0    3.60   15.60
  -2  35   0   55.59   24.20
   3 -35   0   19.30   32.10
   3 -35   0   49.30   21.90
  -3 -35   0   11.40   24.90
  -3  35   0    1.00   12.60
   3  35   0   12.60   16.30
   3  35   0   16.10   27.20
   4 -35   0   18.10   33.80
  -4 -35   0   51.59   31.20
   4  35   0  -13.00   15.20
  -5 -35   0    5.90   22.40
   5 -35   0   38.30   34.10
   5  35   0  -13.20   16.80
  -6 -35   0   28.30   27.40
   6  35   0  -13.60   16.10
  -7 -35   0   30.80   27.70
   7  35   0   10.70   20.10
  -8 -35   0   -1.90   25.50
   8  35   0   21.00   21.70
  -9 -35   0   29.40   33.40
   9  35   0   37.20   21.90
   0 -36   0  114.99   29.60
   0 -36   0   38.00   31.80
   0  36   0   55.59   21.40
   1 -36   0    2.40   32.20
  -1 -36   0  100.99   35.50
  -1 -36   0    5.40   29.30
   1 -36   0   35.20   26.10
   1  36   0  -22.00   13.40
  -1  36   0    9.50   23.70
  -1  36   0  -23.90   14.80
   1  36   0   34.40   28.70
   2 -36   0    1.30   23.00
   2 -36   0  -25.60   28.30
  -2 -36   0   -3.60   23.80
   2  36   0   34.20   17.60
  -2  36   0   16.30   15.30
   2  36   0  -17.10   28.10
   3 -36   0   -7.00   20.90
   3 -36   0  -13.80   29.10
  -3 -36   0   39.90   27.70
   3  36   0   50.09   30.70
  -3  36   0  -15.40   13.50
   3  36   0   -0.10   16.50
   4 -36   0    1.00   33.40
  -4 -36   0    6.90   26.00
   4  36   0   49.90   23.80
   5 -36   0   61.49   40.50
  -5 -36   0   -2.00   25.00
   5  36   0   10.30   18.10
  -6 -36   0  -20.00   25.00
   6  36   0    2.70   18.10
  -7 -36   0   32.00   30.00
   7  36   0   16.80   20.60
  -8 -36   0   -1.90   29.10
   8  36   0   17.90   23.40
   0 -37   0    9.30   30.40
   0 -37   0   49.40   30.10
   0  37   0   17.50   16.70
   0  37   0   54.19   30.90
   1 -37   0   21.00   27.40
  -1 -37   0   34.20   33.20
   1 -37   0   33.30   36.80
  -1  37   0   53.19   28.90
  -1  37   0   45.20   18.20
   1  37   0   37.10   18.30
   1  37   0   31.80   32.10
   2 -37   0   23.10   33.70
  -2 -37   0   22.20   27.90
   2 -37   0  -38.10   25.20
   2  37   0   -7.50   15.70
  -2  37   0   -5.20   14.10
   2  37   0  -54.99   30.40
  -3 -37   0    7.90   29.00
   3 -37   0    2.10   34.30
   3  37   0   -0.80   18.00
   3  37   0  -28.60   30.50
   4 -37   0  -27.00   33.30
  -4 -37   0   35.10   30.30
   4  37   0    9.70   17.00
  -5 -37   0   34.50   30.30
   5 -37   0  -18.60   34.10
   5  37   0   26.20   20.80
  -6 -37   0    6.60   26.70
   6  37   0   -9.30   18.70
  -7 -37   0   25.70   31.50
   7  37   0   14.10   20.40
   8  37   0   16.60   19.30
   0 -38   0   51.39   34.20
   0 -38   0    4.20   33.60
   0  38   0   27.90   17.10
   0  38   0   10.30   29.30
   1 -38   0  -44.80   27.60
  -1 -38   0   48.10   35.00
   1 -38   0   19.70   32.70
   1  38   0  145.09   36.70
   1  38   0   26.40   17.90
  -1  38   0   29.10   19.80
   2 -38   0  -44.70   28.20
   2 -38   0  -18.80   33.00
  -2 -38   0    5.40   30.60
  -2  38   0    4.40   15.40
   2  38   0  -59.29   31.70
   2  38   0   -7.00   15.50
   3 -38   0   15.60   37.30
  -3 -38   0   47.80   37.60
   3  38   0   33.20   20.10
   3  38   0   30.20   33.40
  -4 -38   0   47.10   34.10
   4 -38   0   -7.50   36.20
   4  38   0  -13.50   17.10
  -5 -38   0   21.90   28.80
   5 -38   0   50.39   43.50
   5  38   0  -17.90   16.20
  -6 -38   0    9.10   30.10
   6  38   0   35.60   22.30
  -7 -38   0    4.00   31.10
   7  38   0   -4.00   19.00
   0 -39   0  -24.20   34.60
   0  39   0  -15.90   17.00
   0  39   0   30.10   35.00
  -1 -39   0  -16.60   30.30
   1 -39   0   11.40   31.30
   1 -39   0  -17.70   33.10
  -1  39   0  -26.30   16.40
   1  39   0   22.20   19.30
   1  39   0  -40.10   34.20
  -2 -39   0   17.60   31.10
   2 -39   0   16.50   35.60
   2 -39   0   69.19   31.80
  -2  39   0   28.00   17.60
   2  39   0   17.00   19.50
   2  39   0   73.59   38.30
  -3 -39   0   47.40   31.40
   3 -39   0   27.90   40.20
   3  39   0   73.29   25.40
   3  39   0    1.20   37.60
   4 -39   0   -5.50   41.10
  -4 -39   0   63.59   36.30
   4  39   0   43.40   23.20
  -5 -39   0    4.80   31.50
   5  39   0   10.80   19.80
  -6 -39   0   64.99   40.70
   6  39   0   12.70   22.90
   0 -40   0   96.19   43.70
   0  40   0   47.30   24.40
   1 -40   0   46.60   36.80
   1 -40   0   40.70   41.60
  -1 -40   0  104.49   43.60
   1  40   0   19.80   39.20
  -1  40   0   -3.60   18.30
   1  40   0   24.80   21.00
   2 -40   0   84.29   35.10
  -2 -40   0   82.49   40.40
   2 -40   0   50.69   40.30
  -2  40   0   48.40   22.80
   2  40   0   38.80   41.50
   2  40   0   38.00   22.50
  -3 -40   0  -12.60   27.90
   3 -40   0  -62.09   38.80
   3  40   0   15.50   44.80
   3  40   0   42.50   20.40
   4 -40   0    7.80   36.50
  -4 -40   0   24.30   31.00
   4  40   0   18.00   20.30
   5  40   0  -34.50   16.80
   0 -41   0   -6.20   39.40
   0  41   0    1.80   20.00
  -1 -41   0   16.10   38.00
   1 -41   0  -31.10   38.80
   1  41   0   74.29   41.90
  -1  41   0   17.00   20.40
   1  41   0   27.60   22.50
   2 -41   0  -29.00   33.90
  -2 -41   0   -3.40   31.90
   2  41   0   25.80   19.30
  -2  41   0    8.00   19.90
   3 -41   0   49.99   44.90
  -3 -41   0   37.10   36.80
   3  41   0    8.10   20.00
  17   0  -1   15.90   24.30
 -17   0   1   30.00   27.60
 -16   0   1    6.50   24.90
  16   0  -1    1.20   18.50
 -16   0   1  -60.19   32.20
 -15   0   1   -4.30   22.70
  15   0  -1   27.40   20.20
 -15   0   1   97.19   29.80
  14   0  -1   46.70   18.80
 -14   0   1   69.39   21.80
 -14   0   1   24.00   19.60
  13   0  -1   38.60   17.90
 -13   0   1   41.20   20.10
 -13   0   1   57.49   22.50
  12   0  -1   27.70   15.80
 -12   0   1   80.19   23.60
 -12   0   1   52.79   18.60
  11   0  -1   -1.50   10.70
 -11   0   1    4.10   12.30
 -11   0   1  -10.10   11.60
  10   0  -1  305.57   35.40
 -10   0   1  300.97   36.10
 -10   0   1  270.67   38.40
  -9   0   1  174.08   27.70
   9   0  -1  169.78   24.40
  -9   0   1  189.08   25.30
  -8   0   1   17.30    9.10
  -8   0   1   21.30   10.80
   8   0  -1   23.80    9.80
  -7   0   1  139.99   18.20
   7   0  -1  122.59   17.80
  -7   0   1  120.79   19.70
  -6   0   1  207.58   24.00
  -6   0   1  177.28   21.70
   6   0  -1  185.88   22.10
   5   0  -1   74.29   11.80
  -5   0   1   76.69   12.60
  -5   0   1   79.59   14.40
   4   0  -1 4958.20  417.46
  -4   0   1 4547.25  417.26
  -4   0   1 4710.53  418.56
   3   0  -1  684.83   62.89
  -3   0   1  724.73   64.09
  -3   0   1  667.93   62.89
  -2   0   1  729.43   65.49
   2   0  -1  723.53   65.49
   2   0  -1  703.93   64.69
  -2   0   1  731.63   64.79
   2   0   1  379.46   34.00
  -2   0  -1  352.36   33.90
   3   0   1 2046.30  177.88
  -3   0  -1 1961.90  177.68
  -4   0  -1   21.40    6.70
   4   0   1   36.10    7.60
   5   0   1  607.84   54.99
  -5   0  -1  546.35   54.49
   6   0   1  503.35   49.30
  -6   0  -1  499.15   49.00
   7   0   1   22.50    9.50
  -7   0  -1   18.50    8.00
   8   0   1   73.59   15.90
  -8   0  -1   82.89   15.80
   9   0   1   80.29   17.20
  -9   0  -1   71.89   16.00
  -9   0  -1   79.59   19.10
 -10   0  -1   69.19   19.60
 -10   0  -1   92.09   18.50
  10   0   1   76.49   18.10
 -11   0  -1  108.19   25.10
  11   0   1  121.89   23.40
 -11   0  -1  110.09   23.70
 -12   0  -1   98.29   25.40
  12   0   1   93.29   22.90
 -12   0  -1   53.39   21.20
  13   0   1   14.60   15.20
 -13   0  -1   46.80   20.70
 -13   0  -1   15.10   16.90
 -14   0  -1   49.90   22.20
 -14   0  -1  -21.10   17.10
  14   0   1    3.80   15.00
 -15   0  -1   25.50   24.50
 -15   0  -1  -16.60   25.30
  16   0   1   -5.90   16.70
 -16   0  -1   28.00   24.20
 -17   0  -1   66.09   34.10
  17   0   1   19.40   23.20
 -17  -1   1   -4.80   25.60
  17  -1  -1    8.20   22.30
 -17   1   1  -28.80   26.10
  17   1  -1    4.40   21.40
 -16  -1   1   21.00   24.50
  16  -1  -1   13.60   18.90
 -16   1   1  122.49   32.00
 -16   1   1   28.80   27.30
  16   1  -1   49.40   22.70
 -15  -1   1    8.90   21.30
 -15  -1   1   61.99   27.90
  15  -1  -1   13.30   15.90
 -15   1   1    3.20   21.60
 -15   1   1   -3.20   24.00
  15   1  -1  -22.10   16.20
 -14  -1   1   78.09   24.20
  14  -1  -1   45.20   19.40
 -14  -1   1   70.59   26.50
 -14   1   1    5.50   20.30
  14   1  -1   77.79   22.50
 -14   1   1   58.39   23.80
  13  -1  -1   25.20   15.50
 -13  -1   1   53.89   20.50
 -13  -1   1   12.90   19.70
 -13   1   1   63.49   20.00
  13   1  -1   34.70   18.10
 -13   1   1   42.00   20.60
 -12  -1   1   66.99   20.80
 -12  -1   1   39.70   19.80
  12   1  -1   53.89   17.40
 -12   1   1  117.29   28.80
 -12   1   1  113.69   22.80
  11  -1  -1  111.79   23.00
 -11  -1   1  195.68   27.20
 -11  -1   1  184.08   31.80
 -11   1   1  108.79   22.80
 -11   1   1  115.29   26.30
  10  -1  -1  124.69   21.60
 -10  -1   1   62.79   19.20
 -10  -1   1   90.89   19.60
 -10   1   1  105.89   24.10
  10   1  -1   77.19   18.30
 -10   1   1  124.29   21.40
  -9  -1   1   81.29   17.10
  -9  -1   1   66.59   17.30
   9  -1  -1   91.99   16.50
   9   1  -1   46.00   14.30
  -9   1   1  105.49   22.50
  -9   1   1   84.89   17.60
  -8  -1   1   26.80   10.10
   8  -1  -1    3.40    6.20
  -8  -1   1   24.30   11.00
  -8   1   1   12.70    7.60
  -8   1   1   10.50    9.60
   8   1  -1    7.80    7.40
  -7  -1   1  446.66   46.90
  -7  -1   1  454.35   45.50
   7  -1  -1  436.86   44.50
   7   1  -1  493.35   46.10
  -7   1   1  407.36   46.90
  -7   1   1  437.46   44.60
   6  -1  -1   30.90    8.40
  -6  -1   1   45.70   10.40
  -6  -1   1   56.49   12.40
  -6   1   1   27.80   10.60
  -6   1   1   20.80    7.90
   6   1  -1   58.29   11.40
  -5  -1   1   81.49   13.60
  -5  -1   1   95.79   12.80
   5  -1  -1   82.29   11.90
   5   1  -1  103.39   13.30
  -5   1   1   73.39   11.70
  -5   1   1   64.39   13.90
   4  -1  -1    7.10    4.70
  -4  -1   1   34.70    7.30
  -4  -1   1   16.30    6.70
  -4   1   1   11.70    4.90
  -4   1   1   13.50    6.80
   4   1  -1   21.70    6.40
  -3  -1   1   57.99    9.30
  -3  -1   1   40.50    7.80
   3  -1  -1   40.50    7.30
  -3   1   1   53.49    9.90
   3   1  -1   59.09    8.70
   3   1  -1   55.59    9.00
  -3   1   1   45.10    7.60
   2  -1  -1  300.27   31.20
  -2  -1   1  394.76   32.60
  -2  -1   1  387.86   32.20
  -2   1   1  303.37   32.40
   2   1  -1  352.46   32.30
  -2   1   1  299.77   31.20
   2   1  -1  379.46   32.20
  -1  -1  -1   17.90    4.50
  -2  -1  -1 4951.10  405.76
   2  -1   1 4359.96  404.96
  -2   1  -1 4388.86  404.96
   2   1   1 4769.32  405.66
  -3  -1  -1  100.59   13.10
   3  -1   1  121.49   13.00
  -3   1  -1  112.89   12.50
   3   1   1  104.29   13.50
   4  -1   1 1542.35  136.29
  -4  -1  -1 1521.55  136.79
  -4   1  -1 1492.95  136.09
   4   1   1 1533.55  136.89
   5  -1   1  101.39   13.20
  -5  -1  -1   82.29   13.00
  -5   1  -1   89.59   12.70
   5   1   1  104.29   13.80
  -6  -1  -1  167.68   22.20
   6  -1   1  225.98   23.10
   6   1   1  170.58   22.80
  -6   1  -1  215.48   22.70
   7  -1   1   24.70    8.20
  -7  -1  -1   10.10    7.40
   7   1   1    6.50    7.30
  -7   1  -1   21.60    7.90
   8  -1   1  473.25   53.09
  -8  -1  -1  568.14   56.49
  -8  -1  -1  592.64   54.79
   8   1   1  569.84   54.99
  -8   1  -1  483.45   52.89
  -9  -1  -1   47.80   14.90
  -9  -1  -1   63.79   15.00
   9  -1   1   25.60   11.20
  -9   1  -1   14.80    9.40
  -9   1  -1   31.10   13.20
   9   1   1   67.99   15.40
  10  -1   1   34.80   12.50
 -10  -1  -1   68.09   17.80
 -10  -1  -1   65.39   16.40
 -10   1  -1   17.40   13.20
 -10   1  -1   11.00   11.70
  10   1   1   80.89   17.30
 -11  -1  -1   23.50   15.20
  11  -1   1   25.00   13.00
 -11  -1  -1   47.30   17.90
  11   1   1   26.70   13.20
 -11   1  -1    5.30   13.10
 -11   1  -1   18.70   12.40
 -12  -1  -1   57.69   22.40
  12  -1   1   95.69   21.80
 -12   1  -1  114.89   24.20
  12   1   1   83.49   21.40
 -12   1  -1  142.69   29.60
 -13  -1  -1   59.09   22.90
 -13  -1  -1   58.19   23.50
  13  -1   1   89.29   21.20
 -13   1  -1   80.19   26.00
 -13   1  -1   68.59   22.10
  13   1   1   34.00   18.10
 -14  -1  -1   84.49   28.30
 -14  -1  -1   95.09   26.90
  14  -1   1   10.10   16.60
  14   1   1   19.80   18.70
 -14   1  -1   50.59   24.50
 -14   1  -1   21.10   22.70
 -15  -1  -1   71.19   29.70
 -15  -1  -1   20.20   25.70
  15  -1   1   47.10   20.10
 -15   1  -1   70.69   29.10
 -15   1  -1   18.60   23.60
  15   1   1   -2.90   14.70
 -16  -1  -1   23.20   25.80
  16  -1   1   18.40   19.80
  16   1   1  -29.40   16.50
 -16   1  -1   96.19   34.70
 -16   1  -1  -17.90   25.90
 -17  -1  -1   46.20   31.10
  17  -1   1   18.00   24.00
  17   1   1   -7.80   21.60
 -17   1  -1   31.60   31.80
 -17  -2   1   54.99   31.80
 -17   2   1   38.60   32.70
  17   2  -1   88.79   28.50
  16  -2  -1   42.60   21.00
 -16  -2   1  -28.40   19.60
  16   2  -1   -6.80   19.70
 -16   2   1   23.20   26.10
 -16   2   1   33.60   31.70
  15  -2  -1   38.20   18.10
 -15  -2   1   42.90   26.30
 -15  -2   1   80.89   28.90
  15   2  -1   32.60   18.30
 -15   2   1   22.20   21.90
 -15   2   1    2.80   25.30
 -14  -2   1  -28.80   19.60
  14  -2  -1    2.00   13.30
 -14  -2   1   -7.90   15.10
  14   2  -1    6.90   15.20
 -14   2   1  -21.90   18.50
 -14   2   1    3.90   16.60
 -13  -2   1   50.49   24.00
 -13  -2   1   67.69   22.50
  13  -2  -1   85.49   21.00
 -13   2   1   85.49   27.60
 -13   2   1  112.59   24.60
  13   2  -1   56.39   19.50
  12  -2  -1   31.10   14.50
 -12  -2   1   34.00   18.10
 -12  -2   1   19.20   15.40
 -12   2   1   36.60   15.70
 -12   2   1   45.80   19.80
  12   2  -1   18.30   13.80
  11  -2  -1   11.30   10.50
 -11  -2   1   27.90   14.90
 -11  -2   1    7.90   12.70
 -11   2   1   12.80   10.80
  11   2  -1    5.00   10.00
 -11   2   1    8.60   12.90
  10  -2  -1   57.39   13.90
 -10   2   1   26.80   14.20
 -10   2   1   35.80   13.60
   9  -2  -1  211.58   25.60
  -9  -2   1  134.79   25.60
  -9   2   1  214.58   30.50
  -9   2   1  207.58   25.70
   8  -2  -1  157.48   19.50
  -8  -2   1  115.59   21.00
  -8  -2   1  125.49   20.60
  -8   2   1  140.69   23.00
   8   2  -1  124.39   20.00
  -8   2   1  142.39   19.30
  -7  -2   1  153.58   20.80
   7  -2  -1  137.79   18.80
  -7  -2   1  142.89   21.50
   7   2  -1  166.88   21.30
  -7   2   1  176.48   23.40
  -7   2   1  146.29   19.10
   6  -2  -1   36.40    8.50
  -6  -2   1   35.50    9.50
  -6  -2   1   47.30   11.50
  -6   2   1   26.80   10.00
  -6   2   1   28.60    8.00
   6   2  -1   49.30   10.90
   5  -2  -1    9.70    5.00
  -5  -2   1   11.60    6.80
  -5  -2   1   12.10    6.10
  -5   2   1   12.00    4.90
   5   2  -1    8.80    6.00
   4  -2  -1   82.69   10.90
  -4   2   1   91.59   11.10
  -3  -2   1   27.90    6.40
   3  -2  -1   25.70    5.00
  -3  -2   1   30.40    7.20
  -3   2   1   18.00    4.60
   3   2  -1   46.80    8.30
   3   2  -1   32.70    6.80
  -2  -2   1   31.90    6.00
   2  -2  -1   24.20    4.20
  -2  -2   1   35.10    6.30
  -2   2   1   26.70    4.20
   2   2  -1   40.00    6.50
   2   2  -1   31.40    5.90
  -1  -2   1 2355.16  202.38
  -1   2   1 2103.29  202.18
   1   2  -1 2533.95  202.68
   1   2  -1 2196.08  202.08
  -1  -2  -1  836.02   71.19
  -1  -2  -1  821.32   72.39
   1   2   1  689.43   70.99
   1   2   1  834.32   71.39
  -2  -2  -1   19.60    4.90
   2  -2   1   11.10    3.10
   2   2   1   18.80    5.10
  -3  -2  -1  208.18   22.40
   3  -2   1  219.58   21.40
  -3   2  -1  195.48   21.00
   3   2   1  250.27   23.10
  -4  -2  -1  197.58   21.30
   4  -2   1  195.18   20.10
  -4   2  -1  161.98   19.60
   4   2   1  224.88   22.20
   5  -2   1  251.27   26.00
  -5  -2  -1  278.67   27.40
   5   2   1  261.97   27.40
  -5   2  -1  221.58   25.40
   6  -2   1   90.89   13.70
  -6  -2  -1   98.69   14.90
   6   2   1  101.59   15.50
  -6   2  -1   90.19   13.40
   7  -2   1  544.95   51.89
  -7  -2  -1  504.15   52.89
  -7  -2  -1  535.85   53.89
  -7   2  -1  513.15   51.49
   7   2   1  543.05   53.59
  -8  -2  -1   23.90   11.30
  -8  -2  -1   28.90   11.40
   8  -2   1   35.60   10.30
   8   2   1   26.20   11.10
  -8   2  -1   30.60   10.10
  -9  -2  -1   27.70   12.80
   9  -2   1   61.99   13.50
  -9  -2  -1   32.30   11.70
   9   2   1   38.40   12.40
  -9   2  -1   57.69   13.30
 -10  -2  -1   19.90   11.60
  10  -2   1    1.00    9.10
 -10  -2  -1  -10.00    8.90
 -10   2  -1    7.10   11.30
  10   2   1   11.10   11.20
 -10   2  -1   17.20    9.60
  11  -2   1   -2.20    9.60
 -11  -2  -1  -13.70    9.50
 -11  -2  -1   23.50   13.30
  11   2   1   10.30   11.70
 -11   2  -1    0.40   11.30
 -11   2  -1    1.90   10.60
 -12  -2  -1  106.29   26.60
  12  -2   1   73.79   19.50
 -12  -2  -1   94.69   23.80
  12   2   1   98.69   23.80
 -12   2  -1   63.59   23.50
 -12   2  -1   94.49   22.00
 -13  -2  -1   21.70   16.80
  13  -2   1   13.80   13.70
 -13  -2  -1   28.80   18.50
 -13   2  -1   17.20   17.20
 -13   2  -1   11.70   17.90
  13   2   1    8.00   14.90
 -14  -2  -1   17.90   23.60
  14  -2   1   12.90   14.60
 -14  -2  -1   46.10   22.80
 -14   2  -1   32.20   20.60
  14   2   1   32.60   18.80
 -14   2  -1    4.10   20.90
  15  -2   1   16.10   17.30
 -15  -2  -1   16.20   27.90
 -15  -2  -1   22.80   20.90
 -15   2  -1  -18.80   18.90
  15   2   1   29.80   19.20
 -15   2  -1   36.30   28.10
 -16  -2  -1   31.80   23.70
  16  -2   1    7.70   19.90
  16   2   1    1.10   21.30
 -16   2  -1   14.40   24.40
  17  -2   1   -5.80   22.40
 -17  -2  -1   54.89   34.50
  17   2   1   65.99   25.00
 -17   2  -1   -9.60   29.80
 -17  -3   1   -5.20   27.30
  17  -3  -1   52.09   24.60
 -17   3   1   54.59   38.20
  17   3  -1   -5.80   23.80
 -17   3   1   86.39   37.70
  16  -3  -1  -17.00   18.00
 -16   3   1   -4.70   22.40
  16   3  -1   44.30   22.90
 -16   3   1  -23.70   28.80
 -15  -3   1   10.70   22.90
  15  -3  -1   26.00   19.00
 -15   3   1   38.70   27.40
 -15   3   1   46.80   26.60
  15   3  -1   21.50   19.00
 -14  -3   1   55.59   22.80
  14  -3  -1   -9.70   13.10
 -14  -3   1   12.90   19.90
 -14   3   1   20.80   17.50
  14   3  -1   23.40   17.70
 -14   3   1  -17.00   18.70
  13  -3  -1   49.50   17.30
 -13  -3   1   36.60   20.70
 -13  -3   1   80.99   25.70
 -13   3   1   51.09   20.00
  13   3  -1   50.99   20.10
 -13   3   1   42.40   20.00
  12  -3  -1   92.39   20.20
 -12  -3   1  161.88   30.60
 -12   3   1   62.49   18.50
 -12   3   1   71.49   23.50
 -11  -3   1   39.00   17.10
 -11  -3   1   25.90   14.90
  11  -3  -1   57.09   15.20
 -11   3   1   66.39   16.10
 -11   3   1   61.19   20.00
  11   3  -1   23.30   13.80
 -10  -3   1   47.90   16.00
  10  -3  -1   47.80   12.70
 -10  -3   1   59.99   17.80
 -10   3   1   48.70   13.60
 -10   3   1   51.59   18.40
  10   3  -1   70.99   16.70
  -9  -3   1  139.89   23.60
   9  -3  -1   93.99   17.70
  -9  -3   1  130.39   22.80
  -9   3   1  100.99   18.20
   9   3  -1  119.99   22.00
  -9   3   1   65.49   20.40
  -8  -3   1  228.58   32.80
  -8  -3   1  236.08   32.60
   8   3  -1  254.87   33.10
  -8   3   1  348.57   32.00
  -8   3   1  355.76   37.80
  -7  -3   1  107.59   18.40
  -7  -3   1  105.69   18.90
   7  -3  -1  104.59   14.30
  -7   3   1   93.09   20.10
   7   3  -1  101.29   16.70
  -7   3   1   77.49   13.40
   6  -3  -1   39.90    8.80
  -6  -3   1   25.70    9.70
  -6  -3   1   41.60   10.30
   6   3  -1   40.10   10.60
  -6   3   1   40.10    9.10
  -5  -3   1  670.83   59.29
  -5  -3   1  571.64   58.49
   5  -3  -1  609.74   56.89
  -5   3   1  604.14   56.89
   5   3  -1  624.24   58.99
   4  -3  -1  480.75   40.30
  -4  -3   1  402.06   41.80
  -4  -3   1  396.16   41.80
  -4   3   1  452.25   40.10
   4   3  -1  412.86   41.60
   4   3  -1  426.56   42.10
  -3  -3   1   64.79   10.00
  -3  -3   1   63.99    9.60
   3   3  -1   58.59    9.90
   3   3  -1   51.09    9.00
  -2  -3   1  647.14   58.79
  -2  -3   1  666.83   58.59
  -2  -3   1  620.74   58.19
   2   3  -1  664.13   58.59
   2   3  -1  599.14   57.99
  -1  -3   1   58.79    7.00
  -1  -3   1   53.49    6.80
  -1  -3   1   49.30    7.20
   1   3  -1   52.79    7.40
   1   3  -1   53.09    7.10
   1   3  -1   58.59    6.90
   0  -3   1 1432.36  143.99
   0  -3  -1 1649.33  144.99
   0   3  -1 1633.64  144.49
   0   3   1 1627.54  144.59
   0   3  -1 1829.02  144.79
  -1  -3  -1  275.07   26.70
  -1  -3  -1  289.47   27.40
   1   3   1  279.17   26.80
   1   3   1  287.17   27.30
  -2  -3  -1    3.30    3.40
   2   3   1    8.40    4.40
   3  -3   1  314.47   30.10
  -3  -3  -1  328.17   32.10
   3   3   1  350.96   32.50
  -3   3  -1  305.37   30.00
   4   3   1 1050.79  108.89
  -4   3  -1 1338.07  107.59
   5  -3   1   27.20    7.40
  -5  -3  -1   52.09   10.20
  -5  -3  -1   43.20    9.70
   5   3   1   48.40   10.70
  -5   3  -1   27.10    7.00
  -6  -3  -1  330.17   33.70
  -6  -3  -1  328.47   33.40
   6  -3   1  286.57   31.30
  -6   3  -1  280.37   31.20
   6   3   1  341.77   34.20
  -7  -3  -1   38.70   11.00
   7  -3   1   68.09   11.80
  -7  -3  -1   42.40   11.70
   7   3   1   40.10   11.70
  -7   3  -1   77.89   12.90
  -8  -3  -1   38.70   12.10
  -8  -3  -1   36.20   12.50
   8  -3   1   30.10    9.70
   8   3   1   41.80   13.60
  -8   3  -1   23.60    8.90
  -9  -3  -1    8.10    8.90
   9  -3   1    6.20    7.90
  -9  -3  -1   10.70    9.40
   9   3   1   -2.70    7.80
  -9   3  -1    4.60    8.30
  10  -3   1   37.00   11.60
 -10  -3  -1   29.10   11.80
 -10  -3  -1   25.70   12.50
 -10   3  -1   10.10   10.30
  10   3   1   38.80   14.10
 -11  -3  -1    5.20   13.00
  11  -3   1   18.00   10.70
 -11  -3  -1    3.40   11.00
 -11   3  -1    0.00   13.10
  11   3   1  -12.50    9.50
 -11   3  -1    5.60   10.40
  12  -3   1  205.78   31.00
 -12   3  -1  177.08   30.70
 -12   3  -1  189.78   37.70
  12   3   1  246.98   36.20
 -13  -3  -1   15.50   18.50
 -13  -3  -1   -6.00   16.00
  13  -3   1   27.80   15.40
  13   3   1   -4.90   14.20
 -13   3  -1   41.40   21.10
 -14  -3  -1   21.00   19.20
  14  -3   1   48.60   18.10
 -14  -3  -1   17.20   23.20
 -14   3  -1   43.80   23.60
  14   3   1    9.70   16.30
 -14   3  -1   53.69   21.60
 -15  -3  -1   33.80   25.10
  15  -3   1   10.50   16.80
 -15   3  -1    2.80   21.20
  15   3   1   69.69   23.80
 -15   3  -1   18.90   25.70
  16  -3   1   -4.40   19.70
 -16  -3  -1  -47.10   23.10
  16   3   1  -15.00   18.70
 -16   3  -1   21.50   26.40
  17  -3   1   -6.50   21.80
 -17  -3  -1   24.50   30.90
 -17   3  -1   37.80   30.40
  17   3   1   19.00   25.00
  17  -4  -1   -2.20   21.40
 -17  -4   1   -2.70   26.00
  17   4  -1   -1.10   21.40
 -17   4   1   42.10   31.70
 -16  -4   1   26.20   24.10
  16  -4  -1   32.10   18.80
  16   4  -1  -13.80   18.60
 -16   4   1    9.90   26.50
 -16   4   1    3.40   27.70
 -15  -4   1   -1.10   17.90
  15  -4  -1   43.40   17.70
 -15   4   1   57.79   24.80
 -15   4   1    0.10   20.20
  15   4  -1  -13.50   16.90
 -14  -4   1    9.10   18.00
  14  -4  -1   29.90   15.30
 -14  -4   1   41.90   22.80
 -14   4   1   30.10   20.90
 -14   4   1   60.29   20.70
  14   4  -1   13.40   16.50
  13  -4  -1   43.90   16.70
 -13  -4   1   59.79   23.60
 -13  -4   1  118.29   28.70
  13   4  -1   62.99   20.30
 -13   4   1   32.60   21.00
 -13   4   1   35.10   18.50
 -12  -4   1  153.68   29.40
  12  -4  -1   66.79   18.10
 -12   4   1   50.29   21.00
  12   4  -1  133.49   25.70
 -12   4   1   76.69   18.80
  11  -4  -1   50.69   14.40
 -11  -4   1   73.49   19.50
 -11  -4   1   33.60   17.20
 -11   4   1   53.49   19.70
 -11   4   1   33.20   12.70
  11   4  -1   63.79   17.30
 -10  -4   1   58.39   17.10
  10  -4  -1   32.40   11.90
 -10  -4   1   30.70   15.00
 -10   4   1   29.20   15.40
  10   4  -1   20.10   13.40
 -10   4   1   37.30   11.90
  -9  -4   1  498.55   52.09
  -9  -4   1  507.95   51.89
   9  -4  -1  436.66   47.60
  -9   4   1  438.36   47.80
  -9   4   1  463.05   54.39
   9   4  -1  482.65   51.49
  -8  -4   1   68.09   15.60
  -8  -4   1   42.40   13.70
   8  -4  -1   48.40   11.40
  -8   4   1   85.39   19.50
   8   4  -1   72.49   16.10
  -8   4   1   52.69   11.40
   7  -4  -1  121.39   17.40
  -7  -4   1  170.08   21.30
  -7  -4   1  139.79   20.90
   7   4  -1  173.18   19.40
   7   4  -1  152.28   20.80
  -7   4   1  132.99   17.50
  -6  -4   1  192.18   23.00
   6  -4  -1  213.18   20.60
  -6  -4   1  170.28   22.70
   6   4  -1  181.98   23.10
  -6   4   1  174.98   20.10
  -5  -4   1  296.77   34.00
   5  -4  -1  351.76   32.10
  -5  -4   1  299.77   34.20
   5   4  -1  326.27   34.70
  -5   4   1  373.36   32.30
  -4  -4   1  246.98   26.00
  -4  -4   1  241.98   25.40
   4   4  -1  233.48   24.90
   4   4  -1  233.58   25.90
  -3  -4   1    1.80    4.40
  -3  -4   1   -2.50    4.60
  -3  -4   1    1.00    4.30
   3   4  -1    5.00    4.90
   3   4  -1    7.10    4.50
  -2  -4   1   46.90    8.20
  -2  -4   1   66.09   10.20
  -2  -4   1   48.30    8.20
   2   4  -1   58.29    9.20
   2   4  -1   51.69    8.10
  -2   4   1   35.30    8.70
   2   4  -1   60.59    9.10
  -1  -4   1 1642.84  143.09
  -1  -4   1 1623.54  142.79
  -1  -4   1 1669.73  143.09
   1  -4  -1 1580.44  143.19
  -1   4   1 1511.25  142.89
   1   4  -1 1606.24  142.69
   1   4  -1 1643.44  143.29
   1   4  -1 1585.64  143.19
   0  -4   1  268.57   26.60
   0  -4  -1  297.57   28.00
   0  -4   1  280.97   27.40
   0  -4   1  292.47   27.30
   0  -4  -1  285.37   26.80
   0   4  -1  276.97   27.50
   0   4  -1  281.07   27.20
   0   4  -1  283.67   26.60
   0   4   1  314.67   27.00
   0   4   1  300.27   27.70
  -1  -4  -1  287.27   29.40
   1  -4   1  361.26   30.10
  -1  -4  -1  287.87   28.80
   1   4   1  272.97   29.30
   1   4   1  309.67   29.00
  -2  -4  -1   12.20    6.00
  -2  -4  -1   18.90    5.60
   2   4   1   12.30    5.40
  -3  -4  -1 1292.67  113.29
  -3  -4  -1 1215.88  111.19
   3   4   1 1244.78  113.19
  -4  -4  -1  452.75   42.70
  -4  -4  -1  441.26   44.30
   4   4   1  469.05   44.20
   4   4   1  441.36   44.40
  -5  -4  -1  766.62   75.59
   5  -4   1  834.52   73.29
  -5  -4  -1  829.92   74.59
   5   4   1  789.82   75.89
  -5   4  -1  786.52   73.19
  -6  -4  -1  143.89   18.30
   6  -4   1  125.99   15.40
  -6  -4  -1  119.59   17.10
  -6   4  -1   97.99   14.70
   6   4   1  136.59   18.40
  -7  -4  -1  168.08   19.80
   7  -4   1  110.49   16.70
  -7  -4  -1  150.38   20.20
  -7   4  -1  101.39   16.10
   7   4   1  151.88   20.60
  -8  -4  -1   -2.30    8.10
  -8  -4  -1   16.40    9.40
   8  -4   1   25.90    9.10
  -8   4  -1   16.70    7.70
   8   4   1    1.80    8.60
  -9  -4  -1   79.69   18.00
  -9  -4  -1  100.19   18.60
   9  -4   1   37.90   11.80
   9   4   1  103.39   20.10
  -9   4  -1   53.69   12.80
 -10  -4  -1   25.90   12.60
 -10  -4  -1   36.90   14.90
  10   4   1   46.80   15.40
 -11  -4  -1   87.59   23.40
  11  -4   1   56.79   15.90
 -11  -4  -1  103.89   23.10
 -11   4  -1   96.49   25.50
  11   4   1  109.99   23.40
 -11   4  -1   72.59   17.20
  12  -4   1   88.39   20.00
 -12  -4  -1   32.70   21.10
 -12  -4  -1   31.00   19.10
 -12   4  -1   99.09   26.80
  12   4   1   48.40   19.10
 -12   4  -1   65.89   18.10
 -13  -4  -1   29.50   19.20
  13  -4   1   24.80   14.30
 -13  -4  -1   38.90   22.00
  13   4   1   39.90   18.20
 -13   4  -1   17.50   16.60
 -13   4  -1  -10.20   14.40
 -14  -4  -1   41.60   21.70
  14  -4   1   24.10   15.50
 -14  -4  -1   34.60   24.40
 -14   4  -1    8.70   19.20
 -14   4  -1   45.10   20.60
  14   4   1   29.10   18.60
  15  -4   1   32.30   16.20
 -15  -4  -1   37.60   22.80
 -15   4  -1   19.50   23.30
  15   4   1   10.60   20.30
  16  -4   1   34.80   20.20
 -16  -4  -1   37.30   28.90
 -16   4  -1   31.20   29.20
  16   4   1   22.00   23.30
  17  -4   1   25.90   22.80
 -17  -4  -1   36.50   27.30
 -17   4  -1   -4.80   28.40
  17   4   1   11.50   23.00
 -17  -5   1  -16.90   25.10
  17  -5  -1   14.60   22.20
 -17   5   1  -11.30   28.90
  17   5  -1    9.90   22.40
 -16  -5   1    0.90   22.60
  16  -5  -1   41.40   18.70
 -16   5   1   14.90   25.10
 -16   5   1   13.10   29.30
  16   5  -1   -3.00   16.90
  15  -5  -1   -1.10   13.20
 -15  -5   1  -21.70   17.10
 -15   5   1   24.00   20.10
 -15   5   1  -29.30   22.60
  15   5  -1  -21.10   14.50
  14  -5  -1   23.60   14.50
 -14  -5   1   24.50   23.40
 -14  -5   1    2.90   16.90
 -14   5   1   17.40   20.20
  14   5  -1   56.69   20.20
 -14   5   1   13.10   18.00
 -13  -5   1   21.80   22.30
  13  -5  -1   64.09   19.10
 -13  -5   1   62.79   22.90
  13   5  -1   35.30   18.50
 -13   5   1   80.69   25.80
 -13   5   1  104.99   21.80
 -12  -5   1   -7.40   13.20
 -12  -5   1   22.30   18.80
  12  -5  -1   16.10   12.40
  12   5  -1   10.80   13.70
 -12   5   1   -0.50   12.30
 -12   5   1   23.10   17.30
 -11  -5   1  -16.90   10.80
 -11  -5   1   -2.30   10.30
  11  -5  -1    2.90    8.30
 -11   5   1    3.90   12.50
 -11   5   1    6.00    9.70
  11   5  -1  -14.20   10.50
  10  -5  -1   55.29   13.00
 -10  -5   1   68.59   18.40
 -10  -5   1   58.29   17.50
  10   5  -1   36.60   15.00
 -10   5   1  100.69   24.20
 -10   5   1   62.49   14.20
  -9  -5   1  188.48   30.20
   9  -5  -1  256.57   27.10
  -9  -5   1  175.48   29.40
  -9   5   1  299.27   37.20
   9   5  -1  212.68   31.00
  -9   5   1  194.78   26.20
  -8  -5   1  171.38   26.70
  -8  -5   1  180.58   27.60
   8  -5  -1  255.87   24.80
   8   5  -1  170.58   27.10
  -8   5   1  239.88   24.50
  -7  -5   1   60.09   13.60
  -7  -5   1   65.79   15.00
   7  -5  -1   66.89   10.90
   7   5  -1   73.39   15.70
  -7   5   1   57.39   10.90
  -6  -5   1    9.00    7.40
   6  -5  -1   16.80    5.40
  -6  -5   1   22.20    8.70
   6   5  -1   16.10    8.00
  -5  -5   1 1113.79  108.39
  -5  -5   1 1192.38  107.99
   5   5  -1 1203.68  107.79
   5   5  -1 1201.88  108.99
  -4  -5   1 2338.27  211.88
  -4  -5   1 2362.66  210.28
  -4  -5   1 2328.57  211.18
   4   5  -1 2377.76  211.38
   4   5  -1 2397.36  210.08
  -3  -5   1  342.97   32.30
  -3  -5   1  301.07   31.20
  -3  -5   1  322.77   32.90
   3   5  -1  352.36   32.50
   3   5  -1  279.77   30.70
  -2  -5   1  313.07   30.80
  -2  -5   1  332.67   30.50
  -2  -5   1  324.87   30.40
   2  -5  -1  275.27   31.20
   2   5  -1  294.87   30.90
   2   5  -1  284.97   29.90
   2   5  -1  316.57   30.50
  -2   5   1  312.97   31.00
  -1  -5   1  238.28   23.20
   1  -5  -1  257.67   24.30
  -1  -5   1  218.48   23.40
  -1  -5   1  211.58   23.10
   1   5  -1  215.18   22.90
  -1   5   1  262.37   21.80
   1   5  -1  225.78   23.80
   1   5  -1  200.88   23.50
  -1   5   1  265.57   23.80
   0  -5   1  964.90   86.39
   0  -5   1 1000.60   87.69
   0  -5  -1  942.21   87.99
   0  -5   1  999.00   87.19
   0  -5  -1  941.11   86.59
   0   5  -1 1002.40   87.19
   0   5   1  941.71   86.59
   0   5   1  880.91   87.39
   0   5  -1 1035.60   87.79
   0   5  -1  981.40   86.49
   1  -5   1   -0.90    1.80
  -1  -5  -1    0.00    4.20
   1  -5   1    3.90    4.40
  -1  -5  -1    0.60    2.90
  -1   5  -1    4.60    4.00
   1   5   1   -0.90    3.10
   1   5   1   -1.00    3.50
  -2  -5  -1  264.57   26.90
  -2  -5  -1  239.98   27.60
   2   5   1  276.57   28.00
   2   5   1  273.57   27.00
  -3  -5  -1  126.59   16.80
  -3  -5  -1  119.79   15.20
   3   5   1  108.09   15.20
  -4  -5  -1  529.85   46.70
  -4  -5  -1  455.85   48.20
   4   5   1  495.65   48.70
  -5  -5  -1   72.69   10.90
  -5  -5  -1   49.99   11.50
   5   5   1   42.80   11.30
  -6  -5  -1  651.73   63.39
  -6  -5  -1  655.43   61.79
   6  -5   1  616.14   59.89
   6   5   1  668.73   63.69
  -7  -5  -1   10.80    7.20
  -7  -5  -1   19.50    8.90
   7  -5   1   12.50    6.50
   7   5   1    4.50    7.80
  -7   5  -1    7.70    5.40
  -8  -5  -1   77.89   17.40
   8  -5   1  138.99   17.30
  -8  -5  -1  103.99   20.00
  -8   5  -1  145.79   17.30
   8   5   1   92.69   19.50
  -9  -5  -1   98.39   18.20
  -9  -5  -1   50.99   15.50
   9  -5   1   68.69   13.80
  -9   5  -1   74.29   14.50
   9   5   1   70.99   17.80
 -10  -5  -1   17.00   12.00
 -10  -5  -1   24.50   12.40
  10  -5   1   35.40   10.90
 -10   5  -1   52.09   12.50
  10   5   1   24.50   12.80
 -11  -5  -1   68.59   19.10
  11  -5   1   22.60   11.80
 -11  -5  -1   35.30   18.10
  11   5   1   36.50   16.80
 -11   5  -1   36.50   13.20
 -12  -5  -1   83.39   24.80
  12  -5   1   34.10   15.90
 -12  -5  -1   88.99   24.70
 -12   5  -1   64.79   18.60
 -12   5  -1   43.10   21.30
  12   5   1   87.99   23.80
 -13  -5  -1  108.39   30.10
  13  -5   1  136.09   24.20
 -13  -5  -1  117.89   29.00
 -13   5  -1  133.49   30.90
 -13   5  -1  138.69   25.50
  13   5   1  113.69   27.60
 -14  -5  -1   46.90   22.70
  14  -5   1   13.90   14.00
 -14   5  -1   41.00   21.80
  14   5   1   25.90   18.70
 -15  -5  -1   82.99   29.90
  15  -5   1   16.80   17.10
  15   5   1   38.30   22.60
 -15   5  -1   25.80   23.30
  16  -5   1   26.10   19.20
 -16  -5  -1   19.30   24.70
 -16   5  -1   -2.50   23.30
  16   5   1   31.20   20.60
  17  -5   1   34.00   23.40
 -17  -5  -1   71.19   38.60
  17   5   1   17.40   25.30
 -17   5  -1   -9.10   26.30
 -17  -6   1   90.29   34.70
  17  -6  -1   26.00   20.60
 -17   6   1   -4.70   27.60
  17   6  -1   -8.10   22.30
 -16  -6   1  -43.90   19.40
  16  -6  -1   52.49   20.90
  16   6  -1    1.90   17.40
 -16   6   1   18.80   26.80
  15  -6  -1    3.00   15.40
 -15  -6   1   14.10   19.70
 -15   6   1   12.70   22.20
 -15   6   1   -1.80   22.10
  15   6  -1    1.20   15.70
 -14  -6   1    6.20   16.50
  14  -6  -1   34.00   14.80
 -14   6   1   18.30   18.90
 -14   6   1  -23.70   18.50
  14   6  -1   -2.20   16.90
 -13  -6   1   20.00   17.10
  13  -6  -1   30.20   13.20
 -13  -6   1    2.10   20.30
 -13   6   1   20.80   14.90
  13   6  -1    5.80   15.60
 -13   6   1   35.30   20.90
  12  -6  -1   23.80   12.10
 -12  -6   1   37.10   18.60
 -12  -6   1    5.70   13.70
 -12   6   1   43.00   14.80
  12   6  -1   19.40   15.20
 -12   6   1   18.10   18.20
 -11  -6   1   20.10   16.30
 -11  -6   1   14.90   16.00
  11  -6  -1   38.80   10.60
  11   6  -1   40.40   16.10
 -11   6   1    1.10    9.60
 -11   6   1   -6.20   12.40
 -10  -6   1   11.30   11.80
 -10  -6   1   -7.20    9.60
  10  -6  -1    6.30    7.80
 -10   6   1   -2.10   12.80
  10   6  -1  -10.50    8.50
 -10   6   1   20.40    9.40
  -9  -6   1  352.66   43.60
  -9  -6   1  344.77   42.10
   9   6  -1  386.66   44.20
   8  -6  -1   68.09   11.90
  -8  -6   1   48.30   15.50
  -8  -6   1   64.59   15.70
   8   6  -1   41.90   12.90
   8   6  -1   80.49   17.50
  -7  -6   1  141.89   22.20
  -7  -6   1  161.18   22.10
   7   6  -1  192.38   24.00
  -6  -6   1  426.26   43.70
  -6  -6   1  418.26   44.60
   6   6  -1  449.36   45.20
  -5  -6   1   30.80    8.90
  -5  -6   1   35.20    9.50
  -5  -6   1   42.60   11.40
   5   6  -1   40.00   10.80
   5   6  -1   26.10    8.00
  -4  -6   1   81.19   12.90
  -4  -6   1   80.69   13.40
  -4  -6   1   81.19   15.70
   4   6  -1   95.99   14.40
   4   6  -1  109.09   13.10
  -3  -6   1  251.87   27.70
  -3  -6   1  264.87   27.10
  -3  -6   1  251.37   26.40
   3   6  -1  277.97   28.30
  -3   6   1  244.18   28.00
   3   6  -1  268.87   27.30
   3   6  -1  238.18   25.60
   2  -6  -1   35.50    9.40
  -2  -6   1   20.10    6.30
  -2  -6   1   34.90    7.70
  -2  -6   1   30.60    8.30
  -2   6   1   29.30    8.00
   2   6  -1   24.90    8.40
   2   6  -1   25.10    7.10
   2   6  -1   26.90    7.30
  -1  -6   1  242.18   23.40
   1  -6  -1  238.68   24.80
   1  -6  -1  232.28   21.90
  -1  -6   1  229.68   24.10
  -1  -6   1  234.48   23.30
  -1   6   1  232.98   21.80
  -1   6   1  222.88   23.80
   1   6  -1  211.78   23.70
   1   6  -1  247.78   24.70
   1   6  -1  211.78   23.10
   0  -6   1   52.49    9.90
   0  -6  -1   45.10    7.30
   0  -6   1   46.20    7.30
   0  -6  -1   64.99   11.50
   0  -6   1   49.70    8.70
   0   6   1   51.89    9.90
   0   6  -1   50.79    8.30
   0   6  -1   54.49    8.10
   0   6   1   49.99    7.70
   0   6  -1   59.79    9.10
  -1  -6  -1   51.89   10.60
   1  -6   1   56.79   10.70
   1  -6   1   51.89    6.60
  -1  -6  -1   38.30    8.00
  -1   6  -1   62.39   10.40
   1   6   1   53.19    8.70
   1   6   1   65.19   12.00
  -1   6  -1   50.49    6.70
  -2  -6  -1   13.60    7.10
  -2  -6  -1   16.30    5.70
   2   6   1   12.20    6.80
  -2   6  -1   10.20    7.10
   2   6   1   14.50    6.30
  -3  -6  -1 1130.39  103.89
  -3  -6  -1 1142.89  105.09
   3   6   1 1133.09  103.89
  -4  -6  -1  275.07   34.80
  -4  -6  -1  336.17   34.40
  -4  -6  -1  360.06   32.20
   4   6   1  331.07   34.50
  -5  -6  -1  122.89   15.60
  -5  -6  -1  120.59   17.60
   5   6   1  118.09   17.80
  -6  -6  -1  152.48   22.20
  -6  -6  -1  163.28   20.80
   6   6   1  205.18   23.70
  -7  -6  -1   14.80    7.40
  -7  -6  -1   -3.80    6.90
   7   6   1    9.60    8.60
  -8  -6  -1   17.70    9.10
  -8  -6  -1    4.60    9.60
   8   6   1   25.00   11.00
  -8   6  -1   41.40    9.50
   9  -6   1   10.70    8.60
  -9  -6  -1    6.80    9.20
   9   6   1   30.00   12.20
  -9   6  -1   16.90    7.70
  10  -6   1   27.30   10.70
 -10  -6  -1   37.10   15.60
 -10  -6  -1   50.49   15.70
  10   6   1   33.60   15.00
 -10   6  -1   17.90   10.80
 -11  -6  -1   56.29   21.30
  11  -6   1   76.99   15.30
 -11  -6  -1   54.99   19.00
  11   6   1   29.90   16.70
 -11   6  -1   58.09   14.50
  12  -6   1   60.09   16.60
 -12  -6  -1   35.70   20.70
 -12  -6  -1   55.59   19.90
 -12   6  -1   58.79   23.60
  12   6   1   27.40   16.70
 -13  -6  -1   81.39   22.50
  13  -6   1   41.50   15.40
 -13  -6  -1   64.09   27.60
  13   6   1   41.10   20.50
 -13   6  -1   12.30   21.80
  14  -6   1    6.70   13.50
 -14  -6  -1   34.10   21.00
  14   6   1  -10.40   15.70
 -14   6  -1    7.20   19.00
 -15  -6  -1   36.20   21.30
  15  -6   1    8.90   16.40
  15   6   1   -0.70   18.20
 -15   6  -1   28.80   23.60
 -16  -6  -1   45.20   27.40
  16  -6   1    0.00   17.50
 -16   6  -1   13.50   23.70
  16   6   1   11.00   20.00
 -17  -6  -1  -48.00   27.20
  17  -6   1    7.10   21.30
 -17   6  -1  -19.30   24.80
  17   6   1   50.49   26.00
 -17  -7   1   22.80   27.30
 -17  -7   1   21.90   37.60
 -17   7   1   48.30   31.60
  17   7  -1    9.60   23.70
 -16  -7   1   23.10   28.00
 -16  -7   1   51.19   26.20
 -16   7   1   11.20   23.20
  16   7  -1   17.70   18.80
  15  -7  -1   21.50   15.80
 -15  -7   1    5.40   18.20
  15   7  -1   14.90   17.80
 -15   7   1    1.90   21.20
  14  -7  -1   -1.90   12.80
 -14  -7   1   20.10   18.90
  14   7  -1   13.40   15.30
 -14   7   1   39.30   19.90
 -14   7   1   47.80   19.50
 -13  -7   1  121.89   29.90
 -13  -7   1   59.49   21.60
 -13   7   1   20.70   18.90
  13   7  -1   83.09   22.70
 -12  -7   1  -19.00   15.70
 -12  -7   1   11.10   14.10
  12  -7  -1   33.40   13.10
  12   7  -1   14.00   14.80
 -12   7   1   20.00   18.30
 -12   7   1   23.90   12.80
  11  -7  -1   32.70   12.60
 -11  -7   1   42.00   15.10
 -11  -7   1   40.80   17.60
 -11   7   1   33.60   18.20
  11   7  -1   43.20   16.50
 -10  -7   1   -0.80   12.40
 -10  -7   1   -2.30    9.90
  10   7  -1   -9.80    8.50
 -10   7   1    2.60   11.20
  -9  -7   1   82.39   17.30
  -9  -7   1   49.60   17.10
   9   7  -1   73.89   19.30
  -8  -7   1  368.26   42.50
  -8  -7   1  344.07   40.40
   8   7  -1  389.36   42.70
  -7  -7   1   43.30   11.20
  -7  -7   1   38.90   12.30
   7   7  -1   41.40   12.40
  -6  -7   1    0.50    5.70
  -6  -7   1    8.30    8.80
  -6  -7   1    4.60    6.10
   6   7  -1    1.60    5.20
   6   7  -1    5.90    6.70
  -5  -7   1  274.87   31.50
  -5  -7   1  297.67   30.00
  -5  -7   1  264.17   30.50
   5   7  -1  246.98   30.40
   5   7  -1  278.47   28.80
  -4  -7   1  431.16   46.20
  -4  -7   1  466.55   44.60
  -4  -7   1  468.05   45.70
   4   7  -1  457.25   43.90
   4   7  -1  460.35   45.80
  -3  -7   1 1218.38  109.79
  -3  -7   1 1260.17  111.59
  -3  -7   1 1238.68  110.89
   3   7  -1 1231.58  109.49
  -3   7   1 1021.10  110.99
   3   7  -1 1354.96  112.39
   3   7  -1 1170.98  110.69
  -2  -7   1  194.18   20.80
  -2  -7   1  189.08   20.80
  -2  -7   1  193.58   22.00
   2  -7  -1  139.79   21.70
   2   7  -1  211.88   22.40
   2   7  -1  211.48   21.40
   2   7  -1  177.88   20.90
  -1  -7   1    6.00    4.40
   1  -7  -1    7.10    3.40
  -1  -7   1    4.50    5.50
  -1  -7   1    7.90    4.40
   1  -7  -1    5.40    6.40
   1   7  -1    5.30    5.20
   1   7  -1   16.20    6.70
   1   7  -1    4.20    4.50
  -1   7   1    1.20    5.00
  -1   7   1    2.70    3.20
   0  -7  -1   28.40    8.00
   0  -7   1   19.00    6.10
   0  -7   1    7.90    4.20
   0  -7   1   10.30    6.70
   0  -7  -1    9.00    4.50
   0   7  -1   23.00    6.90
   0   7  -1   18.20    6.00
   0   7   1   21.10    5.50
   0   7  -1   13.70    4.70
   0   7   1   19.60    7.30
   1  -7   1    7.30    3.10
   1  -7   1    5.60    6.10
  -1  -7  -1    1.30    3.60
  -1  -7  -1    9.70    6.60
  -1   7  -1    3.30    5.20
   1   7   1    5.60    4.60
   1   7   1    7.10    5.80
  -1   7  -1    2.30    2.90
  -2  -7  -1  576.44   52.59
   2  -7   1  497.15   52.09
  -2  -7  -1  545.45   50.99
   2   7   1  574.04   52.39
  -2   7  -1  485.15   51.59
   2   7   1  528.85   50.79
  -3  -7  -1  692.13   66.79
  -3  -7  -1  720.53   65.79
   3   7   1  749.92   67.29
   3   7   1  678.33   65.59
  -3   7  -1  626.94   66.69
  -4  -7  -1  311.27   34.00
  -4  -7  -1  304.67   32.50
   4   7   1  292.97   32.50
  -5  -7  -1   48.40   13.30
  -5  -7  -1   26.30    7.40
  -5  -7  -1   23.70    8.70
   5   7   1   38.70   10.80
  -6  -7  -1  194.78   23.30
  -6  -7  -1  195.88   25.60
   6   7   1  206.28   26.20
   6   7   1  233.38   25.70
  -7  -7  -1  223.28   25.30
  -7  -7  -1  186.48   26.60
   7   7   1  218.78   28.10
  -8  -7  -1  202.58   26.70
  -8  -7  -1  242.88   30.00
   8   7   1  205.18   29.20
  -9  -7  -1   46.40   13.70
  -9  -7  -1   52.09   16.10
   9   7   1   54.99   16.20
 -10  -7  -1  228.68   33.70
 -10  -7  -1  273.27   32.90
  10   7   1  204.38   32.80
 -11  -7  -1   78.99   20.80
  11  -7   1   88.19   17.40
 -11  -7  -1   53.79   21.80
  11   7   1   92.69   23.60
 -12  -7  -1  171.88   34.30
 -12  -7  -1  245.28   35.70
  12   7   1  172.48   33.50
 -13  -7  -1   88.89   25.90
  13  -7   1   38.00   15.10
 -13  -7  -1   42.60   20.80
  13   7   1   29.90   18.80
 -13   7  -1   59.59   24.70
 -14  -7  -1   18.10   17.10
  14   7   1   41.90   19.70
 -14   7  -1   34.90   21.90
 -15  -7  -1    2.10   17.00
  15   7   1   25.90   21.00
 -15   7  -1   24.30   23.20
 -16  -7  -1   -8.40   24.10
  16   7   1   22.30   21.50
 -16   7  -1   -2.40   23.90
 -17   7  -1   39.20   29.50
  17   7   1   -3.10   22.40
 -17  -8   1    6.00   27.90
  17   8  -1   10.80   26.00
 -17   8   1   11.20   31.30
 -16  -8   1   11.80   26.50
 -16  -8   1   33.90   23.10
 -16   8   1   14.70   24.30
  16   8  -1   -5.10   19.50
 -15  -8   1   21.60   21.30
 -15  -8   1   -1.60   20.60
  15   8  -1   40.50   21.80
 -15   8   1   -6.80   19.70
 -14  -8   1   18.90   20.70
 -14  -8   1   41.90   21.10
  14   8  -1   26.20   18.00
 -14   8   1   38.30   22.80
 -13  -8   1   20.20   25.20
 -13  -8   1   30.80   18.40
 -13   8   1   27.90   20.40
  13   8  -1   11.90   15.00
 -12  -8   1   70.89   20.50
 -12  -8   1   73.79   24.00
 -12   8   1   44.10   21.50
  12   8  -1   60.59   21.50
 -11  -8   1   32.60   15.40
 -11  -8   1    5.70   12.40
  11   8  -1    8.10   11.50
 -11   8   1   18.50   16.70
 -10  -8   1    8.60   13.90
 -10  -8   1    8.90   10.70
  10   8  -1   14.80   12.20
  -9  -8   1   63.39   19.50
  -9  -8   1   81.99   17.20
   9   8  -1   91.49   18.30
   9   8  -1   74.89   19.90
  -8  -8   1   34.00   11.30
  -8  -8   1   32.90   14.80
  -8  -8   1   26.40   14.00
   8   8  -1   35.80   12.60
  -7  -8   1  175.08   23.40
  -7  -8   1  205.98   27.60
  -7  -8   1  180.98   25.50
   7   8  -1  175.68   25.50
  -6  -8   1  141.29   21.80
  -6  -8   1  163.38   23.40
  -6  -8   1  177.68   21.10
   6   8  -1  158.28   19.60
   6   8  -1  149.19   22.10
  -5  -8   1 1194.38  111.79
  -5  -8   1 1309.07  113.89
  -5  -8   1 1164.18  114.29
   5   8  -1 1201.18  113.59
   5   8  -1 1238.98  111.29
  -4  -8   1 2159.48  195.28
  -4  -8   1 1989.50  195.78
  -4  -8   1 2186.18  193.98
   4   8  -1 2291.37  195.78
   4   8  -1 2249.77  193.38
  -4   8   1 2116.89  199.78
  -3  -8   1  581.24   56.39
  -3  -8   1  622.04   57.49
  -3  -8   1  550.64   57.69
   3   8  -1  607.04   56.09
   3   8  -1  558.04   58.19
   3   8  -1  654.93   57.79
  -2  -8   1   80.99   13.60
  -2  -8   1   86.79   12.50
  -2  -8   1   77.09   12.20
   2  -8  -1  129.99   15.90
   2   8  -1   75.79   13.00
   2   8  -1   85.79   12.70
   2   8  -1   79.99   13.70
   1  -8  -1  556.64   48.50
  -1  -8   1  437.46   46.80
  -1  -8   1  422.46   45.30
  -1  -8   1  424.46   45.00
   1  -8  -1  472.95   44.20
   1   8  -1  499.35   47.40
   1   8  -1  442.06   45.80
  -1   8   1  560.24   47.40
  -1   8   1  528.55   44.40
   1   8  -1  489.75   45.80
   0  -8  -1 1797.92  158.08
   0  -8  -1 1582.04  155.38
   0  -8   1 1465.95  154.98
   0  -8   1 1848.02  157.78
   0   8  -1 1874.91  157.58
   0   8  -1 1692.53  156.08
   0   8   1 1793.32  157.48
   0   8   1 1834.72  155.58
   0   8  -1 1863.71  155.58
  -1  -8  -1  141.79   16.50
   1  -8   1  134.79   18.10
  -1  -8  -1  158.88   18.90
   1  -8   1  117.99   14.40
   1   8   1  164.48   17.20
   1   8   1  154.78   18.70
  -1   8  -1  125.09   17.20
  -1   8  -1  127.69   14.50
   1   8   1  155.18   14.80
  -2  -8  -1   20.10    6.60
  -2  -8  -1   10.10    7.30
   2  -8   1   23.10    9.40
   2   8   1   15.50    7.60
   2   8   1   13.60    6.50
  -2   8  -1   19.90    7.70
  -3  -8  -1  169.78   20.90
  -3  -8  -1  182.68   20.10
   3   8   1  165.08   19.70
   3   8   1  159.08   20.80
  -3   8  -1  115.99   20.00
  -4  -8  -1 2407.16  207.08
  -4  -8  -1 2275.87  205.28
   4   8   1 2161.48  204.98
  -5  -8  -1  467.15   48.00
  -5  -8  -1  459.05   49.50
  -5  -8  -1  464.65   44.60
   5   8   1  479.45   48.40
  -6  -8  -1   29.70    8.20
  -6  -8  -1   14.20    8.80
  -6  -8  -1   37.80   13.60
   6   8   1   34.80   11.40
  -7  -8  -1  360.16   44.40
  -7  -8  -1  406.06   40.40
  -7  -8  -1  411.46   43.60
   7   8   1  374.66   43.40
  -8  -8  -1   21.00   11.50
  -8  -8  -1   24.60   10.00
   8   8   1   26.00   11.90
  -9  -8  -1   48.30   13.10
  -9  -8  -1   29.00   14.50
   9   8   1   47.90   15.10
 -10  -8  -1   12.60   13.40
 -10  -8  -1    3.30   10.40
  10   8   1    8.80   12.30
 -11  -8  -1   34.90   18.20
 -11  -8  -1   44.40   15.90
  11   8   1   25.30   16.00
 -12  -8  -1  111.09   23.80
 -12  -8  -1   57.29   24.60
  12   8   1   51.19   21.10
 -13  -8  -1  -11.10   14.60
 -13   8  -1    1.40   16.90
  13   8   1   13.90   16.60
 -14  -8  -1  -25.10   14.00
 -14   8  -1  -12.60   18.10
  14   8   1   -6.50   14.70
 -15  -8  -1    8.60   19.20
 -15  -8  -1    7.70   21.40
  15   8   1   16.90   21.00
 -15   8  -1   40.80   24.30
 -16  -8  -1   39.30   26.10
 -16  -8  -1   38.60   29.90
 -16   8  -1   48.80   26.90
  16   8   1   19.70   22.40
  17   8   1  -12.80   20.00
  17   9  -1   92.89   32.90
 -16  -9   1   21.30   27.80
 -16  -9   1   38.30   32.70
  16   9  -1    5.60   20.40
 -16   9   1   -5.50   23.80
 -15  -9   1  -23.20   17.30
 -15  -9   1   27.20   20.00
  15   9  -1   -1.80   18.60
 -15   9   1   53.09   26.70
 -14  -9   1    0.10   15.30
 -14  -9   1  -18.70   15.60
  14   9  -1    6.60   16.50
 -14   9   1   -6.00   16.80
 -13  -9   1   35.60   21.20
 -13  -9   1    3.00   17.00
  13   9  -1   23.70   16.70
 -13   9   1   32.30   21.00
 -12  -9   1   -7.10   16.90
 -12  -9   1   26.50   15.50
 -12  -9   1   23.40   19.00
  12   9  -1    4.60   15.00
 -12   9   1   -6.40   15.90
 -11  -9   1   44.00   16.40
 -11  -9   1   40.70   19.40
 -11  -9   1   56.89   21.70
 -11   9   1   -0.80   15.10
  11   9  -1   32.80   15.80
 -10  -9   1   -9.00   13.50
 -10  -9   1   22.20   12.60
 -10  -9   1   10.10   13.50
  10   9  -1   13.40   12.20
  -9  -9   1  434.16   50.29
  -9  -9   1  453.45   47.30
  -9  -9   1  391.66   50.69
   9   9  -1  405.36   49.50
  -8  -9   1  195.88   31.60
  -8  -9   1  236.58   28.10
  -8  -9   1  189.08   29.10
   8   9  -1  209.98   30.20
  -7  -9   1   50.29   12.70
  -7  -9   1   34.40   15.50
  -7  -9   1   49.70   13.70
   7   9  -1   63.99   16.60
  -6  -9   1   40.10   10.30
  -6  -9   1   44.40   11.30
  -6  -9   1   33.20   12.90
   6   9  -1   41.90    9.30
   6   9  -1   38.20   11.80
  -5  -9   1   30.80   10.60
  -5  -9   1   26.10   10.80
  -5  -9   1   48.20   10.70
   5   9  -1   35.30    9.10
   5   9  -1   42.50   11.20
  -4  -9   1 1235.58  107.59
  -4  -9   1 1137.09  109.39
  -4  -9   1 1157.98  108.69
   4   9  -1 1179.28  108.89
   4   9  -1 1152.28  106.39
  -3  -9   1  129.59   17.00
  -3  -9   1   93.39   15.10
   3  -9  -1   83.19   18.10
  -3  -9   1  113.49   14.90
   3   9  -1  118.79   16.80
   3   9  -1  122.89   15.90
  -3   9   1   81.29   16.30
   3   9  -1   95.89   14.10
  -2  -9   1  128.29   15.30
  -2  -9   1  138.29   16.30
   2  -9  -1   94.99   18.50
  -2  -9   1  145.79   17.60
   2   9  -1  124.29   16.80
   2   9  -1  130.69   17.90
  -2   9   1   88.49   15.60
   2   9  -1  128.09   16.20
   1  -9  -1  146.89   17.40
  -1  -9   1   94.79   15.30
  -1  -9   1   92.29   13.10
  -1  -9   1   95.49   13.40
   1   9  -1  106.89   15.60
   1   9  -1   94.49   13.90
   1   9  -1  108.39   13.90
   0  -9  -1 1176.78  104.49
   0  -9   1 1108.29  104.19
   0  -9  -1 1315.97  107.89
   0  -9   1 1051.19  106.29
   0   9  -1 1047.00  104.69
   0   9  -1 1141.49  104.19
   0   9   1 1244.28  104.49
   0   9  -1 1124.19  106.29
   0   9   1 1226.58  106.69
  -1  -9  -1  652.33   71.09
   1  -9   1  826.52   68.29
  -1  -9  -1  635.64   69.29
  -1   9  -1  882.51   68.39
  -1   9  -1  847.12   70.59
   1   9   1  679.23   67.99
  -1   9  -1  825.62   71.49
   1   9   1  693.43   71.29
   1   9   1  711.23   69.59
   2  -9   1  227.98   24.80
  -2  -9  -1  180.28   21.90
  -2  -9  -1  174.88   23.30
   2   9   1  177.18   21.60
  -2   9  -1  232.48   23.50
   2   9   1  178.78   23.00
  -3  -9  -1   25.70    9.20
  -3  -9  -1   21.50    7.90
   3   9   1   13.10    6.30
   3   9   1   22.80    8.90
  -3   9  -1   44.00   11.30
  -4  -9  -1 1346.37  112.89
  -4  -9  -1 1259.87  110.59
   4   9   1  982.50  109.29
  -5  -9  -1  400.56   40.60
  -5  -9  -1  332.37   41.30
   5   9   1  395.86   40.80
  -6  -9  -1   39.80   13.80
  -6  -9  -1   40.00    9.10
  -6  -9  -1   44.50   13.00
   6   9   1   31.10   11.30
  -7  -9  -1   31.30    9.80
  -7  -9  -1   54.59   14.00
  -7  -9  -1   39.20   15.70
   7   9   1   41.00   12.10
   7   9   1   40.70   13.80
  -8  -9  -1  240.98   32.80
  -8  -9  -1  204.08   26.10
  -8  -9  -1  178.18   28.80
   8   9   1  212.18   30.30
  -9  -9  -1    9.20   13.10
  -9  -9  -1   53.69   13.10
  -9  -9  -1   32.90   15.90
   9   9   1   15.50   12.10
 -10  -9  -1   68.69   16.20
 -10  -9  -1   27.00   16.60
 -10  -9  -1   32.80   16.20
  10   9   1   39.90   17.60
 -11  -9  -1   76.29   23.90
 -11  -9  -1   68.39   23.20
 -11  -9  -1  102.09   21.60
  11   9   1   55.89   21.20
 -12  -9  -1  236.98   37.00
 -12  -9  -1  278.97   41.80
 -12  -9  -1  258.57   42.30
  12   9   1  222.18   38.60
 -13  -9  -1   18.90   16.90
 -13  -9  -1   16.40   19.60
  13   9   1   13.40   17.00
 -13   9  -1  -10.70   16.90
 -14  -9  -1    1.30   20.50
 -14  -9  -1   35.80   18.60
 -14   9  -1    6.80   19.30
  14   9   1   15.50   18.50
 -15  -9  -1   -7.40   21.70
 -15  -9  -1    2.50   22.50
  15   9   1   14.00   20.00
 -15   9  -1  -37.00   17.80
 -16  -9  -1   11.90   23.10
 -16  -9  -1   71.29   35.50
  16   9   1   -1.40   20.80
 -16   9  -1   10.80   27.20
 -16 -10   1  265.77   56.99
 -16 -10   1  139.69   36.70
  16  10  -1  126.89   35.10
 -16  10   1   67.99   34.20
 -15 -10   1  -15.20   19.20
 -15 -10   1   41.30   27.10
  15  10  -1    2.70   19.30
 -15  10   1   32.60   25.40
 -14 -10   1   16.00   21.00
 -14 -10   1   -7.10   17.80
  14  10  -1    3.00   15.50
 -14  10   1   85.19   28.00
 -13 -10   1    2.10   15.00
 -13 -10   1   -4.30   17.00
 -13  10   1    9.30   18.30
  13  10  -1   -9.40   15.40
 -12 -10   1   22.30   15.80
 -12 -10   1   58.29   22.40
 -12 -10   1   51.09   23.30
 -12  10   1    8.60   18.00
  12  10  -1   38.50   18.70
 -11 -10   1  115.29   25.90
 -11 -10   1   89.89   27.40
 -11 -10   1   93.29   21.20
 -11  10   1   68.49   25.30
  11  10  -1   77.49   22.10
 -10 -10   1   11.20   13.90
 -10 -10   1   19.40   15.30
 -10 -10   1   17.60   12.90
  10  10  -1   12.00   11.70
  -9 -10   1   67.49   20.00
  -9 -10   1   35.30   15.30
  -9 -10   1   48.70   14.40
   9  10  -1   26.70   14.00
  -8 -10   1  175.78   29.60
  -8 -10   1  157.58   26.70
  -8 -10   1  192.88   25.20
   8  10  -1  176.68   28.00
  -7 -10   1   -1.60    7.80
  -7 -10   1   19.70   13.30
  -7 -10   1    4.40    7.70
   7  10  -1    3.70    8.90
   7  10  -1    5.90    7.00
  -6 -10   1   19.30    8.50
  -6 -10   1   24.70   10.80
  -6 -10   1   12.70   10.40
   6  10  -1   19.80   10.50
   6  10  -1   10.70    7.00
  -5 -10   1 1200.28  115.29
  -5 -10   1 1387.06  118.19
  -5 -10   1 1219.28  118.49
   5  10  -1 1235.18  114.49
   5  10  -1 1270.67  117.79
  -4 -10   1   50.29   11.50
  -4 -10   1   28.90   10.60
  -4 -10   1   38.90    9.80
   4  10  -1   37.30   10.60
   4  10  -1   52.99   10.50
  -3 -10   1  502.55   54.99
  -3 -10   1  573.34   54.39
  -3 -10   1  547.85   52.89
   3 -10  -1  526.05   56.29
   3  10  -1  603.44   56.39
   3  10  -1  556.74   54.39
   3  10  -1  564.24   53.49
  -2 -10   1  171.98   22.70
  -2 -10   1  191.68   21.90
  -2 -10   1  172.38   20.50
   2 -10  -1  241.88   25.30
   2  10  -1  163.48   22.30
   2  10  -1  205.68   24.00
  -2  10   1  217.28   22.90
   2  10  -1  179.38   21.80
  -1 -10   1  120.79   14.40
  -1 -10   1  126.89   17.10
  -1 -10   1   95.59   14.00
   1 -10  -1   94.49   16.70
   1 -10  -1  115.69   13.40
  -1  10   1  114.39   13.10
   1  10  -1  105.79   14.90
   1  10  -1  115.89   14.90
   1  10  -1  119.09   16.50
  -1  10   1  108.89   15.50
   0 -10  -1 9306.27  820.22
   0 -10   1 9195.28  822.62
   0 -10   1 8574.04  819.72
   0 -10  -1 9999.00  823.72
   0  10  -1 9633.64  822.72
   0  10   1 9488.85  820.12
   0  10  -1 9171.78  819.92
   0  10  -1 9164.58  820.82
   0  10   1 9590.54  822.52
  -1 -10  -1  102.89   16.30
  -1 -10  -1   97.19   13.80
   1 -10   1   89.99   12.00
   1 -10   1  110.29   15.90
   1  10   1  103.79   14.10
  -1  10  -1  101.99   12.00
   1  10   1   94.09   15.60
  -1  10  -1  104.09   15.30
  -1  10  -1   90.49   13.90
   2 -10   1   76.69   14.30
  -2 -10  -1   49.90   10.20
  -2 -10  -1   35.20   11.60
   2  10   1   44.90   10.00
   2  10   1   39.20   11.40
  -3 -10  -1   78.59   15.80
  -3 -10  -1   69.59   14.00
   3  10   1   83.99   13.90
  -4 -10  -1   26.30   11.00
  -4 -10  -1   23.70    8.80
   4  10   1   23.80    9.50
  -5 -10  -1   41.40   13.70
  -5 -10  -1   26.50    9.90
   5  10   1   30.80   10.70
  -6 -10  -1   19.10    9.50
  -6 -10  -1   17.90   11.30
   6  10   1    0.50    7.30
  -7 -10  -1  152.28   25.60
  -7 -10  -1  179.98   24.60
  -7 -10  -1  139.39   19.80
   7  10   1  148.39   23.90
  -8 -10  -1  390.06   40.90
  -8 -10  -1  379.96   44.80
  -8 -10  -1  370.26   46.60
   8  10   1  376.76   45.10
  -9 -10  -1    9.30   11.60
  -9 -10  -1   27.30   11.40
  -9 -10  -1   13.10   12.90
   9  10   1   22.10   13.20
 -10 -10  -1   91.99   23.60
 -10 -10  -1  108.99   26.00
 -10 -10  -1   91.19   19.80
  10  10   1   93.69   23.60
 -11 -10  -1   67.69   22.30
 -11 -10  -1   23.10   19.20
 -11 -10  -1   80.49   19.00
  11  10   1   41.10   17.80
 -12 -10  -1   44.80   18.10
 -12 -10  -1   50.79   21.50
 -12 -10  -1   52.49   22.20
  12  10   1   53.99   22.10
 -13 -10  -1   -4.70   14.80
 -13 -10  -1    0.50   15.50
 -13  10  -1  -22.90   16.20
  13  10   1   11.10   15.70
 -14 -10  -1   23.20   19.70
 -14 -10  -1   24.00   21.30
  14  10   1   -5.30   15.40
 -14  10  -1   10.10   20.40
 -15 -10  -1   27.90   20.70
 -15 -10  -1   13.50   23.90
  15  10   1  -14.60   17.40
 -15  10  -1   16.50   22.70
 -16 -10  -1   28.50   24.30
 -16 -10  -1   28.60   29.90
 -16  10  -1   47.70   28.30
  16  10   1  -29.30   18.90
 -16 -11   1   14.50   28.60
 -16 -11   1  -13.20   23.40
 -16  11   1  -20.00   22.60
  16  11  -1   31.10   22.20
 -15 -11   1  -18.50   19.40
 -15 -11   1   11.50   22.70
  15  11  -1    3.70   18.30
 -15  11   1  -33.80   20.10
 -14 -11   1  -14.00   19.90
 -14 -11   1   65.19   23.10
  14  11  -1   15.60   16.50
 -14  11   1    6.80   23.00
 -13 -11   1   26.00   17.40
 -13 -11   1   -1.30   18.20
  13  11  -1    0.90   16.00
 -13  11   1  -10.40   17.10
 -12 -11   1    9.10   16.80
 -12 -11   1   19.20   16.40
 -12 -11   1   38.30   32.00
  12  11  -1   49.00   20.60
 -12  11   1   15.60   17.20
 -11 -11   1  -19.50   11.70
 -11 -11   1   -0.40   11.60
 -11 -11   1   -9.80   14.40
  11  11  -1   17.70   13.00
 -10 -11   1   17.30   15.70
 -10 -11   1   37.90   18.70
 -10 -11   1    4.20   11.60
  10  11  -1   32.60   14.90
  10  11  -1   35.60   13.80
  -9 -11   1  254.27   34.00
  -9 -11   1  167.78   26.30
  -9 -11   1  191.28   30.70
   9  11  -1  172.78   29.60
  -8 -11   1  438.86   48.20
  -8 -11   1  298.37   43.70
  -8 -11   1  414.66   42.80
   8  11  -1  395.76   45.70
  -7 -11   1    2.30    7.30
  -7 -11   1  -14.10    6.50
  -7 -11   1   10.40   11.10
   7  11  -1   -3.80    6.70
   7  11  -1    1.20    8.20
  -6 -11   1  107.29   16.60
  -6 -11   1   88.49   19.10
  -6 -11   1  108.79   21.80
   6  11  -1   97.09   19.50
   6  11  -1  112.69   15.30
  -5 -11   1   54.39   13.40
  -5 -11   1   51.49   11.50
  -5 -11   1   57.09   14.60
   5  11  -1   51.29   13.20
   5  11  -1   49.99   10.90
  -4 -11   1   15.10    7.30
  -4 -11   1    8.10    8.10
  -4 -11   1   21.80    7.50
   4  11  -1    6.50    6.70
   4  11  -1    5.30    5.90
  -3 -11   1   88.09   14.10
   3 -11  -1  124.99   21.20
  -3 -11   1   69.39   16.10
  -3 -11   1   70.29   12.60
   3  11  -1   89.09   15.10
   3  11  -1   96.89   14.50
  -2 -11   1  646.84   56.89
   2 -11  -1  582.54   59.09
  -2 -11   1  584.44   55.19
  -2 -11   1  525.15   57.49
  -2  11   1  578.44   59.19
   2  11  -1  583.54   56.49
   2  11  -1  554.34   56.89
   2  11  -1  625.24   59.09
   1 -11  -1  116.89   12.70
   1 -11  -1   76.39   16.70
  -1 -11   1   87.49   15.20
  -1 -11   1   93.19   13.60
  -1 -11   1   78.99   12.80
   1  11  -1   98.09   17.80
   1  11  -1   90.09   13.70
   1  11  -1   84.49   13.40
  -1  11   1  113.99   12.50
   0 -11   1  661.73   67.29
   0 -11   1  683.33   64.49
   0 -11  -1  698.93   64.79
   0 -11  -1  763.32   68.69
   0  11  -1  706.03   67.29
   0  11  -1  660.63   65.19
   0  11  -1  705.03   64.49
   0  11   1  682.23   66.79
   0  11   1  693.43   64.49
   1 -11   1 1025.10  107.59
   1 -11   1 1262.77  104.69
  -1 -11  -1 1078.89  105.99
  -1 -11  -1 1043.40  108.09
  -1  11  -1 1217.28  106.79
   1  11   1 1136.39  105.99
  -1  11  -1 1287.87  108.49
  -1  11  -1 1313.97  104.79
   1  11   1 1099.29  104.49
   1  11   1 1116.69  108.19
  -2 -11  -1  289.87   31.60
  -2 -11  -1  273.37   29.40
   2 -11   1  250.77   31.10
   2  11   1  258.57   29.10
  -3 -11  -1  385.36   39.40
  -3 -11  -1  370.06   40.90
   3  11   1  360.26   38.90
  -4 -11  -1  263.57   30.30
  -4 -11  -1  283.17   32.50
   4  11   1  236.98   29.70
  -5 -11  -1   47.80   12.40
  -5 -11  -1   35.80   13.50
   5  11   1   27.90   10.80
  -6 -11  -1  363.26   40.70
  -6 -11  -1  375.06   42.70
   6  11   1  344.37   40.70
  -7 -11  -1  439.46   51.49
  -7 -11  -1  559.24   55.79
   7  11   1  453.75   51.89
  -8 -11  -1   50.39   13.20
  -8 -11  -1   56.09   18.40
  -8 -11  -1   53.59   15.40
   8  11   1   41.10   15.50
   8  11   1   47.10   15.10
  -9 -11  -1  155.98   29.70
  -9 -11  -1  210.88   27.10
  -9 -11  -1  193.78   36.10
   9  11   1  227.08   31.90
 -10 -11  -1  147.89   32.20
 -10 -11  -1  169.88   30.90
 -10 -11  -1  156.48   25.00
  10  11   1  135.59   28.70
 -11 -11  -1  -14.90   14.10
 -11 -11  -1    3.60   15.60
 -11 -11  -1   -1.00   13.20
  11  11   1   10.20   14.40
 -12 -11  -1  114.09   26.30
 -12 -11  -1  155.68   36.40
  12  11   1  122.49   28.80
 -13 -11  -1   19.40   15.50
 -13 -11  -1   16.80   19.00
  13  11   1   16.40   17.00
 -14 -11  -1   21.70   19.50
 -14 -11  -1   36.10   26.80
 -14  11  -1    3.70   21.80
  14  11   1   41.90   20.90
 -15 -11  -1  -10.90   23.10
 -15 -11  -1   -9.10   20.70
  15  11   1   13.20   20.40
 -15  11  -1    8.20   22.60
 -16 -11  -1   87.79   31.50
 -16 -11  -1  107.59   42.80
  16  11   1  109.29   32.80
 -16 -12   1   41.90   27.10
 -16 -12   1   16.90   28.90
 -16  12   1   54.49   29.50
  16  12  -1    2.10   21.70
 -15 -12   1   50.09   24.20
 -15 -12   1   17.30   22.90
 -15  12   1   23.90   25.40
  15  12  -1    4.20   19.70
 -14 -12   1    4.00   23.40
 -14 -12   1   12.90   18.00
  14  12  -1   13.00   17.20
 -14  12   1    6.60   21.60
 -13 -12   1   22.40   24.60
 -13 -12   1   41.50   20.90
 -13  12   1   -4.70   19.20
  13  12  -1   18.20   19.50
 -12 -12   1   26.60   16.60
 -12 -12   1   45.40   22.60
 -12  12   1   42.20   23.30
  12  12  -1   47.20   19.80
 -11 -12   1   -0.40   14.90
 -11 -12   1   -3.70   13.30
 -11 -12   1    4.10   11.30
  11  12  -1   11.20   12.80
 -10 -12   1   83.09   19.70
 -10 -12   1   99.59   25.10
 -10 -12   1   82.49   25.00
  10  12  -1   73.99   22.00
  -9 -12   1   95.09   18.30
  -9 -12   1   54.69   20.30
  -9 -12   1   86.49   22.40
   9  12  -1   57.39   17.50
  -8 -12   1   98.49   19.20
  -8 -12   1   87.79   23.80
  -8 -12   1  121.99   23.80
   8  12  -1  112.99   22.90
  -7 -12   1   80.09   21.70
  -7 -12   1  104.59   18.10
  -7 -12   1  149.59   21.70
   7  12  -1  118.19   16.80
   7  12  -1  104.79   21.20
  -6 -12   1   93.09   20.50
  -6 -12   1   98.89   16.00
  -6 -12   1   56.49   15.20
   6  12  -1   93.89   14.10
   6  12  -1   77.39   17.30
  -5 -12   1   62.59   13.90
  -5 -12   1   61.29   15.40
  -5 -12   1   57.89   12.50
   5  12  -1   60.89   14.60
   5  12  -1   91.49   12.70
  -4 -12   1  434.36   43.50
  -4 -12   1  370.86   40.80
  -4 -12   1  400.76   44.50
   4  12  -1  398.06   40.90
   4  12  -1  463.95   44.20
  -3 -12   1  310.17   32.60
  -3 -12   1  275.27   33.20
  -3 -12   1  290.07   30.10
   3  12  -1  251.97   31.20
   3  12  -1  331.67   32.90
  -2 -12   1   38.70    9.40
  -2 -12   1   32.00   11.50
   2 -12  -1   33.80    7.00
   2 -12  -1   31.80   11.80
  -2 -12   1   39.40    9.00
   2  12  -1   28.30    9.80
   2  12  -1   48.60   11.00
  -1 -12   1  746.63   70.29
  -1 -12   1  685.43   70.29
   1 -12  -1  909.61   75.59
   1 -12  -1  834.22   69.79
  -1 -12   1  635.44   71.99
  -1  12   1  836.92   69.39
   1  12  -1  698.93   70.69
   1  12  -1  726.03   74.59
   1  12  -1  713.43   70.49
   0 -12   1  150.18   18.80
   0 -12  -1  197.68   23.80
   0 -12  -1  184.28   19.60
   0 -12   1  154.08   22.10
   0  12   1  194.28   19.60
   0  12  -1  143.39   18.50
   0  12  -1  138.39   19.30
   0  12  -1  178.38   23.40
  -1 -12  -1  439.66   50.69
   1 -12   1  521.95   51.39
   1 -12   1  522.25   46.90
  -1 -12  -1  454.25   48.20
  -1  12  -1  572.04   47.10
   1  12   1  462.35   46.80
   1  12   1  458.35   48.10
  -1  12  -1  515.75   49.00
  -2 -12  -1   90.69   14.50
  -2 -12  -1   71.79   16.20
   2  12   1   98.09   15.00
  -3 -12  -1   81.69   18.30
  -3 -12  -1   92.69   15.80
   3 -12   1  115.39   21.80
   3  12   1   90.69   15.50
  -4 -12  -1   57.59   13.60
  -4 -12  -1   49.60   14.20
   4  12   1   67.39   15.00
  -5 -12  -1   18.20    9.10
  -5 -12  -1   26.50   12.00
   5  12   1   10.90    8.70
  -6 -12  -1   66.79   17.10
  -6 -12  -1   39.20   12.40
   6  12   1   30.30   11.60
  -7 -12  -1    8.40    8.70
  -7 -12  -1   -4.20   10.00
   7  12   1    6.50    8.50
  -8 -12  -1  367.16   47.80
  -8 -12  -1  469.35   44.70
  -8 -12  -1  442.66   51.49
   8  12   1  386.36   48.80
  -9 -12  -1   24.90   10.70
  -9 -12  -1   15.50   15.10
  -9 -12  -1   33.60   17.40
   9  12   1   25.90   13.40
 -10 -12  -1   62.79   19.50
 -10 -12  -1   48.70   13.50
  10  12   1   28.00   15.90
 -11 -12  -1   16.50   12.00
 -11 -12  -1   -5.90   16.90
  11  12   1    6.00   13.40
 -12 -12  -1  -15.20   13.30
 -12 -12  -1   16.00   15.60
  12  12   1    2.90   14.40
 -13 -12  -1   14.10   21.10
 -13 -12  -1   32.80   17.20
  13  12   1   -8.40   14.20
 -14 -12  -1   -4.50   17.20
 -14 -12  -1    4.50   22.60
  14  12   1  -17.10   15.10
 -14  12  -1   20.50   23.40
 -15 -12  -1   -0.30   24.40
 -15 -12  -1   -5.10   18.90
 -15  12  -1   37.10   24.40
  15  12   1   -2.40   18.90
 -16 -12  -1   49.70   33.20
 -16 -12  -1   49.99   28.70
 -16  12  -1   61.69   30.40
  16  12   1   64.39   27.90
 -16 -13   1   -6.40   22.00
 -16 -13   1  -27.60   23.00
  16  13  -1    2.60   19.30
 -16  13   1  -45.70   22.40
 -15 -13   1   49.90   29.60
 -15 -13   1    2.30   21.30
  15  13  -1   19.40   21.00
 -15  13   1   32.20   27.10
 -14 -13   1   -2.60   21.80
 -14 -13   1   -1.70   18.60
  14  13  -1   23.00   17.20
 -14  13   1   73.09   29.00
 -13 -13   1   58.49   23.10
 -13 -13   1   68.79   31.70
 -13  13   1   43.70   26.60
  13  13  -1   45.90   23.00
 -12 -13   1   45.80   17.80
 -12 -13   1   39.00   23.70
  12  13  -1   43.30   19.90
 -12  13   1   31.70   23.10
 -11 -13   1  -16.50   16.00
 -11 -13   1   -2.40   12.80
 -11 -13   1    3.00   12.60
  11  13  -1  -11.80   11.00
 -10 -13   1   45.70   15.80
 -10 -13   1   29.00   18.10
 -10 -13   1   38.80   19.20
  10  13  -1   61.99   20.00
  -9 -13   1   19.80   11.40
  -9 -13   1   26.40   14.70
  -9 -13   1    7.30   14.20
   9  13  -1   19.20   12.60
  -8 -13   1  155.98   23.10
  -8 -13   1  138.89   26.20
  -8 -13   1  154.98   30.40
   8  13  -1  157.88   26.40
  -7 -13   1    5.10    9.30
  -7 -13   1    8.10   11.10
  -7 -13   1   18.20    9.50
   7  13  -1   11.40    9.50
   7  13  -1    3.90    6.90
  -6 -13   1   35.30   12.40
  -6 -13   1   47.00   11.10
  -6 -13   1   73.29   18.00
   6  13  -1   55.39   15.70
   6  13  -1   47.00   10.80
  -5 -13   1  112.39   16.60
  -5 -13   1  122.29   20.80
  -5 -13   1  121.99   23.30
   5  13  -1   95.39   18.50
   5  13  -1  102.09   15.20
  -4 -13   1   50.99   11.00
  -4 -13   1   41.40   11.50
  -4 -13   1   46.50   14.30
   4  13  -1   49.99   12.70
   4  13  -1   39.40   10.30
  -3 -13   1   26.60    7.70
  -3 -13   1   22.10   10.10
   3 -13  -1    8.70   10.50
  -3 -13   1   11.00    7.10
   3  13  -1   24.60    9.80
   3  13  -1   14.40    8.70
   2 -13  -1  128.49   23.50
  -2 -13   1  194.28   22.60
  -2 -13   1  203.68   25.00
  -2 -13   1  217.28   21.50
   2  13  -1  201.18   23.00
   2  13  -1  183.68   23.30
  -2  13   1  156.78   18.90
  -1 -13   1  505.85   53.59
   1 -13  -1  556.04   55.39
  -1 -13   1  499.95   50.89
   1 -13  -1  567.14   50.19
  -1  13   1  591.04   50.09
   1  13  -1  442.96   50.79
   1  13  -1  502.85   50.99
   0 -13   1  379.56   37.50
   0 -13  -1  408.26   42.50
   0 -13  -1  389.36   38.00
   0 -13   1  414.46   41.90
   0  13   1  358.56   37.30
   0  13   1  374.76   37.40
   0  13  -1  313.17   37.80
   0  13  -1  398.26   37.70
  -1 -13  -1   41.60   13.30
   1 -13   1   25.50   11.30
  -1 -13  -1   43.70   10.10
   1 -13   1   29.40    7.50
  -1  13  -1   28.20    8.90
   1  13   1   40.80    8.40
   1  13   1   39.40   10.10
  -1  13  -1   27.90    7.20
  -2 -13  -1   77.99   16.50
   2 -13   1   55.49   15.60
  -2 -13  -1   79.69   15.20
   2  13   1   68.69   13.70
   3 -13   1  344.17   39.60
  -3 -13  -1  301.27   38.00
  -3 -13  -1  317.97   36.10
   3  13   1  361.46   36.70
  -4 -13  -1   18.00   11.60
  -4 -13  -1   15.70    9.00
   4  13   1   21.40    9.20
  -5 -13  -1   24.90   12.30
  -5 -13  -1   36.70   12.40
   5  13   1   31.40   11.80
  -6 -13  -1   27.10   10.90
  -6 -13  -1   40.90   14.50
   6  13   1   13.70    9.70
  -7 -13  -1  155.98   25.40
  -7 -13  -1  184.48   28.90
   7  13   1  158.38   25.80
  -8 -13  -1  392.96   49.40
  -8 -13  -1  377.46   47.20
   8  13   1  422.56   48.70
  -9 -13  -1   12.70   10.20
  -9 -13  -1   15.80   14.70
  -9 -13  -1   18.20   14.30
   9  13   1   34.10   14.50
 -10 -13  -1    9.60   14.90
 -10 -13  -1   -2.70   10.00
 -10 -13  -1   -5.90   14.30
  10  13   1    3.80   11.20
 -11 -13  -1   52.39   21.70
 -11 -13  -1   57.79   16.30
 -11 -13  -1   27.60   20.90
  11  13   1   10.70   14.50
 -12 -13  -1   34.50   16.00
 -12 -13  -1   76.39   27.10
  12  13   1   28.30   17.90
 -13 -13  -1    6.30   19.80
 -13 -13  -1   11.90   15.90
  13  13   1   13.50   16.30
 -14 -13  -1   38.20   24.70
 -14 -13  -1   25.50   19.60
  14  13   1   20.00   19.30
 -14  13  -1   30.80   27.00
 -15 -13  -1   34.70   24.30
 -15 -13  -1   20.80   26.30
 -15  13  -1  -26.10   22.90
  15  13   1   34.40   24.20
 -16 -13  -1   14.10   30.30
 -16 -13  -1   29.60   27.10
  16  13   1   45.80   26.80
 -16  13  -1  -18.50   26.70
 -16 -14   1  -10.70   23.60
 -16 -14   1   -9.30   23.40
 -16  14   1   23.90   27.40
  16  14  -1   -3.60   19.70
 -15 -14   1   48.40   23.60
 -15 -14   1   24.70   23.60
  15  14  -1  -22.80   17.70
 -15  14   1   30.80   26.30
 -14 -14   1   22.20   20.90
 -14 -14   1   21.20   18.00
 -14  14   1    4.90   19.40
  14  14  -1  -17.20   14.40
 -13 -14   1   65.09   23.00
 -13 -14   1   49.20   23.90
 -13  14   1  110.39   34.80
  13  14  -1   52.99   23.20
 -12 -14   1   -9.00   16.70
 -12 -14   1    6.20   15.70
  12  14  -1    9.90   16.10
 -11 -14   1   10.00   15.60
 -11 -14   1    3.90   12.60
  11  14  -1    6.60   12.30
  11  14  -1   -8.40   11.00
 -10 -14   1   -6.60   11.20
 -10 -14   1   -1.30   14.80
 -10 -14   1   29.10   17.80
  10  14  -1    0.90   11.90
  -9 -14   1   26.00   16.40
  -9 -14   1   21.80   16.10
  -9 -14   1   28.90   12.90
   9  14  -1   23.60   15.30
  -8 -14   1   22.90   14.30
  -8 -14   1   24.80   10.20
   8  14  -1   20.50   13.60
  -7 -14   1  155.08   28.00
  -7 -14   1  229.08   31.70
  -7 -14   1  230.18   26.40
   7  14  -1  189.48   29.10
   7  14  -1  206.48   24.40
  -6 -14   1    3.10    8.50
  -6 -14   1    9.80   11.00
  -6 -14   1   17.90    8.80
   6  14  -1   34.30    8.80
   6  14  -1   22.90   11.60
  -5 -14   1  129.19   19.40
  -5 -14   1  145.69   22.60
  -5 -14   1  137.89   24.00
   5  14  -1  162.88   19.50
   5  14  -1  173.78   23.80
  -4 -14   1   -5.10    4.70
   4 -14  -1   11.80   12.10
  -4 -14   1   -8.80    6.00
  -4 -14   1   -4.70    7.60
   4  14  -1    8.30    8.00
   4  14  -1   -7.20    5.30
  -3 -14   1   10.20    8.70
  -3 -14   1    8.10    5.60
  -3 -14   1   10.50    7.20
   3 -14  -1   10.70   10.30
   3  14  -1   11.90    8.10
   3  14  -1    6.50    8.10
  -2 -14   1  131.09   16.70
   2 -14  -1   82.99   20.10
  -2 -14   1  151.18   18.80
  -2 -14   1  159.58   21.50
   2 -14  -1  124.79   15.00
  -2  14   1  110.39   14.60
   2  14  -1  134.79   18.20
   2  14  -1  127.19   19.60
   1 -14  -1  184.58   18.40
  -1 -14   1  152.18   19.00
  -1 -14   1  134.49   21.40
   1  14  -1  133.29   18.70
   1  14  -1  111.99   18.60
   0 -14  -1 1429.56  135.99
   0 -14   1 1619.74  136.29
   0 -14   1 1737.93  141.09
   0 -14  -1 1406.36  140.19
   0  14   1 1427.96  135.79
   0  14  -1 1434.26  136.79
   0  14  -1 1684.63  136.39
   0  14   1 1298.87  135.39
  -1 -14  -1  181.18   24.10
   1 -14   1  222.88   22.90
  -1 -14  -1  176.38   26.90
  -1  14  -1  252.47   25.70
   1  14   1  205.88   24.40
   1  14   1  180.28   22.70
  -1  14  -1  241.88   23.10
   2 -14   1   30.20    6.90
   2 -14   1    6.30    9.50
  -2 -14  -1   25.70   11.70
  -2 -14  -1   40.70   10.40
   2  14   1   46.10   10.90
  -2  14  -1   24.20    6.50
   2  14   1   27.50    8.60
  -3 -14  -1  271.67   32.00
  -3 -14  -1  268.97   34.20
   3  14   1  284.47   32.10
  -4 -14  -1  421.56   47.00
  -4 -14  -1  468.05   50.29
   4  14   1  446.66   47.50
  -5 -14  -1  240.88   29.50
  -5 -14  -1  172.08   29.90
   5  14   1  242.08   29.70
  -6 -14  -1  -10.50    7.20
  -6 -14  -1    5.60    9.80
   6  14   1   11.70    9.60
  -7 -14  -1  157.68   28.60
  -7 -14  -1  230.88   31.80
   7  14   1  184.28   28.60
  -8 -14  -1   40.90   17.20
  -8 -14  -1   33.40   15.60
   8  14   1   32.70   15.10
  -9 -14  -1  -21.10   10.40
  -9 -14  -1  -11.00    9.70
   9  14   1    8.70   11.20
   9  14   1   16.20   12.50
 -10 -14  -1   94.89   18.80
 -10 -14  -1   80.79   22.30
 -10 -14  -1   86.69   26.00
  10  14   1   94.39   22.70
 -11 -14  -1   84.49   26.00
 -11 -14  -1   37.10   14.40
  11  14   1   29.00   15.40
 -12 -14  -1   28.20   22.10
 -12 -14  -1    3.80   15.70
  12  14   1   12.40   16.60
 -13 -14  -1  -15.80   16.60
 -13 -14  -1  -21.10   15.80
  13  14   1   -4.90   16.10
 -14 -14  -1   19.10   21.90
 -14 -14  -1   -4.00   17.70
  14  14   1    5.00   17.60
 -14  14  -1   -0.80   19.90
 -15 -14  -1   17.70   24.90
 -15 -14  -1   -6.90   19.80
 -15  14  -1   17.40   25.90
  15  14   1    1.40   18.50
 -16 -14  -1    1.20   25.10
 -16 -14  -1   37.80   26.60
 -16  14  -1   -4.20   29.80
  16  14   1   27.80   23.30
 -16 -15   1  -10.80   23.30
 -16 -15   1  -15.60   24.70
 -16  15   1    3.30   26.00
  16  15  -1    4.00   20.40
 -15 -15   1   17.00   26.50
 -15 -15   1  -22.40   21.00
 -15  15   1   30.80   28.80
  15  15  -1   35.50   23.50
 -14 -15   1    4.70   21.70
 -14 -15   1  -14.90   19.20
  14  15  -1   16.50   18.70
 -14  15   1    5.30   21.00
 -13 -15   1   14.30   22.40
 -13 -15   1   34.00   19.10
  13  15  -1   24.20   19.90
 -13  15   1   39.30   28.00
 -12 -15   1    2.80   15.20
 -12 -15   1   -2.70   16.50
  12  15  -1    7.00   16.00
 -11 -15   1   16.90   15.10
 -11 -15   1  -11.80   12.00
  11  15  -1   36.40   14.50
  11  15  -1  -13.10   12.30
 -10 -15   1   41.00   19.80
 -10 -15   1   29.50   17.70
 -10 -15   1   17.80   13.40
  10  15  -1   34.10   16.90
  -9 -15   1  181.28   28.00
  -9 -15   1  230.08   33.60
  -9 -15   1  169.28   34.50
   9  15  -1  202.88   32.50
  -8 -15   1   31.60   11.90
  -8 -15   1   42.50   18.20
  -8 -15   1   30.70   15.80
   8  15  -1   50.19   17.20
   8  15  -1   49.00   11.30
  -7 -15   1   19.10    9.60
  -7 -15   1   17.20   12.30
  -7 -15   1    9.50   10.90
   7  15  -1   31.20    9.70
   7  15  -1   25.80   12.10
  -6 -15   1   -1.40    8.90
  -6 -15   1    7.30    7.50
  -6 -15   1    4.70   10.50
   6  15  -1    1.10    8.80
   6  15  -1   11.30    6.80
  -5 -15   1   53.89   14.30
  -5 -15   1   92.99   14.20
  -5 -15   1   32.70   14.80
   5  15  -1   55.79   12.30
   5  15  -1   60.09   15.80
  -4 -15   1  432.36   47.10
   4 -15  -1  390.76   49.10
  -4 -15   1  405.16   41.40
  -4 -15   1  422.16   45.10
   4  15  -1  456.25   45.70
   4  15  -1  390.76   42.80
  -3 -15   1   -8.00    7.00
   3 -15  -1    9.00   10.80
  -3 -15   1   10.80    7.40
  -3 -15   1   -0.10    4.90
   3  15  -1   11.90    8.80
   3  15  -1    8.00    7.70
  -2 -15   1   40.00    9.10
  -2 -15   1   24.10    8.90
   2 -15  -1    5.80   10.40
  -2 -15   1   37.00   13.80
   2 -15  -1   21.60    6.80
   2  15  -1   48.80   11.80
   2  15  -1   48.60   11.40
  -2  15   1   22.70    7.00
   1 -15  -1   72.89   18.00
  -1 -15   1   75.79   13.90
   1 -15  -1   39.80    9.80
  -1 -15   1   43.00   14.70
  -1  15   1   68.49   11.80
   1  15  -1   85.59   14.80
   1  15  -1   57.99   13.00
   0 -15  -1  583.24   68.69
   0 -15  -1  657.33   64.89
   0 -15   1  678.73   64.79
   0 -15   1  824.22   70.69
   0  15   1  610.54   64.29
   0  15  -1  776.52   65.29
   0  15   1  665.93   64.79
   0  15  -1  672.53   65.69
  -1 -15  -1   40.80   10.60
   1 -15   1   79.89   16.70
  -1 -15  -1   27.40   12.70
   1 -15   1   47.00    9.90
   1  15   1   36.00    9.40
  -1  15  -1   59.89   10.30
   1  15   1   41.40   10.80
  -1  15  -1   38.80   10.60
   2 -15   1   58.09   16.90
   2 -15   1   58.19   10.90
  -2 -15  -1   64.59   16.40
  -2 -15  -1   67.49   14.60
  -2  15  -1   61.89   10.40
   2  15   1   69.19   15.10
  -2  15  -1   87.59   16.50
   2  15   1   82.19   13.00
   3 -15   1  214.28   31.50
  -3 -15  -1  232.88   30.70
  -3 -15  -1  205.68   28.00
   3  15   1  257.87   29.10
  -4 -15  -1   84.99   20.90
  -4 -15  -1  120.09   19.50
   4  15   1   97.99   19.40
  -5 -15  -1  324.47   44.60
  -5 -15  -1  379.76   43.50
   5  15   1  425.86   44.00
  -6 -15  -1  112.59   24.10
  -6 -15  -1   99.59   21.10
   6  15   1  110.89   22.70
  -7 -15  -1   -2.40   10.60
  -7 -15  -1   15.40   13.80
   7  15   1   16.20   11.50
  -8 -15  -1   41.50   18.10
  -8 -15  -1   78.39   19.70
   8  15   1   62.39   19.10
  -9 -15  -1  233.18   33.30
  -9 -15  -1  149.09   33.00
   9  15   1  209.68   32.50
   9  15   1  183.08   29.00
 -10 -15  -1   24.20   18.10
  10  15   1   38.50   16.00
 -11 -15  -1   15.10   14.50
 -11 -15  -1   11.60   16.80
  11  15   1   21.00   17.30
 -12 -15  -1  142.69   36.90
 -12 -15  -1  201.88   32.80
  12  15   1  172.28   36.90
 -13 -15  -1    4.80   19.00
 -13 -15  -1    2.20   16.60
  13  15   1    5.00   15.90
 -14 -15  -1   28.10   24.70
 -14 -15  -1   39.40   21.60
  14  15   1   40.70   22.80
 -15 -15  -1  -25.10   19.20
 -15 -15  -1  -19.70   19.10
  15  15   1   -3.90   19.20
 -15  15  -1    0.30   21.70
 -16 -15  -1   29.70   26.70
  16  15   1   -9.90   19.90
 -16  15  -1  -28.50   24.70
 -16 -16   1   25.10   29.10
 -16  16   1   -5.00   26.20
  16  16  -1   32.60   21.60
 -15 -16   1   25.30   23.40
 -15 -16   1   18.60   25.10
 -15  16   1   -0.30   24.30
  15  16  -1    4.90   19.60
 -14 -16   1   21.70   18.70
 -14 -16   1  -11.80   18.80
  14  16  -1   13.70   18.20
 -14  16   1   24.80   24.20
 -13 -16   1   65.59   22.80
 -13 -16   1   12.20   23.20
  13  16  -1   84.99   27.20
 -13  16   1  132.29   39.80
 -12 -16   1   -2.60   14.60
 -12 -16   1   41.00   22.50
  12  16  -1   32.50   20.20
 -11 -16   1   20.90   14.60
 -11 -16   1   25.70   18.10
  11  16  -1   25.20   15.90
 -10 -16   1   62.59   24.10
 -10 -16   1   92.09   19.90
 -10 -16   1   86.79   25.20
  10  16  -1   59.29   22.10
  -9 -16   1    1.60   13.90
  -9 -16   1   -9.40   10.70
  -9 -16   1   21.80   15.00
   9  16  -1   29.70   14.80
  -8 -16   1   11.40   13.90
  -8 -16   1   -2.40    9.80
  -8 -16   1   11.80   13.10
   8  16  -1   21.70   13.40
   8  16  -1   11.50    8.50
  -7 -16   1  159.58   29.80
  -7 -16   1  160.78   33.50
  -7 -16   1  210.38   25.10
   7  16  -1  188.38   28.90
  -6 -16   1  372.16   44.20
  -6 -16   1  336.37   41.20
  -6 -16   1  372.26   37.80
   6  16  -1  339.07   41.60
   6  16  -1  336.87   36.50
  -5 -16   1  616.24   66.09
  -5 -16   1  655.43   60.19
  -5 -16   1  556.64   63.49
   5  16  -1  630.74   64.39
   5  16  -1  620.94   60.29
  -4 -16   1   58.99   15.80
   4 -16  -1   91.99   20.70
  -4 -16   1   44.80   10.30
  -4 -16   1   40.70   12.90
   4  16  -1   28.00   10.70
   4  16  -1   42.40   13.30
  -3 -16   1   59.19   16.20
  -3 -16   1   36.60    9.70
   3 -16  -1   35.50   16.20
  -3 -16   1   40.20   13.00
   3  16  -1   44.70   12.60
   3  16  -1   42.10   13.30
  -2 -16   1    5.80    7.20
  -2 -16   1   16.00   10.80
   2 -16  -1   -1.40    9.30
  -2 -16   1    8.00    5.60
   2 -16  -1   -1.70    4.60
   2  16  -1    9.40    6.50
   2  16  -1    5.80    7.60
   1 -16  -1   29.30    8.80
   1 -16  -1   21.80   12.20
  -1 -16   1   65.29   13.20
  -1 -16   1   62.39   16.10
  -1  16   1   33.80    9.20
   1  16  -1   51.19   12.50
   1  16  -1   57.19   12.50
   0 -16  -1  382.86   48.40
   0 -16  -1  433.46   44.10
   0 -16   1  479.15   49.40
   0 -16   1  427.26   43.80
   0  16  -1  435.46   45.10
   0  16   1  427.66   43.90
   0  16  -1  454.25   44.10
   0  16   1  445.66   44.10
  -1 -16  -1  264.67   32.80
   1 -16   1  360.96   32.30
  -1 -16  -1  252.27   35.70
  -1  16  -1  343.57   34.60
  -1  16  -1  371.76   32.30
   1  16   1  226.68   30.70
   1  16   1  285.77   32.80
  -2 -16  -1   49.00   12.40
   2 -16   1   37.20    8.40
   2 -16   1   51.39   16.50
  -2 -16  -1   32.60   14.20
   2  16   1   53.79   12.90
  -2  16  -1   49.40   13.00
  -2  16  -1   25.70    7.90
   2  16   1   24.50    9.20
   3 -16   1  362.96   41.50
  -3 -16  -1  262.17   37.20
  -3 -16  -1  305.67   36.00
   3  16   1  323.57   36.20
  -4 -16  -1  547.05   59.59
  -4 -16  -1  605.54   63.19
   4  16   1  578.44   59.89
  -5 -16  -1  330.37   43.90
   5  16   1  372.76   42.10
  -6 -16  -1    5.30   11.70
  -6 -16  -1   19.90   10.40
   6  16   1   19.40   10.80
  -7 -16  -1   22.60   13.80
  -7 -16  -1   53.79   19.10
   7  16   1   32.50   14.10
  -8 -16  -1   55.19   18.60
  -8 -16  -1   80.69   23.10
   8  16   1   62.09   18.30
  -9 -16  -1   -1.60   14.80
  -9 -16  -1    4.50   14.40
   9  16   1   17.70   14.80
 -10 -16  -1   -4.70   13.40
  10  16   1   -7.10   11.90
 -11 -16  -1  211.88   42.00
  11  16   1  182.28   36.50
 -12 -16  -1  191.88   31.20
 -12 -16  -1  139.39   35.80
  12  16   1  113.99   32.10
 -13 -16  -1   24.80   22.90
 -13 -16  -1   32.40   18.50
  13  16   1   17.10   19.20
 -14 -16  -1   14.80   19.60
 -14 -16  -1   46.50   27.70
  14  16   1   30.00   21.00
 -15 -16  -1   16.40   22.10
 -15 -16  -1   33.90   25.90
  15  16   1   -7.20   18.50
 -15  16  -1   34.10   24.70
  16  16   1   95.09   29.50
 -15 -17   1   -1.60   21.70
 -15 -17   1   18.40   22.30
 -15  17   1   -5.00   28.30
  15  17  -1    7.50   21.30
 -14 -17   1  -12.50   17.90
 -14 -17   1  -28.10   15.50
  14  17  -1  -20.10   16.40
 -14  17   1    5.70   25.00
 -13 -17   1   37.80   18.50
 -13 -17   1  -17.40   21.20
 -13  17   1   19.20   24.50
  13  17  -1   -1.60   18.00
 -12 -17   1    7.80   16.20
 -12 -17   1  -12.40   18.30
  12  17  -1   25.40   18.20
 -11 -17   1   27.20   21.60
 -11 -17   1   48.70   17.70
  11  17  -1   32.30   18.20
 -10 -17   1    4.80   15.30
 -10 -17   1   12.90   12.50
  10  17  -1   10.60   15.70
  -9 -17   1    2.20   12.10
  -9 -17   1   54.29   19.20
  -9 -17   1   10.30   14.80
   9  17  -1   15.70   13.60
  -8 -17   1   28.90   15.00
  -8 -17   1   24.40   15.70
  -8 -17   1   10.40   10.80
   8  17  -1   23.60   14.60
  -7 -17   1  390.16   39.70
  -7 -17   1  363.26   46.40
  -7 -17   1  315.57   43.30
   7  17  -1  357.86   37.90
   7  17  -1  374.06   44.90
  -6 -17   1   40.60   15.90
  -6 -17   1   48.10   18.20
  -6 -17   1   39.00   11.30
   6  17  -1   77.29   17.90
  -5 -17   1   36.60   16.00
  -5 -17   1   45.90   14.40
  -5 -17   1   54.19   11.40
   5  17  -1   41.40   11.30
   5  17  -1   37.80   14.90
  -4 -17   1  317.07   33.40
  -4 -17   1  323.87   39.70
   4 -17  -1  233.58   40.70
  -4 -17   1  351.86   38.00
   4  17  -1  291.17   36.00
   4  17  -1  353.46   38.20
  -3 -17   1   25.30   10.70
  -3 -17   1    6.20    9.40
   3 -17  -1   11.10   12.40
  -3 -17   1   13.90    7.50
   3  17  -1   29.00   11.00
   3  17  -1   31.10   12.00
  -2 -17   1  151.18   24.60
   2 -17  -1  161.38   26.00
  -2 -17   1  153.58   21.70
   2 -17  -1  165.18   19.10
   2  17  -1  131.59   20.90
   2  17  -1  128.69   21.80
  -2  17   1  161.98   18.60
  -1 -17   1   96.69   22.60
   1 -17  -1  137.29   26.90
  -1 -17   1   97.39   17.30
   1 -17  -1  137.29   17.00
  -1  17   1  103.69   15.80
   1  17  -1  109.99   17.50
   1  17  -1  112.49   18.00
   0 -17  -1  536.65   54.99
   0 -17   1  596.44   55.29
   0 -17   1  620.54   60.89
   0 -17  -1  509.45   59.99
   0  17   1  505.25   54.39
   0  17   1  522.75   54.69
   0  17  -1  585.54   54.99
   0  17  -1  596.04   56.39
   1 -17   1   70.29   18.60
  -1 -17  -1   45.60   12.30
  -1 -17  -1   47.40   16.10
   1 -17   1   69.09   12.40
  -1  17  -1   49.60   13.20
   1  17   1   51.19   12.60
  -1  17  -1   86.39   13.10
   1  17   1   44.70   11.40
  -2 -17  -1  521.05   57.19
   2 -17   1  512.35   49.70
   2 -17   1  530.85   57.59
  -2 -17  -1  518.75   53.39
   2  17   1  497.75   51.49
  -2  17  -1  470.75   49.30
   2  17   1  570.84   53.69
  -2  17  -1  550.34   53.89
  -3 -17  -1   47.00   13.10
   3 -17   1   59.29   18.90
  -3 -17  -1   32.50   14.40
   3  17   1   47.40   13.70
   4 -17   1  409.76   47.90
  -4 -17  -1  362.36   44.90
  -4 -17  -1  344.27   42.20
   4  17   1  368.86   42.60
  -5 -17  -1   36.70   16.30
  -5 -17  -1   33.60   13.40
   5  17   1   28.50   12.30
  -6 -17  -1    4.50   11.20
  -6 -17  -1    0.00    9.30
   6  17   1    7.40    9.80
  -7 -17  -1   12.80   12.90
  -7 -17  -1    2.90   12.90
   7  17   1   17.40   12.30
  -8 -17  -1   62.89   18.70
  -8 -17  -1   67.69   21.90
   8  17   1   70.99   20.40
  -9 -17  -1   71.89   18.90
  -9 -17  -1   16.90   15.20
   9  17   1   55.29   18.00
 -10 -17  -1   45.30   21.40
  10  17   1    1.40   13.40
  10  17   1    6.10   13.00
 -11 -17  -1  121.09   32.00
  11  17   1   96.19   25.30
 -12 -17  -1   30.00   22.30
 -12 -17  -1   51.79   18.90
  12  17   1   38.30   22.90
 -13 -17  -1   34.30   19.10
 -13 -17  -1   15.80   22.40
  13  17   1   55.49   23.90
 -14 -17  -1   12.10   23.00
 -14 -17  -1   44.80   19.90
  14  17   1   -7.70   19.00
 -15 -17  -1   31.00   27.90
 -15 -17  -1   49.30   22.80
  15  17   1   -3.40   19.60
 -15  17  -1   -4.60   25.70
 -15 -18   1   21.50   24.10
 -15 -18   1    8.40   25.40
  15  18  -1   12.70   21.40
 -15  18   1   -8.50   24.10
 -14 -18   1   14.50   19.50
 -14  18   1    3.30   24.00
  14  18  -1   -3.70   17.00
 -13 -18   1   55.99   29.70
 -13 -18   1   57.59   21.70
 -13  18   1   66.49   31.70
  13  18  -1   63.79   26.00
 -12 -18   1    0.30   19.40
 -12 -18   1   -3.30   15.40
  12  18  -1   14.40   17.30
 -11 -18   1   22.30   21.10
 -11 -18   1    1.30   13.50
  11  18  -1   -6.50   12.50
 -10 -18   1   21.60   19.20
 -10 -18   1   29.30   15.30
  10  18  -1   35.30   17.60
  -9 -18   1   95.19   18.90
  -9 -18   1   63.89   23.30
  -9 -18   1   42.00   21.50
   9  18  -1  111.69   25.00
  -8 -18   1  443.86   55.99
  -8 -18   1  464.05   58.29
   8  18  -1  527.75   48.90
   8  18  -1  444.56   55.69
  -7 -18   1   22.50   10.40
  -7 -18   1   22.10   15.20
  -7 -18   1   18.10   15.00
   7  18  -1    4.30   10.70
  -6 -18   1  561.24   56.09
  -6 -18   1  569.14   63.89
  -6 -18   1  602.04   62.19
   6  18  -1  543.45   61.09
  -5 -18   1  373.66   39.00
  -5 -18   1  362.96   45.80
  -5 -18   1  346.77   43.70
   5  18  -1  407.56   41.00
   5  18  -1  392.16   44.40
  -4 -18   1  372.46   37.00
   4 -18  -1  263.57   44.90
  -4 -18   1  368.66   41.40
  -4 -18   1  388.56   44.40
   4  18  -1  326.47   39.80
   4  18  -1  369.76   41.60
   3 -18  -1  114.79   28.00
  -3 -18   1  147.69   22.30
  -3 -18   1  148.49   28.50
  -3 -18   1  158.08   19.10
   3  18  -1  125.29   21.40
   3  18  -1  105.29   21.90
   2 -18  -1  261.17   38.80
   2 -18  -1  280.57   31.30
  -2 -18   1  304.87   37.90
  -2 -18   1  307.27   34.70
  -2  18   1  297.17   31.00
   2  18  -1  280.07   35.40
   2  18  -1  350.46   35.20
  -1 -18   1   42.80   11.80
   1 -18  -1   71.49   19.40
  -1 -18   1   41.50   16.10
   1 -18  -1   72.99   13.40
   1  18  -1   40.70   12.20
   1  18  -1   50.69   13.70
  -1  18   1   64.39   12.80
  -1  18   1   65.29   14.00
   0 -18   1  718.63   73.09
   0 -18  -1  656.63   72.89
   0 -18  -1  759.22   68.19
   0 -18   1  684.23   67.39
   0  18   1  669.13   67.19
   0  18   1  682.43   67.39
   0  18  -1  689.83   68.39
   0  18  -1  711.83   67.49
  -1 -18  -1  330.77   37.30
   1 -18   1  259.67   28.80
   1 -18   1  198.58   33.40
  -1 -18  -1  268.87   30.90
  -1  18  -1  211.88   27.70
  -1  18  -1  270.47   30.90
   1  18   1  265.67   29.30
   1  18   1  247.98   30.20
  -2 -18  -1   14.10   12.70
   2 -18   1   21.40    8.30
   2 -18   1   22.90   15.10
  -2 -18  -1   24.00   10.20
   2  18   1   19.40   10.20
  -2  18  -1   32.40    8.20
   2  18   1   17.00    8.70
  -2  18  -1    8.70    8.90
   3 -18   1  232.08   37.80
  -3 -18  -1  316.77   38.90
  -3 -18  -1  269.27   34.20
   3  18   1  285.67   34.30
   4 -18   1  368.36   45.00
  -4 -18  -1  263.27   39.10
  -4 -18  -1  307.27   37.70
   4  18   1  318.67   38.00
  -5 -18  -1   31.60   14.40
  -5 -18  -1   43.50   16.40
   5  18   1   27.90   13.20
  -6 -18  -1   12.80   15.30
  -6 -18  -1   36.60   14.50
   6  18   1   36.10   15.10
  -7 -18  -1   51.79   19.90
  -7 -18  -1   33.00   15.50
   7  18   1   73.39   19.80
  -8 -18  -1   99.19   23.60
  -8 -18  -1  109.89   26.00
   8  18   1   66.99   21.80
  -9 -18  -1   54.99   21.40
  -9 -18  -1   61.29   23.20
   9  18   1   37.20   17.20
 -10 -18  -1  -11.60   14.00
  10  18   1   21.50   15.50
  10  18   1    2.60   14.40
 -11 -18  -1   20.40   17.90
  11  18   1   34.20   18.80
 -12 -18  -1   50.69   25.20
  12  18   1   87.39   26.00
 -13 -18  -1   15.70   21.50
 -13 -18  -1   22.00   17.90
  13  18   1   23.60   20.80
 -14 -18  -1   12.00   24.60
 -14 -18  -1   33.60   21.30
  14  18   1   28.40   20.70
 -15 -18  -1    5.50   22.00
 -15 -18  -1   32.40   27.70
  15  18   1   13.40   21.50
 -15  18  -1  -22.30   21.20
 -15 -19   1    2.70   21.90
 -15 -19   1    0.60   21.40
 -15  19   1    8.30   25.80
  15  19  -1   17.90   22.00
 -14 -19   1   13.70   24.80
 -14 -19   1   18.10   20.60
  14  19  -1   32.60   21.20
 -14  19   1   11.50   23.70
 -13 -19   1    9.70   20.90
 -13 -19   1   14.50   16.10
  13  19  -1    5.00   17.80
 -13  19   1   13.90   23.20
 -12 -19   1   32.70   22.40
 -12 -19   1   35.00   17.40
  12  19  -1   33.80   20.30
  12  19  -1  -10.60   16.80
 -11 -19   1   20.70   20.90
 -11 -19   1   56.19   17.70
  11  19  -1   47.80   19.60
 -10 -19   1   41.30   22.30
  10  19  -1   12.80   14.90
  -9 -19   1   64.49   24.70
   9  19  -1   66.09   21.10
  -8 -19   1   28.40   17.40
  -8 -19   1   27.20   16.10
   8  19  -1   73.69   19.80
  -7 -19   1   33.10   11.10
  -7 -19   1   75.09   21.90
  -7 -19   1   26.00   15.40
   7  19  -1   40.40   15.70
  -6 -19   1   94.19   25.20
  -6 -19   1   97.59   21.90
   6  19  -1  138.39   18.60
   6  19  -1   94.99   22.10
  -5 -19   1   59.19   21.40
  -5 -19   1   92.39   20.00
   5  19  -1  125.69   19.10
   5  19  -1   98.89   21.80
  -4 -19   1   20.50   12.90
   4 -19  -1   57.39   21.60
  -4 -19   1   10.80    7.70
  -4 -19   1   -0.80   10.00
   4  19  -1   10.40   10.70
   4  19  -1    7.00   11.30
  -3 -19   1   49.70   17.50
   3 -19  -1   77.19   22.30
  -3 -19   1   32.10   12.90
   3  19  -1   51.89   14.60
  -2 -19   1  179.38   28.20
  -2 -19   1  180.08   24.60
   2 -19  -1  149.99   20.70
   2 -19  -1  144.39   31.50
   2  19  -1  197.18   25.90
   2  19  -1  158.98   23.50
  -2  19   1  169.38   20.60
   1 -19  -1  231.58   25.90
  -1 -19   1  171.88   25.70
  -1 -19   1  217.08   31.90
   1 -19  -1  233.18   33.40
  -1  19   1  221.08   26.70
   1  19  -1  206.58   27.30
   1  19  -1  198.18   26.30
  -1  19   1  206.78   24.90
   0 -19  -1  660.53   70.29
   0 -19   1  617.04   63.39
   0 -19   1  609.94   68.79
   0 -19  -1  672.43   64.09
   0  19   1  622.54   63.29
   0  19   1  651.23   63.59
   0  19  -1  653.13   63.29
   0  19  -1  674.13   64.89
   1 -19   1   46.40   11.10
  -1 -19  -1   33.00   15.00
   1 -19   1   52.79   18.00
   1  19   1   28.80   10.80
   1  19   1   46.90   12.50
  -1  19  -1   50.59   11.60
  -1  19  -1   37.60   12.10
  -2 -19  -1  133.49   27.30
   2 -19   1  141.79   18.40
   2 -19   1  154.68   30.90
  -2 -19  -1  138.69   22.00
   2  19   1  109.69   20.10
   2  19   1  136.49   23.40
  -2  19  -1  132.39   22.10
  -2  19  -1  144.19   18.10
   3 -19   1 1196.38  109.89
  -3 -19  -1 1005.40  102.69
  -3 -19  -1 1014.60  106.19
   3  19   1 1051.19  102.79
  -3  19  -1 1095.79  103.29
   4 -19   1  237.18   40.60
  -4 -19  -1  313.97   36.60
  -4 -19  -1  298.07   39.30
   4  19   1  266.07   35.30
  -5 -19  -1   -2.00   11.40
  -5 -19  -1    8.40    9.70
   5  19   1    5.40    9.50
  -6 -19  -1  144.19   28.10
  -6 -19  -1  156.08   32.10
   6  19   1  131.89   25.90
  -7 -19  -1   21.50   14.70
  -7 -19  -1   20.70   15.00
   7  19   1   16.40   12.60
  -8 -19  -1  350.16   52.59
  -8 -19  -1  446.96   52.29
   8  19   1  436.16   52.09
  -9 -19  -1    1.60   14.50
   9  19   1   11.40   14.30
 -10 -19  -1   92.09   31.00
  10  19   1  124.59   26.60
  10  19   1  121.09   29.10
 -11 -19  -1   11.50   17.30
  11  19   1    3.20   14.90
 -12 -19  -1   26.70   22.20
  12  19   1   49.10   22.50
 -13 -19  -1   -2.70   18.30
  13  19   1  -22.80   16.10
 -14 -19  -1    1.80   17.90
 -14 -19  -1  -15.40   22.40
  14  19   1  -11.90   18.80
 -15 -19  -1  -14.90   17.20
 -15 -19  -1   61.69   33.30
 -15  19  -1    3.30   28.30
  15  19   1   17.30   23.00
 -15 -20   1   13.40   25.00
 -15 -20   1  -48.60   19.80
 -15  20   1  -17.20   22.50
  15  20  -1  -22.30   19.80
 -14 -20   1   21.00   25.00
 -14 -20   1    8.30   20.00
  14  20  -1   -8.50   18.00
 -14  20   1    8.10   24.20
 -13 -20   1  -29.90   14.50
 -13 -20   1  -19.80   18.70
  13  20  -1  -27.10   15.40
 -12 -20   1    2.30   14.70
 -12 -20   1    9.00   19.50
  12  20  -1   -0.40   18.00
  12  20  -1    9.60   17.50
 -11 -20   1   14.20   19.90
  11  20  -1   16.50   15.20
 -10 -20   1   29.60   20.50
  10  20  -1   27.00   16.50
  -9 -20   1   58.59   22.30
   9  20  -1   62.19   21.40
  -8 -20   1   23.60   17.40
  -8 -20   1   39.60   18.20
   8  20  -1   24.40   16.00
  -7 -20   1  230.98   33.70
  -7 -20   1  204.98   34.30
   7  20  -1  150.08   30.60
  -6 -20   1   83.09   15.50
  -6 -20   1   75.59   22.30
  -6 -20   1   90.69   21.10
   6  20  -1   83.29   20.60
  -5 -20   1  267.37   27.50
  -5 -20   1  194.48   31.30
  -5 -20   1  202.78   33.80
   5  20  -1  228.58   32.80
   5  20  -1  239.68   29.70
  -4 -20   1   28.20   14.50
  -4 -20   1   45.70   14.10
  -4 -20   1   53.29   12.10
   4 -20  -1   49.30   20.90
   4  20  -1   28.60   14.30
   4  20  -1   59.49   17.30
  -3 -20   1   27.30   15.60
   3 -20  -1   46.40   20.80
  -3 -20   1   28.80   12.80
   3  20  -1   18.70   12.90
   3  20  -1   36.80   12.60
  -2 -20   1   87.89   22.60
  -2 -20   1   74.99   17.40
   2 -20  -1  144.19   28.10
   2 -20  -1  105.79   17.00
   2  20  -1  131.19   21.60
   2  20  -1   65.09   16.60
  -2  20   1  115.99   16.30
   1 -20  -1 1249.18  111.59
  -1 -20   1  981.50  102.29
   1 -20  -1 1128.59  101.69
   1  20  -1 1013.90  102.99
   1  20  -1  904.31  101.49
  -1  20   1 1230.28  103.69
  -1  20   1 1135.99  101.49
   0 -20  -1  335.47   42.70
   0 -20   1  318.57   34.80
   0 -20  -1  255.67   34.10
   0 -20   1  278.57   40.10
   0  20   1  298.07   34.50
   0  20   1  298.37   34.30
   0  20  -1  323.97   34.40
   0  20  -1  316.07   36.00
  -1 -20  -1  493.75   62.49
   1 -20   1  626.64   64.79
   1 -20   1  603.24   56.69
  -1 -20  -1  570.34   58.29
  -1  20  -1  570.24   58.59
   1  20   1  554.74   57.59
  -1  20  -1  576.84   56.09
   1  20   1  536.75   56.69
  -2 -20  -1   53.19   19.50
   2 -20   1   86.59   15.20
  -2 -20  -1   78.79   18.50
   2 -20   1   71.49   22.50
  -2  20  -1   91.99   15.50
  -2  20  -1  108.89   20.80
   2  20   1   70.19   17.50
   2  20   1   85.29   17.60
  -3 -20  -1  100.59   26.70
   3 -20   1  191.18   35.00
  -3 -20  -1  158.78   24.30
  -3  20  -1  140.59   24.20
   3  20   1  141.19   26.00
   4 -20   1  110.89   28.50
  -4 -20  -1   84.39   19.50
  -4 -20  -1   60.09   21.80
   4  20   1  110.29   21.80
  -5 -20  -1  366.66   44.30
  -5 -20  -1  390.76   48.30
   5  20   1  344.87   44.10
  -6 -20  -1   73.89   25.10
  -6 -20  -1   83.19   21.00
   6  20   1   68.69   20.00
  -7 -20  -1  304.97   42.80
  -7 -20  -1  279.67   38.80
   7  20   1  232.78   36.20
  -8 -20  -1   88.19   25.40
  -8 -20  -1   79.79   25.10
   8  20   1   58.69   21.20
  -9 -20  -1   45.60   21.50
   9  20   1   -1.80   13.00
 -10 -20  -1   23.80   20.50
  10  20   1   23.40   17.20
  10  20   1   23.60   16.10
 -11 -20  -1   38.10   22.50
  11  20   1   35.80   19.50
 -12 -20  -1   15.10   19.60
  12  20   1   11.60   20.00
 -13 -20  -1   -2.60   20.40
  13  20   1  -16.60   15.40
 -14 -20  -1    3.50   22.90
  14  20   1    0.20   19.40
 -15 -20  -1   26.70   17.70
 -15 -20  -1   30.10   27.20
  15  20   1   -3.60   22.80
 -15  20  -1   21.90   29.70
  15  21  -1  -10.60   25.00
 -15  21   1  -14.30   24.70
 -14 -21   1   15.30   20.90
 -14 -21   1   18.60   27.10
 -14  21   1   11.10   24.70
  14  21  -1   30.10   22.60
 -13 -21   1    8.60   23.30
 -13 -21   1    7.30   17.70
  13  21  -1   19.50   19.90
 -12 -21   1   35.00   22.80
  12  21  -1   22.10   19.30
 -11 -21   1    6.10   20.80
  11  21  -1  -21.80   13.50
 -10 -21   1   24.40   17.40
  10  21  -1    1.90   14.70
  -9 -21   1    4.60   18.10
   9  21  -1    9.70   15.50
  -8 -21   1  161.38   34.70
   8  21  -1  102.49   25.70
  -7 -21   1   18.60   15.80
  -7 -21   1   23.10   16.50
   7  21  -1    8.10   11.60
  -6 -21   1   16.70   14.00
  -6 -21   1   -2.30   13.70
   6  21  -1   15.00   12.20
  -5 -21   1  346.37   44.40
  -5 -21   1  345.17   46.30
   5 -21  -1  315.37   50.29
   5  21  -1  352.06   43.90
   5  21  -1  414.96   41.70
   4 -21  -1   17.90   20.40
  -4 -21   1   68.79   20.00
  -4 -21   1   82.89   23.70
  -4 -21   1   83.19   15.70
   4  21  -1  114.79   21.20
   4  21  -1   68.29   18.90
   3 -21  -1  167.58   37.70
  -3 -21   1  219.78   33.00
  -3 -21   1  250.87   30.70
   3  21  -1  181.08   31.70
   3  21  -1  231.68   29.70
   2 -21  -1   37.90   18.40
   2 -21  -1   46.60   11.70
  -2 -21   1   67.09   20.70
  -2 -21   1   38.80   13.10
   2  21  -1   34.90   12.70
  -2  21   1   32.10    9.80
   2  21  -1   64.19   17.00
   1 -21  -1  324.77   40.90
  -1 -21   1  438.16   43.80
  -1 -21   1  441.66   50.19
   1 -21  -1  345.97   49.60
   1  21  -1  432.06   43.50
   1  21  -1  461.95   45.10
  -1  21   1  343.97   40.50
  -1  21   1  352.36   42.50
   0 -21  -1  109.39   20.30
   0 -21   1  135.49   22.20
   0 -21   1  127.29   28.10
   0 -21  -1  112.09   28.00
   0  21   1  100.69   20.00
   0  21  -1  129.19   19.00
   0  21  -1  122.59   21.20
   0  21   1  106.09   20.20
  -1 -21  -1  153.38   24.00
   1 -21   1  131.79   21.80
   1 -21   1  193.28   35.40
  -1 -21  -1  172.88   33.40
   1  21   1  184.08   23.80
  -1  21  -1  175.78   25.00
  -1  21  -1  149.59   21.60
   1  21   1  172.68   24.20
   2 -21   1  333.57   32.30
  -2 -21  -1  240.98   33.90
  -2 -21  -1  215.48   37.40
   2  21   1  250.37   34.00
  -2  21  -1  317.67   31.40
  -3 -21  -1  191.18   29.70
   3 -21   1   62.59   23.00
  -3 -21  -1  107.99   22.00
  -3  21  -1   91.69   22.10
   3  21   1  161.38   23.80
   3  21   1  112.29   21.30
  -4 -21  -1   45.50   16.90
   4 -21   1  126.09   29.70
  -4 -21  -1   85.59   23.10
   4  21   1   59.39   17.00
  -5 -21  -1   92.29   22.90
  -5 -21  -1   96.19   26.30
   5  21   1  100.89   21.70
  -6 -21  -1   16.80   15.70
  -6 -21  -1   12.20   14.40
   6  21   1   14.20   12.50
  -7 -21  -1   41.10   18.40
  -7 -21  -1   35.10   21.20
   7  21   1   38.70   17.90
  -8 -21  -1  367.66   52.29
   8  21   1  345.17   47.20
  -9 -21  -1    6.10   17.10
   9  21   1   19.60   15.60
 -10 -21  -1    3.10   17.40
  10  21   1   89.59   25.80
 -11 -21  -1   43.20   23.80
  11  21   1  -14.10   15.60
 -12 -21  -1    2.50   19.80
  12  21   1   29.70   22.40
 -13 -21  -1  -14.90   17.60
  13  21   1   19.10   20.90
 -14 -21  -1   49.99   31.10
  14  21   1   34.40   23.00
  15  21   1  -22.50   23.20
 -14 -22   1   -5.90   19.40
 -14 -22   1   21.90   28.00
  14  22  -1    5.60   19.20
 -14  22   1   29.50   31.00
 -13 -22   1   -9.80   19.90
  13  22  -1   28.10   22.90
 -12 -22   1   28.80   22.60
  12  22  -1   40.80   22.60
 -11 -22   1   33.60   20.80
  11  22  -1   26.10   16.70
 -10 -22   1    3.10   17.90
  10  22  -1   15.20   14.50
  -9 -22   1   48.00   22.50
   9  22  -1   14.70   16.50
  -8 -22   1   82.49   27.20
   8  22  -1   60.29   21.10
  -7 -22   1    9.70   16.60
  -7 -22   1   -3.80   14.30
   7  22  -1    4.40   12.30
  -6 -22   1  376.66   44.40
  -6 -22   1  309.07   44.40
   6  22  -1  312.67   42.60
   5 -22  -1   19.10   21.70
  -5 -22   1   10.80   13.70
  -5 -22   1   32.60   10.50
  -5 -22   1   17.30   13.10
   5  22  -1   23.60   12.70
  -4 -22   1  253.87   32.50
  -4 -22   1  232.68   34.30
   4 -22  -1  143.99   37.40
   4  22  -1  187.58   29.90
   4  22  -1  216.98   30.90
  -3 -22   1   54.59   19.50
   3 -22  -1   46.20   22.90
  -3 -22   1   48.70   14.70
   3  22  -1   50.49   16.20
   3  22  -1   47.40   15.10
  -2 -22   1   15.20   13.20
   2 -22  -1   12.40    8.80
   2 -22  -1   24.10   16.50
  -2 -22   1   35.10   12.30
   2  22  -1    0.10   11.50
  -2  22   1   30.50   10.00
   2  22  -1   12.00    9.30
  -2  22   1    2.40   10.20
   1 -22  -1  650.43   67.29
  -1 -22   1  487.95   56.09
   1 -22  -1  627.34   56.09
  -1 -22   1  417.16   60.39
   1  22  -1  505.15   57.29
   1  22  -1  476.25   55.59
  -1  22   1  598.54   55.69
  -1  22   1  609.74   57.89
   0 -22   1   25.50   16.70
   0 -22  -1    8.10    8.50
   0 -22  -1   30.60   16.90
   0 -22   1   29.00    9.60
   0  22   1    7.90    8.40
   0  22  -1   29.60   12.20
   0  22  -1    3.50    8.50
   0  22   1   21.00   10.20
   1 -22   1  111.99   30.30
  -1 -22  -1  149.88   31.40
  -1 -22  -1  171.18   24.00
   1 -22   1  140.99   21.00
   1  22   1  191.38   23.70
  -1  22  -1  149.49   24.60
   1  22   1  173.88   23.90
  -1  22  -1  107.89   20.30
  -2 -22  -1   36.60   17.40
   2 -22   1   51.19   12.90
  -2 -22  -1   45.20   14.10
   2 -22   1   56.49   22.80
  -2  22  -1   35.50   10.80
   2  22   1   33.00   13.00
  -2  22  -1   49.99   14.60
   2  22   1   43.30   14.90
  -3 -22  -1   87.89   20.30
   3 -22   1  130.29   29.20
  -3 -22  -1   93.79   24.40
   3  22   1   75.49   18.60
   3  22   1   92.69   19.70
  -3  22  -1   87.69   19.20
   4 -22   1  102.39   29.70
  -4 -22  -1   81.39   24.90
  -4 -22  -1  123.29   24.60
   4  22   1  143.69   26.50
  -4  22  -1   87.39   21.90
  -5 -22  -1   30.60   17.40
  -5 -22  -1   23.90   14.40
   5  22   1   17.00   13.00
  -6 -22  -1  -14.20   13.20
  -6 -22  -1  -11.00   12.00
   6  22   1   -8.80    9.70
  -7 -22  -1   38.50   21.20
  -7 -22  -1   27.20   17.70
   7  22   1   56.19   18.00
  -8 -22  -1  120.89   33.00
   8  22   1   71.79   22.20
  -9 -22  -1   11.90   17.40
   9  22   1   13.40   16.40
 -10 -22  -1    7.60   17.30
  10  22   1    9.20   14.20
 -11 -22  -1  -12.20   17.90
  11  22   1   14.10   16.60
 -12 -22  -1    6.50   21.40
  12  22   1    0.10   17.30
 -13 -22  -1   -0.40   22.10
  13  22   1    6.70   19.30
 -14 -22  -1   -8.80   23.60
  14  22   1    9.30   21.10
 -14 -23   1   -7.10   26.20
  14  23  -1   -8.80   20.80
 -14  23   1   -0.50   27.00
 -13 -23   1  -15.60   19.30
  13  23  -1   10.60   19.60
 -12 -23   1   15.90   24.10
  12  23  -1   -5.80   17.00
  12  23  -1  -21.90   18.50
 -11 -23   1   20.50   23.00
  11  23  -1  -18.70   13.20
 -10 -23   1   42.80   23.20
  10  23  -1    2.90   16.60
  -9 -23   1   56.69   24.20
   9  23  -1   34.60   18.40
  -8 -23   1   68.19   26.30
   8  23  -1   59.29   20.20
  -7 -23   1    0.90   16.90
  -7 -23   1    1.60   14.10
   7  23  -1    8.20   12.80
  -6 -23   1    5.50   14.10
  -6 -23   1   18.70   16.30
   6  23  -1   19.00   14.00
  -5 -23   1   77.79   20.70
   5 -23  -1  137.29   34.60
  -5 -23   1   29.20   16.90
   5  23  -1   62.59   17.70
  -4 -23   1   -5.80   11.60
   4 -23  -1   -8.40   17.00
  -4 -23   1   19.50   15.70
   4  23  -1   16.40   14.30
   4  23  -1   13.60   13.30
   3 -23  -1   42.50   23.30
  -3 -23   1   51.49   15.70
  -3 -23   1   18.10   15.90
   3  23  -1   69.99   16.80
   3  23  -1   38.70   16.80
  -2 -23   1   32.40   14.20
   2 -23  -1   57.29   13.50
  -2 -23   1   56.19   19.70
   2 -23  -1   70.29   24.00
   2  23  -1   66.79   18.30
  -2  23   1   48.00   15.00
  -2  23   1   39.60   11.40
   2  23  -1   47.60   14.60
   1 -23  -1  295.47   31.60
   1 -23  -1  271.57   41.00
  -1 -23   1  241.18   37.80
  -1 -23   1  229.98   31.90
   1  23  -1  236.38   31.10
  -1  23   1  244.88   32.50
  -1  23   1  267.27   30.70
   1  23  -1  226.98   32.90
   0 -23   1  106.39   19.20
   0 -23  -1   89.19   25.40
   0 -23  -1   96.29   18.50
   0 -23   1   48.70   21.70
   0  23   1   81.79   19.00
   0  23   1   85.49   18.50
   0  23  -1   95.09   18.90
   0  23  -1   50.59   17.00
  -1 -23  -1  185.68   26.30
  -1 -23  -1  149.69   33.50
   1 -23   1  194.48   24.80
   1 -23   1  201.88   36.80
  -1  23  -1  173.38   23.40
  -1  23  -1  174.28   26.80
   1  23   1  160.98   24.80
   1  23   1  146.19   24.60
   2 -23   1  353.16   37.60
  -2 -23  -1  362.06   41.50
   2 -23   1  290.37   45.90
  -2 -23  -1  385.16   47.50
  -2  23  -1  312.77   36.60
   2  23   1  389.36   41.80
   2  23   1  383.66   41.20
  -2  23  -1  289.57   40.20
  -3 -23  -1   11.20   13.90
  -3 -23  -1   24.50   13.20
   3 -23   1    6.00   19.00
   3  23   1   18.20   11.80
  -3  23  -1   -0.30   11.20
  -4 -23  -1   18.50   16.50
   4 -23   1   28.70   21.20
  -4 -23  -1    7.70   14.00
  -4  23  -1   45.00   15.70
   4  23   1   51.79   15.40
  -5 -23  -1   97.29   27.10
  -5 -23  -1   72.79   23.00
   5  23   1   82.59   21.80
  -6 -23  -1   27.90   16.40
  -6 -23  -1   46.20   19.70
   6  23   1   16.20   13.70
  -7 -23  -1   41.60   21.20
  -7 -23  -1   27.70   20.90
   7  23   1   62.69   20.10
  -8 -23  -1   76.19   28.30
   8  23   1   75.39   23.10
  -9 -23  -1   95.89   32.50
   9  23   1  139.89   29.90
 -10 -23  -1   18.80   18.80
  10  23   1   -4.80   14.80
 -11 -23  -1   -5.10   16.50
  11  23   1  -11.10   16.70
  11  23   1    5.40   18.80
 -12 -23  -1    6.30   21.80
  12  23   1  -18.80   15.50
 -13 -23  -1    8.90   24.60
  13  23   1    3.40   21.10
 -14 -23  -1   30.00   26.90
  14  23   1   -0.70   21.20
 -14 -24   1   -9.30   23.60
  14  24  -1   -7.00   22.20
 -14  24   1    6.00   29.80
 -13 -24   1  -10.40   23.30
  13  24  -1  -10.00   20.60
 -12 -24   1   22.60   24.40
  12  24  -1   -4.80   18.30
 -11 -24   1   44.60   27.60
  11  24  -1   23.80   19.10
 -10 -24   1   22.40   23.30
  10  24  -1   -2.10   14.20
  -9 -24   1    9.00   20.30
   9  24  -1   15.30   14.50
  -8 -24   1  -20.60   12.60
   8  24  -1   11.30   13.20
  -7 -24   1   92.89   29.00
   7  24  -1   95.49   24.20
  -6 -24   1   17.40   14.90
  -6 -24   1    3.70   15.70
   6  24  -1   -3.50   10.20
   5 -24  -1    8.70   21.70
  -5 -24   1  -15.90   11.40
  -5 -24   1    4.40   15.30
   5  24  -1    3.20   10.70
  -4 -24   1  966.80   90.99
  -4 -24   1  850.61   93.49
   4 -24  -1  952.30  100.59
   4  24  -1  878.01   89.39
   4  24  -1  786.42   88.49
  -3 -24   1   25.30   15.50
  -3 -24   1   -1.20   12.30
   3 -24  -1   31.50   22.30
   3  24  -1   20.70   14.10
   3  24  -1   22.20   11.70
  -2 -24   1   21.90   12.40
   2 -24  -1    3.70   16.60
  -2 -24   1   40.00   18.70
   2 -24  -1   -0.80    9.00
  -2  24   1    6.90   10.90
   2  24  -1   25.50   12.40
   2  24  -1   21.90   14.50
  -2  24   1   21.50    8.80
  -1 -24   1  555.14   56.09
  -1 -24   1  505.05   61.69
   1  24  -1  499.75   54.69
   1  24  -1  501.95   56.69
   0 -24   1  191.18   27.40
   0 -24  -1  155.18   36.10
   0 -24   1  188.38   37.40
   0 -24  -1  187.28   28.30
   0  24  -1  192.38   29.40
   0  24   1  213.28   27.90
   0  24   1  198.18   28.10
   0  24  -1  215.28   27.70
  -1 -24  -1   75.59   17.70
   1 -24   1   70.09   16.60
  -1 -24  -1   43.40   19.90
   1 -24   1   38.80   22.00
  -1  24  -1   39.60   15.80
  -1  24  -1   68.39   14.90
   1  24   1   67.09   16.60
   1  24   1   47.70   15.00
  -2 -24  -1    4.80   15.10
   2 -24   1   13.00   17.10
   2 -24   1   10.50    9.00
  -2 -24  -1   21.50   12.40
  -2  24  -1   10.00   11.60
   2  24   1   15.60   10.70
  -2  24  -1   14.90    8.30
   3 -24   1  101.39   31.50
  -3 -24  -1  114.69   24.20
  -3 -24  -1  132.89   30.50
   3  24   1  107.09   23.00
  -3  24  -1  111.49   24.70
   3  24   1  163.88   25.80
   4 -24   1    9.10   20.00
  -4 -24  -1   13.00   17.60
  -4 -24  -1    1.80   13.40
   4  24   1    6.70   10.30
  -4  24  -1   -4.30   11.30
  -5 -24  -1  101.19   28.10
  -5 -24  -1  139.69   29.10
  -5  24  -1  105.89   24.50
   5  24   1   89.59   23.80
  -6 -24  -1  -27.80   12.10
  -6 -24  -1   13.80   16.10
   6  24   1    3.20   11.60
  -7 -24  -1   10.40   16.30
   7  24   1   35.10   17.90
  -8 -24  -1  106.59   32.30
   8  24   1  155.48   31.20
  -9 -24  -1   -1.10   18.40
   9  24   1   30.00   18.30
 -10 -24  -1   -8.00   19.30
  10  24   1    3.30   14.90
 -11 -24  -1   12.20   21.90
  11  24   1   49.30   22.20
  11  24   1   33.50   21.10
 -12 -24  -1  -15.40   20.60
  12  24   1  -13.80   18.20
 -13 -24  -1   17.20   31.10
  13  24   1   -0.40   20.40
  14  24   1  -23.00   21.20
  14  25  -1   49.80   27.80
 -13 -25   1   36.90   30.80
  13  25  -1   22.40   23.30
 -12 -25   1   21.30   24.20
  12  25  -1   12.60   21.60
 -11 -25   1   27.00   25.10
  11  25  -1  -13.50   15.60
 -10 -25   1   31.40   22.40
  10  25  -1   39.00   19.30
  -9 -25   1    7.50   19.20
   9  25  -1   40.30   19.60
  -8 -25   1    3.20   17.20
   8  25  -1   35.10   17.70
  -7 -25   1   11.40   17.70
   7  25  -1    5.60   12.10
  -6 -25   1   13.10   18.20
  -6 -25   1    2.30   16.00
   6  25  -1    8.10   13.10
   5 -25  -1    4.10   23.80
  -5 -25   1   25.40   19.00
  -5 -25   1   30.80   19.20
   5  25  -1   36.50   15.40
   5  25  -1   63.79   18.00
   4 -25  -1  217.78   45.30
  -4 -25   1  215.38   34.10
  -4 -25   1  170.88   37.40
   4  25  -1  173.38   32.20
   4  25  -1  221.18   32.40
  -3 -25   1  113.89   25.90
   3 -25  -1   92.89   32.10
  -3 -25   1   77.99   24.30
   3 -25  -1  128.89   19.90
  -3  25   1   62.09   20.10
   3  25  -1  136.79   26.80
   3  25  -1  122.89   24.70
  -2 -25   1   37.10   15.60
   2 -25  -1   18.80   19.80
  -2 -25   1    8.50   15.70
   2 -25  -1   21.10   11.40
  -2  25   1   37.00   14.30
  -2  25   1   12.10   10.10
   2  25  -1   16.70   16.80
   2  25  -1   23.90   13.50
   1 -25  -1   55.89   16.80
   1 -25  -1   70.29   26.10
  -1 -25   1   92.29   26.00
  -1 -25   1   73.09   18.60
  -1  25   1   40.90   14.00
   1  25  -1   78.79   20.50
   1  25  -1   83.29   18.80
  -1  25   1   35.50   15.30
   0 -25   1  610.54   73.49
   0 -25  -1  673.53   75.09
   0 -25  -1  618.64   65.59
   0 -25   1  595.74   65.19
   0  25  -1  626.44   66.59
   0  25   1  659.33   65.59
   0  25   1  638.54   64.99
   0  25  -1  635.84   64.69
   1 -25   1  223.38   29.30
   1 -25   1  266.47   39.60
  -1 -25  -1  142.39   36.10
  -1 -25  -1  175.68   29.10
  -1  25  -1  285.27   32.50
  -1  25  -1  220.38   27.90
   1  25   1  159.38   28.40
   1  25   1  206.78   28.90
   2 -25   1  -16.20   14.60
  -2 -25  -1  -10.00   11.30
   2 -25   1   -7.60    8.20
  -2 -25  -1    5.80   12.10
  -2  25  -1    3.30   10.70
  -2  25  -1    0.30    7.50
   2  25   1  -11.50   11.00
   2  25   1    3.10   10.00
   3 -25   1   40.20   22.30
   3 -25   1   48.10   12.50
  -3 -25  -1   30.70   17.90
  -3 -25  -1   15.40   17.90
   3  25   1   37.90   15.30
  -3  25  -1   19.90   13.90
   3  25   1   44.80   17.40
  -4 -25  -1  125.79   26.90
  -4 -25  -1  134.79   33.30
   4 -25   1  128.29   34.60
   4  25   1  161.98   29.60
  -4  25  -1  151.48   28.40
  -5 -25  -1   40.70   17.50
  -5 -25  -1    5.90   16.40
   5  25   1   42.50   17.60
  -5  25  -1    7.50   15.90
  -6 -25  -1   -0.60   15.30
  -6 -25  -1    5.10   16.70
   6  25   1    2.00   11.20
  -7 -25  -1  127.99   32.90
   7  25   1  102.19   26.60
  -8 -25  -1  -13.70   15.90
   8  25   1   14.80   15.80
  -9 -25  -1   56.99   28.10
   9  25   1   57.79   24.00
 -10 -25  -1    8.00   18.60
  10  25   1    7.40   18.30
 -11 -25  -1    6.00   20.90
  11  25   1  -11.80   15.10
 -12 -25  -1  -22.30   20.70
  12  25   1   18.10   21.70
 -13 -25  -1  -26.30   23.90
  13  25   1    5.20   21.90
 -13 -26   1   41.00   32.40
  13  26  -1  -19.00   19.30
 -12 -26   1   99.69   36.60
  12  26  -1   65.19   25.60
 -11 -26   1  -32.00   21.20
  11  26  -1   37.60   19.60
 -10 -26   1   -4.20   22.20
  10  26  -1  -11.70   13.40
  -9 -26   1   17.20   21.70
   9  26  -1    4.10   16.20
  -8 -26   1   31.90   21.00
   8  26  -1   16.30   17.30
  -7 -26   1   16.40   19.90
   7  26  -1   20.20   16.10
  -6 -26   1  140.09   33.90
   6  26  -1  151.98   30.60
  -5 -26   1   74.79   21.50
   5 -26  -1   15.80   26.60
  -5 -26   1   45.00   23.70
   5  26  -1   31.20   16.00
  -4 -26   1   11.10   17.50
  -4 -26   1   25.50   17.50
   4 -26  -1   53.39   30.30
   4  26  -1   -6.50   15.40
   4  26  -1    6.30   12.70
  -3 -26   1  291.07   39.40
   3 -26  -1  232.78   31.80
   3 -26  -1  239.08   50.79
  -3 -26   1  303.77   43.30
   3  26  -1  205.78   38.80
  -3  26   1  282.87   31.00
   3  26  -1  279.47   36.90
  -3  26   1  272.17   37.60
  -2 -26   1   10.70   19.10
  -2 -26   1   23.40   13.70
   2 -26  -1    5.60   10.60
   2 -26  -1   21.90   22.30
  -2  26   1    2.30   13.00
   2  26  -1   12.70   11.70
  -2  26   1   40.80   12.30
   2  26  -1    4.10   14.90
   1 -26  -1   89.59   27.20
  -1 -26   1   48.20   22.50
  -1 -26   1  101.99   20.70
   1  26  -1   59.79   17.60
   1  26  -1   73.39   20.90
   0 -26  -1   83.59   19.40
   0 -26  -1   86.69   28.80
   0 -26   1   60.39   25.40
   0 -26   1   68.29   18.20
   0  26   1   68.19   18.50
   0  26   1   82.29   18.90
   0  26  -1   77.19   19.10
   0  26  -1   34.90   15.10
  -1 -26  -1   30.60   13.00
   1 -26   1   21.40   12.50
   1 -26   1   21.30   19.40
  -1 -26  -1   -2.10   16.40
   1  26   1   15.50   12.10
  -1  26  -1   11.70   10.20
  -1  26  -1    3.30   11.40
   1  26   1   18.20   12.20
   2 -26   1   12.70   19.50
  -2 -26  -1   26.30   14.30
  -2 -26  -1    5.40   14.20
   2 -26   1   19.00   11.50
  -2  26  -1   25.70   10.50
  -2  26  -1   15.30   13.60
   2  26   1   16.00   13.10
   3 -26   1  129.29   22.90
   3 -26   1  171.08   39.40
  -3  26  -1  161.58   31.50
   3  26   1  186.78   30.10
  -4 -26  -1  370.06   51.19
   4 -26   1  390.26   59.29
  -4 -26  -1  444.26   57.09
   4  26   1  392.86   49.30
  -4  26  -1  404.06   51.49
  -5 -26  -1    3.90   17.50
  -5 -26  -1   32.20   18.00
   5  26   1    3.10   12.20
  -5  26  -1   42.50   18.50
  -6 -26  -1    4.50   15.70
   6  26   1    1.40   12.20
  -6  26  -1   23.10   17.00
  -7 -26  -1   17.20   20.10
   7  26   1   40.50   18.60
  -8 -26  -1   99.69   29.70
   8  26   1   55.49   22.70
  -9 -26  -1   12.10   21.30
   9  26   1  -23.10   15.60
 -10 -26  -1   15.10   21.50
  10  26   1   -5.50   16.50
 -11 -26  -1   -2.50   21.70
  11  26   1   23.40   18.70
 -12 -26  -1   38.00   29.90
  12  26   1   25.10   19.50
 -13 -26  -1   28.80   32.90
  13  26   1    4.90   21.30
 -13 -27   1   37.80   32.40
  13  27  -1   17.30   22.90
 -12 -27   1    4.40   25.00
  12  27  -1    5.20   19.70
 -11 -27   1   14.10   22.20
  11  27  -1    7.10   20.80
 -10 -27   1   17.90   21.60
  10  27  -1   -3.00   13.80
  -9 -27   1   -4.20   19.10
   9  27  -1   10.70   15.10
  -8 -27   1   66.29   30.20
  -7 -27   1    1.50   17.50
   7  27  -1   21.20   16.70
  -6 -27   1   23.30   22.10
   6  27  -1   42.80   19.20
  -5 -27   1  174.88   38.90
   5 -27  -1  151.48   47.30
  -5 -27   1  237.18   40.10
   5  27  -1  179.58   34.60
   5  27  -1  227.58   34.90
  -4 -27   1  201.98   35.00
   4 -27  -1   91.69   35.00
  -4 -27   1  161.68   35.50
   4  27  -1  102.69   29.00
  -4  27   1  137.59   28.90
   4  27  -1  193.48   30.90
   3 -27  -1   -2.90   20.50
  -3 -27   1    8.40   14.40
   3 -27  -1   14.70   11.90
  -3 -27   1   -1.10   15.50
  -3  27   1   13.90    8.80
  -3  27   1  -18.20   12.80
   3  27  -1    4.40   11.70
   3  27  -1   -2.10   16.70
   2 -27  -1  -14.40   17.90
  -2 -27   1    1.30   17.30
   2 -27  -1   11.00   11.30
  -2 -27   1   44.80   15.40
  -2  27   1   -6.00   12.50
  -2  27   1    7.00   10.40
   2  27  -1    6.20   11.50
   2  27  -1  -30.50   13.60
  -1 -27   1   20.80   15.60
  -1 -27   1   22.90   21.20
   1 -27  -1   38.20   15.60
   1 -27  -1   20.70   19.40
  -1  27   1   47.80   16.40
   1  27  -1   32.70   17.10
  -1  27   1   17.40   11.30
   1  27  -1   33.90   14.40
   0 -27  -1   62.59   18.60
   0 -27   1   76.39   28.20
   0 -27  -1   32.70   21.10
   0 -27   1   54.19   16.40
   0  27  -1   52.69   15.80
   0  27  -1   45.60   17.80
   0  27   1   50.29   18.50
   0  27   1   56.19   17.00
  -1 -27  -1  -18.90   11.30
  -1 -27  -1    1.30   14.90
   1 -27   1  -23.80   15.40
   1 -27   1   14.20   12.30
  -1  27  -1  -11.40    8.70
  -1  27  -1    9.10   12.10
   1  27   1    4.80   11.30
   1  27   1  -22.40   11.30
   2 -27   1   31.60   22.20
   2 -27   1    2.10   10.60
  -2 -27  -1   41.20   15.50
  -2 -27  -1   33.50   19.30
   2  27   1   26.30   14.10
  -2  27  -1   12.50   15.40
   2  27   1   49.40   15.90
  -2  27  -1    9.00   11.00
  -3 -27  -1  344.57   49.90
  -3 -27  -1  357.66   44.90
  -3  27  -1  288.87   42.60
   3  27   1  288.07   41.50
   3  27   1  306.07   41.60
  -4 -27  -1    5.20   20.00
   4 -27   1    8.00   24.50
  -4 -27  -1   25.30   20.70
   4  27   1   14.10   14.10
  -4  27  -1   27.80   20.00
  -5 -27  -1   39.90   21.20
  -5 -27  -1   51.39   22.70
   5  27   1    4.70   13.70
  -6 -27  -1   25.20   18.70
   6  27   1   14.10   14.30
  -7 -27  -1  122.19   34.40
   7  27   1  132.29   29.10
  -8 -27  -1   14.40   21.90
   8  27   1   38.50   21.10
  -9 -27  -1   14.50   19.70
   9  27   1   23.00   19.10
 -10 -27  -1   67.19   30.70
  10  27   1   54.69   23.00
 -11 -27  -1   -9.30   21.10
  11  27   1   -2.10   18.60
 -12 -27  -1    3.00   26.90
  12  27   1    5.80   18.50
 -13 -27  -1  -31.90   28.40
  13  27   1   50.79   25.40
  13  28  -1   31.10   25.60
 -12 -28   1   -9.00   23.30
  12  28  -1   26.60   25.10
 -11 -28   1   28.80   25.60
  11  28  -1  -12.10   17.90
 -10 -28   1   -1.60   22.20
  10  28  -1   21.80   19.10
  -9 -28   1   26.00   23.10
   9  28  -1   39.10   21.90
  -8 -28   1    6.00   19.90
   8  28  -1   14.80   16.50
  -7 -28   1   32.90   22.60
   7  28  -1   -3.40   13.10
  -6 -28   1   60.89   24.60
   6  28  -1   27.80   15.30
  -5 -28   1   73.99   28.60
   5 -28  -1   98.09   37.00
   5  28  -1   80.59   23.80
  -4 -28   1  623.14   70.29
   4 -28  -1  587.54   80.39
  -4 -28   1  660.73   75.29
   4  28  -1  608.84   68.79
  -4  28   1  541.65   67.09
   4  28  -1  591.64   67.79
  -3 -28   1   -0.20   17.30
   3 -28  -1    6.00   12.50
   3 -28  -1   22.50   24.20
  -3 -28   1   49.60   23.30
  -3  28   1  -11.70    7.20
  -3  28   1    8.60   16.10
   3  28  -1   10.50   13.60
   3  28  -1   -4.00   18.10
  -2 -28   1    0.20   17.10
   2 -28  -1   31.40   23.80
   2 -28  -1   50.89   16.60
  -2 -28   1   19.10   20.30
  -2  28   1   39.40   17.60
  -2  28   1   43.30   14.60
   2  28  -1   -8.40   16.60
   2  28  -1   19.30   14.20
  -1 -28   1   60.09   28.40
  -1 -28   1   97.49   23.70
   1 -28  -1  109.29   21.80
   1 -28  -1   81.59   29.40
   1  28  -1   98.09   22.00
   1  28  -1   56.59   20.50
  -1  28   1   98.19   23.00
  -1  28   1  117.89   22.10
   0 -28   1   -6.90   13.10
   0 -28   1   13.20   19.80
   0 -28  -1   11.10   18.80
   0 -28  -1    9.20   13.70
   0  28   1    1.00   13.30
   0  28  -1    1.10   10.90
   0  28  -1    9.90   14.70
   0  28   1   11.20   12.10
  -1 -28  -1   11.20   17.50
  -1 -28  -1   17.00   14.30
   1 -28   1    8.80   12.00
   1 -28   1    4.90   19.60
   1  28   1   15.40   12.70
  -1  28  -1   -9.70   12.70
  -1  28  -1   17.30   11.00
  -2 -28  -1   -9.00   16.80
   2 -28   1   55.49   27.00
  -2 -28  -1   28.70   20.30
   2 -28   1   68.09   16.80
   2  28   1   46.50   17.10
  -2  28  -1   43.70   18.20
  -2  28  -1   43.50   13.30
   2  28   1   21.40   15.10
  -3 -28  -1   57.59   27.00
  -3 -28  -1  116.89   27.90
   3 -28   1   82.89   33.10
   3  28   1  108.09   24.90
  -3  28  -1   58.59   21.80
   4 -28   1   54.89   30.10
  -4 -28  -1   86.19   30.20
  -4 -28  -1   79.09   24.70
   4  28   1   94.79   24.00
  -4  28  -1  110.19   26.40
  -5 -28  -1   -6.30   17.40
   5  28   1   -0.70   12.80
  -5  28  -1   16.90   17.90
  -6 -28  -1   24.30   22.10
   6  28   1   50.39   20.10
  -7 -28  -1   64.99   27.90
   7  28   1   59.49   23.50
  -8 -28  -1   13.70   22.40
   8  28   1   37.60   19.30
  -9 -28  -1    3.40   20.80
   9  28   1   19.30   19.40
 -10 -28  -1   -4.40   20.80
  10  28   1   -2.40   18.20
 -11 -28  -1   16.40   24.40
  11  28   1   -7.10   17.60
 -12 -28  -1   43.80   35.30
  12  28   1   40.50   25.00
 -12 -29   1   39.10   31.10
  12  29  -1   62.49   28.20
 -11 -29   1   10.20   26.20
  11  29  -1   28.00   21.90
 -10 -29   1   37.70   27.30
  10  29  -1   36.60   21.20
  -9 -29   1   14.90   22.40
   9  29  -1    8.50   19.50
  -8 -29   1    3.10   19.30
   8  29  -1    8.60   16.10
  -7 -29   1   94.19   29.90
   7  29  -1   52.69   20.80
  -6 -29   1   14.00   20.80
   6  29  -1    8.10   14.40
   5 -29  -1   56.09   32.40
  -5 -29   1   32.00   22.90
   5  29  -1   16.90   16.20
  -5  29   1   38.50   22.10
   4 -29  -1  116.29   39.10
  -4 -29   1  141.49   34.10
  -4 -29   1  124.49   35.30
  -4  29   1  119.19   28.70
   4  29  -1  200.78   34.10
   4  29  -1  164.48   30.80
   3 -29  -1  147.49   45.00
   3 -29  -1  246.78   32.00
  -3 -29   1  289.07   45.90
  -3 -29   1  323.37   42.50
   3  29  -1  287.27   38.00
  -3  29   1  209.68   29.30
  -3  29   1  226.38   38.80
  -2 -29   1   88.49   28.90
   2 -29  -1   15.30   23.30
  -2 -29   1   15.50   20.00
   2 -29  -1   61.69   17.80
  -2  29   1   36.70   14.40
  -2  29   1   36.70   17.90
   2  29  -1   73.89   19.10
   2  29  -1   35.50   21.30
  -1 -29   1  155.98   37.10
   1 -29  -1  165.88   40.30
  -1 -29   1  140.19   29.50
   1 -29  -1  126.29   25.60
  -1  29   1  139.79   25.50
  -1  29   1  120.19   27.00
   1  29  -1  121.19   26.20
   1  29  -1  102.99   27.50
   0 -29   1  161.38   29.80
   0 -29   1   91.79   32.70
   0 -29  -1  180.78   29.90
   0 -29  -1  131.59   36.80
   0  29   1  155.78   28.20
   0  29  -1  133.89   26.70
   0  29  -1  204.98   33.20
   0  29   1  135.69   27.20
  -1 -29  -1    7.30   18.00
  -1 -29  -1   43.00   19.10
   1 -29   1   52.59   17.90
   1 -29   1   55.29   26.40
   1  29   1   62.19   17.60
  -1  29  -1   58.79   16.60
  -1  29  -1   35.10   17.30
   1  29   1   18.70   15.40
  -2 -29  -1   -8.90   16.70
   2 -29   1  -28.30   16.50
  -2 -29  -1   -1.10   16.10
   2 -29   1   11.00   13.80
  -2  29  -1    1.80   10.80
   2  29   1    7.50   13.30
   2  29   1    5.70   15.40
  -2  29  -1   23.70   16.30
  -3 -29  -1   54.89   24.30
   3 -29   1   31.10   14.60
  -3 -29  -1   41.20   21.60
   3 -29   1   39.30   28.70
   3  29   1   48.60   20.80
   3  29   1   67.39   20.30
  -3  29  -1   -7.10   16.00
  -4 -29  -1   14.30   21.40
   4 -29   1   56.39   28.60
  -4 -29  -1   11.70   18.00
  -4  29  -1   31.20   20.30
   4  29   1   24.50   17.00
  -5 -29  -1   31.80   24.10
   5  29   1   66.89   26.10
  -6 -29  -1   21.40   20.60
   6  29   1    3.70   15.40
  -7 -29  -1   55.09   27.30
   7  29   1   55.69   21.00
  -8 -29  -1   18.80   22.40
   8  29   1   -6.90   15.80
  -9 -29  -1   21.40   22.80
   9  29   1   -1.70   16.60
 -10 -29  -1   20.80   27.30
  10  29   1   34.20   20.80
 -11 -29  -1   12.10   26.00
  11  29   1    8.60   18.50
 -12 -29  -1    9.60   30.70
  12  29   1   24.10   23.70
  12  30  -1   19.30   22.80
 -11 -30   1   11.80   26.30
  11  30  -1   23.60   20.40
 -10 -30   1   15.10   25.40
  10  30  -1  -23.90   17.50
  -9 -30   1    2.10   20.90
   9  30  -1    5.50   16.30
  -8 -30   1    7.80   21.10
   8  30  -1   -7.70   13.50
  -7 -30   1  -37.10   16.50
   7  30  -1   -7.00   14.90
  -6 -30   1    7.20   18.30
   6  30  -1   -8.80   15.30
  -5 -30   1   -8.10   17.40
   5 -30  -1   12.10   28.70
   5  30  -1   30.90   16.80
  -4 -30   1   25.80   22.70
   4 -30  -1   16.40   27.90
   4  30  -1   -0.10   12.10
   4  30  -1    6.40   20.40
  -4  30   1   -0.10   19.20
   3 -30  -1  -47.80   20.60
  -3 -30   1  -41.90   18.10
   3 -30  -1    9.80   13.00
  -3 -30   1    8.30   20.30
  -3  30   1   -3.50    9.60
   3  30  -1   -0.60   20.70
  -3  30   1  -13.50   16.00
   3  30  -1   12.10   14.50
   2 -30  -1  253.47   34.40
  -2 -30   1  222.38   38.10
   2 -30  -1  210.18   48.20
  -2  30   1  279.77   38.30
   2  30  -1  225.08   39.90
   2  30  -1  208.98   34.90
  -2  30   1  245.48   31.70
   1 -30  -1   60.59   18.90
  -1 -30   1   80.79   22.30
   1 -30  -1   76.99   31.00
  -1 -30   1   76.39   28.10
  -1  30   1   57.49   20.90
   1  30  -1   59.39   18.30
  -1  30   1   65.39   18.10
   0 -30  -1  242.28   48.70
   0 -30   1  226.78   46.10
   0 -30  -1  208.38   35.60
   0 -30   1  187.58   34.60
   0  30  -1  216.38   32.00
   0  30   1  286.27   34.40
   0  30  -1  169.98   35.40
   0  30   1  244.88   36.00
  -1 -30  -1   15.10   19.40
  -1 -30  -1   64.39   20.90
   1 -30   1   32.40   26.40
   1 -30   1   53.59   18.80
  -1  30  -1   58.19   17.50
   1  30   1   61.99   18.90
  -1  30  -1   45.00   20.50
   1  30   1   29.60   19.00
  -2 -30  -1   52.39   25.50
   2 -30   1   54.19   16.70
  -2 -30  -1   73.19   22.50
   2 -30   1   34.70   25.80
   2  30   1   66.99   23.70
   2  30   1   46.00   19.30
  -2  30  -1   54.19   19.40
   3 -30   1  131.39   39.00
  -3 -30  -1   65.29   24.60
  -3 -30  -1   53.49   28.40
   3  30   1   48.70   20.30
   4 -30   1   22.80   27.40
  -4 -30  -1   -4.70   18.20
  -4  30  -1  -22.50   15.40
   4  30   1    7.50   13.30
  -5 -30  -1   70.89   30.10
   5  30   1   87.99   24.60
  -6 -30  -1   62.39   27.40
   6  30   1   63.89   24.50
  -7 -30  -1  -35.10   16.00
   7  30   1  -13.40   15.10
  -8 -30  -1  -14.10   19.70
   8  30   1   23.60   18.10
  -9 -30  -1  -26.80   20.50
   9  30   1   35.70   21.10
 -10 -30  -1  -20.70   20.50
  10  30   1   -7.10   18.50
 -11 -30  -1   42.20   34.20
  11  30   1   -8.30   20.80
  12  30   1    7.70   22.70
 -11 -31   1   -3.20   27.30
  11  31  -1   -1.70   21.30
 -10 -31   1    7.70   25.70
  10  31  -1   -6.40   17.40
  -9 -31   1   59.59   28.80
   9  31  -1  -18.50   17.10
  -8 -31   1   -9.20   22.40
   8  31  -1    0.70   15.20
  -7 -31   1  -10.40   17.10
   7  31  -1    7.70   18.70
  -6 -31   1   15.30   23.30
   6  31  -1   27.00   17.90
  -5 -31   1    7.90   19.40
   5 -31  -1   14.20   31.40
   5  31  -1  -16.90   12.40
  -4 -31   1   94.89   31.40
   4 -31  -1   50.59   37.20
  -4  31   1  149.39   32.30
   4  31  -1   13.80   25.90
   4  31  -1   91.09   25.30
   3 -31  -1  127.19   41.70
  -3 -31   1  178.28   40.50
   3 -31  -1  169.58   29.10
  -3 -31   1  223.18   38.30
  -3  31   1  145.79   32.50
   3  31  -1  200.58   38.50
  -3  31   1  194.28   26.80
   3  31  -1  218.68   34.40
  -2 -31   1   -8.30   17.50
   2 -31  -1   -9.60   15.40
   2 -31  -1    2.50   25.80
  -2 -31   1   -7.80   19.70
   2  31  -1   33.20   15.50
   2  31  -1   -9.40   21.20
  -2  31   1    2.90    9.70
  -2  31   1   -4.00   17.10
  -1 -31   1   24.30   19.80
   1 -31  -1   -2.20   16.40
  -1 -31   1   47.10   26.20
   1 -31  -1   30.50   26.30
   1  31  -1   32.60   20.20
  -1  31   1   53.09   20.80
  -1  31   1    9.60   13.90
   1  31  -1    7.90   13.20
   0 -31   1   17.00   19.10
   0 -31  -1   29.30   18.50
   0 -31  -1   19.80   23.80
   0 -31   1   30.90   25.90
   0  31   1   30.90   18.40
   0  31  -1   18.70   15.60
   0  31  -1   66.39   22.40
   0  31   1   22.50   16.40
  -1 -31  -1   29.40   25.40
   1 -31   1  101.99   34.60
   1 -31   1   60.49   20.50
  -1 -31  -1   75.39   23.70
   1  31   1   60.69   19.60
  -1  31  -1   61.79   18.10
  -1  31  -1   69.59   22.10
   1  31   1   55.59   22.20
   2 -31   1   20.90   25.60
  -2 -31  -1  -25.60   19.30
  -2 -31  -1   18.80   20.20
   2 -31   1   18.70   15.40
  -2  31  -1   -2.50   10.40
   2  31   1    6.90   18.90
  -2  31  -1  -20.60   18.00
   2  31   1   23.80   14.50
  -3 -31  -1   34.50   22.70
  -3 -31  -1   24.70   22.30
   3 -31   1   24.00   27.40
   3  31   1   12.30   15.10
   3  31   1   -1.20   19.50
  -3  31  -1   12.20   20.10
  -3  31  -1   14.30   12.00
  -4 -31  -1    1.50   20.10
   4 -31   1   66.79   36.10
   4  31   1   21.80   17.60
  -5 -31  -1    6.70   24.60
   5  31   1    1.90   15.20
  -6 -31  -1   16.10   21.30
   6  31   1  -10.20   14.20
  -7 -31  -1   62.89   32.00
   7  31   1  108.39   29.90
  -8 -31  -1    0.70   20.90
   8  31   1   13.80   18.30
  -9 -31  -1   16.50   25.50
   9  31   1  -12.30   17.40
 -10 -31  -1   34.40   29.30
  10  31   1   18.40   19.90
 -11 -31  -1   61.99   35.50
  11  31   1   50.59   26.60
 -11 -32   1    2.40   27.00
  11  32  -1   21.80   24.50
 -10 -32   1   37.20   29.20
  10  32  -1   14.10   18.20
  -9 -32   1  -11.90   22.90
   9  32  -1    6.90   16.70
  -8 -32   1   14.00   25.60
   8  32  -1    0.30   15.50
  -7 -32   1   16.60   24.00
   7  32  -1   12.60   17.80
  -6 -32   1    0.40   19.20
   6  32  -1    8.30   14.20
  -5 -32   1  -18.70   19.20
   5 -32  -1   44.10   32.30
   5  32  -1    4.30   15.40
   4 -32  -1  -35.00   27.20
  -4 -32   1   72.89   29.00
   4  32  -1   23.70   17.10
   4  32  -1  -13.60   21.80
   3 -32  -1   -2.70   24.00
  -3 -32   1   75.79   33.20
  -3 -32   1   24.50   35.00
  -3  32   1   50.69   20.20
   3  32  -1   90.09   30.90
   3  32  -1   39.00   19.20
   2 -32  -1   65.99   37.90
   2 -32  -1  101.19   23.30
  -2 -32   1   92.89   26.40
  -2 -32   1   84.29   31.90
   2  32  -1  132.39   29.90
  -2  32   1   81.49   25.50
  -2  32   1   95.89   19.70
   2  32  -1   52.69   20.50
   1 -32  -1   -9.50   18.90
  -1 -32   1  -11.10   21.40
  -1 -32   1   37.90   21.00
   1 -32  -1   22.60   24.80
   1  32  -1   13.90   12.90
  -1  32   1   25.40   14.20
   1  32  -1  -28.00   20.00
  -1  32   1    8.00   18.10
   0 -32   1  290.17   39.20
   0 -32  -1  211.78   37.20
   0 -32   1  197.68   46.00
   0 -32  -1  159.08   44.40
   0  32   1  146.89   35.20
   0  32   1  187.48   32.90
   0  32  -1  266.87   35.10
   0  32  -1  243.28   41.60
  -1 -32  -1  -38.30   16.20
   1 -32   1    3.10   27.10
   1 -32   1  -17.40   16.00
  -1 -32  -1    8.60   18.70
  -1  32  -1    9.50   11.50
   1  32   1   13.70   18.30
  -1  32  -1  -16.40   18.10
   1  32   1  -10.00   13.50
   2 -32   1   16.00   27.20
  -2 -32  -1   54.29   22.00
  -2 -32  -1   15.00   24.40
   2 -32   1   14.10   16.50
   2  32   1   28.60   17.50
  -2  32  -1   34.00   14.80
  -2  32  -1   10.40   17.80
  -3 -32  -1    1.40   20.70
   3 -32   1   18.50   28.10
   3 -32   1   -1.30   15.70
  -3  32  -1  -24.50   17.10
  -3  32  -1   -1.20   10.90
   3  32   1   -9.30   13.60
  -4 -32  -1  109.79   36.60
   4 -32   1  276.47   56.59
   4  32   1  184.08   35.10
  -5 -32  -1    2.10   22.20
   5  32   1   -0.50   14.70
  -6 -32  -1   16.50   23.50
   6  32   1   44.90   20.40
  -7 -32  -1   89.89   35.00
   7  32   1   54.79   23.50
  -8 -32  -1   50.79   30.40
   8  32   1    1.30   18.60
  -9 -32  -1  -14.70   20.00
   9  32   1   -5.70   15.90
 -10 -32  -1  -22.10   21.90
  10  32   1   15.00   21.80
  11  32   1   23.00   24.10
 -10 -33   1   27.00   29.20
  10  33  -1   28.60   23.10
  -9 -33   1   18.20   30.10
   9  33  -1   52.19   24.20
  -8 -33   1   23.40   30.70
   8  33  -1   31.00   21.50
  -7 -33   1   -8.10   25.20
   7  33  -1   11.40   16.30
  -6 -33   1   21.70   24.30
   6  33  -1    2.60   17.10
  -5 -33   1   11.10   19.60
   5 -33  -1   32.30   35.10
   5  33  -1    6.40   14.70
   4 -33  -1   40.00   33.50
  -4 -33   1  -27.00   18.70
   4  33  -1   23.70   17.20
   4  33  -1   19.10   25.80
  -3 -33   1    1.50   21.80
   3 -33  -1  -15.60   23.30
  -3  33   1   55.99   24.10
   3  33  -1   40.80   20.20
   3  33  -1   82.39   29.70
   2 -33  -1   40.20   19.80
  -2 -33   1   11.50   28.80
   2 -33  -1    5.60   28.30
  -2 -33   1   28.90   23.40
  -2  33   1   25.20   14.20
   2  33  -1    9.20   13.90
  -1 -33   1  124.69   39.30
   1 -33  -1  107.79   27.00
   1 -33  -1   89.99   37.20
  -1 -33   1   92.09   26.50
  -1  33   1   61.99   23.40
   1  33  -1   74.59   21.80
   1  33  -1   86.39   28.00
  -1  33   1   48.90   17.20
   0 -33   1   52.79   32.50
   0 -33   1   46.20   25.50
   0 -33  -1   17.70   24.50
   0 -33  -1   47.90   29.80
   0  33  -1   97.79   23.50
   0  33   1   75.19   24.90
   0  33   1   80.79   22.60
   0  33  -1  131.19   29.70
  -1 -33  -1   23.60   21.60
   1 -33   1   43.40   30.80
  -1 -33  -1   35.80   24.00
   1 -33   1   62.59   21.40
  -1  33  -1   38.40   22.70
  -1  33  -1   27.40   14.30
   1  33   1  -20.90   20.40
   1  33   1   24.60   16.90
  -2 -33  -1   55.59   30.30
  -2 -33  -1  -17.70   20.70
   2 -33   1   18.60   18.90
   2 -33   1   28.00   30.40
  -2  33  -1   -7.30   12.40
   2  33   1   37.10   23.20
  -2  33  -1  -14.90   18.70
   2  33   1  -14.40   14.70
  -3 -33  -1   40.20   29.50
   3 -33   1   92.29   21.60
   3 -33   1   50.99   35.60
   3  33   1   89.99   30.00
   3  33   1   88.69   25.20
  -3  33  -1   43.00   15.70
   4 -33   1   12.40   30.40
  -4 -33  -1    5.50   22.10
   4  33   1    0.50   16.60
  -5 -33  -1   12.70   22.10
   5  33   1   19.20   17.40
  -6 -33  -1   -5.10   22.00
   6  33   1   -2.70   15.70
  -7 -33  -1   34.90   29.60
   7  33   1   73.69   25.10
  -8 -33  -1   40.70   28.70
   8  33   1   86.19   27.90
  -9 -33  -1   24.00   27.40
   9  33   1   36.10   22.30
 -10 -33  -1   40.20   31.50
  10  33   1   -1.90   19.70
  10  34  -1    3.60   22.10
   9  34  -1    9.80   19.10
  -8 -34   1   60.79   36.00
   8  34  -1   72.29   28.80
  -7 -34   1   33.60   26.90
   7  34  -1   25.20   22.60
  -6 -34   1  103.89   36.50
   6  34  -1  114.19   29.40
   5 -34  -1   -4.60   33.00
  -5 -34   1  -10.10   22.20
   5  34  -1  -11.20   15.10
  -4 -34   1   36.60   25.50
   4 -34  -1   -8.90   31.20
   4  34  -1   12.50   18.60
   4  34  -1   16.80   27.20
   3 -34  -1  218.68   52.49
  -3 -34   1  244.48   49.70
   3  34  -1  163.38   33.50
  -3  34   1  119.09   25.00
   3  34  -1  183.58   41.60
  -2 -34   1   19.00   31.30
   2 -34  -1   -2.10   29.80
  -2 -34   1    4.70   24.20
  -2  34   1  -29.40   19.90
   2  34  -1   -2.30   14.50
   2  34  -1   56.29   25.90
  -2  34   1   21.20   14.00
   1 -34  -1  451.15   50.49
  -1 -34   1  206.48   54.39
   1 -34  -1  475.25   65.49
  -1 -34   1  293.67   50.69
   1  34  -1  328.37   45.80
  -1  34   1  429.66   44.90
   1  34  -1  217.58   49.20
  -1  34   1  343.77   50.19
   0 -34   1  669.03   67.29
   0 -34  -1  508.95   75.69
   0 -34  -1  665.43   68.59
   0 -34   1  559.14   78.69
   0  34   1  527.05   63.79
   0  34  -1  518.85   69.29
   0  34   1  533.25   68.79
   0  34  -1  522.55   62.89
   1 -34   1   23.20   33.30
  -1 -34  -1   12.10   25.70
   1 -34   1   29.00   21.30
  -1 -34  -1  -34.50   22.20
   1  34   1   29.40   17.20
  -1  34  -1   23.90   14.50
   1  34   1   35.70   22.30
  -1  34  -1    3.30   23.50
   2 -34   1   38.30   32.60
   2 -34   1   44.00   23.20
  -2 -34  -1   52.79   30.30
  -2  34  -1   66.59   25.20
   2  34   1   43.80   25.20
   2  34   1   21.40   17.70
  -2  34  -1   51.39   16.30
   3 -34   1   20.20   20.80
   3 -34   1   -1.70   32.40
  -3 -34  -1   11.30   25.90
   3  34   1   38.90   29.20
   3  34   1   35.90   20.30
  -3  34  -1  -10.40   12.10
  -4 -34  -1   96.19   33.40
   4 -34   1  128.29   45.40
   4  34   1   82.09   27.10
  -5 -34  -1   48.10   32.20
   5  34   1   43.90   21.60
  -6 -34  -1    5.70   23.60
   6  34   1   44.30   21.70
  -7 -34  -1   32.20   29.90
   7  34   1   45.00   23.70
  -8 -34  -1  -14.30   24.90
   8  34   1  -14.30   18.80
  -9 -34  -1   11.70   28.60
   9  34   1   -9.90   18.30
  10  34   1    8.40   22.40
  -9 -35   1   37.30   34.10
   9  35  -1   37.20   21.40
  -8 -35   1   27.70   30.80
   8  35  -1   -6.90   19.00
  -7 -35   1   65.89   36.30
  -6 -35   1   14.20   26.40
   6  35  -1  -14.20   17.20
   5 -35  -1   60.19   40.80
  -5 -35   1   63.29   35.30
   5  35  -1   35.40   21.80
  -4 -35   1   31.40   29.00
   4 -35  -1    8.10   33.30
   4  35  -1   47.00   29.30
   4  35  -1   12.70   18.50
  -3 -35   1   46.50   32.10
   3 -35  -1   15.40   35.50
  -3  35   1   82.59   19.00
   3  35  -1   -8.20   29.30
   3  35  -1   38.30   19.90
  -2 -35   1   18.30   27.40
   2 -35  -1   -4.60   20.60
   2 -35  -1   32.10   30.80
  -2  35   1  -24.90   24.10
  -2  35   1  -26.70   12.30
   2  35  -1   -6.20   27.40
   2  35  -1    2.00   15.50
   1 -35  -1  -15.50   23.60
   1 -35  -1  -26.00   23.90
  -1 -35   1    5.80   24.00
   1  35  -1  -20.60   13.70
  -1  35   1   39.40   24.20
  -1  35   1   -5.90   13.70
   1  35  -1   28.90   26.20
   0 -35  -1  100.89   28.30
   0 -35   1   74.39   39.30
   0 -35   1   62.29   25.50
   0 -35  -1   48.40   34.40
   0  35   1   75.89   28.20
   0  35  -1   65.99   22.50
   0  35   1   58.49   20.70
   0  35  -1  118.49   31.30
  -1 -35  -1   71.39   29.50
   1 -35   1  158.18   47.40
   1 -35   1   63.19   26.50
  -1 -35  -1   22.90   29.20
  -1  35  -1  -10.40   26.10
   1  35   1   40.70   27.00
   1  35   1   33.50   20.50
  -1  35  -1   83.39   22.70
   2 -35   1  -46.30   21.10
   2 -35   1    9.60   29.10
  -2 -35  -1   10.60   24.80
   2  35   1  -30.00   14.30
   2  35   1    2.60   25.10
  -2  35  -1  -17.30   12.20
   3 -35   1  259.47   59.29
  -3 -35  -1  178.68   47.60
  -3  35  -1  198.98   30.00
   3  35   1  170.18   36.70
   3  35   1  197.98   42.30
  -4 -35  -1  -24.50   20.80
   4 -35   1  -14.40   28.80
   4  35   1   -1.50   18.40
  -5 -35  -1  -37.10   19.90
   5  35   1  -19.70   15.50
  -6 -35  -1   55.59   33.10
   6  35   1    8.20   19.60
  -7 -35  -1   -9.90   24.00
   7  35   1   -9.50   18.90
  -8 -35  -1    6.70   27.40
   8  35   1   19.20   21.60
  -9 -35  -1   -7.20   28.50
   9  35   1   39.50   23.40
  -8 -36   1   53.19   37.00
   8  36  -1   -1.90   18.50
  -7 -36   1  -29.60   25.70
   7  36  -1  -11.10   17.90
  -6 -36   1   22.60   28.20
   6  36  -1  -10.70   18.10
  -5 -36   1  -18.90   20.60
   5 -36  -1  -22.80   37.90
   5  36  -1    7.80   18.00
  -4 -36   1   30.50   28.70
   4 -36  -1   29.00   39.80
   4  36  -1   84.79   30.80
   4  36  -1   -1.10   16.70
  -3 -36   1  -24.60   21.30
   3 -36  -1   11.90   35.70
   3  36  -1   -2.90   15.00
   3  36  -1  -39.80   29.50
   2 -36  -1   -6.60   33.30
  -2 -36   1    4.20   28.10
   2 -36  -1   36.10   25.50
  -2  36   1   30.50   15.60
   2  36  -1   26.20   17.70
   2  36  -1  -58.39   29.50
  -1 -36   1   -4.40   26.10
   1 -36  -1  -13.10   28.70
  -1 -36   1   40.40   29.70
   1 -36  -1   30.20   25.60
   1  36  -1    5.40   16.40
  -1  36   1  -54.29   25.70
  -1  36   1  -25.60   13.50
   1  36  -1  -39.80   27.00
   0 -36   1   78.19   27.20
   0 -36  -1   41.80   32.50
   0 -36  -1   48.60   25.70
   0 -36   1  -12.70   26.20
   0  36   1   23.80   16.60
   0  36  -1   12.30   15.90
   0  36   1  -21.90   27.70
   0  36  -1   -9.70   27.40
   1 -36   1   38.60   36.60
  -1 -36  -1   23.20   30.50
   1 -36   1   74.39   26.90
   1  36   1   40.80   31.20
  -1  36  -1   69.49   28.40
  -1  36  -1   -3.10   16.70
   1  36   1   -2.80   16.10
   2 -36   1   -8.50   27.10
  -2 -36  -1   49.90   31.70
   2 -36   1   15.70   24.80
   2  36   1  -11.50   27.10
  -2  36  -1   21.20   16.90
   2  36   1   34.90   18.40
   3 -36   1   24.00   35.30
  -3 -36  -1  -29.60   21.40
   3 -36   1   47.90   23.30
   3  36   1   22.90   19.40
  -4 -36  -1   21.00   28.40
   4 -36   1   -2.50   28.20
   4  36   1   -6.80   16.20
  -5 -36  -1   23.80   25.20
   5  36   1   -4.90   18.50
  -6 -36  -1   14.40   27.20
   6  36   1  -12.90   18.30
  -7 -36  -1   28.20   31.60
   7  36   1   22.10   21.40
  -8 -36  -1    9.20   27.80
   8  36   1   24.50   22.70
  -8 -37   1   19.90   31.30
   8  37  -1   36.40   22.30
  -7 -37   1   12.50   29.00
   7  37  -1   37.70   23.70
  -6 -37   1   36.30   33.40
   6  37  -1   -1.80   18.40
   5 -37  -1   90.69   46.70
  -5 -37   1    2.90   27.40
   5  37  -1   42.40   22.70
   4 -37  -1  149.99   54.99
  -4 -37   1  163.28   46.50
   4  37  -1  121.89   39.10
   4  37  -1  143.29   34.00
   3 -37  -1    4.90   33.10
  -3 -37   1   -7.40   26.90
   3  37  -1  148.59   36.70
  -3  37   1   34.70   15.80
   3  37  -1  -11.60   18.00
   2 -37  -1  169.68   48.90
   2 -37  -1   72.69   30.60
  -2 -37   1   34.50   31.60
  -2  37   1   97.89   23.80
   2  37  -1   34.30   20.30
   2  37  -1  128.89   40.70
  -1 -37   1   92.99   43.10
   1 -37  -1   98.39   34.60
   1 -37  -1  118.89   44.00
   1  37  -1  120.79   28.10
  -1  37   1  137.49   27.60
  -1  37   1  167.28   34.80
   1  37  -1   66.39   37.00
   0 -37  -1   22.80   28.60
   0 -37  -1   -4.80   27.30
   0 -37   1  -20.50   32.40
   0 -37   1   47.30   30.50
   0  37   1   34.70   29.40
   0  37   1   20.50   15.80
   0  37  -1    2.70   17.40
   0  37  -1   84.29   31.00
  -1 -37  -1   77.39   38.50
   1 -37   1   44.20   30.80
   1 -37   1  122.39   44.20
   1  37   1   71.19   23.00
   1  37   1   75.39   34.20
  -1  37  -1  113.89   25.30
  -2 -37  -1  -11.60   22.60
   2 -37   1  -62.19   24.80
   2 -37   1   27.70   35.40
   2  37   1  -14.00   14.40
  -2  37  -1  -11.70   14.60
   2  37   1   69.09   32.90
   3 -37   1   66.99   41.70
  -3 -37  -1   11.80   28.40
   3  37   1    5.10   18.90
   3  37   1  -34.50   29.60
   4 -37   1   -2.70   33.50
  -4 -37  -1   19.10   28.20
   4  37   1   19.60   19.30
  -5 -37  -1   10.80   25.50
   5  37   1  -13.30   16.20
  -6 -37  -1  -14.40   24.60
   6  37   1    1.60   18.50
  -7 -37  -1  -30.20   26.20
   7  37   1   21.50   22.30
   8  37   1   35.00   23.70
  -7 -38   1    4.00   33.30
   7  38  -1   -5.50   20.80
  -6 -38   1   16.10   32.50
   6  38  -1   43.50   24.40
  -5 -38   1   47.40   33.70
   5 -38  -1  -12.80   38.60
   5  38  -1   -3.20   20.40
  -4 -38   1  -21.70   25.30
   4 -38  -1   -3.50   36.20
   4  38  -1  -15.90   16.00
   4  38  -1   41.50   34.10
   3 -38  -1   36.50   36.80
  -3 -38   1  -20.90   22.40
   3  38  -1   22.40   18.30
   3  38  -1  -76.69   32.60
   2 -38  -1   21.40   36.30
  -2 -38   1   39.20   33.90
   2  38  -1   -7.60   16.70
  -2  38   1   20.80   17.80
   2  38  -1   15.00   36.30
   1 -38  -1  -34.60   30.20
  -1 -38   1   -9.30   28.50
   1 -38  -1  -13.60   29.60
   1  38  -1   24.30   18.80
   1  38  -1   -5.10   33.30
  -1  38   1   35.20   30.50
  -1  38   1   11.10   16.50
   0 -38  -1   22.80   38.20
   0 -38   1   55.99   33.70
   0 -38  -1  -14.50   27.60
   0 -38   1   28.70   34.10
   0  38   1   33.50   32.70
   0  38  -1   18.70   16.80
   0  38   1   23.30   16.40
   0  38  -1   -5.80   30.10
  -1 -38  -1  -10.60   23.70
   1 -38   1  -13.40   28.90
   1 -38   1  -49.50   27.30
  -1  38  -1  -14.80   15.10
   1  38   1  -16.20   31.50
   1  38   1   30.90   17.30
  -2 -38  -1   49.80   31.90
   2 -38   1  -11.20   31.20
   2 -38   1  -52.29   27.60
   2  38   1   -5.50   15.10
  -2  38  -1   22.80   17.10
   3 -38   1   39.40   38.90
  -3 -38  -1   48.40   33.90
   3 -38   1   52.69   25.10
   3  38   1   33.20   21.60
  -4 -38  -1   45.10   32.50
   4 -38   1   -6.30   34.50
   4  38   1   -8.40   17.40
  -5 -38  -1   22.40   33.70
   5  38   1   14.80   18.50
  -6 -38  -1   13.10   28.70
   6  38   1   26.60   21.80
  -7 -38  -1  -40.70   27.00
   7  38   1  -17.00   19.30
  -6 -39   1   39.00   34.20
   6  39  -1    7.30   21.60
   5 -39  -1  -42.00   39.70
  -5 -39   1   -2.80   27.60
   5  39  -1   13.90   18.90
  -4 -39   1  -21.20   22.70
   4 -39  -1    8.20   37.10
   4  39  -1   14.30   33.90
   4  39  -1   10.80   16.90
   3 -39  -1    5.30   36.90
  -3 -39   1   -9.20   26.90
   3  39  -1   43.80   39.70
   3  39  -1   14.10   19.00
  -2 -39   1  -11.60   29.70
   2 -39  -1    0.10   35.00
   2  39  -1  -72.19   37.90
  -2  39   1   62.99   19.80
   2  39  -1   27.50   18.40
   1 -39  -1   27.70   38.40
  -1 -39   1  -18.70   32.90
   1 -39  -1   76.39   34.00
   1  39  -1   49.50   20.40
   1  39  -1   -9.20   35.90
  -1  39   1   -0.40   18.10
   0 -39  -1  -17.20   30.60
   0 -39   1  -31.30   34.00
   0  39  -1  -23.80   17.50
   0  39   1  -45.00   30.60
   0  39   1   10.50   18.30
   1 -39   1    0.70   36.80
  -1 -39  -1  -37.20   31.30
   1 -39   1  100.49   35.30
   1  39   1  -20.50   16.50
  -1  39  -1   -3.90   17.80
   2 -39   1   14.30   39.60
  -2 -39  -1   19.60   33.50
   2 -39   1   71.69   31.70
   2  39   1   27.70   36.20
   2  39   1    2.90   16.50
  -2  39  -1   13.80   18.00
   3 -39   1   10.40   39.30
  -3 -39  -1   10.10   30.20
   3  39   1   72.39   23.60
  -4 -39  -1   13.40   28.90
   4 -39   1   41.70   40.20
   4  39   1    1.50   18.80
  -5 -39  -1   23.70   28.80
   5  39   1   50.89   25.80
  -6 -39  -1   22.20   34.40
   6  39   1   -4.60   21.10
   5  40  -1  -10.40   19.20
   4 -40  -1   65.29   49.50
  -4 -40   1    5.40   28.80
   4  40  -1   16.20   20.00
  -3 -40   1    9.10   32.30
   3 -40  -1  -58.09   36.30
   3  40  -1  -56.09   40.60
   3  40  -1   52.89   22.00
  -2 -40   1   10.70   32.00
   2 -40  -1   18.90   38.80
  -2  40   1    2.40   19.10
   2  40  -1  -18.20   18.50
   2  40  -1  -19.20   40.10
   1 -40  -1   63.49   38.40
  -1 -40   1   63.49   41.40
   1 -40  -1   27.90   39.80
   1  40  -1   60.09   24.10
   1  40  -1   77.39   40.80
  -1  40   1   33.00   21.20
   0 -40   1   47.40   36.10
   0 -40  -1    2.40   33.50
   0  40  -1   -1.50   20.00
   0  40   1   -4.00   17.30
   0  40   1   26.40   33.80
   1 -40   1   49.80   36.30
   1 -40   1   47.00   39.20
  -1 -40  -1   19.30   33.40
  -1  40  -1   60.69   23.40
   1  40   1   28.60   20.60
   1  40   1   35.80   38.10
   2 -40   1   78.89   35.10
  -2 -40  -1   -3.80   33.20
   2 -40   1   34.90   40.20
   2  40   1   11.00   19.70
  -2  40  -1   12.00   18.80
   2  40   1  -42.40   40.80
  -3 -40  -1   -7.20   23.50
   3 -40   1   38.70   45.40
   3  40   1   49.00   21.20
  -4 -40  -1  -40.70   26.00
   4 -40   1    7.90   34.10
   4  40   1   40.20   20.40
   5  40   1  -34.90   17.50
  -3 -41   1   28.10   33.50
   3 -41  -1   21.80   44.20
   3  41  -1   31.90   24.10
  -2 -41   1   21.90   34.30
   2 -41  -1  -73.69   33.20
  -2  41   1   13.20   19.60
   2  41  -1   36.00   20.60
  -1 -41   1  -32.30   35.30
   1 -41  -1   56.99   41.20
  -1  41   1    9.30   20.20
   1  41  -1   12.10   20.10
   0 -41  -1   -5.30   39.40
   0 -41   1   13.50   33.00
   0  41  -1   32.50   21.70
   0  41   1   28.70   20.80
  -1 -41  -1   30.10   33.20
   1 -41   1    5.80   38.00
   1  41   1   -3.60   18.20
   1  41   1   22.60   51.69
  -1  41  -1  -27.90   19.90
  -2 -41  -1   39.00   40.40
   2 -41   1   39.90   41.90
   2  41   1   32.00   21.20
  -2  41  -1   40.40   20.80
  -3 -41  -1   39.00   35.80
   3  41   1   -5.60   19.90
 -17   0   2  -19.70   25.60
  17   0  -2  -39.20   17.90
 -16   0   2    7.10   24.10
 -16   0   2    0.60   32.40
  16   0  -2   12.60   19.30
 -15   0   2  -23.30   17.60
  15   0  -2    6.20   14.70
 -15   0   2   10.30   24.40
 -14   0   2  -11.40   14.50
 -14   0   2   57.59   21.00
  14   0  -2   10.80   14.50
 -13   0   2  191.48   35.00
 -13   0   2  219.88   39.60
  13   0  -2  167.28   32.00
  12   0  -2   11.50   13.70
 -12   0   2   18.50   16.10
 -12   0   2   35.90   16.60
 -11   0   2   12.90   13.40
 -11   0   2   37.50   16.40
  11   0  -2   29.70   13.40
  10   0  -2  300.97   34.40
 -10   0   2  259.07   34.50
 -10   0   2  275.87   38.00
   9   0  -2  435.86   47.60
  -9   0   2  472.65   48.70
  -9   0   2  432.46   50.99
  -8   0   2   85.09   18.80
   8   0  -2   80.49   15.90
  -8   0   2   79.19   16.20
  -7   0   2  116.59   17.80
   7   0  -2  142.49   18.50
  -7   0   2  133.39   20.20
  -6   0   2  403.36   39.90
  -6   0   2  357.16   37.20
   6   0  -2  347.27   37.00
  -5   0   2 2130.19  188.08
  -5   0   2 2048.90  189.58
   5   0  -2 2131.29  188.08
  -4   0   2  762.92   68.49
   4   0  -2  717.43   66.69
  -4   0   2  696.33   66.69
  -3   0   2  495.55   45.80
   3   0  -2  490.45   45.90
   3   0  -2  484.05   46.90
  -3   0   2  502.95   47.30
  -2   0   2   42.70    6.80
   2   0  -2   38.10    6.50
   2   0  -2   45.50    7.90
  -2   0   2   35.10    7.10
  -1   0   2  603.84   50.29
   1   0  -2  585.34   50.49
   1   0  -2  563.24   50.19
  -1   0   2  460.25   50.09
   1   0   2  107.39   10.70
  -1   0  -2   95.79   10.60
   2   0   2 3302.07  291.07
   3   0   2  201.58   21.40
  -3   0  -2  203.38   21.20
  -4   0  -2   29.30    7.30
   4   0   2   27.80    7.70
  -5   0  -2    3.20    4.50
   5   0   2   10.40    6.00
   6   0   2   85.49   14.80
  -6   0  -2   59.79   12.70
  -7   0  -2  305.17   35.00
   7   0   2  346.37   35.80
   8   0   2  425.56   44.70
  -8   0  -2  410.66   44.10
  -9   0  -2  143.79   22.30
   9   0   2  142.69   22.20
  10   0   2   -8.40    8.50
 -10   0  -2   15.10   12.40
 -10   0  -2   15.20   10.00
 -11   0  -2    1.60   12.10
 -11   0  -2   22.10   14.30
  11   0   2   42.70   15.50
  12   0   2   23.00   15.30
 -12   0  -2    0.60   14.30
 -12   0  -2    7.00   15.80
 -13   0  -2   12.10   17.00
  13   0   2   18.80   17.90
 -13   0  -2   11.80   18.40
 -14   0  -2   -6.40   20.40
 -14   0  -2   19.30   18.30
  14   0   2   27.60   18.30
 -15   0  -2  -15.20   20.60
  15   0   2  -18.00   16.00
 -15   0  -2   11.30   27.50
  16   0   2   99.99   27.20
 -16   0  -2   58.49   30.60
 -17   0  -2   17.30   30.20
  17   0   2   16.30   21.40
 -17  -1   2   40.70   28.50
  17  -1  -2   31.40   24.10
 -17   1   2   49.80   32.50
  17   1  -2   21.20   22.80
  16  -1  -2   -9.60   17.20
 -16  -1   2   37.80   26.60
 -16   1   2   57.19   31.80
 -16   1   2  -29.40   20.10
  16   1  -2   16.10   21.50
  15  -1  -2  -14.70   15.00
 -15  -1   2    1.30   19.50
 -15  -1   2   53.79   26.10
 -15   1   2   31.90   26.10
 -15   1   2  -10.10   19.50
  15   1  -2   -6.70   15.80
  14  -1  -2    6.30   14.90
 -14  -1   2   66.19   25.30
 -14  -1   2   15.90   21.20
 -14   1   2   43.70   21.40
  14   1  -2   37.00   18.70
 -14   1   2    6.30   16.70
 -13  -1   2   85.49   25.30
  13  -1  -2   86.59   21.90
 -13  -1   2   97.99   25.60
 -13   1   2   57.09   23.20
 -13   1   2   97.39   24.50
  13   1  -2   84.39   22.20
 -12  -1   2   59.29   21.50
 -12  -1   2   43.30   17.60
  12   1  -2   67.79   18.50
 -12   1   2   51.49   21.20
  11  -1  -2    3.10    8.70
 -11  -1   2   23.50   13.20
 -11  -1   2    0.30   13.60
 -11   1   2    8.70   13.20
 -11   1   2    3.50   11.80
  11   1  -2   32.40   12.80
 -10  -1   2   17.10   11.80
 -10  -1   2   28.90   15.40
  10  -1  -2   12.40    9.80
  10   1  -2   31.40   13.40
 -10   1   2    3.10    9.90
 -10   1   2   20.80   14.70
  -9  -1   2 1344.07  126.09
   9  -1  -2 1434.46  125.19
  -9  -1   2 1235.18  127.79
   9   1  -2 1183.38  124.69
  -9   1   2 1472.05  125.99
  -9   1   2 1387.76  129.09
  -8  -1   2   95.89   19.20
   8  -1  -2   78.29   14.60
  -8  -1   2  106.29   17.50
  -8   1   2   75.29   15.50
   8   1  -2   99.49   17.70
  -8   1   2   48.20   15.60
  -7  -1   2  192.08   21.60
  -7  -1   2  189.38   23.50
   7  -1  -2  133.79   19.50
  -7   1   2  143.49   19.50
  -7   1   2  126.89   22.00
   7   1  -2  178.78   21.60
  -6  -1   2  244.38   25.20
  -6  -1   2  194.68   22.40
   6  -1  -2  162.38   21.30
   6   1  -2  197.28   22.50
  -6   1   2  167.98   21.20
  -6   1   2  174.28   24.00
  -5  -1   2  168.38   21.80
  -5  -1   2  167.38   20.00
   5   1  -2  184.58   20.60
  -4  -1   2  811.02   76.59
  -4  -1   2  822.62   75.59
   4  -1  -2  860.21   75.09
   4   1  -2  762.12   76.19
   4   1  -2  783.42   75.49
  -4   1   2  885.51   75.19
  -4   1   2  824.02   76.89
   3  -1  -2   44.00    7.80
   3  -1  -2   46.30    9.40
  -3  -1   2   46.60    9.30
  -3  -1   2   52.49    8.80
  -3   1   2   45.90    9.70
   3   1  -2   42.80    8.30
  -3   1   2   46.30    7.40
   3   1  -2   45.70    9.30
   2  -1  -2  835.02   78.29
   2  -1  -2  848.12   77.39
  -2  -1   2  878.61   78.39
  -2  -1   2  822.32   77.59
   2   1  -2  942.41   78.59
  -2   1   2  883.21   78.49
   2   1  -2  886.01   77.79
  -2   1   2  817.82   77.19
   1  -1  -2   25.70    3.70
  -1  -1   2   26.80    5.30
   1  -1  -2   20.10    4.70
  -1  -1   2   23.80    4.50
  -1   1   2   24.20    4.60
  -1   1   2   24.80    3.40
   1   1  -2   25.10    5.20
   1   1  -2   25.70    4.30
  -1   1   2   24.80    4.70
   0   1   2 2426.96  213.38
  -1  -1  -2  766.12   64.59
   1  -1   2  710.43   65.29
  -1   1  -2  707.53   65.19
   1   1   2  707.63   64.59
  -2  -1  -2  792.22   73.59
   2  -1   2  805.12   73.19
   2   1   2  837.22   73.69
   3  -1   2  164.38   18.20
  -3   1  -2  173.88   18.10
   4  -1   2  345.87   32.30
  -4  -1  -2  294.07   32.00
  -4   1  -2  352.86   32.10
   4   1   2  292.57   32.40
   5  -1   2  327.27   30.40
  -5   1  -2  314.57   30.10
   5   1   2  230.28   29.90
   6  -1   2  112.19   15.70
  -6  -1  -2   89.39   16.10
   6   1   2   91.29   15.70
  -6   1  -2  126.69   15.60
   7  -1   2 1504.85  137.09
  -7  -1  -2 1564.14  137.99
   7   1   2 1560.64  138.09
  -7   1  -2 1372.86  136.49
   8  -1   2  253.27   33.00
  -8  -1  -2  332.57   35.10
  -8   1  -2  281.17   33.50
   8   1   2  334.97   35.10
  -9  -1  -2  225.78   27.90
  -9  -1  -2  176.08   25.00
   9  -1   2  121.49   22.00
   9   1   2  194.38   25.20
  -9   1  -2  137.69   22.40
 -10  -1  -2   36.40   14.20
  10  -1   2   65.69   15.40
 -10  -1  -2   47.80   17.40
 -10   1  -2   34.60   13.30
  10   1   2   60.49   15.60
  11  -1   2   29.80   14.40
 -11  -1  -2   41.40   18.50
 -11  -1  -2   12.80   13.70
  11   1   2   35.60   16.10
 -11   1  -2   37.60   17.60
 -11   1  -2   49.40   15.70
  12  -1   2  145.19   27.20
 -12  -1  -2  120.29   27.50
 -12  -1  -2  105.19   26.90
  12   1   2   92.59   25.10
 -12   1  -2  171.38   33.40
 -12   1  -2  168.48   30.30
  13  -1   2   61.59   20.30
 -13  -1  -2  144.49   29.20
 -13  -1  -2   81.59   27.50
  13   1   2  110.99   26.00
 -13   1  -2   46.00   22.00
 -13   1  -2   82.89   25.20
  14  -1   2    4.70   15.50
 -14  -1  -2   16.70   19.10
 -14  -1  -2   81.69   27.00
 -14   1  -2  -21.50   21.70
  14   1   2   32.80   18.20
 -14   1  -2  -13.90   17.00
  15  -1   2   15.90   16.70
 -15  -1  -2   22.60   28.10
 -15  -1  -2   37.00   22.70
 -15   1  -2   30.90   24.30
 -15   1  -2   14.40   26.60
  15   1   2   -2.50   16.10
 -16  -1  -2   86.69   34.00
  16  -1   2   59.79   25.40
 -16   1  -2   76.09   31.00
  16   1   2   56.49   25.70
  17  -1   2   42.20   24.10
 -17  -1  -2   27.50   30.50
 -17   1  -2   -5.30   28.20
  17   1   2   -1.20   20.60
 -17  -2   2   29.30   28.60
  17  -2  -2  -29.00   17.70
  17   2  -2   46.70   22.70
 -17   2   2   15.20   28.50
  16  -2  -2   33.30   17.90
 -16  -2   2   37.40   25.50
  16   2  -2   -8.10   18.60
 -16   2   2   37.50   30.30
 -15  -2   2   53.89   26.00
 -15  -2   2    9.70   20.60
  15  -2  -2   34.10   17.40
 -15   2   2  -38.80   22.30
  15   2  -2   18.20   16.40
 -15   2   2   -6.20   19.40
 -14  -2   2   14.50   19.30
  14  -2  -2    8.20   13.90
 -14  -2   2  -12.60   19.30
  14   2  -2   -2.70   14.30
 -14   2   2    8.90   19.00
 -14   2   2   21.60   19.80
 -13  -2   2   -9.80   16.90
 -13  -2   2  -11.10   16.60
  13  -2  -2   -2.40   12.40
 -13   2   2   44.30   18.10
  13   2  -2    4.00   12.30
 -13   2   2   32.50   19.80
 -12  -2   2   70.79   21.40
 -12  -2   2   58.39   20.90
  12  -2  -2   85.59   20.80
  12   2  -2   80.69   20.10
 -12   2   2   94.09   19.80
 -12   2   2   86.49   26.20
 -11  -2   2   82.39   21.20
 -11  -2   2   71.69   21.80
  11  -2  -2   43.30   14.80
 -11   2   2   76.49   17.00
 -11   2   2   82.99   22.30
  11   2  -2   72.89   18.80
  10  -2  -2  353.96   38.20
 -10  -2   2  317.27   41.50
 -10  -2   2  336.07   39.80
  10   2  -2  302.87   38.70
 -10   2   2  308.77   37.60
 -10   2   2  348.67   43.30
  -9  -2   2   69.39   18.20
  -9  -2   2   52.99   15.30
   9  -2  -2   22.40   10.50
  -9   2   2   24.50   11.20
  -9   2   2   26.60   15.20
   9   2  -2   46.30   13.60
   8  -2  -2   25.40    9.00
  -8  -2   2   15.10    9.20
  -8  -2   2   15.00   10.50
   8   2  -2    7.70    8.30
  -8   2   2   16.50   10.50
  -8   2   2   25.10    9.40
   7  -2  -2  103.39   15.10
  -7  -2   2  146.39   18.00
  -7   2   2   95.19   19.10
  -7   2   2   86.79   14.80
  -6  -2   2   59.99   13.50
  -6  -2   2   48.20   11.60
  -6   2   2  102.49   16.10
   6   2  -2   88.99   13.50
   5  -2  -2  649.43   62.29
  -5  -2   2  700.83   64.79
  -5  -2   2  731.83   64.09
   5   2  -2  723.33   64.79
  -5   2   2  627.54   62.19
   5   2  -2  701.73   63.89
  -5   2   2  588.34   64.59
   4  -2  -2   33.70    6.90
  -4  -2   2   27.80    8.10
  -4  -2   2   18.40    6.70
   4   2  -2   32.30    8.20
   4   2  -2   29.30    7.90
  -4   2   2   31.10    6.40
  -4   2   2   41.90   10.00
   3  -2  -2  103.89   10.40
  -3  -2   2   84.59   12.10
  -3  -2   2   55.79   10.50
   3   2  -2   72.29   11.00
  -3   2   2   90.19   12.50
   3   2  -2   66.19   11.30
  -3   2   2   80.89    9.70
  -2  -2   2   38.90    7.60
  -2  -2   2   46.40    7.40
   2  -2  -2   37.40    7.60
   2  -2  -2   30.00    5.60
   2   2  -2   38.20    7.40
  -2   2   2   33.60    7.20
  -2   2   2   37.70    6.00
   2   2  -2   40.70    7.20
   1  -2  -2    2.10    2.30
  -1  -2   2    6.50    2.10
  -1  -2   2    5.00    2.50
  -1  -2   2    2.70    2.50
   1  -2  -2    1.30    2.20
  -1   2   2    2.80    2.30
  -1   2   2   -2.60    1.60
   1   2  -2    4.40    3.20
   1   2  -2    4.90    2.40
   1   2  -2    6.60    2.40
   0  -2  -2  666.33   57.69
   0  -2   2  606.14   58.39
   0  -2   2  638.04   57.79
   0  -2  -2  688.83   57.29
   0   2  -2  660.03   58.59
   0   2   2  579.84   57.29
   0   2  -2  636.44   57.29
   1  -2   2  573.34   53.69
  -1  -2  -2  581.94   52.49
   1   2   2  585.74   53.69
   1   2   2  607.44   52.39
  -1   2  -2  585.74   53.59
  -2  -2  -2   43.60    8.10
   2   2   2   55.79    8.40
  -3  -2  -2   -1.60    4.10
   3  -2   2    1.70    3.80
   3   2   2    5.10    5.10
  -4  -2  -2 1409.86  127.49
   4  -2   2 1431.16  126.49
  -4  -2  -2 1344.67  127.29
  -4   2  -2 1429.16  126.39
   4   2   2 1426.26  127.79
   5  -2   2  137.99   17.00
  -5  -2  -2  127.39   17.30
   5   2   2  142.59   18.30
  -5   2  -2  146.39   16.80
  -6  -2  -2   69.29   13.60
   6  -2   2   89.09   13.50
  -6   2  -2   79.49   13.00
   6   2   2   68.09   13.80
  -7  -2  -2    1.10    7.00
   7  -2   2   17.00    8.10
  -7   2  -2    0.00    6.30
   7   2   2    8.10    7.80
   8  -2   2   54.09   12.60
  -8  -2  -2   46.20   13.10
   8   2   2   70.59   15.20
  -8   2  -2   35.40   10.80
  -9  -2  -2   92.39   20.20
  -9  -2  -2   95.19   19.70
   9  -2   2  114.09   19.30
   9   2   2   70.89   16.80
  -9   2  -2  115.39   17.70
 -10  -2  -2   14.40   12.50
  10  -2   2   22.00   11.40
 -10  -2  -2   18.40   10.90
  10   2   2   -2.10   10.20
 -10   2  -2   24.00   10.80
 -11  -2  -2   22.70   13.90
  11  -2   2   22.20   12.70
 -11  -2  -2   12.80   13.10
  11   2   2   20.50   13.30
 -11   2  -2   38.10   17.80
 -11   2  -2   22.10   14.10
  12  -2   2   80.29   20.70
 -12  -2  -2   97.39   25.30
 -12  -2  -2   82.39   23.80
  12   2   2   79.29   22.70
 -12   2  -2   68.19   20.30
 -12   2  -2   97.19   26.70
 -13  -2  -2    3.60   19.30
  13  -2   2   13.60   14.60
 -13  -2  -2  -21.10   16.30
 -13   2  -2    3.10   16.00
  13   2   2    7.60   15.10
 -13   2  -2   -2.10   17.40
 -14  -2  -2   38.50   21.90
 -14  -2  -2   52.69   25.80
  14  -2   2   28.50   18.70
 -14   2  -2   68.99   25.50
 -14   2  -2   34.10   23.30
  14   2   2   28.10   19.40
 -15  -2  -2   20.80   21.30
  15  -2   2    3.20   16.20
  15   2   2   27.20   18.80
 -15   2  -2    7.20   21.80
  16  -2   2  -16.00   19.80
 -16  -2  -2   19.30   28.20
 -16   2  -2  -22.20   22.20
  16   2   2    6.60   19.80
 -17  -2  -2  -39.10   29.10
  17  -2   2    0.10   20.20
 -17   2  -2   13.10   29.10
 -17  -3   2   34.40   27.50
  17  -3  -2   27.10   22.00
 -17   3   2   44.90   29.20
 -17   3   2   54.89   38.90
  17   3  -2  -10.50   22.50
 -16  -3   2    1.40   22.70
  16  -3  -2  -32.80   14.80
 -16   3   2   23.40   29.50
 -16   3   2    5.80   22.00
  16   3  -2   32.00   20.80
 -15  -3   2  -19.00   17.70
  15  -3  -2  -12.30   14.30
  15   3  -2   11.50   16.50
 -15   3   2  -30.20   18.30
 -15   3   2   40.00   24.80
  14  -3  -2   10.90   14.60
 -14  -3   2   -2.70   17.50
 -14  -3   2   45.20   21.00
 -14   3   2    2.80   19.00
 -14   3   2   46.10   24.50
  14   3  -2    8.30   16.10
 -13  -3   2   72.29   23.60
 -13  -3   2  129.39   27.60
  13  -3  -2   49.20   17.50
 -13   3   2   31.50   20.70
  13   3  -2   96.39   24.00
 -13   3   2   81.79   21.20
 -12  -3   2   23.80   16.10
 -12  -3   2   51.59   19.30
  12  -3  -2   -3.80   10.30
 -12   3   2    0.90   11.70
  12   3  -2   19.00   15.00
 -12   3   2    6.90   15.40
 -11  -3   2   43.00   16.20
  11  -3  -2   19.30   12.10
 -11  -3   2    1.00   12.50
  11   3  -2   -3.40   10.20
 -11   3   2   11.20   13.90
 -11   3   2   40.60   13.30
 -10  -3   2   13.80   12.50
  10  -3  -2   12.30    9.40
 -10  -3   2    8.30   11.20
 -10   3   2   -7.20    8.80
  10   3  -2   14.40   11.40
 -10   3   2   -2.60   11.20
  -9  -3   2  566.64   59.39
  -9  -3   2  565.84   60.69
   9  -3  -2  597.14   56.89
  -9   3   2  578.34   57.29
   9   3  -2  491.45   58.39
  -9   3   2  575.14   62.39
   8  -3  -2   29.90    9.20
  -8  -3   2   28.00   11.70
  -8  -3   2   17.00    9.60
  -8   3   2   28.70   13.50
  -8   3   2   43.10   10.60
   8   3  -2   24.40   10.20
   7  -3  -2  141.19   16.20
  -7  -3   2  120.89   19.10
  -7  -3   2   97.79   18.30
   7   3  -2   90.79   17.60
  -7   3   2  108.49   15.20
  -7   3   2  105.29   20.40
  -6  -3   2  103.19   16.60
   6  -3  -2  117.69   14.40
  -6  -3   2   84.49   15.20
  -6   3   2  108.49   18.00
   6   3  -2  105.59   15.80
  -6   3   2   94.79   14.10
  -5  -3   2 1874.41  159.48
  -5  -3   2 1770.12  158.78
   5  -3  -2 1677.53  156.58
  -5   3   2 1660.73  159.98
  -5   3   2 1721.33  156.68
   5   3  -2 1851.81  159.08
   5   3  -2 1749.43  158.58
  -4  -3   2 2521.05  208.08
  -4  -3   2 2334.77  207.48
   4  -3  -2 2071.69  205.38
   4   3  -2 2381.86  207.58
  -4   3   2 2256.87  208.58
   4   3  -2 2556.54  207.78
  -4   3   2 2175.78  205.48
  -3  -3   2  483.25   48.60
   3  -3  -2  532.65   47.30
  -3  -3   2  530.55   49.20
  -3   3   2  546.65   50.09
   3   3  -2  488.15   48.80
   3   3  -2  542.65   49.00
  -3   3   2  497.25   47.00
  -2  -3   2   50.69    8.40
  -2  -3   2   39.20    8.10
  -2  -3   2   50.99    8.10
   2   3  -2   37.30    8.10
   2   3  -2   35.90    7.30
  -2   3   2   62.59    9.80
  -2   3   2   33.60    6.00
  -2   3   2   45.80    7.60
  -1  -3   2  153.28   14.20
  -1  -3   2  143.39   14.60
   1  -3  -2  125.99   14.50
   1  -3  -2  129.59   14.60
  -1  -3   2  155.58   16.00
   1   3  -2  147.29   14.70
  -1   3   2  135.39   14.60
  -1   3   2  117.29   14.00
   1   3  -2  158.98   16.20
   1   3  -2  148.09   14.50
   0  -3   2  266.77   24.10
   0  -3  -2  231.18   23.30
   0  -3  -2  257.77   24.50
   0  -3   2  259.97   24.90
   0  -3   2  279.67   24.10
   0   3   2  227.88   23.30
   0   3  -2  274.47   24.20
   0   3  -2  267.87   25.10
   0   3   2  210.68   23.90
   0   3  -2  264.77   24.00
  -1  -3  -2  548.25   49.10
   1  -3   2  537.65   49.30
  -1  -3  -2  539.35   49.50
  -1   3  -2  522.35   49.10
   1   3   2  527.85   49.10
   1   3   2  514.65   49.30
  -2  -3  -2 1385.56  125.79
  -2  -3  -2 1396.66  126.09
   2   3   2 1428.06  125.99
   3  -3   2  149.88   17.70
  -3  -3  -2  177.88   19.50
   3   3   2  202.28   20.30
   4  -3   2  194.18   21.00
  -4  -3  -2  212.78   22.90
  -5  -3  -2  113.69   15.40
   5  -3   2   95.39   13.70
   5   3   2  122.19   16.30
  -5   3  -2   92.19   13.20
   6  -3   2  183.68   20.20
  -6  -3  -2  136.29   20.50
  -6   3  -2  182.98   19.90
   6   3   2  150.08   21.20
  -7  -3  -2   79.99   15.70
   7   3   2   83.09   16.10
   8  -3   2    5.60    7.30
  -8  -3  -2    0.70    7.30
  -8  -3  -2   11.10    8.80
   8   3   2    6.80    8.60
  -8   3  -2   10.10    8.30
  -9  -3  -2   13.70    9.90
   9  -3   2    3.20    8.20
  -9  -3  -2    0.10    8.00
  -9   3  -2   17.00    9.40
   9   3   2   -8.50    7.80
  10  -3   2  128.29   19.20
 -10  -3  -2   33.70   15.00
 -10  -3  -2   49.20   15.90
 -10   3  -2   93.59   17.00
  10   3   2   71.59   18.10
 -11  -3  -2   50.69   18.40
 -11  -3  -2   52.19   18.90
  11  -3   2   27.80   13.60
 -11   3  -2   45.70   15.30
  11   3   2   61.39   18.60
  12  -3   2   67.59   18.60
 -12  -3  -2  119.39   27.10
 -12  -3  -2   57.69   21.80
 -12   3  -2   59.69   23.50
 -12   3  -2   53.29   17.40
  12   3   2   57.39   21.00
  13  -3   2   -6.20   12.60
 -13  -3  -2   10.90   18.40
 -13  -3  -2   11.90   15.10
  13   3   2  -10.70   14.30
 -13   3  -2  -34.20   15.60
 -13   3  -2   23.50   16.90
 -14  -3  -2   32.10   22.10
  14  -3   2   32.40   16.70
 -14  -3  -2    2.30   24.90
  14   3   2   47.80   21.50
 -14   3  -2   16.50   17.00
 -15  -3  -2   27.20   22.60
 -15   3  -2   -9.50   18.00
  15   3   2   22.00   21.00
  16  -3   2   41.90   23.40
 -16  -3  -2   50.29   27.70
  16   3   2   15.60   25.30
 -16   3  -2  103.79   34.60
 -17  -3  -2   13.40   24.70
  17  -3   2  -22.00   21.50
  17   3   2   32.00   23.80
 -17   3  -2   26.80   29.30
  17  -4  -2   35.60   23.20
 -17  -4   2   25.10   28.20
  17   4  -2    3.60   21.90
 -17   4   2   46.70   38.40
 -17   4   2   60.49   36.10
  16  -4  -2   31.00   20.30
 -16   4   2   22.70   24.70
 -16   4   2   15.90   28.20
  16   4  -2  -10.00   17.90
 -15  -4   2   -5.10   18.60
  15  -4  -2   37.80   17.00
 -15   4   2   23.70   22.40
 -15   4   2   44.00   24.10
  14  -4  -2   18.70   13.90
 -14  -4   2    4.70   16.80
 -14  -4   2   17.80   23.40
 -14   4   2   21.10   18.70
  14   4  -2   -5.90   13.50
 -14   4   2  -17.50   17.40
 -13  -4   2   92.49   26.00
  13  -4  -2   53.89   17.30
 -13  -4   2    9.70   21.10
 -13   4   2   13.30   16.00
 -13   4   2   19.90   20.80
  13   4  -2   66.69   20.70
  12  -4  -2  108.19   21.20
 -12  -4   2  178.48   30.80
 -12  -4   2   85.99   25.90
 -12   4   2  110.49   21.40
  12   4  -2   98.09   23.40
 -12   4   2   85.39   26.10
 -11  -4   2   75.19   19.80
  11  -4  -2   65.99   15.10
 -11  -4   2   83.09   20.80
 -11   4   2   33.20   17.60
 -11   4   2   43.30   14.10
  11   4  -2   81.09   20.10
 -10  -4   2   60.29   17.00
 -10  -4   2   66.79   18.00
  10  -4  -2   67.19   14.40
 -10   4   2   44.40   13.10
  10   4  -2   58.79   17.20
 -10   4   2   69.39   19.90
  -9  -4   2   43.70   15.20
  -9  -4   2   40.20   16.10
   9  -4  -2   38.90   11.60
  -9   4   2   21.20   10.40
   9   4  -2   55.09   16.10
  -9   4   2   27.40   14.80
  -8  -4   2  337.87   38.90
  -8  -4   2  355.16   39.60
   8  -4  -2  326.67   35.50
   8   4  -2  345.97   39.00
  -8   4   2  316.07   35.60
  -8   4   2  373.46   41.80
  -7  -4   2   34.50   11.50
  -7  -4   2   52.69   12.40
   7  -4  -2   52.39    9.90
  -7   4   2   46.40   10.00
   7   4  -2   44.70   12.20
  -7   4   2   50.89   15.60
  -6  -4   2   72.89   14.40
  -6  -4   2   82.19   14.10
   6  -4  -2   40.10    8.80
   6   4  -2   71.69   13.30
  -6   4   2   39.20   12.90
  -6   4   2   40.00    9.20
   6   4  -2   62.99   12.90
  -5  -4   2  559.04   57.79
   5  -4  -2  703.13   55.89
  -5  -4   2  541.65   57.69
  -5   4   2  694.53   60.79
  -5   4   2  663.43   55.79
   5   4  -2  500.55   56.99
   5   4  -2  540.05   57.59
  -4  -4   2  125.09   19.20
  -4  -4   2  165.28   20.10
   4  -4  -2  197.38   18.10
  -4   4   2  210.18   17.90
   4   4  -2  152.18   19.60
   4   4  -2  153.08   19.80
  -3  -4   2  671.43   60.49
  -3  -4   2  658.93   60.29
  -3  -4   2  622.84   60.09
   3   4  -2  648.44   60.19
   3   4  -2  613.64   59.89
  -2  -4   2   50.69    8.90
  -2  -4   2   37.30    9.00
  -2  -4   2   48.10    9.00
   2  -4  -2   74.69   11.20
   2   4  -2   54.59    9.00
   2   4  -2   55.19    9.50
   2   4  -2   51.19    9.50
  -2   4   2   50.89    8.40
  -2   4   2   42.00    7.20
   1  -4  -2  192.08   17.70
  -1  -4   2  156.38   16.50
  -1  -4   2  146.99   16.60
  -1  -4   2  155.48   18.00
   1   4  -2  164.28   18.30
   1   4  -2  137.99   16.60
  -1   4   2  156.48   16.60
  -1   4   2  182.68   16.60
  -1   4   2  182.28   17.10
   1   4  -2  142.89   16.50
   0  -4   2 1235.28  115.79
   0  -4   2 1344.27  115.79
   0  -4  -2 1249.57  116.49
   0  -4   2 1356.76  116.79
   0   4   2 1296.67  115.89
   0   4  -2 1367.66  115.79
   0   4   2 1291.67  115.09
   0   4  -2 1290.77  116.09
   0   4  -2 1418.46  116.89
   0   4   2 1247.88  116.29
   0   4   2 1216.68  116.09
  -1  -4  -2   64.59    8.10
   1  -4   2   34.30    6.30
   1  -4   2   41.60    7.90
  -1   4  -2   49.70    9.00
   1   4   2   49.80    7.70
  -1   4  -2   39.20    7.80
  -2  -4  -2    4.80    4.30
  -2  -4  -2    6.10    5.70
   2   4   2    7.00    5.00
  -3  -4  -2   10.80    5.70
   3  -4   2   -0.30    3.20
   3   4   2    2.90    5.30
   4  -4   2  641.64   51.59
  -4  -4  -2  496.55   53.09
   4   4   2  509.55   53.29
   5  -4   2  159.88   19.90
  -5  -4  -2  193.08   22.60
   5   4   2  215.38   23.30
   6  -4   2   10.10    5.80
  -6  -4  -2   18.40    7.40
  -6  -4  -2    5.40    6.70
  -6   4  -2    2.00    4.80
   6   4   2    9.80    7.70
   7  -4   2    9.60    7.00
  -7  -4  -2    8.80    7.00
  -7  -4  -2   10.10    8.40
   7   4   2   11.20    8.00
  -7   4  -2    9.90    6.70
   8  -4   2  268.47   31.00
  -8  -4  -2  299.27   33.20
  -8  -4  -2  301.37   34.20
   8   4   2  321.27   35.10
  -8   4  -2  239.58   30.40
  -9  -4  -2   47.60   13.50
   9  -4   2   40.30   11.50
  -9  -4  -2   42.60   13.30
  -9   4  -2   54.79   13.10
   9   4   2   46.10   15.20
 -10  -4  -2   35.60   13.70
 -10  -4  -2   42.10   15.50
  10  -4   2   48.30   14.60
  10   4   2   30.40   14.70
 -10   4  -2   60.19   13.40
  11  -4   2  125.49   22.00
 -11  -4  -2   93.99   21.50
 -11  -4  -2   64.89   20.80
 -11   4  -2  103.99   20.30
  11   4   2   65.49   19.80
 -12  -4  -2  175.38   34.70
 -12  -4  -2  251.37   38.70
  12  -4   2  149.39   28.80
 -12   4  -2  185.28   38.10
  12   4   2  179.58   34.10
  13  -4   2   24.30   14.50
 -13  -4  -2   79.49   26.60
 -13  -4  -2   59.19   22.00
  13   4   2   47.00   18.60
 -14  -4  -2   34.20   21.40
  14  -4   2   18.80   15.40
 -14  -4  -2   65.69   26.40
  14   4   2   54.89   21.30
 -14   4  -2   24.30   20.90
  15  -4   2   56.19   19.00
 -15  -4  -2   24.00   21.20
  15   4   2   51.19   20.30
 -15   4  -2   -5.60   21.10
 -16  -4  -2   42.30   31.10
  16  -4   2   44.10   20.50
 -16   4  -2  -12.00   20.40
  16   4   2  -28.40   21.30
  17  -4   2   16.90   23.00
 -17  -4  -2   59.99   31.50
 -17   4  -2   42.40   31.10
  17   4   2    3.90   21.90
  17  -5  -2   19.20   22.90
 -17  -5   2    6.40   29.40
 -17   5   2   -5.50   28.70
  17   5  -2  -10.10   21.90
  16  -5  -2    4.40   16.80
 -16  -5   2   10.80   21.90
 -16   5   2  -36.60   27.10
  16   5  -2    0.70   17.70
 -16   5   2   18.10   25.90
 -15  -5   2   -3.80   19.10
  15  -5  -2   12.30   15.90
 -15   5   2   -7.80   18.50
  15   5  -2   -8.90   15.80
 -14  -5   2   27.30   23.80
  14  -5  -2   21.80   14.20
 -14  -5   2   11.10   16.90
 -14   5   2   14.40   20.30
  14   5  -2   36.50   18.60
 -14   5   2   18.80   18.50
  13  -5  -2   -0.90   11.90
 -13  -5   2   11.30   16.20
 -13  -5   2   -6.20   18.40
 -13   5   2   19.50   13.60
  13   5  -2  -15.60   12.00
 -13   5   2   11.20   16.50
  12  -5  -2   19.30   12.50
 -12  -5   2   11.90   13.30
 -12  -5   2    2.90   16.40
 -12   5   2    5.40   15.90
 -12   5   2   -0.50   12.60
  12   5  -2   12.10   13.50
 -11  -5   2   -0.90   11.10
 -11  -5   2   -7.80   12.70
  11  -5  -2    4.40    9.20
  11   5  -2   -2.30   10.60
 -11   5   2   -3.60   12.80
 -11   5   2   11.80   10.80
 -10  -5   2   46.80   16.40
 -10  -5   2   72.19   18.50
  10  -5  -2   36.30   11.30
  10   5  -2   34.90   15.50
 -10   5   2   40.60   17.60
 -10   5   2   11.00    9.70
   9  -5  -2  616.34   70.79
  -9  -5   2  919.91   77.69
  -9   5   2  689.63   71.29
  -9   5   2  704.93   78.09
   9   5  -2  889.61   77.19
   8  -5  -2   77.79   14.80
  -8  -5   2  125.59   20.30
  -8  -5   2  118.69   20.90
  -8   5   2   88.19   21.80
  -8   5   2   88.59   15.20
   8   5  -2  127.59   21.40
  -7  -5   2   74.99   15.80
   7  -5  -2   78.59   12.70
  -7  -5   2   64.99   15.00
   7   5  -2   92.59   17.60
  -7   5   2   61.79   11.70
  -7   5   2   70.79   17.80
  -6  -5   2   12.20    7.80
   6  -5  -2   14.30    5.70
  -6  -5   2   10.40    7.50
   6   5  -2   10.50    7.90
   6   5  -2   20.90    7.90
  -6   5   2   13.40    5.60
  -5  -5   2   43.90   10.20
  -5  -5   2   42.80   11.00
   5   5  -2   53.09   10.90
   5   5  -2   55.69   11.80
  -4  -5   2 1888.51  165.88
  -4  -5   2 1719.43  165.18
  -4  -5   2 1910.41  165.48
   4   5  -2 1815.82  165.38
   4   5  -2 1849.42  164.88
  -3  -5   2   68.59   11.80
  -3  -5   2   74.79   11.80
  -3  -5   2   83.19   12.60
  -3   5   2   96.59   15.10
   3   5  -2   79.19   12.00
   3   5  -2   73.59   11.50
  -2  -5   2    7.90    6.20
  -2  -5   2    9.80    4.80
   2  -5  -2    5.70    6.50
  -2  -5   2   13.10    5.80
   2   5  -2   16.00    6.50
   2   5  -2    9.90    6.00
   2   5  -2    6.70    4.70
  -2   5   2   15.40    6.10
   1  -5  -2   53.29    9.40
  -1  -5   2   35.70    7.20
  -1  -5   2   37.20    8.90
  -1  -5   2   48.50    8.80
   1   5  -2   40.20    9.40
  -1   5   2   52.09    7.80
   1   5  -2   52.39    8.30
   1   5  -2   54.59    9.80
   0  -5  -2  274.77   28.30
   0  -5  -2  278.97   27.20
   0  -5   2  291.27   27.00
   0  -5   2  279.27   27.50
   0  -5   2  308.57   28.30
   0   5   2  244.98   27.60
   0   5  -2  292.77   28.20
   0   5   2  273.77   27.20
   0   5  -2  282.07   27.70
   0   5  -2  291.57   27.00
   1  -5   2   51.39    7.80
  -1  -5  -2   61.19   11.30
   1  -5   2   66.29   10.40
  -1  -5  -2   64.29    9.30
  -1   5  -2   60.29   10.10
   1   5   2   64.29    9.60
   1   5   2   73.89   10.30
  -1   5  -2   62.79    9.70
  -1   5  -2   57.49    8.30
  -2  -5  -2   14.60    7.00
  -2  -5  -2   12.10    5.20
   2   5   2    6.80    5.00
   2   5   2    5.70    5.00
   2   5   2    9.20    6.10
  -3  -5  -2  225.58   24.60
  -3  -5  -2  202.18   22.90
   3   5   2  192.38   23.00
  -4  -5  -2    5.70    4.20
  -4  -5  -2    8.60    5.30
   4   5   2    6.90    6.60
   5  -5   2  114.69   15.90
  -5  -5  -2  155.88   17.20
  -5  -5  -2  156.48   19.30
   5   5   2  165.98   19.90
  -6  -5  -2   98.19   13.90
  -6  -5  -2   79.89   15.70
   6  -5   2   70.29   12.20
   6   5   2  118.59   17.30
  -7  -5  -2  255.97   32.20
  -7  -5  -2  301.87   30.90
   7   5   2  263.77   32.70
   8  -5   2   16.70    7.40
  -8  -5  -2   15.60    9.80
  -8  -5  -2   12.90    7.90
   8   5   2   22.20   10.50
  -9  -5  -2  110.19   19.40
   9  -5   2  100.79   17.30
  -9  -5  -2  125.09   23.40
   9   5   2  134.89   24.50
 -10  -5  -2   14.00   11.30
 -10  -5  -2    7.00   11.90
  10  -5   2   13.50    9.40
  10   5   2   17.70   12.40
 -11  -5  -2   89.59   22.30
  11  -5   2  151.08   23.50
 -11  -5  -2   63.19   22.60
  11   5   2  125.39   24.70
 -12  -5  -2  325.97   49.00
  12  -5   2  451.85   46.10
 -12  -5  -2  378.66   49.70
  12   5   2  326.57   47.90
  13  -5   2   20.80   13.90
 -13  -5  -2    0.70   21.50
 -13  -5  -2   34.30   18.20
 -13   5  -2   14.10   18.80
  13   5   2   30.20   17.80
  14  -5   2   30.50   15.60
 -14  -5  -2   33.90   19.40
 -14   5  -2   21.60   21.00
  14   5   2   19.60   17.80
 -15  -5  -2   24.00   20.10
  15   5   2   16.70   19.00
 -15   5  -2    5.70   20.40
 -16  -5  -2   37.60   28.20
  16  -5   2   -8.40   18.20
 -16   5  -2   38.10   24.80
  16   5   2   10.60   21.30
 -17  -5  -2  -56.29   25.40
  17  -5   2   11.60   21.70
  17   5   2  -27.20   20.50
 -17   5  -2  -42.50   22.10
 -17  -6   2    7.50   25.90
  17  -6  -2   23.00   22.60
 -17  -6   2   42.20   32.90
  17   6  -2   15.20   23.70
 -17   6   2   31.50   32.80
  16  -6  -2   10.80   16.60
 -16  -6   2    5.90   24.60
  16   6  -2   -4.00   18.50
 -16   6   2   40.20   25.20
 -16   6   2   -4.50   22.70
 -15  -6   2  -12.70   18.60
  15  -6  -2   -9.00   14.50
  15   6  -2    2.90   16.20
 -15   6   2  -22.00   19.10
 -15   6   2    1.80   22.20
 -14  -6   2   28.20   20.40
  14  -6  -2   16.70   14.70
 -14   6   2   -4.30   18.50
  14   6  -2   -2.80   15.20
 -14   6   2  -27.40   17.00
 -13  -6   2    2.70   15.60
  13  -6  -2    9.00   11.10
 -13  -6   2    3.50   20.80
 -13   6   2    5.90   14.20
  13   6  -2   -5.90   13.50
 -13   6   2    6.10   16.30
 -12  -6   2   27.40   17.90
 -12  -6   2   17.10   14.80
  12  -6  -2   22.80   12.80
 -12   6   2   20.80   12.00
 -12   6   2   43.20   21.20
  12   6  -2   15.10   13.90
 -11  -6   2   32.20   15.10
 -11  -6   2   18.60   15.60
 -11   6   2   29.70   17.00
  11   6  -2   36.40   16.50
 -11   6   2   41.50   12.10
  10  -6  -2   48.60   12.70
 -10  -6   2   76.09   18.20
 -10  -6   2   81.49   20.30
  10   6  -2   85.69   20.10
 -10   6   2   60.49   18.60
 -10   6   2   51.79   13.50
   9  -6  -2  168.68   22.10
  -9   6   2  189.08   31.50
  -9   6   2  158.08   21.70
   9   6  -2  149.88   26.00
   8  -6  -2  225.08   22.60
  -8  -6   2  137.59   24.80
  -8   6   2  217.78   31.00
   8   6  -2  167.78   25.80
  -7  -6   2   89.79   18.00
  -7  -6   2   95.09   18.30
   7   6  -2  116.39   18.30
  -6  -6   2   56.39   13.10
  -6  -6   2   35.40   11.20
   6   6  -2   55.39   12.10
   6   6  -2   51.39   12.90
  -5  -6   2 2656.43  219.28
  -5  -6   2 2495.95  219.28
  -5  -6   2 2166.48  218.98
   5   6  -2 2439.66  218.18
   5   6  -2 2428.46  219.08
  -4  -6   2   90.29   14.20
  -4  -6   2  103.39   14.20
  -4  -6   2   90.99   14.50
   4   6  -2   88.69   14.00
  -4   6   2   90.39   15.40
   4   6  -2   90.99   13.70
  -3  -6   2   12.20    6.70
  -3  -6   2    3.80    5.10
  -3  -6   2   14.00    6.90
   3   6  -2    2.00    5.00
   3   6  -2    7.00    4.90
   3   6  -2   10.80    6.30
  -3   6   2    4.90    6.00
  -2  -6   2   77.79   12.60
  -2  -6   2   75.49   12.40
  -2  -6   2   62.49   11.10
   2   6  -2   69.99   11.30
  -2   6   2   44.00   10.20
   2   6  -2   67.59   12.50
   2   6  -2   71.09   12.50
  -1  -6   2  773.62   67.19
  -1  -6   2  731.03   66.59
   1  -6  -2  723.43   67.79
  -1  -6   2  729.83   67.59
   1   6  -2  718.03   68.09
   1   6  -2  682.83   67.09
  -1   6   2  652.13   66.69
  -1   6   2  745.43   65.69
   1   6  -2  774.02   66.69
   0  -6  -2  265.57   25.30
   0  -6  -2  246.68   23.30
   0  -6   2  212.68   23.80
   0  -6   2  206.08   23.70
   0  -6   2  189.18   22.30
   0   6  -2  232.68   23.80
   0   6   2  262.27   23.40
   0   6  -2  208.88   22.50
   0   6  -2  212.28   23.70
   0   6   2  285.47   24.80
  -1  -6  -2  149.79   18.40
  -1  -6  -2  155.18   16.90
   1  -6   2  133.69   17.70
   1  -6   2  140.99   15.30
  -1   6  -2  147.69   17.20
   1   6   2  152.28   17.00
  -1   6  -2  148.89   17.60
   1   6   2  157.58   17.90
  -1   6  -2  149.09   15.50
  -2  -6  -2   44.20    8.80
  -2  -6  -2   45.70   10.90
   2   6   2   49.30    9.80
  -2   6  -2   31.40   10.20
   2   6   2   42.20   10.00
  -3  -6  -2   49.80   10.80
  -3  -6  -2   78.09   14.90
   3   6   2   72.69   12.80
  -4  -6  -2  373.56   38.50
  -4  -6  -2  390.56   40.20
   4   6   2  363.36   38.70
  -5  -6  -2   21.80    6.50
  -5  -6  -2   27.70    9.20
   5   6   2   45.80   11.30
   6  -6   2  145.69   18.90
  -6  -6  -2  183.08   23.10
  -6  -6  -2  185.68   20.50
   6   6   2  196.08   24.10
  -7  -6  -2   37.50   11.90
  -7  -6  -2   50.79   11.40
   7  -6   2   44.90   10.00
   7   6   2   60.09   14.60
  -8  -6  -2  245.18   30.50
  -8  -6  -2  238.58   27.40
   8  -6   2  195.88   25.10
   8   6   2  224.18   29.90
  -9  -6  -2   23.60   10.50
  -9  -6  -2    8.00   11.30
   9  -6   2   24.30    9.60
   9   6   2   25.20   11.60
  10  -6   2  138.49   23.60
 -10  -6  -2  218.48   27.70
 -10  -6  -2  161.68   27.80
  10   6   2  159.38   29.20
 -11  -6  -2  420.86   50.09
 -11  -6  -2  460.15   48.00
  11  -6   2  294.47   41.30
  11   6   2  366.56   47.60
  12  -6   2   19.40   13.70
 -12  -6  -2   46.20   17.80
 -12  -6  -2   -5.00   18.30
  12   6   2   24.50   17.40
  13  -6   2   -7.50   11.50
 -13  -6  -2   -3.00   21.20
 -13  -6  -2  -25.10   14.30
 -13   6  -2   -0.60   17.60
  13   6   2    0.30   14.40
  14  -6   2   24.80   15.40
 -14  -6  -2   19.90   19.90
  14   6   2   21.30   19.40
 -14   6  -2    0.80   18.60
  15  -6   2    7.70   15.40
 -15  -6  -2   -9.70   20.30
 -15   6  -2   10.00   19.40
  15   6   2   -4.90   17.60
 -16  -6  -2    5.30   26.00
  16   6   2    7.50   21.60
 -16   6  -2    7.70   25.00
  17  -6   2   -1.90   21.80
  17   6   2   45.90   23.40
 -17  -7   2   -2.20   30.40
 -17  -7   2   49.90   28.60
  17   7  -2   16.50   23.30
 -17   7   2   -0.10   30.00
  16  -7  -2   -8.70   17.90
 -16  -7   2   12.70   25.70
 -16  -7   2    4.50   23.00
  16   7  -2   26.00   20.60
 -16   7   2  -16.50   21.60
 -15  -7   2   24.90   22.20
  15   7  -2   11.30   17.60
 -15   7   2   20.80   22.10
 -15   7   2   15.80   20.30
 -14  -7   2   26.60   20.00
  14  -7  -2    2.80   13.20
  14   7  -2   23.20   17.00
 -14   7   2   27.60   20.10
 -13  -7   2   28.20   21.60
 -13  -7   2   10.60   17.00
  13  -7  -2   18.70   12.10
  13   7  -2    3.50   13.50
 -13   7   2   12.00   13.90
 -13   7   2   -8.60   15.90
 -12  -7   2   37.80   21.40
  12  -7  -2  119.89   19.70
 -12  -7   2   73.79   21.90
  12   7  -2   42.60   18.70
 -12   7   2  100.19   26.90
 -11  -7   2   25.10   15.60
 -11  -7   2   50.59   19.50
 -11   7   2   28.30   18.00
 -11   7   2   13.20    9.80
  11   7  -2   34.20   17.10
 -10  -7   2    4.30    9.80
 -10  -7   2   -1.30   12.80
  10   7  -2    3.00   10.50
 -10   7   2   70.09   21.40
  -9  -7   2    2.70   11.10
  -9  -7   2  -11.00    8.30
   9   7  -2   12.30   10.90
  -9   7   2   12.40   12.50
  -8  -7   2  124.89   21.30
  -8  -7   2  110.09   21.80
  -8   7   2  196.58   32.80
   8   7  -2  135.79   23.70
  -7  -7   2   63.59   16.00
  -7  -7   2   52.99   13.70
  -7  -7   2   55.39   13.40
   7   7  -2   60.39   13.60
   7   7  -2   60.59   14.60
  -6  -7   2   82.19   15.90
  -6  -7   2   78.49   16.60
  -6  -7   2   73.09   17.40
   6   7  -2   83.89   16.70
   6   7  -2   91.29   14.50
  -5  -7   2  257.37   28.80
  -5  -7   2  273.77   28.80
  -5  -7   2  230.18   29.00
   5   7  -2  231.68   27.30
   5   7  -2  259.47   29.00
  -4  -7   2  646.94   59.39
  -4  -7   2  594.24   59.29
  -4  -7   2  658.63   58.99
   4   7  -2  577.54   58.79
   4   7  -2  578.74   57.79
  -3  -7   2  123.59   16.20
  -3  -7   2  116.29   16.00
  -3  -7   2  145.69   17.20
   3   7  -2  105.79   16.30
   3   7  -2  134.69   16.30
   3   7  -2  114.09   15.80
  -2  -7   2  389.56   39.90
   2  -7  -2  422.06   41.50
  -2  -7   2  389.16   40.70
  -2  -7   2  393.26   40.30
   2   7  -2  404.26   40.00
  -2   7   2  424.56   40.40
   2   7  -2  425.06   41.50
   2   7  -2  428.56   41.00
   1  -7  -2   14.40    7.60
  -1  -7   2    4.80    4.30
  -1  -7   2    4.70    5.30
  -1  -7   2   14.20    6.40
   1   7  -2   15.10    5.80
  -1   7   2    7.00    4.00
   1   7  -2    4.40    6.00
  -1   7   2    9.90    5.80
   1   7  -2    7.00    5.60
   0  -7   2  153.48   16.90
   0  -7   2  172.68   18.70
   0  -7  -2  135.99   17.10
   0  -7  -2  170.68   20.00
   0  -7   2  168.38   18.80
   0   7   2  158.98   18.60
   0   7  -2  157.98   18.30
   0   7  -2  160.28   17.20
   0   7  -2  157.28   18.70
   0   7   2  159.08   17.40
  -1  -7  -2  232.28   24.30
  -1  -7  -2  219.28   22.20
   1  -7   2  185.98   20.20
   1  -7   2  198.08   23.10
  -1   7  -2  187.88   22.20
  -1   7  -2  203.28   22.70
   1   7   2  217.08   22.30
   1   7   2  236.48   23.50
  -1   7  -2  193.08   20.40
  -2  -7  -2    8.40    5.50
  -2  -7  -2    9.20    6.70
   2   7   2    6.90    5.30
  -2   7  -2   19.70    8.10
   2   7   2   19.50    7.00
  -3  -7  -2 1435.96  132.09
  -3  -7  -2 1447.76  130.89
   3   7   2 1428.36  130.89
  -4  -7  -2  716.43   67.69
  -4  -7  -2  759.72   69.69
   4   7   2  648.94   67.19
   4   7   2  700.73   67.69
  -5  -7  -2  110.19   18.20
  -5  -7  -2   96.99   16.50
   5   7   2  118.39   17.40
  -6  -7  -2  456.25   45.80
  -6  -7  -2  457.35   49.00
   6   7   2  512.35   49.99
  -7  -7  -2  560.74   53.89
  -7  -7  -2  549.74   56.69
   7   7   2  530.25   56.89
  -8  -7  -2   13.20    8.10
  -8  -7  -2   19.00   11.00
   8   7   2   14.30   10.70
  -9  -7  -2   53.69   16.50
  -9  -7  -2   62.09   15.00
   9  -7   2   45.70   11.40
   9   7   2   51.19   17.00
 -10  -7  -2    1.10   11.30
  10  -7   2   22.80    9.70
 -10  -7  -2   10.50   11.60
  10   7   2   -2.60   11.00
 -11  -7  -2  206.28   33.80
 -11  -7  -2  200.88   29.90
  11  -7   2  129.09   23.30
  11   7   2  160.28   31.30
 -12  -7  -2  188.68   35.80
 -12  -7  -2  196.28   34.50
  12   7   2  215.88   37.80
 -13  -7  -2   38.60   24.60
  13  -7   2   37.90   16.20
 -13  -7  -2   23.90   19.40
  13   7   2   23.10   17.30
 -13   7  -2   68.69   25.70
 -14  -7  -2   18.60   18.70
  14  -7   2   31.20   15.40
 -14   7  -2  -22.10   18.00
  14   7   2   21.10   19.20
  15  -7   2   -7.30   14.30
 -15  -7  -2  -23.60   17.30
 -15   7  -2  -16.00   17.70
  15   7   2   11.50   18.30
  16  -7   2   22.40   17.80
 -16  -7  -2   37.30   22.70
  16   7   2    2.00   21.50
 -16   7  -2   -8.60   22.50
  17  -7   2   21.10   22.20
 -17  -8   2   45.50   35.50
 -17  -8   2   -1.40   27.00
 -17   8   2    5.30   25.60
  17   8  -2   -3.90   22.90
 -16  -8   2   33.10   30.20
 -16  -8   2   49.70   27.00
 -16   8   2   45.80   27.50
  16   8  -2   -1.00   20.00
 -15  -8   2   31.80   20.70
 -15  -8   2    4.30   23.40
 -15   8   2   14.00   21.50
  15   8  -2   30.40   18.70
 -14  -8   2   20.20   22.10
 -14  -8   2   12.50   18.60
  14   8  -2    9.40   15.80
 -14   8   2    2.60   18.60
 -13  -8   2  -12.20   15.40
 -13  -8   2   24.90   23.60
 -13  -8   2   57.59   21.60
  13   8  -2   30.60   17.20
 -13   8   2   90.59   28.00
 -12  -8   2    5.80   17.70
 -12  -8   2    0.40   13.00
  12   8  -2   -7.70   12.00
 -12   8   2    1.10   16.20
 -11  -8   2  221.68   35.70
 -11  -8   2  236.48   33.20
  11   8  -2  194.58   34.90
 -11   8   2  195.48   38.60
 -10  -8   2  -12.00   13.00
 -10  -8   2   -2.00    9.90
 -10   8   2   10.50   14.50
  10   8  -2    4.20   11.00
  -9  -8   2  102.99   20.10
  -9  -8   2  102.69   24.40
  -9  -8   2   72.59   20.90
   9   8  -2   82.19   19.90
  -8  -8   2  301.67   37.00
  -8  -8   2  283.87   33.90
  -8  -8   2  284.27   35.20
   8   8  -2  246.68   34.00
  -7  -8   2  454.25   50.99
  -7  -8   2  480.45   49.80
  -7  -8   2  473.05   48.80
   7   8  -2  450.95   49.60
   7   8  -2  465.05   47.80
  -6  -8   2   36.20   11.30
  -6  -8   2   27.00   11.20
  -6  -8   2   26.80    9.50
   6   8  -2   30.30   10.70
   6   8  -2   29.90    9.20
  -5  -8   2   41.00   11.90
  -5  -8   2   32.70    9.80
  -5  -8   2   33.60    9.90
   5   8  -2   44.50   11.00
   5   8  -2   42.50    9.70
  -4  -8   2   96.49   14.90
  -4  -8   2   95.39   14.70
  -4  -8   2   77.59   16.40
  -4   8   2  129.69   20.60
   4   8  -2   88.39   15.70
   4   8  -2   97.89   14.00
   3  -8  -2  768.82   80.09
  -3  -8   2  874.41   79.59
  -3  -8   2  875.71   79.19
  -3  -8   2  899.31   79.29
   3   8  -2  793.22   78.59
   3   8  -2  881.01   79.09
  -3   8   2  808.12   79.19
   3   8  -2  848.82   79.99
   2  -8  -2 1665.63  169.78
  -2  -8   2 2052.99  169.28
  -2  -8   2 1840.42  169.08
  -2  -8   2 1919.91  169.28
   2   8  -2 2102.89  170.68
   2   8  -2 1886.11  168.68
   2   8  -2 1889.21  169.98
  -2   8   2 1702.73  168.78
  -1  -8   2  280.57   26.40
  -1  -8   2  301.27   27.50
   1  -8  -2  205.08   24.70
  -1  -8   2  326.77   28.30
   1  -8  -2  226.38   27.90
   1   8  -2  262.77   27.80
  -1   8   2  221.58   26.50
  -1   8   2  237.28   24.90
   0  -8  -2  455.95   46.60
   0  -8  -2  510.55   49.40
   0  -8   2  469.65   46.30
   0  -8   2  517.75   47.90
   0  -8   2  513.55   48.40
   0   8  -2  494.05   46.40
   0   8  -2  537.75   48.60
   0   8   2  479.95   48.00
   0   8   2  533.65   47.00
   0   8  -2  458.95   47.40
  -1  -8  -2  175.78   20.10
   1  -8   2  132.79   15.60
  -1  -8  -2  152.48   17.60
   1  -8   2  139.09   18.60
  -1   8  -2  152.08   18.10
   1   8   2  164.48   18.10
   1   8   2  176.98   19.60
  -1   8  -2  141.99   18.50
  -1   8  -2  142.29   15.90
  -2  -8  -2   66.89   11.10
  -2  -8  -2   66.19   14.00
   2   8   2   76.39   14.20
  -2   8  -2   63.29   13.50
   2   8   2   66.79   12.40
  -3  -8  -2   57.99   11.80
  -3  -8  -2   51.39   12.40
   3   8   2   36.30    9.80
   3   8   2   46.00   12.40
  -3   8  -2   27.60   10.40
  -4  -8  -2  491.95   50.19
  -4  -8  -2  518.85   52.09
   4   8   2  496.05   50.29
  -5  -8  -2   29.00    9.90
  -5  -8  -2   23.50   10.60
   5   8   2   28.10    9.80
   5   8   2   28.00    9.30
  -6  -8  -2   79.49   17.00
  -6  -8  -2  102.59   20.40
  -6  -8  -2   79.59   12.80
   6   8   2   84.19   17.00
  -7  -8  -2   27.10    8.80
  -7  -8  -2   25.90   13.50
  -7  -8  -2   38.30   12.60
   7   8   2   39.10   12.90
  -8  -8  -2   42.70   12.50
  -8  -8  -2   55.39   15.60
   8   8   2   80.59   18.20
  -9  -8  -2   97.59   21.80
  -9  -8  -2  152.48   21.40
   9   8   2  102.19   22.50
 -10  -8  -2   28.30   11.60
 -10  -8  -2   28.00   15.80
  10   8   2   11.40   12.80
 -11  -8  -2   19.50   14.30
 -11  -8  -2   19.60   17.00
  11   8   2   19.10   15.60
 -12  -8  -2   27.70   21.50
 -12  -8  -2   16.20   16.60
  12   8   2   28.70   17.90
 -13  -8  -2   62.89   21.40
  13   8   2   49.60   20.50
 -14  -8  -2   62.49   22.10
 -14   8  -2    2.60   23.00
  14   8   2   18.70   19.60
 -15  -8  -2   13.00   24.30
 -15  -8  -2  -29.60   17.80
 -15   8  -2    4.80   21.30
  15   8   2    5.50   18.60
 -16  -8  -2   12.20   23.10
 -16  -8  -2   21.90   31.60
 -16   8  -2   -3.40   22.60
  16   8   2  -13.50   20.40
 -17  -9   2  -19.40   27.70
  17   9  -2   24.20   23.90
 -17   9   2  -28.40   21.20
 -16  -9   2    2.70   25.20
 -16  -9   2   15.20   28.60
 -16   9   2   -5.70   25.10
  16   9  -2   41.40   24.30
 -15  -9   2   50.49   28.60
 -15  -9   2   55.19   23.00
 -15   9   2   47.80   27.40
 -14  -9   2   47.20   25.90
 -14  -9   2   34.90   20.20
  14   9  -2   18.30   18.30
 -14   9   2   43.60   21.50
 -13  -9   2   -9.90   19.80
 -13  -9   2    4.60   16.00
 -13   9   2    5.40   19.80
  13   9  -2    5.40   14.30
 -12  -9   2   74.79   24.90
 -12  -9   2  103.99   24.20
 -12  -9   2  102.39   26.20
  12   9  -2   49.90   20.20
 -12   9   2   77.69   26.40
 -11  -9   2   49.90   22.40
 -11  -9   2   51.59   17.60
 -11  -9   2   57.69   21.60
  11   9  -2   72.79   20.80
 -11   9   2   57.09   22.70
 -10  -9   2   77.39   18.80
 -10  -9   2   69.19   22.00
 -10  -9   2   28.20   17.30
 -10   9   2  171.28   31.10
  10   9  -2   64.69   19.00
  -9  -9   2   59.89   16.00
  -9  -9   2   81.59   22.60
  -9  -9   2   37.50   16.80
   9   9  -2   53.29   17.00
  -8  -9   2  297.17   38.80
  -8  -9   2  299.47   37.20
  -8  -9   2  302.27   35.80
   8   9  -2  304.17   37.10
  -7  -9   2   16.00    9.30
  -7  -9   2   12.60   11.50
  -7  -9   2   11.40    9.10
   7   9  -2    1.30    6.90
   7   9  -2    5.50    7.90
  -6  -9   2  213.28   29.50
  -6  -9   2  254.97   29.20
  -6  -9   2  248.08   28.20
   6   9  -2  221.68   26.70
   6   9  -2  243.28   29.20
  -5  -9   2  150.58   21.10
  -5  -9   2  134.49   19.30
  -5  -9   2  141.09   19.80
   5   9  -2  123.79   18.10
   5   9  -2  142.49   19.90
  -4  -9   2   24.00    8.60
  -4  -9   2   42.00   10.60
  -4  -9   2   28.70   10.40
   4   9  -2   27.70    9.20
   4   9  -2   38.80   11.10
   4   9  -2   51.69   13.30
  -3  -9   2  638.34   59.39
  -3  -9   2  593.94   59.69
  -3  -9   2  655.03   59.49
   3   9  -2  652.43   59.49
   3   9  -2  584.64   59.19
   3   9  -2  559.94   59.89
  -2  -9   2   89.39   13.10
  -2  -9   2   70.99   13.20
   2  -9  -2  112.79   16.10
  -2  -9   2   89.99   13.90
   2   9  -2   80.59   15.30
   2   9  -2   74.99   12.80
   2   9  -2  105.89   15.40
  -1  -9   2 2055.49  199.28
  -1  -9   2 1969.60  199.78
   1  -9  -2 2446.86  198.48
  -1  -9   2 1960.60  198.78
   1   9  -2 2211.38  199.08
   1   9  -2 2202.48  200.68
   1   9  -2 1991.30  199.98
  -1   9   2 2654.93  201.08
  -1   9   2 2614.94  198.48
   0  -9   2  347.07   34.00
   0  -9  -2  301.77   34.40
   0  -9   2  305.47   32.70
   0  -9   2  311.97   31.50
   0  -9  -2  317.67   31.80
   0   9   2  335.67   33.60
   0   9  -2  312.77   32.70
   0   9  -2  344.57   33.90
   0   9   2  311.27   31.80
   0   9  -2  324.77   31.60
  -1  -9  -2  176.78   22.50
   1  -9   2  175.38   19.00
  -1  -9  -2  196.48   21.10
   1  -9   2  174.58   22.00
   1   9   2  186.28   21.10
   1   9   2  189.68   22.60
  -1   9  -2  180.28   21.30
  -1   9  -2  192.38   19.30
  -1   9  -2  197.98   22.30
   2  -9   2  171.58   20.90
  -2  -9  -2  146.29   20.40
  -2  -9  -2  140.99   18.40
   2   9   2  140.39   18.60
   2   9   2  137.69   19.70
  -2   9  -2  190.58   20.80
  -3  -9  -2  750.62   71.59
  -3  -9  -2  793.82   73.49
   3   9   2  713.93   71.39
  -4  -9  -2  103.79   16.10
  -4  -9  -2   94.39   18.60
   4   9   2  103.09   16.50
  -5  -9  -2    1.20    8.40
  -5  -9  -2   10.00    6.90
   5   9   2   10.70    8.50
  -6  -9  -2  111.29   22.20
  -6  -9  -2   77.19   17.20
   6   9   2  109.69   17.40
   6   9   2   86.89   19.30
  -7  -9  -2  247.68   26.50
  -7  -9  -2  255.67   33.60
  -7  -9  -2  202.98   29.90
   7   9   2  224.28   30.60
  -8  -9  -2 1068.39   97.09
  -8  -9  -2 1052.99  101.29
  -8  -9  -2  908.91  101.99
   8   9   2 1091.69  102.09
  -9  -9  -2   88.49   16.70
  -9  -9  -2   48.90   17.80
  -9  -9  -2   56.29   18.70
   9   9   2   74.19   18.60
 -10  -9  -2   34.30   13.90
 -10  -9  -2   48.30   17.40
 -10  -9  -2   10.00   13.90
  10   9   2   56.19   17.10
 -11  -9  -2  125.09   32.00
 -11  -9  -2  142.69   30.00
 -11  -9  -2  201.88   29.30
  11   9   2  139.59   29.30
 -12  -9  -2   10.00   16.50
 -12  -9  -2   20.60   15.80
 -12  -9  -2  -13.10   20.40
  12   9   2   14.50   14.50
 -13  -9  -2   34.00   17.30
 -13  -9  -2   17.80   19.10
  13   9   2    0.40   16.70
 -14  -9  -2   -4.70   16.80
 -14  -9  -2  -16.50   17.10
  14   9   2    8.20   19.20
 -14   9  -2   15.40   21.80
 -15  -9  -2  -12.10   20.20
 -15  -9  -2   36.10   22.40
  15   9   2   38.00   20.90
 -15   9  -2  -14.20   20.60
 -16  -9  -2   -1.50   28.10
 -16  -9  -2   24.20   25.40
 -16   9  -2   -7.30   22.30
  16   9   2  -23.70   20.20
  17  10  -2    9.60   26.50
 -16 -10   2   34.00   28.10
 -16 -10   2  -13.20   25.30
 -16  10   2   10.10   26.70
  16  10  -2   16.50   24.80
 -15 -10   2   44.70   28.80
 -15 -10   2   53.89   23.10
  15  10  -2   28.80   19.60
 -15  10   2   18.70   23.80
 -14 -10   2   26.30   19.10
 -14 -10   2   -7.60   17.90
  14  10  -2   -8.40   16.70
 -14  10   2   -2.20   19.10
 -13 -10   2   22.10   18.60
 -13 -10   2  -11.40   19.10
  13  10  -2   17.90   16.70
 -13  10   2   29.30   21.50
 -12 -10   2   28.70   18.80
 -12 -10   2   21.20   19.60
 -12 -10   2    8.70   15.20
 -12  10   2   52.49   21.60
  12  10  -2   22.30   15.60
 -11 -10   2  170.18   35.50
 -11 -10   2  170.48   29.30
 -11 -10   2  213.28   36.40
  11  10  -2  130.89   28.30
 -11  10   2  121.19   31.90
 -10 -10   2  168.28   30.30
 -10 -10   2  184.98   34.30
 -10 -10   2  150.68   27.80
 -10  10   2  155.88   32.80
  10  10  -2  127.99   27.70
  -9 -10   2    8.80   10.60
  -9 -10   2    1.50   12.20
  -9 -10   2  -12.60   11.70
   9  10  -2   -8.00    8.60
  -8 -10   2   55.09   15.50
  -8 -10   2   41.90   13.00
  -8 -10   2   31.70   15.70
   8  10  -2   61.19   15.90
  -7 -10   2  212.98   27.70
  -7 -10   2  267.37   30.50
  -7 -10   2  197.28   30.10
   7  10  -2  230.68   27.00
   7  10  -2  228.48   29.60
  -6 -10   2  128.99   19.40
  -6 -10   2  158.58   20.90
  -6 -10   2  144.59   22.20
   6  10  -2  108.49   17.60
   6  10  -2  123.49   20.20
  -5 -10   2    7.20    7.00
  -5 -10   2    9.70    6.60
  -5 -10   2    7.50    8.30
   5  10  -2    6.80    6.20
   5  10  -2   -0.10    5.80
  -4 -10   2 1182.08  114.89
  -4 -10   2 1260.67  113.99
  -4 -10   2 1320.17  114.79
   4  10  -2 1164.88  114.09
   4  10  -2 1240.78  113.39
  -3 -10   2   41.30   10.50
  -3 -10   2   48.10   10.80
   3 -10  -2   15.20   10.00
  -3 -10   2   58.09   12.40
   3  10  -2   45.50   11.30
   3  10  -2   49.70   11.20
   3  10  -2   30.30   11.00
  -2 -10   2  233.28   24.60
  -2 -10   2  204.48   24.10
  -2 -10   2  258.97   26.10
   2  10  -2  263.47   27.20
   2  10  -2  166.08   24.90
  -2  10   2  187.28   23.90
   2  10  -2  228.68   24.60
  -1 -10   2 1252.47  112.39
  -1 -10   2 1152.88  111.79
   1 -10  -2 1241.78  110.99
  -1 -10   2 1222.18  113.49
   1 -10  -2 1295.17  114.99
   1  10  -2 1223.38  113.19
  -1  10   2 1237.28  110.79
   1  10  -2 1248.08  113.89
  -1  10   2 1208.08  113.09
   1  10  -2 1241.48  111.99
   0 -10  -2 2243.88  212.38
   0 -10   2 2551.04  214.88
   0 -10  -2 2183.28  214.98
   0 -10   2 2579.64  213.98
   0 -10   2 2398.96  212.28
   0  10  -2 2405.76  213.58
   0  10   2 2331.97  212.38
   0  10  -2 2445.46  212.28
   0  10   2 2224.58  213.98
   0  10  -2 2512.65  214.68
   1 -10   2  158.48   18.70
  -1 -10  -2  103.89   15.60
  -1 -10  -2   82.99   18.50
   1 -10   2  138.69   14.60
   1  10   2  116.49   16.10
  -1  10  -2  132.59   14.60
  -1  10  -2  140.19   17.60
  -1  10  -2  137.49   16.70
   1  10   2  106.59   17.20
  -2 -10  -2   48.30   12.40
   2 -10   2   26.20   10.40
  -2 -10  -2   46.80   10.30
   2  10   2   42.00   10.10
  -2  10  -2   24.90    9.00
   2  10   2   51.49   11.40
  -2  10  -2   20.30    8.10
  -3 -10  -2  565.04   59.69
  -3 -10  -2  618.14   58.29
   3  10   2  587.74   57.89
  -4 -10  -2  124.49   20.00
  -4 -10  -2  111.39   18.10
   4  10   2  132.49   18.80
  -5 -10  -2  285.57   34.40
  -5 -10  -2  293.47   32.70
   5  10   2  257.27   32.00
  -6 -10  -2   16.20    9.10
  -6 -10  -2   18.20   12.30
   6  10   2   19.60    9.50
   6  10   2   22.80   10.00
  -7 -10  -2  271.17   36.60
  -7 -10  -2  286.17   29.80
  -7 -10  -2  263.17   34.30
   7  10   2  277.07   34.70
  -8 -10  -2  218.18   32.70
  -8 -10  -2  164.28   29.00
  -8 -10  -2  229.18   26.10
   8  10   2  208.58   31.30
  -9 -10  -2    7.10   12.20
  -9 -10  -2   25.30   10.30
  -9 -10  -2   25.70   16.10
   9  10   2   17.50   11.00
 -10 -10  -2   69.49   21.20
 -10 -10  -2   84.89   22.90
 -10 -10  -2   68.99   16.90
  10  10   2   43.70   18.00
 -11 -10  -2  -37.10   14.70
 -11 -10  -2   13.30   17.10
 -11 -10  -2    6.50   12.30
  11  10   2   -2.70   12.40
 -12 -10  -2   20.40   16.00
 -12 -10  -2   25.20   19.60
 -12 -10  -2   47.10   24.70
  12  10   2  -13.10   14.60
 -13 -10  -2   15.70   18.90
 -13 -10  -2   27.20   16.40
  13  10   2   18.60   17.00
 -14 -10  -2   13.40   19.20
 -14 -10  -2   11.30   22.90
  14  10   2   18.20   19.90
 -14  10  -2   14.00   22.10
 -15 -10  -2   -2.30   19.30
 -15 -10  -2  -28.90   19.00
 -15  10  -2   18.30   21.60
  15  10   2   -1.60   20.30
 -16 -10  -2   35.70   24.30
 -16 -10  -2   -3.50   28.00
 -16  10  -2  -15.90   23.00
  16  10   2  -29.20   19.10
 -16 -11   2   49.70   26.60
 -16 -11   2   23.80   34.60
  16  11  -2   67.89   26.70
 -16  11   2   40.90   26.90
 -15 -11   2    0.80   22.90
 -15 -11   2  -17.10   19.50
 -15  11   2   -3.60   20.20
  15  11  -2    3.80   18.90
 -14 -11   2   26.40   22.40
 -14 -11   2   22.00   24.50
  14  11  -2   23.10   18.00
 -14  11   2   49.80   26.50
 -13 -11   2   55.69   20.10
 -13 -11   2   14.70   20.70
  13  11  -2    8.80   16.50
 -13  11   2   25.40   22.70
 -12 -11   2   35.60   23.70
 -12 -11   2   -6.00   14.40
 -12 -11   2    2.00   14.00
  12  11  -2   15.10   14.00
 -12  11   2   13.80   17.40
 -11 -11   2   14.20   18.00
 -11 -11   2   -4.20   12.10
 -11 -11   2   24.60   18.60
  11  11  -2   37.40   17.20
 -11  11   2   17.70   18.30
 -10 -11   2   18.50   16.60
 -10 -11   2   18.10   15.70
 -10 -11   2   27.70   13.40
 -10  11   2   39.60   20.40
  10  11  -2   24.50   14.70
  -9 -11   2   52.39   20.50
  -9 -11   2   53.79   18.30
  -9 -11   2   59.29   16.40
   9  11  -2   54.79   17.60
  -8 -11   2   46.10   13.80
  -8 -11   2   55.29   18.50
  -8 -11   2   52.19   16.50
   8  11  -2   62.59   17.10
   8  11  -2   50.19   13.60
  -7 -11   2   32.20   11.20
  -7 -11   2   20.30   11.40
  -7 -11   2   27.40   12.90
   7  11  -2   24.90   11.00
   7  11  -2   31.10   10.70
  -6 -11   2    1.80    8.90
  -6 -11   2    3.60    7.00
  -6 -11   2   11.50    8.20
   6  11  -2    4.10    7.40
   6  11  -2   -2.90    5.70
  -5 -11   2  290.77   30.30
  -5 -11   2  296.17   32.30
  -5 -11   2  243.18   30.40
   5  11  -2  236.98   28.30
   5  11  -2  242.08   30.40
  -4 -11   2    0.60    5.50
  -4 -11   2    3.70    6.50
  -4 -11   2    8.00    7.40
   4  11  -2    2.80    6.00
   4  11  -2   10.40    7.20
  -3 -11   2   18.20    7.60
   3 -11  -2   33.70   11.70
  -3 -11   2   19.90    8.10
  -3 -11   2   10.00    6.90
   3  11  -2   14.70    7.00
   3  11  -2   21.20    9.70
   3  11  -2   14.10    8.10
  -2 -11   2  135.39   17.40
  -2 -11   2  135.29   17.20
  -2 -11   2  114.59   17.90
   2 -11  -2  121.29   19.80
  -2  11   2  138.49   19.00
   2  11  -2  130.09   19.50
   2  11  -2  143.19   17.90
  -2  11   2  141.29   15.00
   2  11  -2  117.79   18.90
  -1 -11   2 1791.32  156.68
   1 -11  -2 1588.04  158.88
  -1 -11   2 1653.03  157.98
   1 -11  -2 1725.93  155.48
  -1 -11   2 1840.02  156.98
   1  11  -2 1619.24  157.28
   1  11  -2 1820.72  156.58
   1  11  -2 1902.31  159.08
  -1  11   2 1669.03  157.68
  -1  11   2 1756.02  155.28
   0 -11   2  146.89   19.30
   0 -11   2  160.58   16.70
   0 -11  -2   89.69   19.20
[truncated: 3,173,732 more chars]
