# Supplementary material for: Ultrafiltration separation of Am(VI)-polyoxometalate from lanthanides
Source: Nature. 2023 Apr 19;616(7957):482–7. doi: 10.1038/s41586-023-05840-z (PMC10115636; doi:10.1038/s41586-023-05840-z)
Supplement: Supplementary file 6 — Supplementary data cif files with CCDC deposit numbers from 2150690 to 2150694. These can be obtained free of charge from The Cambridge Crystallographic Data Centre via http://www.ccdc.cam.ac.uk/data_request/cif. [file 41586_2023_5840_MOESM6_ESM.zip › 2022-03-03978C-2150693-PuPOM.txt]

data_pupom
_audit_creation_date               2022-07-06
_audit_creation_method
;
Olex2 1.5
(compiled 2022.04.07 svn.rca3783a0 for OlexSys, GUI svn.r6498)
;
_shelx_SHELXL_version_number       '2018/1'
_audit_contact_author_address      ?
_audit_contact_author_email        ?
_audit_contact_author_name         ''
_audit_contact_author_phone        ?
_publ_contact_author_id_orcid      ?
_publ_section_references
;
Dolomanov, O.V., Bourhis, L.J., Gildea, R.J, Howard, J.A.K. & Puschmann, H.
 (2009), J. Appl. Cryst. 42, 339-341.

Sheldrick, G.M. (2015). Acta Cryst. C71, 3-8.
;
_chemical_name_common              ?
_chemical_name_systematic          ?
_chemical_formula_moiety           'O172 Pu Se6 W45'
_chemical_formula_sum              'O172 Pu Se6 W45'
_chemical_formula_weight           11741.01
_chemical_melting_point            ?
loop_
  _atom_type_symbol
  _atom_type_description
  _atom_type_scat_dispersion_real
  _atom_type_scat_dispersion_imag
  _atom_type_scat_source
 'O' 'O' 0.0106 0.0060 'International Tables Vol C Tables 4.2.6.8 and 6.1.1.4'
 'Pu' 'Pu' -9.4100 4.3056
 'International Tables Vol C Tables 4.2.6.8 and 6.1.1.4'
 'Se' 'Se' -0.0929 2.2259
 'International Tables Vol C Tables 4.2.6.8 and 6.1.1.4'
 'W' 'W' -0.8490 6.8722 'International Tables Vol C Tables 4.2.6.8 and 6.1.1.4'

_shelx_space_group_comment
;
The symmetry employed for this shelxl refinement is uniquely defined
by the following loop, which should always be used as a source of
symmetry information in preference to the above space-group names.
They are only intended as comments.
;
_space_group_crystal_system        'monoclinic'
_space_group_IT_number             11
_space_group_name_H-M_alt          'P 1 21/m 1'
_space_group_name_Hall             '-P 2yb'
loop_
  _space_group_symop_operation_xyz
 'x, y, z'
 '-x, y+1/2, -z'
 '-x, -y, -z'
 'x, -y-1/2, z'

_cell_length_a                     13.6840(11)
_cell_length_b                     33.370(2)
_cell_length_c                     22.6804(16)
_cell_angle_alpha                  90
_cell_angle_beta                   96.276(3)
_cell_angle_gamma                  90
_cell_volume                       10294.7(13)
_cell_formula_units_Z              2
_cell_measurement_reflns_used      9976
_cell_measurement_temperature      120.00
_cell_measurement_theta_max        24.244
_cell_measurement_theta_min        2.180
_shelx_estimated_absorpt_T_max     0.177
_shelx_estimated_absorpt_T_min     0.058
_exptl_absorpt_coefficient_mu      26.488
_exptl_absorpt_correction_T_max    0.0912
_exptl_absorpt_correction_T_min    0.0274
_exptl_absorpt_correction_type     multi-scan
_exptl_absorpt_process_details
;
SADABS-2016/2 (Bruker,2016/2) was used for absorption correction.
wR2(int) was 0.1501 before and 0.1014 after correction.
The Ratio of minimum to maximum transmission is 0.3004.
The \l/2 correction factor is Not present.
;
_exptl_absorpt_special_details     ?
_exptl_crystal_colour              'clear light white'
_exptl_crystal_colour_lustre       clear
_exptl_crystal_colour_modifier     light
_exptl_crystal_colour_primary      white
_exptl_crystal_density_diffrn      3.788
_exptl_crystal_density_meas        ?
_exptl_crystal_density_method      ?
_exptl_crystal_description         block
_exptl_crystal_F_000               10008
_exptl_crystal_size_max            0.25
_exptl_crystal_size_mid            0.15
_exptl_crystal_size_min            0.1
_exptl_transmission_factor_max     ?
_exptl_transmission_factor_min     ?
_diffrn_reflns_av_R_equivalents    0.1800
_diffrn_reflns_av_unetI/netI       0.1425
_diffrn_reflns_Laue_measured_fraction_full  0.991
_diffrn_reflns_Laue_measured_fraction_max  0.991
_diffrn_reflns_limit_h_max         15
_diffrn_reflns_limit_h_min         -15
_diffrn_reflns_limit_k_max         38
_diffrn_reflns_limit_k_min         -38
_diffrn_reflns_limit_l_max         26
_diffrn_reflns_limit_l_min         -26
_diffrn_reflns_number              84769
_diffrn_reflns_point_group_measured_fraction_full  0.991
_diffrn_reflns_point_group_measured_fraction_max  0.991
_diffrn_reflns_theta_full          24.528
_diffrn_reflns_theta_max           24.528
_diffrn_reflns_theta_min           1.907
_diffrn_ambient_temperature        120.00
_diffrn_detector_area_resol_mean   ?
_diffrn_measured_fraction_theta_full  0.991
_diffrn_measured_fraction_theta_max  0.991
_diffrn_measurement_device_type    'CCD area detector'
_diffrn_measurement_method         'phi and omega scans'
_diffrn_radiation_monochromator    graphite
_diffrn_radiation_type             MoK\a
_diffrn_radiation_wavelength       0.71073
_diffrn_source                     ?
_diffrn_source_current             1.4
_diffrn_source_power               0.07
_diffrn_source_voltage             50.0
_reflns_Friedel_coverage           0.000
_reflns_Friedel_fraction_full      .
_reflns_Friedel_fraction_max       .
_reflns_number_gt                  8639
_reflns_number_total               17350
_reflns_special_details
;
 Reflections were merged by SHELXL according to the crystal
 class for the calculation of statistics and refinement.
 
 Structure factors included contributions from the .fab file.
 
 _reflns_Friedel_fraction is defined as the number of unique
 Friedel pairs measured divided by the number that would be
 possible theoretically, ignoring centric projections and
 systematic absences.
;
_reflns_threshold_expression       'I > 2\s(I)'
_computing_cell_refinement         'SAINT V8.38A (Bruker, 2018)'
_computing_data_collection         ?
_computing_data_reduction          'SAINT V8.38A (Bruker, 2018)'
_computing_molecular_graphics      'Olex2 1.5 (Dolomanov et al., 2009)'
_computing_publication_material    'Olex2 1.5 (Dolomanov et al., 2009)'
_computing_structure_refinement    'SHELXL 2018/1 (Sheldrick, 2015)'
_computing_structure_solution      ?
_refine_diff_density_max           2.988
_refine_diff_density_min           -2.475
_refine_diff_density_rms           0.485
_refine_ls_extinction_coef         0.000112(15)
_refine_ls_extinction_expression  
 'Fc^*^=kFc[1+0.001xFc^2^\l^3^/sin(2\q)]^-1/4^'
_refine_ls_extinction_method       'SHELXL-2018/1 (Sheldrick 2018)'
_refine_ls_goodness_of_fit_ref     1.034
_refine_ls_hydrogen_treatment      undef
_refine_ls_matrix_type             full
_refine_ls_number_parameters       1237
_refine_ls_number_reflns           17350
_refine_ls_number_restraints       1956
_refine_ls_R_factor_all            0.2095
_refine_ls_R_factor_gt             0.1208
_refine_ls_restrained_S_all        1.018
_refine_ls_shift/su_max            0.015
_refine_ls_shift/su_mean           0.000
_refine_ls_structure_factor_coef   Fsqd
_refine_ls_weighting_details      
 'w=1/[\s^2^(Fo^2^)+(0.1018P)^2^+2032.2410P] where P=(Fo^2^+2Fc^2^)/3'
_refine_ls_weighting_scheme        calc
_refine_ls_wR_factor_gt            0.2786
_refine_ls_wR_factor_ref           0.3332
_refine_special_details            ?
_olex2_refinement_description
;
1. Restrained distances
 W14-O51
 2.2 with sigma of 0.02
 O2_4-O3_4
 2.2 with sigma of 0.02
 O7_4-O3_4
 1.8 with sigma of 0.02
 W1_1-O2_1
 1.75 with sigma of 0.001
2. Uiso/Uaniso restraints and constraints
All non-hydrogen atoms have similar U: within 2.5A with sigma of 0.01 and sigma
for terminal atoms of 0.02 within 2.5A
W1_3 \\sim O1_3 \\sim O2_3 \\sim O3_3 \\sim O5_3 \\sim O4_3 \\sim O7_3 \\sim
O6_3 \\sim O8_3 \\sim O9_3 \\sim O10_3 \\sim Pu1_3 \\sim W2_3: within 2A with
sigma of 0.04 and sigma for terminal atoms of 0.08 within 2A
Uanis(O40A_2) \\sim Ueq: with sigma of 0.01 and sigma for terminal atoms of 0.02
3. Rigid body (RIGU) restrains
 W1_3, O1_3, O2_3, O3_3, O5_3, O4_3, O7_3, O6_3, O8_3, O9_3, O10_3, Pu1_3, W2_3
 with sigma for 1-2 distances of 0.004 and sigma for 1-3 distances of 0.004
4. Same fragment restrains
5. Others
 Sof(O3)=Sof(O5)=Sof(O4)=Sof(O7)=Sof(O6)=Sof(W2)=Sof(O40A)=1-FVAR(1)
 Sof(W1)=Sof(O1)=Sof(O2)=Sof(O8)=Sof(O9)=Sof(O10)=Sof(Pu1)=Sof(O8)=Sof(O5)=
 Sof(O7)=Sof(O2S)=Sof(O4)=Sof(O3)=Sof(O2)=Sof(O7S)=Sof(O6S)=Sof(O5S)=Sof(O8S)=
 Sof(W1)=Sof(W2)=Sof(W3)=0.5*(1-FVAR(2))
 Sof(W1)=Sof(O1)=Sof(O2)=Sof(O8)=Sof(O9)=Sof(O10)=Sof(Pu1)=Sof(W1)=Sof(O1)=
 Sof(O2)=Sof(O3)=Sof(O5)=Sof(O6)=Sof(W2)=Sof(W3)=Sof(O7)=Sof(O8)=Sof(O9)=
 Sof(O10)=Sof(O11)=Sof(O12)=0.5*FVAR(2)
 Sof(O40)=Sof(O3)=Sof(O5)=Sof(O6)=Sof(O7)=Sof(W2)=Sof(O4)=FVAR(1)
 Sof(W11A)=1-FVAR(2)
 Sof(W11)=FVAR(2)
 Fixed U22: O3(0.092)
 Fixed X: O9(0.2556) O10(0.5005) W1(0.16943) O1(0.32602) O2(0.04254)
 O3(0.13507) O5(0.22904) O4(0.18031) O7(0.0447) O1(0.1105) O2(-0.01607)
 O4(0.159861) O5(-0.10321) O7(0.070479) O8(0.00014) O9(0.06489) O10(-0.011991)
 O11(-0.065001)
 Fixed Y: O9(0.75) O10(0.75) W1(0.75) O1(0.75) O2(0.75) O3(0.71113)
 O5(0.67345) O4(0.6426) O7(0.71327) O6(0.67777) O1(0.75) O2(0.69153)
 O4(0.636909) O5(0.663382) O7(0.688261) O8(0.72797) O9(0.80525) O10(0.76145)
 O11(0.801201)
 Fixed Z: O9(0.8396) O10(0.8904) W1(0.532849) O1(0.57888) O2(0.5) O3(0.586629)
 O5(0.67991) O4(0.586569) O7(0.688761) O6(0.590489) O1(0.562901) O2(0.51581)
 O4(0.54037) O5(0.661011) O7(0.63575) O8(0.72707) O9(0.73088) O10(0.825241)
 O11(0.6564)
6.a Free rotating group:
 O6(O8,O9,O10,Pu1,W2), O8(O5,O7,O2S,O4,O3,O2,O7S,O6S,O5S,O8S,O40A,W1,W2,W3)
;
_atom_sites_solution_hydrogens     .
_atom_sites_solution_primary       ?
_atom_sites_solution_secondary     ?
loop_
  _atom_site_label
  _atom_site_type_symbol
  _atom_site_fract_x
  _atom_site_fract_y
  _atom_site_fract_z
  _atom_site_U_iso_or_equiv
  _atom_site_adp_type
  _atom_site_occupancy
  _atom_site_site_symmetry_order
  _atom_site_calc_flag
  _atom_site_refinement_flags_posn
  _atom_site_refinement_flags_adp
  _atom_site_refinement_flags_occupancy
  _atom_site_disorder_assembly
  _atom_site_disorder_group
 W1 W 0.0838(3) 0.750000 0.99563(15) 0.0683(10) Uani 1 2 d S TU P . .
 W2 W 0.2047(2) 0.65603(7) 1.04027(10) 0.0691(7) Uani 1 1 d . U . . .
 W4 W -0.0841(3) 0.63307(11) 0.82050(16) 0.1077(11) Uani 1 1 d . U . . .
 W5 W 0.0060(2) 0.55588(7) 0.90394(11) 0.0814(8) Uani 1 1 d . U . . .
 W6 W 0.2658(2) 0.56091(7) 0.97440(10) 0.0741(8) Uani 1 1 d . U . . .
 W9 W 0.3389(3) 0.50582(7) 0.83957(11) 0.0925(10) Uani 1 1 d . U . . .
 W10 W 0.0809(3) 0.50458(9) 0.76717(13) 0.1068(11) Uani 1 1 d . U . . .
 W11 W -0.0056(6) 0.5928(3) 0.6905(3) 0.0777(18) Uani 0.563(17) 1 d . U P A 1
 W11A W 0.0104(9) 0.5738(4) 0.6838(4) 0.079(2) Uani 0.437(17) 1 d . U P A 2
 W12 W 0.1810(3) 0.51984(10) 0.62603(13) 0.1102(12) Uani 1 1 d . U . . .
 W13 W 0.4151(3) 0.51905(7) 0.69024(11) 0.0951(10) Uani 1 1 d . U . . .
 W14 W 0.3625(3) 0.57339(7) 0.54934(10) 0.0860(9) Uani 1 1 d D U . . .
 W15 W 0.3097(3) 0.60301(8) 0.39411(11) 0.1008(11) Uani 1 1 d . U . . .
 W16 W 0.5443(3) 0.60360(7) 0.45306(12) 0.0921(10) Uani 1 1 d . U . . .
 W17 W 0.6576(2) 0.69475(8) 0.51740(12) 0.0787(8) Uani 1 1 d . U . . .
 W18 W 0.6011(2) 0.69358(7) 0.36996(11) 0.0779(8) Uani 1 1 d . U . . .
 W19 W 0.3375(3) 0.69313(7) 0.30718(10) 0.0821(9) Uani 1 1 d . U . . .
 W20 W 0.1619(3) 0.69393(10) 0.40076(13) 0.0998(10) Uani 1 1 d . U . . .
 W23 W -0.0281(2) 0.65182(7) 0.97918(14) 0.0863(9) Uani 1 1 d . U . . .
 W51 W 0.4018(2) 0.64272(8) 0.94387(10) 0.0735(8) Uani 1 1 d . U . . .
 W71 W 0.4839(2) 0.58441(8) 0.81806(11) 0.0791(8) Uani 1 1 d . U . . .
 Se1 Se 0.1611(5) 0.64340(15) 0.8807(3) 0.0655(15) Uani 1 1 d . U . . .
 Se2 Se 0.2437(5) 0.58863(15) 0.7457(2) 0.0685(15) Uani 1 1 d . U . . .
 Se3 Se 0.4056(5) 0.69260(14) 0.4671(2) 0.0586(14) Uani 1 1 d . U . . .
 O1 O 0.033(5) 0.750000 1.085(2) 0.077(10) Uani 1 2 d S TU P . .
 O2 O 0.120(5) 0.750000 0.931(2) 0.082(8) Uani 1 2 d S TU P . .
 O5 O 0.170(3) 0.7123(10) 1.0347(16) 0.071(4) Uani 1 1 d . U . . .
 O4 O -0.012(3) 0.7127(10) 0.9836(18) 0.077(4) Uani 1 1 d . U . . .
 O5S O -0.141(4) 0.6461(12) 1.010(2) 0.100(9) Uani 1 1 d . U . . .
 O6 O 0.066(3) 0.6493(10) 1.0469(17) 0.075(4) Uani 1 1 d . U . . .
 O7 O -0.084(4) 0.6604(13) 0.902(2) 0.099(4) Uani 1 1 d . U . . .
 O8 O -0.008(3) 0.5959(11) 0.9612(18) 0.085(4) Uani 1 1 d . U . . .
 O9S O 0.123(3) 0.6564(10) 0.9468(17) 0.075(3) Uani 1 1 d . U . . .
 O10 O 0.316(3) 0.6604(11) 1.0025(15) 0.071(4) Uani 1 1 d . U . . .
 O11S O 0.255(3) 0.6513(9) 1.1148(16) 0.067(7) Uani 1 1 d . U . . .
 O12 O 0.210(3) 0.5999(10) 1.0205(15) 0.070(4) Uani 1 1 d . U . . .
 O3 O -0.025(4) 0.6794(14) 0.805(2) 0.101(3) Uani 1 1 d . U . . .
 O14 O -0.204(4) 0.6487(15) 0.799(2) 0.106(10) Uani 1 1 d . U . . .
 O15 O -0.095(3) 0.5807(12) 0.8616(18) 0.089(3) Uani 1 1 d . U . . .
 O16 O 0.066(3) 0.6113(12) 0.8517(18) 0.084(3) Uani 1 1 d . U . . .
 O17 O -0.066(3) 0.5216(10) 0.9374(16) 0.076(8) Uani 1 1 d . U . . .
 O18 O 0.133(3) 0.5483(11) 0.9390(16) 0.078(4) Uani 1 1 d . U . . .
 O19 O 0.283(4) 0.5224(13) 1.0306(17) 0.090(9) Uani 1 1 d . U . . .
 O20 O 0.386(3) 0.5899(10) 0.9849(15) 0.072(4) Uani 1 1 d . U . . .
 O21 O 0.266(3) 0.6121(10) 0.9076(15) 0.070(3) Uani 1 1 d . U . . .
 O22 O 0.311(3) 0.5311(10) 0.9127(15) 0.079(4) Uani 1 1 d . U . . .
 O24 O 0.035(4) 0.5287(12) 0.8354(17) 0.093(4) Uani 1 1 d . U . . .
 O25 O -0.060(3) 0.6074(13) 0.7552(18) 0.091(4) Uani 1 1 d . U . . .
 O26 O 0.065(3) 0.6297(12) 0.6837(17) 0.080(3) Uani 1 1 d . U . . .
 O27 O -0.094(3) 0.5895(12) 0.6344(16) 0.083(4) Uani 1 1 d . U . . .
 O28 O -0.005(4) 0.5238(12) 0.7177(17) 0.091(3) Uani 1 1 d . U . . .
 O30 O 0.128(3) 0.5662(11) 0.7535(16) 0.083(3) Uani 1 1 d . U . . .
 O31 O 0.009(4) 0.4631(13) 0.7669(19) 0.105(7) Uani 1 1 d . U . . .
 O32 O 0.220(4) 0.4961(11) 0.8172(17) 0.098(4) Uani 1 1 d . U . . .
 O33 O 0.321(3) 0.5682(10) 0.8075(15) 0.080(3) Uani 1 1 d . U . . .
 O34 O 0.376(4) 0.4598(11) 0.8726(16) 0.096(8) Uani 1 1 d . U . . .
 O35 O 0.473(4) 0.5333(11) 0.8501(16) 0.085(4) Uani 1 1 d . U . . .
 O36 O 0.439(3) 0.6305(11) 0.7781(15) 0.071(3) Uani 1 1 d . U . . .
 O37 O 0.610(4) 0.5904(13) 0.8276(17) 0.091(9) Uani 1 1 d . U . . .
 O38 O 0.460(3) 0.6094(11) 0.8898(15) 0.075(4) Uani 1 1 d . U . . .
 O39 O 0.512(3) 0.6566(12) 0.9831(15) 0.079(8) Uani 1 1 d . U . . .
 O40 O 0.369(3) 0.6813(12) 0.8943(17) 0.064(3) Uani 0.869(3) 1 d . U P B 1
 O41 O 0.473(4) 0.5604(11) 0.7391(16) 0.087(4) Uani 1 1 d . U . . .
 O42 O 0.360(4) 0.4947(11) 0.7564(16) 0.095(4) Uani 1 1 d . U . . .
 O43 O 0.280(4) 0.5588(11) 0.6886(16) 0.092(3) Uani 1 1 d . U . . .
 O44 O 0.290(4) 0.4965(12) 0.6401(17) 0.097(4) Uani 1 1 d . U . . .
 O45 O 0.512(4) 0.4865(11) 0.6824(18) 0.102(9) Uani 1 1 d . U . . .
 O46 O 0.432(4) 0.5516(11) 0.6168(16) 0.091(4) Uani 1 1 d . U . . .
 O47 O 0.240(4) 0.5520(12) 0.5680(17) 0.098(4) Uani 1 1 d . U . . .
 O48 O 0.108(4) 0.4894(14) 0.5750(18) 0.116(9) Uani 1 1 d . U . . .
 O49 O 0.096(4) 0.5562(12) 0.6392(17) 0.091(3) Uani 1 1 d . U . . .
 O50 O 0.138(4) 0.4960(13) 0.6960(17) 0.101(3) Uani 1 1 d . U . . .
 O51 O 0.368(4) 0.5104(6) 0.5177(15) 0.094(9) Uani 1 1 d D U . . .
 O52 O 0.352(4) 0.6238(11) 0.5700(17) 0.088(7) Uani 1 1 d . U . . .
 O53 O 0.288(4) 0.5779(11) 0.4682(16) 0.092(4) Uani 1 1 d . U . . .
 O54 O 0.494(4) 0.5792(10) 0.5199(17) 0.088(4) Uani 1 1 d . U . . .
 O55 O 0.635(4) 0.5699(11) 0.4520(19) 0.098(9) Uani 1 1 d . U . . .
 O56 O 0.606(3) 0.6419(11) 0.5053(18) 0.086(4) Uani 1 1 d . U . . .
 O57 O 0.415(4) 0.6439(10) 0.4591(16) 0.082(3) Uani 1 1 d . U . . .
 O58 O 0.428(4) 0.5801(11) 0.4023(17) 0.096(4) Uani 1 1 d . U . . .
 O59 O 0.572(4) 0.6370(10) 0.3891(17) 0.084(4) Uani 1 1 d . U . . .
 O60 O 0.249(4) 0.5675(11) 0.3472(15) 0.100(9) Uani 1 1 d . U . . .
 O62 O 0.213(4) 0.6410(13) 0.4078(17) 0.099(4) Uani 1 1 d . U . . .
 O63 O 0.039(4) 0.6836(16) 0.388(2) 0.110(10) Uani 1 1 d . U . . .
 O64 O 0.161(5) 0.750000 0.394(3) 0.100(6) Uani 1 2 d S TU P . .
 O65 O 0.186(3) 0.6989(13) 0.4800(18) 0.087(3) Uani 1 1 d . U . . .
 O66 O 0.336(3) 0.7062(11) 0.4053(16) 0.080(3) Uani 1 1 d . U . . .
 O67 O 0.203(4) 0.6920(12) 0.3207(17) 0.090(4) Uani 1 1 d . U . . .
 O68 O 0.327(4) 0.6825(11) 0.2313(15) 0.084(8) Uani 1 1 d . U . . .
 O69 O 0.332(5) 0.750000 0.3007(19) 0.078(6) Uani 1 2 d S TU P . .
 O70 O 0.345(4) 0.6388(10) 0.3326(15) 0.087(4) Uani 1 1 d . U . . .
 O72 O 0.520(3) 0.7078(11) 0.4496(15) 0.072(3) Uani 1 1 d . U . . .
 O73 O 0.680(3) 0.6840(11) 0.3171(17) 0.084(8) Uani 1 1 d . U . . .
 O74 O 0.473(4) 0.6950(10) 0.3225(15) 0.080(4) Uani 1 1 d . U . . .
 O75 O 0.612(5) 0.750000 0.367(2) 0.076(6) Uani 1 2 d S TU P . .
 O76 O 0.691(3) 0.6917(11) 0.4349(16) 0.076(4) Uani 1 1 d . U . . .
 O77 O 0.755(4) 0.6832(14) 0.5635(17) 0.094(9) Uani 1 1 d . U . . .
 O78 O 0.676(5) 0.750000 0.508(2) 0.080(6) Uani 1 2 d S TU P . .
 O79 O 0.571(3) 0.7081(11) 0.5752(15) 0.070(3) Uani 1 1 d . U . . .
 O81 O 0.519(3) 0.6332(11) 0.6765(15) 0.070(3) Uani 1 1 d . U . . .
 W1_1 W 0.5159(3) 0.750000 0.61893(16) 0.0656(11) Uani 0.869(3) 2 d DS TU P B 1
 O1_1 O 0.661(5) 0.750000 0.671(2) 0.069(4) Uani 0.869(3) 2 d S TU P B 1
 O2_1 O 0.3953(12) 0.750000 0.5841(19) 0.070(4) Uani 0.869(3) 2 d DS TU P B 1
 O3_1 O 0.500(3) 0.7075(13) 0.6754(18) 0.070(3) Uani 0.869(3) 1 d . U P B 1
 O5_1 O 0.598(3) 0.6774(13) 0.7727(18) 0.070(3) Uani 0.869(3) 1 d . U P B 1
 O6_1 O 0.332(4) 0.6698(13) 0.6832(19) 0.075(6) Uani 0.869(3) 1 d . U P B 1
 O7_1 O 0.415(3) 0.7112(12) 0.7820(17) 0.066(3) Uani 0.869(3) 1 d . U P B 1
 O8_1 O 0.333(4) 0.750000 0.969(2) 0.058(7) Uani 0.869(3) 2 d S TU P B 1
 O9_1 O 0.255600 0.750000 0.839600 0.058(4) Uani 0.869(3) 2 d S TU P B 1
 O10_1 O 0.500500 0.750000 0.890400 0.061(3) Uani 0.869(3) 2 d S TU P B 1
 Pu1_1 Pu 0.3804(3) 0.750000 0.86097(14) 0.0554(9) Uani 0.869(3) 2 d S TU P B
 1
 W2_1 W 0.4659(2) 0.67727(9) 0.73510(12) 0.0695(8) Uani 0.869(3) 1 d . U P B 1
 W1_3 W 0.169430 0.750000 0.532849 0.080(3) Uani 0.131(3) 2 d S TU P A 2
 O1_3 O 0.326020 0.750000 0.578880 0.074(7) Uani 0.131(3) 2 d S TU P A 2
 O2_3 O 0.042540 0.750000 0.500000 0.083(7) Uani 0.131(3) 2 d S TU P A 2
 O3_3 O 0.135070 0.711130 0.586629 0.082(3) Uani 0.131(3) 1 d . U P A 2
 O5_3 O 0.229040 0.673450 0.679910 0.079(5) Uani 0.131(3) 1 d . U P A 2
 O4_3 O 0.180310 0.642600 0.586569 0.083(4) Uani 0.131(3) 1 d . U P A 2
 O7_3 O 0.044700 0.713270 0.688761 0.082(3) Uani 0.131(3) 1 d . U P A 2
 O6_3 O -0.030(2) 0.677770 0.590489 0.083(5) Uani 0.131(3) 1 d G U P A 2
 O8_3 O 0.009(3) 0.750(2) 0.8763(13) 0.083(7) Uani 0.131(3) 2 d G TU P A 2
 O9_3 O -0.0739(19) 0.7500(15) 0.7476(15) 0.086(6) Uani 0.131(3) 2 d G TU P A 2
 O10_3 O 0.168(2) 0.7500(14) 0.7981(13) 0.073(8) Uani 0.131(3) 2 d G TU P A 2
 Pu1_3 Pu 0.049(2) 0.7500(13) 0.7717(12) 0.082(3) Uani 0.131(3) 2 d G TU P A 2
 W2_3 W 0.1039(17) 0.6780(5) 0.6421(8) 0.081(2) Uani 0.131(3) 1 d G U P A 2
 O8_2 O 0.436(4) 0.7094(14) 0.6341(10) 0.069(3) Uani 0.0655(15) 1 d G U P B -1
 O5_2 O 0.557(5) 0.7501(10) 0.6532(13) 0.069(3) Uani 0.0655(15) 1 d G U P B -1
 O7_2 O 0.711(3) 0.6857(16) 0.704(2) 0.070(7) Uani 0.0655(15) 1 d G U P B -1
 O2S_2 O 0.516(2) 0.6893(7) 0.7417(10) 0.069(3) Uani 0.0655(15) 1 d G U P B -1
 O4_2 O 0.594(4) 0.6649(11) 0.8407(12) 0.069(5) Uani 0.0655(15) 1 d G U P B -1
 O3_2 O 0.329(2) 0.6946(14) 0.7676(18) 0.070(3) Uani 0.0655(15) 1 d G U P B -1
 O2_2 O 0.468(2) 0.7290(7) 0.8391(9) 0.062(3) Uani 0.0655(15) 1 d G U P B -1
 O7S_2 O 0.606(3) 0.7731(14) 0.9176(15) 0.061(5) Uani 0.0655(15) 1 d G U P B -1
 O6S_2 O 0.421(3) 0.7626(11) 0.9425(12) 0.059(4) Uani 0.0655(15) 1 d G U P B -1
 O5S_2 O 0.517(4) 0.8035(7) 0.7982(16) 0.062(13) Uani 0.0655(15) 1 d G U P B -1
 O8S_2 O 0.339(3) 0.7894(12) 0.8297(16) 0.058(4) Uani 0.0655(15) 1 d G U P B -1
 O40A_2 O 0.448(4) 0.8335(9) 0.8969(18) 0.060(9) Uani 0.131(3) 1 d G U P B -1
 W1_2 W 0.445(3) 0.6817(7) 0.8033(13) 0.068(2) Uani 0.0655(15) 1 d G U P B -1
 W2_2 W 0.579(3) 0.6930(10) 0.6696(12) 0.069(2) Uani 0.0655(15) 1 d G U P B -1
 W3_2 W 0.474(3) 0.7790(8) 0.8802(12) 0.062(3) Uani 0.0655(15) 1 d G U P B -1
 W1_4 W 0.0517(5) 0.68218(19) 0.7013(3) 0.0793(16) Uani 0.4345(15) 1 d . U P A
 -1
 O1_4 O 0.110500 0.750000 0.562901 0.086(6) Uani 0.4345(15) 1 d S U P A -1
 O2_4 O -0.016070 0.691530 0.515810 0.085(7) Uani 0.4345(15) 1 d D U P A -1
 O3_4 O 0.126(3) 0.680(4) 0.5684(9) 0.084(3) Uani 0.4345(15) 1 d D U P A -1
 O4_4 O 0.159861 0.636909 0.540370 0.089(4) Uani 0.869(3) 1 d . U P A -1
 O5_4 O -0.103210 0.663382 0.661011 0.079(9) Uani 0.4345(15) 1 d . U P A -1
 O6_4 O 0.175(7) 0.685(3) 0.732(4) 0.079(5) Uani 0.4345(15) 1 d . U P A -1
 W2_4 W 0.1058(6) 0.6847(2) 0.5451(3) 0.0833(16) Uani 0.4345(15) 1 d . U P A -1
 W3_4 W -0.0476(6) 0.77540(19) 0.7539(3) 0.0860(18) Uani 0.4345(15) 1 d . U P A
 -1
 O7_4 O 0.070479 0.688261 0.635750 0.082(3) Uani 0.4345(15) 1 d D U P A -1
 O8_4 O 0.000140 0.727970 0.727070 0.086(3) Uani 0.4345(15) 1 d . U P A -1
 O9_4 O 0.064890 0.805250 0.730880 0.075(8) Uani 0.4345(15) 1 d . U P A -1
 O10_4 O -0.011991 0.761450 0.825241 0.087(6) Uani 0.4345(15) 1 d . U P A -1
 O11_4 O -0.065001 0.801201 0.656400 0.086(9) Uani 0.4345(15) 1 d . U P A -1
 O12_4 O -0.156(6) 0.740(3) 0.768(4) 0.087(7) Uani 0.4345(15) 1 d . U P A -1

loop_
  _atom_site_aniso_label
  _atom_site_aniso_U_11
  _atom_site_aniso_U_22
  _atom_site_aniso_U_33
  _atom_site_aniso_U_23
  _atom_site_aniso_U_13
  _atom_site_aniso_U_12
 W1 0.112(3) 0.0439(16) 0.0523(19) 0.000 0.0249(19) 0.000
 W2 0.113(2) 0.0443(12) 0.0517(13) -0.0058(10) 0.0144(13) 0.0045(13)
 W4 0.111(2) 0.109(2) 0.098(2) 0.0384(19) -0.0109(19) -0.0248(19)
 W5 0.134(2) 0.0525(13) 0.0587(15) 0.0008(11) 0.0154(15) -0.0251(15)
 W6 0.136(2) 0.0434(12) 0.0430(12) 0.0020(10) 0.0097(13) 0.0151(13)
 W9 0.196(3) 0.0379(12) 0.0471(14) 0.0065(10) 0.0281(17) 0.0178(16)
 W10 0.193(3) 0.0691(17) 0.0639(16) -0.0147(14) 0.0402(19) -0.0590(19)
 W11 0.114(3) 0.069(4) 0.050(2) -0.008(3) 0.009(2) -0.026(3)
 W11A 0.119(4) 0.065(4) 0.051(3) -0.002(3) 0.004(3) -0.042(4)
 W12 0.198(3) 0.0820(19) 0.0558(16) -0.0238(14) 0.0350(19) -0.067(2)
 W13 0.200(3) 0.0454(13) 0.0433(13) 0.0011(11) 0.0286(16) 0.0204(16)
 W14 0.170(3) 0.0461(13) 0.0418(13) 0.0036(10) 0.0123(15) -0.0211(15)
 W15 0.203(3) 0.0508(14) 0.0450(14) 0.0008(11) -0.0031(17) -0.0279(18)
 W16 0.174(3) 0.0381(12) 0.0716(17) 0.0046(12) 0.0464(18) 0.0173(15)
 W17 0.105(2) 0.0726(16) 0.0615(15) 0.0081(13) 0.0226(14) 0.0180(15)
 W18 0.136(2) 0.0526(13) 0.0519(14) 0.0021(11) 0.0406(14) 0.0083(14)
 W19 0.163(3) 0.0493(13) 0.0332(12) -0.0020(10) 0.0078(14) -0.0083(15)
 W20 0.125(3) 0.110(2) 0.0607(17) 0.0197(16) -0.0089(16) -0.0257(19)
 W23 0.109(2) 0.0468(13) 0.102(2) 0.0004(14) 0.0061(17) -0.0031(14)
 W51 0.112(2) 0.0666(15) 0.0425(13) -0.0048(11) 0.0120(13) 0.0052(14)
 W71 0.129(2) 0.0659(15) 0.0441(13) 0.0039(11) 0.0162(14) 0.0290(15)
 Se1 0.098(4) 0.040(3) 0.057(3) 0.007(2) 0.002(3) -0.007(3)
 Se2 0.134(4) 0.036(2) 0.035(3) -0.002(2) 0.009(3) -0.015(3)
 Se3 0.108(4) 0.033(2) 0.035(2) 0.000(2) 0.010(3) -0.001(3)
 O1 0.119(19) 0.064(18) 0.054(17) 0.000 0.032(17) 0.000
 O2 0.118(16) 0.068(15) 0.062(14) 0.000 0.020(14) 0.000
 O5 0.115(7) 0.046(7) 0.054(7) -0.003(7) 0.016(7) 0.002(7)
 O4 0.110(7) 0.043(7) 0.080(7) 0.005(7) 0.014(7) 0.000(7)
 O5S 0.114(18) 0.065(16) 0.120(18) 0.004(16) 0.003(17) -0.028(16)
 O6 0.111(6) 0.041(6) 0.072(6) -0.007(6) 0.008(6) 0.000(6)
 O7 0.112(7) 0.083(6) 0.098(6) 0.020(6) -0.003(6) -0.016(6)
 O8 0.121(6) 0.055(6) 0.078(6) 0.003(6) 0.008(6) -0.017(6)
 O9S 0.108(6) 0.045(5) 0.071(5) -0.003(5) 0.006(5) 0.001(5)
 O10 0.110(7) 0.056(7) 0.047(7) -0.009(7) 0.014(7) 0.006(7)
 O11S 0.107(17) 0.034(13) 0.065(15) -0.005(13) 0.036(14) 0.016(14)
 O12 0.123(7) 0.039(7) 0.048(7) 0.002(7) 0.015(7) 0.010(7)
 O3 0.114(7) 0.092 0.093(7) 0.023(7) -0.004(7) -0.016(7)
 O14 0.109(18) 0.102(18) 0.103(18) 0.024(17) -0.006(17) -0.024(17)
 O15 0.120(6) 0.071(6) 0.073(6) 0.013(6) 0.004(6) -0.024(6)
 O16 0.115(6) 0.065(5) 0.071(5) 0.016(5) 0.003(5) -0.018(5)
 O17 0.135(18) 0.038(14) 0.061(15) 0.025(13) 0.036(15) 0.003(15)
 O18 0.132(7) 0.051(7) 0.051(7) 0.001(7) 0.011(7) -0.004(7)
 O19 0.134(18) 0.082(17) 0.057(16) 0.005(15) 0.019(16) 0.018(17)
 O20 0.122(6) 0.052(6) 0.041(6) -0.001(6) 0.011(6) 0.008(6)
 O21 0.117(6) 0.049(5) 0.045(5) -0.002(5) 0.008(5) 0.006(5)
 O22 0.165(8) 0.035(7) 0.039(7) 0.005(7) 0.021(7) 0.019(7)
 O24 0.163(8) 0.060(7) 0.060(7) -0.006(7) 0.031(7) -0.040(7)
 O25 0.117(6) 0.085(6) 0.069(6) 0.012(6) 0.001(6) -0.032(6)
 O26 0.111(5) 0.073(5) 0.057(5) 0.006(5) 0.010(5) -0.023(5)
 O27 0.121(8) 0.073(8) 0.053(7) 0.000(7) 0.006(7) -0.032(8)
 O28 0.150(5) 0.071(5) 0.055(5) -0.011(5) 0.020(5) -0.047(5)
 O30 0.140(5) 0.061(5) 0.049(5) -0.005(5) 0.017(5) -0.038(5)
 O31 0.169(14) 0.083(13) 0.070(13) -0.027(12) 0.038(13) -0.057(13)
 O32 0.196(7) 0.048(6) 0.055(6) -0.002(6) 0.034(6) -0.011(6)
 O33 0.153(6) 0.045(5) 0.043(5) 0.004(5) 0.018(5) 0.012(5)
 O34 0.193(19) 0.055(15) 0.045(15) 0.006(14) 0.041(16) 0.043(16)
 O35 0.159(7) 0.050(6) 0.047(6) 0.005(6) 0.020(6) 0.019(6)
 O36 0.105(6) 0.064(5) 0.047(5) -0.001(5) 0.020(5) 0.012(5)
 O37 0.126(18) 0.095(17) 0.049(15) 0.017(15) 0.001(16) 0.040(17)
 O38 0.118(7) 0.065(7) 0.043(7) -0.001(7) 0.020(7) 0.017(7)
 O39 0.112(18) 0.077(16) 0.045(15) -0.017(14) -0.003(15) 0.015(16)
 O40 0.094(6) 0.056(6) 0.044(6) 0.002(6) 0.015(6) 0.000(6)
 O41 0.167(8) 0.055(7) 0.043(7) 0.002(7) 0.022(7) 0.023(7)
 O42 0.197(7) 0.045(6) 0.047(6) -0.002(6) 0.029(6) 0.013(6)
 O43 0.182(6) 0.055(5) 0.044(5) -0.007(5) 0.027(5) -0.021(5)
 O44 0.194(7) 0.058(6) 0.045(6) -0.010(6) 0.032(6) -0.025(6)
 O45 0.20(2) 0.043(15) 0.064(16) -0.002(14) 0.024(17) 0.012(17)
 O46 0.186(8) 0.047(7) 0.042(7) -0.001(7) 0.018(7) 0.000(7)
 O47 0.182(8) 0.064(7) 0.051(7) -0.012(7) 0.022(7) -0.046(7)
 O48 0.195(19) 0.097(17) 0.060(16) -0.015(16) 0.030(17) -0.079(17)
 O49 0.152(6) 0.073(6) 0.051(5) -0.015(5) 0.018(5) -0.048(6)
 O50 0.174(6) 0.076(6) 0.057(5) -0.016(5) 0.028(6) -0.054(6)
 O51 0.188(19) 0.057(15) 0.038(14) 0.007(14) 0.016(16) -0.023(17)
 O52 0.144(14) 0.058(13) 0.059(13) 0.001(12) -0.001(13) -0.010(13)
 O53 0.187(8) 0.046(7) 0.042(7) 0.004(7) 0.002(7) -0.024(7)
 O54 0.173(8) 0.039(7) 0.056(7) 0.001(7) 0.030(7) 0.000(7)
 O55 0.171(19) 0.045(15) 0.087(17) 0.004(15) 0.047(17) 0.025(16)
 O56 0.139(7) 0.057(7) 0.067(7) 0.007(7) 0.034(7) 0.016(7)
 O57 0.159(6) 0.039(6) 0.049(6) 0.003(6) 0.021(6) -0.002(6)
 O58 0.189(8) 0.043(7) 0.057(7) 0.000(7) 0.025(7) -0.008(7)
 O59 0.155(8) 0.044(7) 0.060(7) 0.000(7) 0.045(7) 0.008(7)
 O60 0.21(2) 0.046(15) 0.032(14) 0.004(13) -0.017(16) -0.029(16)
 O62 0.163(8) 0.078(7) 0.051(7) 0.007(7) -0.008(7) -0.029(7)
 O63 0.115(18) 0.130(18) 0.080(17) 0.024(17) -0.014(17) -0.048(17)
 O64 0.123(11) 0.110(10) 0.061(10) 0.000 -0.015(10) 0.000
 O65 0.111(6) 0.084(6) 0.064(6) 0.010(5) 0.005(6) -0.016(5)
 O66 0.131(6) 0.064(6) 0.044(6) 0.006(6) 0.002(6) -0.011(6)
 O67 0.143(8) 0.079(7) 0.047(7) 0.010(7) -0.001(7) -0.019(7)
 O68 0.167(19) 0.050(15) 0.037(14) -0.005(13) 0.013(15) -0.007(16)
 O69 0.162(11) 0.048(10) 0.023(10) 0.000 0.004(10) 0.000
 O70 0.181(8) 0.044(7) 0.033(7) -0.004(7) 0.002(7) -0.018(7)
 O72 0.115(6) 0.055(5) 0.050(5) 0.002(5) 0.027(5) 0.011(5)
 O73 0.139(18) 0.056(15) 0.070(16) 0.004(14) 0.067(15) 0.008(16)
 O74 0.151(7) 0.050(7) 0.041(7) -0.002(7) 0.024(7) 0.004(7)
 O75 0.136(11) 0.050(10) 0.048(10) 0.000 0.045(10) 0.000
 O76 0.117(6) 0.060(6) 0.055(6) 0.006(6) 0.033(6) 0.014(6)
 O77 0.133(18) 0.095(17) 0.056(16) 0.008(16) 0.017(16) 0.024(17)
 O78 0.107(10) 0.073(10) 0.064(10) 0.000 0.023(10) 0.000
 O79 0.096(5) 0.071(5) 0.048(5) 0.002(5) 0.022(5) 0.006(5)
 O81 0.098(6) 0.066(6) 0.049(6) -0.002(5) 0.022(6) 0.008(6)
 W1_1 0.089(3) 0.071(2) 0.0399(19) 0.000 0.0231(18) 0.000
 O1_1 0.093(7) 0.072(6) 0.046(6) 0.000 0.022(6) 0.000
 O2_1 0.094(8) 0.072(8) 0.045(7) 0.000 0.019(7) 0.000
 O3_1 0.096(5) 0.068(5) 0.047(5) -0.001(4) 0.023(4) 0.005(4)
 O5_1 0.097(5) 0.064(5) 0.049(5) 0.000(5) 0.018(5) 0.005(5)
 O6_1 0.098(10) 0.072(10) 0.058(10) -0.001(10) 0.019(10) -0.001(10)
 O7_1 0.094(5) 0.059(5) 0.048(5) -0.002(5) 0.019(5) 0.005(5)
 O8_1 0.082(12) 0.047(12) 0.048(12) 0.000 0.019(12) 0.000
 O9_1 0.083(8) 0.053(8) 0.039(8) 0.000 0.014(8) 0.000
 O10_1 0.085(6) 0.052(6) 0.046(6) 0.000 0.014(6) 0.000
 Pu1_1 0.080(2) 0.0504(17) 0.0382(16) 0.000 0.0176(15) 0.000
 W2_1 0.101(2) 0.0633(16) 0.0476(15) -0.0054(12) 0.0214(14) 0.0087(15)
 W1_3 0.106(7) 0.072(6) 0.063(6) 0.000 0.012(6) 0.000
 O1_3 0.099(11) 0.072(13) 0.052(13) 0.000 0.019(12) 0.000
 O2_3 0.108(13) 0.077(13) 0.064(13) 0.000 0.012(12) 0.000
 O3_3 0.108(6) 0.075(5) 0.064(5) 0.009(5) 0.013(5) -0.012(5)
 O5_3 0.106(9) 0.073(9) 0.060(9) 0.006(8) 0.015(8) -0.009(8)
 O4_3 0.113(8) 0.074(8) 0.063(8) 0.008(8) 0.011(8) -0.013(8)
 O7_3 0.107(5) 0.073(5) 0.066(5) 0.009(5) 0.014(5) -0.010(5)
 O6_3 0.108(8) 0.077(9) 0.064(9) 0.013(9) 0.012(9) -0.015(8)
 O8_3 0.113(14) 0.068(14) 0.071(11) 0.000 0.020(12) 0.000
 O9_3 0.113(10) 0.070(11) 0.078(10) 0.000 0.014(9) 0.000
 O10_3 0.104(13) 0.058(16) 0.060(14) 0.000 0.015(11) 0.000
 Pu1_3 0.110(6) 0.066(6) 0.072(6) 0.000 0.015(6) 0.000
 W2_3 0.108(5) 0.075(4) 0.063(4) 0.009(4) 0.015(4) -0.013(4)
 O8_2 0.095(5) 0.070(5) 0.046(5) 0.000(5) 0.022(5) 0.003(5)
 O5_2 0.094(5) 0.070(5) 0.045(5) 0.000(5) 0.022(5) 0.003(5)
 O7_2 0.096(13) 0.069(13) 0.048(13) 0.001(12) 0.020(13) 0.004(12)
 O2S_2 0.098(5) 0.064(4) 0.048(4) -0.001(4) 0.020(4) 0.007(4)
 O4_2 0.097(9) 0.063(8) 0.049(8) 0.000(8) 0.018(8) 0.006(8)
 O3_2 0.098(6) 0.063(6) 0.050(6) -0.001(6) 0.019(6) 0.004(6)
 O2_2 0.088(6) 0.055(5) 0.046(5) 0.000(5) 0.016(5) 0.002(5)
 O7S_2 0.086(9) 0.053(9) 0.047(9) 0.001(8) 0.014(9) 0.000(8)
 O6S_2 0.083(7) 0.051(7) 0.045(7) 0.001(5) 0.016(7) 0.000(5)
 O5S_2 0.09(2) 0.05(2) 0.05(2) 0.00(2) 0.01(2) 0.00(2)
 O8S_2 0.083(7) 0.052(7) 0.042(7) 0.001(6) 0.015(7) 0.000(6)
 O40A_2 0.076(14) 0.055(14) 0.049(14) 0.000(12) 0.011(12) -0.001(12)
 W1_2 0.097(4) 0.061(4) 0.048(4) 0.000(4) 0.018(4) 0.006(4)
 W2_2 0.096(4) 0.068(4) 0.047(4) 0.000(4) 0.022(4) 0.006(4)
 W3_2 0.086(6) 0.053(5) 0.047(5) 0.002(5) 0.013(5) 0.000(5)
 W1_4 0.103(4) 0.077(3) 0.059(3) 0.018(3) 0.013(3) -0.014(3)
 O1_4 0.114(10) 0.079(10) 0.066(10) 0.006(10) 0.014(10) -0.009(10)
 O2_4 0.109(12) 0.081(11) 0.066(11) 0.012(11) 0.012(11) -0.010(11)
 O3_4 0.109(5) 0.078(5) 0.065(5) 0.010(5) 0.011(5) -0.015(5)
 O4_4 0.114(8) 0.082(8) 0.072(8) 0.010(7) 0.009(8) -0.018(7)
 O5_4 0.105(15) 0.074(15) 0.058(15) 0.022(15) 0.008(15) -0.017(15)
 O6_4 0.104(9) 0.074(9) 0.060(9) 0.008(9) 0.014(9) -0.010(9)
 W2_4 0.107(4) 0.077(3) 0.067(3) 0.013(3) 0.012(3) -0.019(3)
 W3_4 0.115(5) 0.065(3) 0.080(4) -0.001(3) 0.020(3) -0.016(3)
 O7_4 0.108(5) 0.076(5) 0.063(5) 0.011(4) 0.013(4) -0.015(4)
 O8_4 0.110(6) 0.074(5) 0.075(5) 0.009(5) 0.012(5) -0.011(5)
 O9_4 0.106(14) 0.055(13) 0.065(13) 0.003(13) 0.022(13) -0.018(13)
 O10_4 0.115(11) 0.070(11) 0.079(11) 0.000(9) 0.017(11) -0.006(10)
 O11_4 0.113(16) 0.063(16) 0.081(16) 0.000(16) 0.010(16) -0.017(16)
 O12_4 0.113(12) 0.070(12) 0.080(11) 0.000(11) 0.018(11) -0.007(11)

_geom_special_details
;
 All esds (except the esd in the dihedral angle between two l.s. planes)
 are estimated using the full covariance matrix.  The cell esds are taken
 into account individually in the estimation of esds in distances, angles
 and torsion angles; correlations between esds in cell parameters are only
 used when they are defined by crystal symmetry.  An approximate (isotropic)
 treatment of cell esds is used for estimating esds involving l.s. planes.
;
loop_
  _geom_bond_atom_site_label_1
  _geom_bond_atom_site_label_2
  _geom_bond_distance
  _geom_bond_site_symmetry_2
  _geom_bond_publ_flag
 W1 O1 2.21(5) . ?
 W1 O2 1.60(6) . ?
 W1 O5 1.88(4) . ?
 W1 O5 1.88(4) 4_575 ?
 W1 O4 1.80(4) 4_575 ?
 W1 O4 1.80(4) . ?
 W2 O5 1.94(3) . ?
 W2 O6 1.93(4) . ?
 W2 O9S 2.28(4) . ?
 W2 O10 1.83(4) . ?
 W2 O11S 1.76(4) . ?
 W2 O12 1.93(3) . ?
 W4 O7 2.05(5) . ?
 W4 O3 1.79(4) . ?
 W4 O14 1.73(5) . ?
 W4 O15 2.00(4) . ?
 W4 O16 2.22(4) . ?
 W4 O25 1.77(5) . ?
 W5 O8 1.89(4) . ?
 W5 O15 1.80(4) . ?
 W5 O16 2.39(4) . ?
 W5 O17 1.73(3) . ?
 W5 O18 1.85(4) . ?
 W5 O24 1.88(4) . ?
 W6 O12 1.88(3) . ?
 W6 O18 1.95(4) . ?
 W6 O19 1.81(4) . ?
 W6 O20 1.90(4) . ?
 W6 O21 2.28(3) . ?
 W6 O22 1.88(3) . ?
 W9 O22 1.94(3) . ?
 W9 O32 1.68(6) . ?
 W9 O33 2.21(3) . ?
 W9 O34 1.76(4) . ?
 W9 O35 2.04(5) . ?
 W9 O42 1.98(4) . ?
 W10 W11A 3.074(13) . ?
 W10 O24 1.91(4) . ?
 W10 O28 1.66(5) . ?
 W10 O30 2.19(4) . ?
 W10 O31 1.69(4) . ?
 W10 O32 2.13(6) . ?
 W10 O50 1.89(4) . ?
 W11 O25 1.79(5) . ?
 W11 O26 1.59(4) . ?
 W11 O27 1.66(4) . ?
 W11 O28 2.38(4) . ?
 W11 O30 2.37(5) . ?
 W11 O49 2.26(5) . ?
 W11 W1_4 3.088(12) . ?
 W11A O25 2.27(5) . ?
 W11A O26 2.01(4) . ?
 W11A O27 1.80(4) . ?
 W11A O28 1.86(4) . ?
 W11A O30 2.15(4) . ?
 W11A O49 1.73(5) . ?
 W12 O43 2.26(4) . ?
 W12 O44 1.69(6) . ?
 W12 O47 1.94(4) . ?
 W12 O48 1.76(4) . ?
 W12 O49 1.73(5) . ?
 W12 O50 1.92(4) . ?
 W13 O41 1.89(4) . ?
 W13 O42 1.93(4) . ?
 W13 O43 2.27(5) . ?
 W13 O44 2.09(5) . ?
 W13 O45 1.74(5) . ?
 W13 O46 2.02(4) . ?
 W14 O46 1.86(4) . ?
 W14 O47 1.92(5) . ?
 W14 O51 2.225(19) . ?
 W14 O52 1.76(4) . ?
 W14 O53 2.01(4) . ?
 W14 O54 2.00(5) . ?
 W15 O53 1.93(4) . ?
 W15 O57 2.37(4) . ?
 W15 O58 1.78(5) . ?
 W15 O60 1.74(4) . ?
 W15 O62 1.88(5) . ?
 W15 O70 1.94(4) . ?
 W16 O54 1.91(4) . ?
 W16 O55 1.68(4) . ?
 W16 O56 1.88(4) . ?
 W16 O57 2.24(4) . ?
 W16 O58 2.01(5) . ?
 W16 O59 1.90(4) . ?
 W17 O56 1.91(4) . ?
 W17 O72 2.33(4) . ?
 W17 O76 1.98(4) . ?
 W17 O77 1.65(4) . ?
 W17 O78 1.875(11) . ?
 W17 O79 1.92(4) . ?
 W18 O59 1.99(4) . ?
 W18 O72 2.27(4) . ?
 W18 O73 1.73(3) . ?
 W18 O74 1.96(5) . ?
 W18 O75 1.891(6) . ?
 W18 O76 1.82(4) . ?
 W19 O66 2.27(4) . ?
 W19 O67 1.90(5) . ?
 W19 O68 1.75(3) . ?
 W19 O69 1.904(5) . ?
 W19 O70 1.90(3) . ?
 W19 O74 1.85(5) . ?
 W20 O62 1.90(5) . ?
 W20 O63 1.71(5) . ?
 W20 O64 1.877(6) . ?
 W20 O65 1.80(4) . ?
 W20 O66 2.41(5) . ?
 W20 O67 1.96(4) . ?
 W23 O4 2.05(3) . ?
 W23 O5S 1.78(5) . ?
 W23 O6 1.90(4) . ?
 W23 O7 1.86(4) . ?
 W23 O8 1.94(4) . ?
 W23 O9S 2.28(4) . ?
 W51 O10 1.96(4) . ?
 W51 O20 2.01(4) . ?
 W51 O21 2.20(4) . ?
 W51 O38 1.89(4) . ?
 W51 O39 1.72(4) . ?
 W51 O40 1.74(4) . ?
 W71 O33 2.28(5) . ?
 W71 O35 1.87(4) . ?
 W71 O36 1.86(4) . ?
 W71 O37 1.73(5) . ?
 W71 O38 1.89(3) . ?
 W71 O41 1.95(4) . ?
 Se1 O9S 1.69(4) . ?
 Se1 O16 1.76(4) . ?
 Se1 O21 1.83(4) . ?
 Se2 O30 1.77(4) . ?
 Se2 O33 1.80(4) . ?
 Se2 O43 1.75(4) . ?
 Se3 O57 1.64(3) . ?
 Se3 O66 1.67(4) . ?
 Se3 O72 1.74(4) . ?
 O3 Pu1_3 2.71(7) . ?
 O26 W2_3 1.97(4) . ?
 O26 W1_4 1.81(4) . ?
 O36 W2_1 1.90(4) . ?
 O36 W1_2 1.80(4) . ?
 O40 Pu1_1 2.42(4) . ?
 O40 W1_2 2.41(5) . ?
 O65 W1_3 2.11(4) . ?
 O65 W2_4 2.00(4) . ?
 O79 W1_1 1.91(4) . ?
 O79 W2_2 2.19(4) . ?
 O81 W2_1 2.16(4) . ?
 O81 W2_2 2.17(5) . ?
 W1_1 O1_1 2.19(7) . ?
 W1_1 O2_1 1.7500(11) . ?
 W1_1 O3_1 1.94(4) . ?
 W1_1 O3_1 1.94(4) 4_575 ?
 W1_1 O8_2 1.80(6) . ?
 W1_1 O5_2 0.91(5) . ?
 W1_1 W2_2 2.34(4) . ?
 O1_1 O5_2 1.44(9) . ?
 O1_1 W2_2 2.21(5) . ?
 O2_1 O8_2 1.81(4) . ?
 O3_1 W2_1 1.79(4) . ?
 O3_1 O8_2 1.22(5) . ?
 O3_1 O5_2 1.72(6) . ?
 O3_1 O2S_2 1.62(5) . ?
 O3_1 W2_2 1.19(5) . ?
 O5_1 W2_1 1.91(5) . ?
 O5_1 O2S_2 1.31(5) . ?
 O5_1 O4_2 1.60(5) . ?
 O5_1 W1_2 2.28(5) . ?
 O5_1 W2_2 2.38(5) . ?
 O6_1 W2_1 2.08(5) . ?
 O7_1 Pu1_1 2.30(4) . ?
 O7_1 W2_1 1.75(4) . ?
 O7_1 O3_2 1.30(5) . ?
 O7_1 O2_2 1.54(5) . ?
 O7_1 W1_2 1.15(5) . ?
 O8_1 Pu1_1 2.59(5) . ?
 O8_1 O6S_2 1.45(7) . ?
 O9_1 Pu1_1 1.724(4) . ?
 O9_1 O8S_2 1.77(5) . ?
 O10_1 Pu1_1 1.704(4) . ?
 O10_1 O2_2 1.39(2) . ?
 O10_1 O7S_2 1.69(3) . ?
 O10_1 O6S_2 1.75(3) . ?
 O10_1 W3_2 1.05(3) . ?
 Pu1_1 O2_2 1.52(3) . ?
 Pu1_1 O6S_2 1.92(3) . ?
 Pu1_1 O8S_2 1.57(4) . ?
 Pu1_1 W1_2 2.82(3) . ?
 Pu1_1 W3_2 1.63(3) . ?
 W2_1 O8_2 2.52(3) . ?
 W2_1 O2S_2 0.80(3) . ?
 W2_1 O3_2 2.16(3) . ?
 W2_1 W1_2 1.61(2) . ?
 W2_1 W2_2 2.32(3) . ?
 W1_3 O1_3 2.27868(16) . ?
 W1_3 O2_3 1.81306(13) . ?
 W1_3 O3_3 1.87528(7) . ?
 W1_3 O3_3 1.87537(10) 4_575 ?
 O3_3 W2_3 1.76(2) . ?
 O5_3 W2_3 1.84(2) . ?
 O4_3 W2_3 2.088(14) . ?
 O7_3 Pu1_3 2.241(7) . ?
 O7_3 W2_3 1.831(14) . ?
 O6_3 W2_3 2.0586 . ?
 O8_3 Pu1_3 2.4885 . ?
 O9_3 Pu1_3 1.7047 . ?
 O10_3 Pu1_3 1.6787 . ?
 O8_2 W2_2 2.1008 . ?
 O5_2 W2_2 1.9598 . ?
 O7_2 W2_2 1.9115 . ?
 O2S_2 W1_2 1.8072 . ?
 O2S_2 W2_2 1.9298 . ?
 O4_2 W1_2 2.2009 . ?
 O3_2 W1_2 1.7505 . ?
 O2_2 W1_2 1.7856 . ?
 O2_2 W3_2 1.9117 . ?
 O7S_2 W3_2 1.9111 . ?
 O6S_2 W3_2 1.7521 . ?
 O5S_2 W3_2 2.1693 . ?
 O8S_2 W3_2 2.0946 . ?
 O40A_2 W3_2 1.9004 . ?
 W1_4 O5_4 2.302(7) . ?
 W1_4 O6_4 1.75(10) . ?
 W1_4 O7_4 1.550(6) . ?
 W1_4 O8_4 1.807(7) . ?
 O1_4 W2_4 2.217(8) . ?
 O2_4 W2_4 1.741(8) . ?
 O3_4 O4_4 1.67(10) . ?
 O3_4 W2_4 0.59(3) . ?
 O3_4 O7_4 1.80(2) . ?
 O4_4 W2_4 1.765(8) . ?
 W2_4 O7_4 2.165(7) . ?
 W3_4 O8_4 1.841(7) . ?
 W3_4 O9_4 1.952(7) . ?
 W3_4 O10_4 1.702(7) . ?
 W3_4 O11_4 2.362(7) . ?
 W3_4 O12_4 1.94(9) . ?

loop_
  _geom_angle_atom_site_label_1
  _geom_angle_atom_site_label_2
  _geom_angle_atom_site_label_3
  _geom_angle
  _geom_angle_site_symmetry_1
  _geom_angle_site_symmetry_3
  _geom_angle_publ_flag
 O2 W1 O1 180(3) . . ?
 O2 W1 O5 101(2) . 4_575 ?
 O2 W1 O5 101(2) . . ?
 O2 W1 O4 99(2) . . ?
 O2 W1 O4 99(2) . 4_575 ?
 O5 W1 O1 78.9(17) 4_575 . ?
 O5 W1 O1 78.9(16) . . ?
 O5 W1 O5 84(2) . 4_575 ?
 O4 W1 O1 81.2(18) 4_575 . ?
 O4 W1 O1 81.2(18) . . ?
 O4 W1 O5 160.1(17) . 4_575 ?
 O4 W1 O5 160.1(17) 4_575 . ?
 O4 W1 O5 90.9(17) 4_575 4_575 ?
 O4 W1 O5 90.9(17) . . ?
 O4 W1 O4 87(3) . 4_575 ?
 O5 W2 O9S 81.0(14) . . ?
 O6 W2 O5 83.1(16) . . ?
 O6 W2 O9S 72.0(16) . . ?
 O6 W2 O12 88.4(16) . . ?
 O10 W2 O5 96.0(16) . . ?
 O10 W2 O6 156.7(16) . . ?
 O10 W2 O9S 84.9(16) . . ?
 O10 W2 O12 84.9(16) . . ?
 O11S W2 O5 102.6(15) . . ?
 O11S W2 O6 101.6(17) . . ?
 O11S W2 O9S 172.4(16) . . ?
 O11S W2 O10 101.3(17) . . ?
 O11S W2 O12 96.5(14) . . ?
 O12 W2 O5 160.3(16) . . ?
 O12 W2 O9S 79.4(14) . . ?
 O7 W4 O16 87.0(17) . . ?
 O3 W4 O7 80(2) . . ?
 O3 W4 O15 154.7(19) . . ?
 O3 W4 O16 85.7(18) . . ?
 O14 W4 O7 92(2) . . ?
 O14 W4 O3 97(2) . . ?
 O14 W4 O15 106(2) . . ?
 O14 W4 O16 177.1(19) . . ?
 O14 W4 O25 99(2) . . ?
 O15 W4 O7 87.9(17) . . ?
 O15 W4 O16 71.3(17) . . ?
 O25 W4 O7 169(2) . . ?
 O25 W4 O3 97(2) . . ?
 O25 W4 O15 89.9(18) . . ?
 O25 W4 O16 81.9(19) . . ?
 O8 W5 O16 82.0(16) . . ?
 O15 W5 O8 84.8(19) . . ?
 O15 W5 O16 70.5(17) . . ?
 O15 W5 O18 157.8(17) . . ?
 O15 W5 O24 90(2) . . ?
 O17 W5 O8 93.4(17) . . ?
 O17 W5 O15 95.6(19) . . ?
 O17 W5 O16 165.6(17) . . ?
 O17 W5 O18 105.8(18) . . ?
 O17 W5 O24 103.0(17) . . ?
 O18 W5 O8 88.0(18) . . ?
 O18 W5 O16 87.7(16) . . ?
 O18 W5 O24 91(2) . . ?
 O24 W5 O8 163.3(16) . . ?
 O24 W5 O16 81.2(15) . . ?
 O12 W6 O18 88.0(17) . . ?
 O12 W6 O20 88.5(17) . . ?
 O12 W6 O21 83.2(14) . . ?
 O18 W6 O21 87.5(15) . . ?
 O19 W6 O12 97.5(16) . . ?
 O19 W6 O18 100.6(19) . . ?
 O19 W6 O20 103.2(19) . . ?
 O19 W6 O21 171.9(19) . . ?
 O19 W6 O22 96.9(16) . . ?
 O20 W6 O18 156.3(15) . . ?
 O20 W6 O21 68.7(15) . . ?
 O22 W6 O12 165.4(14) . . ?
 O22 W6 O18 86.8(18) . . ?
 O22 W6 O20 90.8(18) . . ?
 O22 W6 O21 83.0(13) . . ?
 O22 W9 O33 81.2(13) . . ?
 O22 W9 O35 87.9(17) . . ?
 O22 W9 O42 164.5(14) . . ?
 O32 W9 O22 93.8(19) . . ?
 O32 W9 O33 90.9(18) . . ?
 O32 W9 O34 100(2) . . ?
 O32 W9 O35 161.7(17) . . ?
 O32 W9 O42 85(2) . . ?
 O34 W9 O22 95.2(15) . . ?
 O34 W9 O33 168(2) . . ?
 O34 W9 O35 98(2) . . ?
 O34 W9 O42 100.2(16) . . ?
 O35 W9 O33 71.4(16) . . ?
 O42 W9 O33 83.4(14) . . ?
 O42 W9 O35 88.4(18) . . ?
 O24 W10 W11A 94.2(13) . . ?
 O24 W10 O30 81.3(15) . . ?
 O24 W10 O32 88.7(19) . . ?
 O28 W10 W11A 30.9(13) . . ?
 O28 W10 O24 97(2) . . ?
 O28 W10 O30 74.9(17) . . ?
 O28 W10 O31 87(2) . . ?
 O28 W10 O32 159.4(17) . . ?
 O28 W10 O50 79(2) . . ?
 O30 W10 W11A 44.4(11) . . ?
 O31 W10 W11A 118.0(19) . . ?
 O31 W10 O24 96.1(19) . . ?
 O31 W10 O30 161(2) . . ?
 O31 W10 O32 112(2) . . ?
 O31 W10 O50 99.6(19) . . ?
 O32 W10 W11A 129.1(11) . . ?
 O32 W10 O30 86.4(16) . . ?
 O50 W10 W11A 73.8(15) . . ?
 O50 W10 O24 163.4(16) . . ?
 O50 W10 O30 82.1(16) . . ?
 O50 W10 O32 90(2) . . ?
 O25 W11 O28 92.5(17) . . ?
 O25 W11 O30 88.5(18) . . ?
 O25 W11 O49 154.9(19) . . ?
 O25 W11 W1_4 78.2(14) . . ?
 O26 W11 O25 100(2) . . ?
 O26 W11 O27 112(2) . . ?
 O26 W11 O28 142(2) . . ?
 O26 W11 O30 84.8(18) . . ?
 O26 W11 O49 87.3(19) . . ?
 O26 W11 W1_4 26.3(16) . . ?
 O27 W11 O25 108(2) . . ?
 O27 W11 O28 96.8(18) . . ?
 O27 W11 O30 152.7(18) . . ?
 O27 W11 O49 90.5(19) . . ?
 O27 W11 W1_4 106.4(14) . . ?
 O28 W11 W1_4 156.7(11) . . ?
 O30 W11 O28 60.0(14) . . ?
 O30 W11 W1_4 98.1(9) . . ?
 O49 W11 O28 68.1(15) . . ?
 O49 W11 O30 68.3(15) . . ?
 O49 W11 W1_4 113.4(10) . . ?
 O25 W11A W10 93.5(11) . . ?
 O26 W11A W10 127.3(12) . . ?
 O26 W11A O25 74.3(16) . . ?
 O26 W11A O30 81.9(15) . . ?
 O27 W11A W10 141.0(13) . . ?
 O27 W11A O25 85.8(18) . . ?
 O27 W11A O26 90.1(18) . . ?
 O27 W11A O28 114(2) . . ?
 O27 W11A O30 167.7(19) . . ?
 O28 W11A W10 27.3(15) . . ?
 O28 W11A O25 94.2(17) . . ?
 O28 W11A O26 153.0(18) . . ?
 O28 W11A O30 72.4(17) . . ?
 O30 W11A W10 45.4(10) . . ?
 O30 W11A O25 83.0(16) . . ?
 O49 W11A W10 85.3(15) . . ?
 O49 W11A O25 162.2(18) . . ?
 O49 W11A O26 92.2(18) . . ?
 O49 W11A O27 106(2) . . ?
 O49 W11A O28 93(2) . . ?
 O49 W11A O30 83.6(19) . . ?
 O44 W12 O43 71.9(18) . . ?
 O44 W12 O47 88(2) . . ?
 O44 W12 O48 106(2) . . ?
 O44 W12 O49 153.1(18) . . ?
 O44 W12 O50 90(2) . . ?
 O47 W12 O43 81.0(15) . . ?
 O48 W12 O43 177(2) . . ?
 O48 W12 O47 96.8(18) . . ?
 O48 W12 O50 95.9(18) . . ?
 O49 W12 O43 81.7(18) . . ?
 O49 W12 O47 94(2) . . ?
 O49 W12 O48 100(2) . . ?
 O49 W12 O50 83(2) . . ?
 O50 W12 O43 86.3(15) . . ?
 O50 W12 O47 167.2(17) . . ?
 O41 W13 O42 91.5(17) . . ?
 O41 W13 O43 82.6(17) . . ?
 O41 W13 O44 148.1(19) . . ?
 O41 W13 O46 90.7(16) . . ?
 O42 W13 O43 82.7(17) . . ?
 O42 W13 O44 84.6(18) . . ?
 O42 W13 O46 163(2) . . ?
 O44 W13 O43 65.5(17) . . ?
 O45 W13 O41 104(2) . . ?
 O45 W13 O42 100.6(19) . . ?
 O45 W13 O43 172.6(17) . . ?
 O45 W13 O44 108(2) . . ?
 O45 W13 O46 95.2(19) . . ?
 O46 W13 O43 80.9(16) . . ?
 O46 W13 O44 84.7(17) . . ?
 O46 W14 O47 93(2) . . ?
 O46 W14 O51 82.1(15) . . ?
 O46 W14 O53 161.0(15) . . ?
 O46 W14 O54 85.0(19) . . ?
 O47 W14 O51 77.4(18) . . ?
 O47 W14 O53 82.0(18) . . ?
 O47 W14 O54 162.8(16) . . ?
 O52 W14 O46 101.9(17) . . ?
 O52 W14 O47 101(2) . . ?
 O52 W14 O51 175.9(18) . . ?
 O52 W14 O53 97.1(17) . . ?
 O52 W14 O54 95.9(19) . . ?
 O53 W14 O51 78.9(15) . . ?
 O54 W14 O51 85.4(16) . . ?
 O54 W14 O53 94.1(19) . . ?
 O53 W15 O57 81.3(15) . . ?
 O53 W15 O70 165.8(15) . . ?
 O58 W15 O53 87(2) . . ?
 O58 W15 O57 72.5(16) . . ?
 O58 W15 O62 156.7(18) . . ?
 O58 W15 O70 92.5(19) . . ?
 O60 W15 O53 97.2(17) . . ?
 O60 W15 O57 171(2) . . ?
 O60 W15 O58 98(2) . . ?
 O60 W15 O62 105(2) . . ?
 O60 W15 O70 96.9(16) . . ?
 O62 W15 O53 88.4(19) . . ?
 O62 W15 O57 84.2(16) . . ?
 O62 W15 O70 86.4(19) . . ?
 O70 W15 O57 85.0(14) . . ?
 O54 W16 O57 81.5(16) . . ?
 O54 W16 O58 87.6(18) . . ?
 O55 W16 O54 93.3(19) . . ?
 O55 W16 O56 101(2) . . ?
 O55 W16 O57 174.3(18) . . ?
 O55 W16 O58 106(2) . . ?
 O55 W16 O59 99.8(19) . . ?
 O56 W16 O54 88.0(17) . . ?
 O56 W16 O57 81.7(17) . . ?
 O56 W16 O58 153.6(19) . . ?
 O56 W16 O59 88.2(17) . . ?
 O58 W16 O57 71.9(16) . . ?
 O59 W16 O54 166.8(18) . . ?
 O59 W16 O57 85.5(16) . . ?
 O59 W16 O58 90.2(18) . . ?
 O56 W17 O72 79.5(16) . . ?
 O56 W17 O76 86.4(16) . . ?
 O56 W17 O79 93.7(17) . . ?
 O76 W17 O72 68.9(15) . . ?
 O77 W17 O56 98(2) . . ?
 O77 W17 O72 176.9(18) . . ?
 O77 W17 O76 109(2) . . ?
 O77 W17 O78 101(3) . . ?
 O77 W17 O79 98.1(19) . . ?
 O78 W17 O56 161(2) . . ?
 O78 W17 O72 82(2) . . ?
 O78 W17 O76 84(2) . . ?
 O78 W17 O79 87(2) . . ?
 O79 W17 O72 83.8(15) . . ?
 O79 W17 O76 152.3(17) . . ?
 O59 W18 O72 84.1(14) . . ?
 O73 W18 O59 97.5(16) . . ?
 O73 W18 O72 171(2) . . ?
 O73 W18 O74 102.3(19) . . ?
 O73 W18 O75 96(2) . . ?
 O73 W18 O76 98(2) . . ?
 O74 W18 O59 87.4(18) . . ?
 O74 W18 O72 87.0(15) . . ?
 O75 W18 O59 166.4(18) . . ?
 O75 W18 O72 82.2(17) . . ?
 O75 W18 O74 92(2) . . ?
 O76 W18 O59 85.6(18) . . ?
 O76 W18 O72 73.0(16) . . ?
 O76 W18 O74 159.3(16) . . ?
 O76 W18 O75 91(2) . . ?
 O67 W19 O66 74.6(16) . . ?
 O67 W19 O69 90(2) . . ?
 O67 W19 O70 87(2) . . ?
 O68 W19 O66 175(2) . . ?
 O68 W19 O67 100(2) . . ?
 O68 W19 O69 97.4(18) . . ?
 O68 W19 O70 95.8(16) . . ?
 O68 W19 O74 99.5(19) . . ?
 O69 W19 O66 83.1(16) . . ?
 O69 W19 O70 166.8(17) . . ?
 O70 W19 O66 83.8(14) . . ?
 O74 W19 O66 85.6(16) . . ?
 O74 W19 O67 160.0(15) . . ?
 O74 W19 O69 90(2) . . ?
 O74 W19 O70 87.4(19) . . ?
 O62 W20 O66 78.4(18) . . ?
 O62 W20 O67 84.7(18) . . ?
 O63 W20 O62 100(2) . . ?
 O63 W20 O64 101(3) . . ?
 O63 W20 O65 105(2) . . ?
 O63 W20 O66 172.4(19) . . ?
 O63 W20 O67 102(2) . . ?
 O64 W20 O62 159(3) . . ?
 O64 W20 O66 81(2) . . ?
 O64 W20 O67 88(2) . . ?
 O65 W20 O62 88.6(18) . . ?
 O65 W20 O64 89(2) . . ?
 O65 W20 O66 82.4(17) . . ?
 O65 W20 O67 153(2) . . ?
 O67 W20 O66 70.4(16) . . ?
 O4 W23 O9S 81.4(15) . . ?
 O5S W23 O4 100.5(18) . . ?
 O5S W23 O6 103(2) . . ?
 O5S W23 O7 96(2) . . ?
 O5S W23 O8 97.4(19) . . ?
 O5S W23 O9S 174.8(18) . . ?
 O6 W23 O4 86.7(16) . . ?
 O6 W23 O8 91.8(16) . . ?
 O6 W23 O9S 72.7(16) . . ?
 O7 W23 O4 85.7(18) . . ?
 O7 W23 O6 160.6(19) . . ?
 O7 W23 O8 90.0(19) . . ?
 O7 W23 O9S 88.6(18) . . ?
 O8 W23 O4 161.9(18) . . ?
 O8 W23 O9S 81.0(16) . . ?
 O10 W51 O20 81.2(15) . . ?
 O10 W51 O21 81.3(15) . . ?
 O20 W51 O21 68.8(15) . . ?
 O38 W51 O10 160.3(17) . . ?
 O38 W51 O20 81.9(15) . . ?
 O38 W51 O21 83.2(16) . . ?
 O39 W51 O10 97.0(17) . . ?
 O39 W51 O20 97.3(18) . . ?
 O39 W51 O21 166.1(16) . . ?
 O39 W51 O38 95.1(18) . . ?
 O39 W51 O40 106(2) . . ?
 O40 W51 O10 94.9(17) . . ?
 O40 W51 O20 156.2(19) . . ?
 O40 W51 O21 87.4(17) . . ?
 O40 W51 O38 96.4(17) . . ?
 O35 W71 O33 72.8(17) . . ?
 O35 W71 O38 92.2(16) . . ?
 O35 W71 O41 88.9(16) . . ?
 O36 W71 O33 82.8(16) . . ?
 O36 W71 O35 155(2) . . ?
 O36 W71 O38 88.5(15) . . ?
 O36 W71 O41 84.5(15) . . ?
 O37 W71 O33 172.9(16) . . ?
 O37 W71 O35 100(2) . . ?
 O37 W71 O36 103.9(19) . . ?
 O37 W71 O38 96.2(19) . . ?
 O37 W71 O41 98(2) . . ?
 O38 W71 O33 86.2(16) . . ?
 O38 W71 O41 165.3(19) . . ?
 O41 W71 O33 80.2(17) . . ?
 O9S Se1 O16 102(2) . . ?
 O9S Se1 O21 98.9(17) . . ?
 O16 Se1 O21 107.5(18) . . ?
 O30 Se2 O33 102.6(19) . . ?
 O43 Se2 O30 99(2) . . ?
 O43 Se2 O33 99.9(19) . . ?
 O57 Se3 O66 102.7(19) . . ?
 O57 Se3 O72 100(2) . . ?
 O66 Se3 O72 100(2) . . ?
 W1 O5 W2 145(2) . . ?
 W1 O4 W23 140(2) . . ?
 W23 O6 W2 121(2) . . ?
 W23 O7 W4 138(3) . . ?
 W5 O8 W23 149(2) . . ?
 W23 O9S W2 93.9(15) . . ?
 Se1 O9S W2 131(2) . . ?
 Se1 O9S W23 130(2) . . ?
 W2 O10 W51 152(2) . . ?
 W6 O12 W2 146(2) . . ?
 W4 O3 Pu1_3 174(2) . . ?
 W5 O15 W4 124(2) . . ?
 W4 O16 W5 93.2(16) . . ?
 Se1 O16 W4 123(2) . . ?
 Se1 O16 W5 125(2) . . ?
 W5 O18 W6 160(2) . . ?
 W6 O20 W51 121(2) . . ?
 W51 O21 W6 99.3(14) . . ?
 Se1 O21 W6 126(2) . . ?
 Se1 O21 W51 117.5(17) . . ?
 W6 O22 W9 169(2) . . ?
 W5 O24 W10 172(3) . . ?
 W4 O25 W11 162(3) . . ?
 W4 O25 W11A 165(3) . . ?
 W11 O26 W1_4 131(3) . . ?
 W2_3 O26 W11A 152(2) . . ?
 W10 O28 W11 122(2) . . ?
 W10 O28 W11A 122(2) . . ?
 W10 O30 W11 102.3(16) . . ?
 W11A O30 W10 90.2(15) . . ?
 Se2 O30 W10 134(3) . . ?
 Se2 O30 W11 114.9(18) . . ?
 Se2 O30 W11A 118.9(19) . . ?
 W9 O32 W10 156(2) . . ?
 W9 O33 W71 96.8(16) . . ?
 Se2 O33 W9 130(2) . . ?
 Se2 O33 W71 118.6(19) . . ?
 W71 O35 W9 118(2) . . ?
 W71 O36 W2_1 149(2) . . ?
 W1_2 O36 W71 129(2) . . ?
 W1_2 O36 W2_1 51.5(13) . . ?
 W71 O38 W51 161(2) . . ?
 W51 O40 Pu1_1 152(2) . . ?
 W51 O40 W1_2 117(2) . . ?
 W1_2 O40 Pu1_1 71.3(12) . . ?
 W13 O41 W71 145(2) . . ?
 W13 O42 W9 141(2) . . ?
 W12 O43 W13 96.0(14) . . ?
 Se2 O43 W12 126(3) . . ?
 Se2 O43 W13 128(2) . . ?
 W12 O44 W13 126(2) . . ?
 W14 O46 W13 142(3) . . ?
 W14 O47 W12 143(3) . . ?
 W11A O49 W12 148(3) . . ?
 W12 O49 W11 158(2) . . ?
 W10 O50 W12 146(3) . . ?
 W15 O53 W14 136(3) . . ?
 W16 O54 W14 136(2) . . ?
 W16 O56 W17 149(2) . . ?
 W16 O57 W15 92.7(13) . . ?
 Se3 O57 W15 126(2) . . ?
 Se3 O57 W16 132(3) . . ?
 W15 O58 W16 123(2) . . ?
 W16 O59 W18 142(2) . . ?
 W15 O62 W20 151(3) . . ?
 W20 O64 W20 170(4) 4_575 . ?
 W20 O65 W1_3 128(2) . . ?
 W20 O65 W2_4 131(2) . . ?
 W19 O66 W20 92.2(14) . . ?
 Se3 O66 W19 135(2) . . ?
 Se3 O66 W20 117(2) . . ?
 W19 O67 W20 122(2) . . ?
 W19 O69 W19 171(3) 4_575 . ?
 W19 O70 W15 143(2) . . ?
 W18 O72 W17 93.4(15) . . ?
 Se3 O72 W17 118.6(17) . . ?
 Se3 O72 W18 131(2) . . ?
 W19 O74 W18 157(2) . . ?
 W18 O75 W18 170(3) 4_575 . ?
 W18 O76 W17 124(2) . . ?
 W17 O78 W17 159(3) . 4_575 ?
 W17 O79 W2_2 130(2) . . ?
 W1_1 O79 W17 146(2) . . ?
 W1_1 O79 W2_2 69.1(14) . . ?
 W2_1 O81 W2_2 64.8(12) . . ?
 O79 W1_1 O79 94(2) . 4_575 ?
 O79 W1_1 O1_1 84.0(16) 4_575 . ?
 O79 W1_1 O1_1 84.0(16) . . ?
 O79 W1_1 O3_1 83.4(16) 4_575 4_575 ?
 O79 W1_1 O3_1 83.4(16) . . ?
 O79 W1_1 O3_1 162.7(19) 4_575 . ?
 O79 W1_1 O3_1 162.7(19) . 4_575 ?
 O79 W1_1 W2_2 61.1(12) . . ?
 O79 W1_1 W2_2 134.9(15) 4_575 . ?
 O1_1 W1_1 W2_2 58.3(11) . . ?
 O2_1 W1_1 O79 99.7(16) . . ?
 O2_1 W1_1 O79 99.7(16) . 4_575 ?
 O2_1 W1_1 O1_1 174(2) . . ?
 O2_1 W1_1 O3_1 97.6(18) . . ?
 O2_1 W1_1 O3_1 97.6(18) . 4_575 ?
 O2_1 W1_1 O8_2 61.5(14) . . ?
 O2_1 W1_1 W2_2 119.9(11) . . ?
 O3_1 W1_1 O1_1 78.7(17) 4_575 . ?
 O3_1 W1_1 O1_1 78.7(17) . . ?
 O3_1 W1_1 O3_1 94(2) . 4_575 ?
 O3_1 W1_1 W2_2 30.7(14) . . ?
 O3_1 W1_1 W2_2 109.4(14) 4_575 . ?
 O8_2 W1_1 O79 158.5(14) . 4_575 ?
 O8_2 W1_1 O79 80.2(16) . . ?
 O8_2 W1_1 O1_1 115.6(13) . . ?
 O8_2 W1_1 O3_1 108.2(18) . 4_575 ?
 O8_2 W1_1 O3_1 37.7(16) . . ?
 O8_2 W1_1 W2_2 59.4(10) . . ?
 O5_2 W1_1 O79 102(3) . . ?
 O5_2 W1_1 O79 102(3) . 4_575 ?
 O5_2 W1_1 O1_1 26(3) . . ?
 O5_2 W1_1 O2_1 148(3) . . ?
 O5_2 W1_1 O3_1 62(3) . 4_575 ?
 O5_2 W1_1 O3_1 63(3) . . ?
 O5_2 W1_1 O8_2 100(2) . . ?
 O5_2 W1_1 W2_2 55(2) . . ?
 W1_1 O1_1 W2_2 64.1(19) . . ?
 O5_2 O1_1 W1_1 16.2(13) . . ?
 O5_2 O1_1 W2_2 61(2) . . ?
 W1_1 O2_1 O8_2 60.5(18) . . ?
 W2_1 O3_1 W1_1 165(3) . . ?
 O8_2 O3_1 W1_1 65(3) . . ?
 O8_2 O3_1 W2_1 113(4) . . ?
 O8_2 O3_1 O5_2 92(3) . . ?
 O8_2 O3_1 O2S_2 139(4) . . ?
 O5_2 O3_1 W1_1 27.9(18) . . ?
 O5_2 O3_1 W2_1 148(3) . . ?
 O2S_2 O3_1 W1_1 151(3) . . ?
 O2S_2 O3_1 W2_1 26.5(12) . . ?
 O2S_2 O3_1 O5_2 124(3) . . ?
 W2_2 O3_1 W1_1 93(3) . . ?
 W2_2 O3_1 W2_1 100(3) . . ?
 W2_2 O3_1 O8_2 121(4) . . ?
 W2_2 O3_1 O5_2 82(3) . . ?
 W2_2 O3_1 O2S_2 85(3) . . ?
 W2_1 O5_1 W1_2 44.1(13) . . ?
 W2_1 O5_1 W2_2 64.2(15) . . ?
 O2S_2 O5_1 W2_1 19.2(14) . . ?
 O2S_2 O5_1 O4_2 119(4) . . ?
 O2S_2 O5_1 W1_2 52.4(19) . . ?
 O2S_2 O5_1 W2_2 54.0(17) . . ?
 O4_2 O5_1 W2_1 108(3) . . ?
 O4_2 O5_1 W1_2 66.5(18) . . ?
 O4_2 O5_1 W2_2 172(4) . . ?
 W1_2 O5_1 W2_2 106(2) . . ?
 W2_1 O7_1 Pu1_1 165(2) . . ?
 O3_2 O7_1 Pu1_1 100(3) . . ?
 O3_2 O7_1 W2_1 89(3) . . ?
 O3_2 O7_1 O2_2 135(4) . . ?
 O2_2 O7_1 Pu1_1 41.0(14) . . ?
 O2_2 O7_1 W2_1 125(3) . . ?
 W1_2 O7_1 Pu1_1 104(3) . . ?
 W1_2 O7_1 W2_1 63(2) . . ?
 W1_2 O7_1 O3_2 91(3) . . ?
 W1_2 O7_1 O2_2 82(3) . . ?
 O6S_2 O8_1 Pu1_1 47(2) . . ?
 Pu1_1 O9_1 O8S_2 53.2(10) . . ?
 Pu1_1 O10_1 O6S_2 67.5(15) . . ?
 O2_2 O10_1 Pu1_1 57.9(11) . . ?
 O2_2 O10_1 O7S_2 136(2) . . ?
 O2_2 O10_1 O6S_2 122(2) . . ?
 O7S_2 O10_1 Pu1_1 152.8(17) . . ?
 O7S_2 O10_1 O6S_2 102.4(11) . . ?
 W3_2 O10_1 Pu1_1 68(2) . . ?
 W3_2 O10_1 O2_2 102(2) . . ?
 W3_2 O10_1 O7S_2 85.1(19) . . ?
 W3_2 O10_1 O6S_2 72.8(15) . . ?
 O40 Pu1_1 O40 142.1(18) . 4_575 ?
 O40 Pu1_1 O8_1 71.1(9) 4_575 . ?
 O40 Pu1_1 O8_1 71.1(9) . . ?
 O40 Pu1_1 W1_2 160.7(11) 4_575 . ?
 O40 Pu1_1 W1_2 54.1(10) . . ?
 O7_1 Pu1_1 O40 74.7(14) . . ?
 O7_1 Pu1_1 O40 143.2(14) 4_575 . ?
 O7_1 Pu1_1 O40 143.2(14) . 4_575 ?
 O7_1 Pu1_1 O40 74.7(14) 4_575 4_575 ?
 O7_1 Pu1_1 O7_1 68(2) 4_575 . ?
 O7_1 Pu1_1 O8_1 145.8(10) 4_575 . ?
 O7_1 Pu1_1 O8_1 145.8(10) . . ?
 O7_1 Pu1_1 W1_2 89.5(12) 4_575 . ?
 O7_1 Pu1_1 W1_2 23.4(11) . . ?
 O8_1 Pu1_1 W1_2 124.1(6) . . ?
 O9_1 Pu1_1 O40 89.6(11) . 4_575 ?
 O9_1 Pu1_1 O40 89.6(11) . . ?
 O9_1 Pu1_1 O7_1 93.5(11) . . ?
 O9_1 Pu1_1 O7_1 93.5(11) . 4_575 ?
 O9_1 Pu1_1 O8_1 85.6(13) . . ?
 O9_1 Pu1_1 O6S_2 116.2(13) . . ?
 O9_1 Pu1_1 W1_2 102.7(8) . . ?
 O10_1 Pu1_1 O40 88.3(11) . 4_575 ?
 O10_1 Pu1_1 O40 88.3(11) . . ?
 O10_1 Pu1_1 O7_1 92.0(12) . 4_575 ?
 O10_1 Pu1_1 O7_1 92.0(11) . . ?
 O10_1 Pu1_1 O8_1 87.7(13) . . ?
 O10_1 Pu1_1 O9_1 173.3(2) . . ?
 O10_1 Pu1_1 O6S_2 57.4(13) . . ?
 O10_1 Pu1_1 W1_2 81.0(8) . . ?
 O2_2 Pu1_1 O40 75.2(13) . . ?
 O2_2 Pu1_1 O40 128.1(15) . 4_575 ?
 O2_2 Pu1_1 O7_1 76.7(14) . 4_575 ?
 O2_2 Pu1_1 O7_1 41.5(14) . . ?
 O2_2 Pu1_1 O8_1 126.5(14) . . ?
 O2_2 Pu1_1 O9_1 134.6(10) . . ?
 O2_2 Pu1_1 O10_1 50.6(9) . . ?
 O2_2 Pu1_1 O6S_2 105.3(19) . . ?
 O2_2 Pu1_1 O8S_2 120(2) . . ?
 O2_2 Pu1_1 W1_2 34.6(7) . . ?
 O2_2 Pu1_1 W3_2 74.5(14) . . ?
 O6S_2 Pu1_1 O40 85.9(14) . . ?
 O6S_2 Pu1_1 O40 60.9(15) . 4_575 ?
 O6S_2 Pu1_1 O7_1 144.5(17) . . ?
 O6S_2 Pu1_1 O7_1 124.5(16) . 4_575 ?
 O6S_2 Pu1_1 O8_1 33.5(17) . . ?
 O6S_2 Pu1_1 W1_2 123.7(16) . . ?
 O8S_2 Pu1_1 O40 46.9(16) . 4_575 ?
 O8S_2 Pu1_1 O40 154(2) . . ?
 O8S_2 Pu1_1 O7_1 102.3(15) . . ?
 O8S_2 Pu1_1 O7_1 43.1(17) . 4_575 ?
 O8S_2 Pu1_1 O8_1 108.2(13) . . ?
 O8S_2 Pu1_1 O9_1 65.0(19) . . ?
 O8S_2 Pu1_1 O10_1 117.4(19) . . ?
 O8S_2 Pu1_1 O6S_2 107.6(15) . . ?
 O8S_2 Pu1_1 W1_2 125.6(14) . . ?
 O8S_2 Pu1_1 W3_2 81.7(16) . . ?
 W3_2 Pu1_1 O40 55.3(14) . 4_575 ?
 W3_2 Pu1_1 O40 123.6(16) . . ?
 W3_2 Pu1_1 O7_1 69.7(15) . 4_575 ?
 W3_2 Pu1_1 O7_1 108.7(14) . . ?
 W3_2 Pu1_1 O8_1 91.0(14) . . ?
 W3_2 Pu1_1 O9_1 143.5(11) . . ?
 W3_2 Pu1_1 O10_1 36.6(12) . . ?
 W3_2 Pu1_1 O6S_2 58.5(10) . . ?
 W3_2 Pu1_1 W1_2 109.1(12) . . ?
 O36 W2_1 O81 81.7(14) . . ?
 O36 W2_1 O5_1 90.1(18) . . ?
 O36 W2_1 O6_1 89.0(17) . . ?
 O36 W2_1 O8_2 142.6(16) . . ?
 O36 W2_1 O3_2 79.6(19) . . ?
 O36 W2_1 W2_2 134.2(14) . . ?
 O81 W2_1 O8_2 76.2(13) . . ?
 O81 W2_1 O3_2 138.9(13) . . ?
 O81 W2_1 W2_2 57.7(13) . . ?
 O3_1 W2_1 O36 158.9(17) . . ?
 O3_1 W2_1 O81 77.5(16) . . ?
 O3_1 W2_1 O5_1 91(2) . . ?
 O3_1 W2_1 O6_1 85.9(19) . . ?
 O3_1 W2_1 O8_2 26.4(19) . . ?
 O3_1 W2_1 O3_2 115(2) . . ?
 O3_1 W2_1 W2_2 30.5(16) . . ?
 O5_1 W2_1 O81 85.0(16) . . ?
 O5_1 W2_1 O6_1 169.5(18) . . ?
 O5_1 W2_1 O8_2 117.1(18) . . ?
 O5_1 W2_1 O3_2 131.1(15) . . ?
 O5_1 W2_1 W2_2 67.9(16) . . ?
 O6_1 W2_1 O81 84.5(16) . . ?
 O6_1 W2_1 O8_2 59.5(17) . . ?
 O6_1 W2_1 O3_2 59.0(15) . . ?
 O6_1 W2_1 W2_2 105.7(15) . . ?
 O7_1 W2_1 O36 96.1(17) . . ?
 O7_1 W2_1 O81 175.9(18) . . ?
 O7_1 W2_1 O3_1 104.5(19) . . ?
 O7_1 W2_1 O5_1 98.5(19) . . ?
 O7_1 W2_1 O6_1 92.0(19) . . ?
 O7_1 W2_1 O8_2 103.9(16) . . ?
 O7_1 W2_1 O3_2 37.0(17) . . ?
 O7_1 W2_1 W2_2 125.6(16) . . ?
 O2S_2 W2_1 O36 122(2) . . ?
 O2S_2 W2_1 O81 96.6(19) . . ?
 O2S_2 W2_1 O3_1 64(2) . . ?
 O2S_2 W2_1 O5_1 33(2) . . ?
 O2S_2 W2_1 O6_1 149(2) . . ?
 O2S_2 W2_1 O7_1 88(2) . . ?
 O2S_2 W2_1 O8_2 91(2) . . ?
 O2S_2 W2_1 O3_2 124(2) . . ?
 O2S_2 W2_1 W1_2 90.8(19) . . ?
 O2S_2 W2_1 W2_2 52.0(16) . . ?
 O3_2 W2_1 O8_2 97.8(13) . . ?
 O3_2 W2_1 W2_2 145.0(16) . . ?
 W1_2 W2_1 O36 61.2(13) . . ?
 W1_2 W2_1 O81 139.6(14) . . ?
 W1_2 W2_1 O3_1 139.7(16) . . ?
 W1_2 W2_1 O5_1 80.2(18) . . ?
 W1_2 W2_1 O6_1 108.4(18) . . ?
 W1_2 W2_1 O7_1 39.8(16) . . ?
 W1_2 W2_1 O8_2 143.6(17) . . ?
 W1_2 W2_1 O3_2 52.9(8) . . ?
 W1_2 W2_1 W2_2 142.8(16) . . ?
 W2_2 W2_1 O8_2 51.2(6) . . ?
 O65 W1_3 O65 108(2) 4_575 . ?
 O65 W1_3 O1_3 96.0(12) . . ?
 O65 W1_3 O1_3 96.0(12) 4_575 . ?
 O2_3 W1_3 O65 85.8(12) . . ?
 O2_3 W1_3 O1_3 177.0 . . ?
 O2_3 W1_3 O3_3 88.300(3) . . ?
 O3_3 W1_3 O65 82.0(11) . . ?
 O3_3 W1_3 O65 168.1(12) 4_575 . ?
 O3_3 W1_3 O1_3 89.545(3) 4_575 . ?
 O3_3 W1_3 O1_3 89.546(3) . . ?
 W2_3 O3_3 W1_3 174.9(5) . . ?
 W2_3 O7_3 Pu1_3 150.0(11) . . ?
 O3 Pu1_3 O3 121(2) 4_575 . ?
 O7_3 Pu1_3 O3 77.6(15) . . ?
 O7_3 Pu1_3 O3 137.5(11) 4_575 . ?
 O7_3 Pu1_3 O7_3 66.3(8) 4_575 . ?
 O7_3 Pu1_3 O8_3 144.3(6) . . ?
 O7_3 Pu1_3 O8_3 144.3(6) 4_575 . ?
 O8_3 Pu1_3 O3 66.7(12) . . ?
 O9_3 Pu1_3 O3 72.9(14) . . ?
 O9_3 Pu1_3 O7_3 78.4(5) . . ?
 O9_3 Pu1_3 O7_3 78.4(10) . 4_575 ?
 O9_3 Pu1_3 O8_3 89.9 . . ?
 O10_3 Pu1_3 O3 106.2(14) . . ?
 O10_3 Pu1_3 O7_3 103.4(5) . . ?
 O10_3 Pu1_3 O7_3 103.4(10) . 4_575 ?
 O10_3 Pu1_3 O8_3 87.9 . . ?
 O10_3 Pu1_3 O9_3 177.79(19) . . ?
 O26 W2_3 O4_3 90.3(14) . . ?
 O26 W2_3 O6_3 90.1(14) . . ?
 O3_3 W2_3 O26 162.7(15) . . ?
 O3_3 W2_3 O5_3 95.7(10) . . ?
 O3_3 W2_3 O4_3 75.4(6) . . ?
 O3_3 W2_3 O7_3 99.6(9) . . ?
 O3_3 W2_3 O6_3 82.3(12) . . ?
 O5_3 W2_3 O26 89.7(15) . . ?
 O5_3 W2_3 O4_3 74.5(7) . . ?
 O5_3 W2_3 O6_3 171.8(9) . . ?
 O7_3 W2_3 O26 95.1(15) . . ?
 O7_3 W2_3 O5_3 103.4(9) . . ?
 O7_3 W2_3 O4_3 174.2(12) . . ?
 O7_3 W2_3 O6_3 84.8(5) . . ?
 O6_3 W2_3 O4_3 97.3(10) . . ?
 W1_1 O8_2 O2_1 58.0(15) . . ?
 W1_1 O8_2 W2_1 116.9(17) . . ?
 W1_1 O8_2 W2_2 73.2(18) . . ?
 O2_1 O8_2 W2_1 153(2) . . ?
 O2_1 O8_2 W2_2 130(3) . . ?
 O3_1 O8_2 W1_1 77(3) . . ?
 O3_1 O8_2 O2_1 132(4) . . ?
 O3_1 O8_2 W2_1 41(2) . . ?
 O3_1 O8_2 W2_2 29(2) . . ?
 W2_2 O8_2 W2_1 59.3(7) . . ?
 W1_1 O5_2 O1_1 138(4) . . ?
 W1_1 O5_2 O3_1 89(4) . . ?
 W1_1 O5_2 W2_2 103(3) . . ?
 O1_1 O5_2 O3_1 112(3) . . ?
 O1_1 O5_2 W2_2 79.6(18) . . ?
 O3_1 O5_2 W2_2 37.2(17) . . ?
 O3_1 O2S_2 W1_2 137.9(19) . . ?
 O3_1 O2S_2 W2_2 38.1(18) . . ?
 O5_1 O2S_2 O3_1 129(3) . . ?
 O5_1 O2S_2 W1_2 93(2) . . ?
 O5_1 O2S_2 W2_2 93(2) . . ?
 W2_1 O2S_2 O3_1 89(3) . . ?
 W2_1 O2S_2 O5_1 128(3) . . ?
 W2_1 O2S_2 W1_2 63.0(18) . . ?
 W2_1 O2S_2 W2_2 108.9(18) . . ?
 W1_2 O2S_2 W2_2 171.9 . . ?
 O5_1 O4_2 W1_2 72(2) . . ?
 O7_1 O3_2 Pu1_1 53(2) . . ?
 O7_1 O3_2 W2_1 54(2) . . ?
 O7_1 O3_2 W1_2 41(2) . . ?
 W2_1 O3_2 Pu1_1 106.1(9) . . ?
 W1_2 O3_2 Pu1_1 71.2(7) . . ?
 W1_2 O3_2 W2_1 47.2(8) . . ?
 O7_1 O2_2 W1_2 39.7(18) . . ?
 O7_1 O2_2 W3_2 137.7(18) . . ?
 O10_1 O2_2 O7_1 168(3) . . ?
 O10_1 O2_2 Pu1_1 71.5(10) . . ?
 O10_1 O2_2 W1_2 148.4(12) . . ?
 O10_1 O2_2 W3_2 32.4(13) . . ?
 Pu1_1 O2_2 O7_1 98(2) . . ?
 Pu1_1 O2_2 W1_2 116.5(13) . . ?
 Pu1_1 O2_2 W3_2 55.3(12) . . ?
 W1_2 O2_2 W3_2 171.7 . . ?
 O10_1 O7S_2 W3_2 33.2(10) . . ?
 O8_1 O6S_2 O10_1 144(3) . . ?
 O8_1 O6S_2 Pu1_1 100(3) . . ?
 O8_1 O6S_2 W3_2 149(3) . . ?
 O10_1 O6S_2 Pu1_1 55.2(6) . . ?
 O10_1 O6S_2 W3_2 34.9(10) . . ?
 W3_2 O6S_2 Pu1_1 52.6(10) . . ?
 O9_1 O8S_2 W3_2 110.6(17) . . ?
 Pu1_1 O8S_2 O9_1 61.7(18) . . ?
 Pu1_1 O8S_2 W3_2 50.4(12) . . ?
 O36 W1_2 O40 104.8(18) . . ?
 O36 W1_2 O5_1 82(2) . . ?
 O36 W1_2 Pu1_1 155.2(19) . . ?
 O36 W1_2 O2S_2 84.2(16) . . ?
 O36 W1_2 O4_2 84(2) . . ?
 O40 W1_2 Pu1_1 54.6(11) . . ?
 O5_1 W1_2 O40 139(2) . . ?
 O5_1 W1_2 Pu1_1 122.5(15) . . ?
 O7_1 W1_2 O36 132(3) . . ?
 O7_1 W1_2 O40 101(3) . . ?
 O7_1 W1_2 O5_1 103(3) . . ?
 O7_1 W1_2 Pu1_1 52(2) . . ?
 O7_1 W1_2 W2_1 77(2) . . ?
 O7_1 W1_2 O2S_2 76(2) . . ?
 O7_1 W1_2 O4_2 131(3) . . ?
 O7_1 W1_2 O3_2 48(3) . . ?
 O7_1 W1_2 O2_2 58(2) . . ?
 W2_1 W1_2 O36 67.4(14) . . ?
 W2_1 W1_2 O40 164(2) . . ?
 W2_1 W1_2 O5_1 55.7(14) . . ?
 W2_1 W1_2 Pu1_1 128.2(15) . . ?
 W2_1 W1_2 O2S_2 26.3(10) . . ?
 W2_1 W1_2 O4_2 95.3(12) . . ?
 W2_1 W1_2 O3_2 79.9(13) . . ?
 W2_1 W1_2 O2_2 118.5(9) . . ?
 O2S_2 W1_2 O40 169.3(14) . . ?
 O2S_2 W1_2 O5_1 35.1(13) . . ?
 O2S_2 W1_2 Pu1_1 118.0(7) . . ?
 O2S_2 W1_2 O4_2 77.0 . . ?
 O4_2 W1_2 O40 97.9(19) . . ?
 O4_2 W1_2 O5_1 41.9(13) . . ?
 O4_2 W1_2 Pu1_1 110.6(7) . . ?
 O3_2 W1_2 O36 94(2) . . ?
 O3_2 W1_2 O40 86.9(19) . . ?
 O3_2 W1_2 O5_1 133.5(13) . . ?
 O3_2 W1_2 Pu1_1 72.7(7) . . ?
 O3_2 W1_2 O2S_2 98.4 . . ?
 O3_2 W1_2 O4_2 175.2 . . ?
 O3_2 W1_2 O2_2 95.8 . . ?
 O2_2 W1_2 O36 169(2) . . ?
 O2_2 W1_2 O40 71.9(12) . . ?
 O2_2 W1_2 O5_1 94.0(14) . . ?
 O2_2 W1_2 Pu1_1 28.9(7) . . ?
 O2_2 W1_2 O2S_2 98.2 . . ?
 O2_2 W1_2 O4_2 86.4 . . ?
 O79 W2_2 W1_1 49.9(12) . . ?
 O79 W2_2 O1_1 78(2) . . ?
 O79 W2_2 O5_1 176(3) . . ?
 O79 W2_2 W2_1 136(2) . . ?
 O81 W2_2 O79 107.7(19) . . ?
 O81 W2_2 W1_1 132(2) . . ?
 O81 W2_2 O1_1 171(3) . . ?
 O81 W2_2 O5_1 74.4(17) . . ?
 O81 W2_2 W2_1 57.5(12) . . ?
 W1_1 W2_2 O5_1 130.9(15) . . ?
 O1_1 W2_2 W1_1 57.6(17) . . ?
 O1_1 W2_2 O5_1 100(2) . . ?
 O1_1 W2_2 W2_1 124.1(18) . . ?
 O3_1 W2_2 O79 94(3) . . ?
 O3_1 W2_2 O81 91(3) . . ?
 O3_1 W2_2 W1_1 56(3) . . ?
 O3_1 W2_2 O1_1 96(3) . . ?
 O3_1 W2_2 O5_1 89(3) . . ?
 O3_1 W2_2 W2_1 50(2) . . ?
 O3_1 W2_2 O8_2 30(2) . . ?
 O3_1 W2_2 O5_2 61(3) . . ?
 O3_1 W2_2 O7_2 146(2) . . ?
 O3_1 W2_2 O2S_2 57(2) . . ?
 W2_1 W2_2 W1_1 105.4(14) . . ?
 W2_1 W2_2 O5_1 47.9(12) . . ?
 O8_2 W2_2 O79 68(2) . . ?
 O8_2 W2_2 O81 85.8(17) . . ?
 O8_2 W2_2 W1_1 47.4(17) . . ?
 O8_2 W2_2 O1_1 103(2) . . ?
 O8_2 W2_2 O5_1 115.5(13) . . ?
 O8_2 W2_2 W2_1 69.5(9) . . ?
 O5_2 W2_2 O79 66.4(15) . . ?
 O5_2 W2_2 O81 149.2(17) . . ?
 O5_2 W2_2 W1_1 22.3(13) . . ?
 O5_2 W2_2 O1_1 40(2) . . ?
 O5_2 W2_2 O5_1 113.3(12) . . ?
 O5_2 W2_2 W2_1 104.1(7) . . ?
 O5_2 W2_2 O8_2 63.8 . . ?
 O7_2 W2_2 O79 112(2) . . ?
 O7_2 W2_2 O81 101.8(17) . . ?
 O7_2 W2_2 W1_1 125.7(17) . . ?
 O7_2 W2_2 O1_1 69(2) . . ?
 O7_2 W2_2 O5_1 65.1(14) . . ?
 O7_2 W2_2 W2_1 112.6(8) . . ?
 O7_2 W2_2 O8_2 172.1 . . ?
 O7_2 W2_2 O5_2 108.5 . . ?
 O7_2 W2_2 O2S_2 97.9 . . ?
 O2S_2 W2_2 O79 150(2) . . ?
 O2S_2 W2_2 O81 71.1(12) . . ?
 O2S_2 W2_2 W1_1 107.3(10) . . ?
 O2S_2 W2_2 O1_1 108.4(16) . . ?
 O2S_2 W2_2 O5_1 33.3(13) . . ?
 O2S_2 W2_2 W2_1 19.1(6) . . ?
 O2S_2 W2_2 O8_2 82.2 . . ?
 O2S_2 W2_2 O5_2 98.7 . . ?
 O10_1 W3_2 Pu1_1 75.5(17) . . ?
 O10_1 W3_2 O2_2 45.2(13) . . ?
 O10_1 W3_2 O7S_2 61.8(18) . . ?
 O10_1 W3_2 O6S_2 72.3(15) . . ?
 O10_1 W3_2 O5S_2 114.8(14) . . ?
 O10_1 W3_2 O8S_2 122.0(17) . . ?
 O10_1 W3_2 O40A_2 155.2(12) . . ?
 Pu1_1 W3_2 O2_2 50.1(9) . . ?
 Pu1_1 W3_2 O7S_2 137.1(12) . . ?
 Pu1_1 W3_2 O6S_2 68.9(10) . . ?
 Pu1_1 W3_2 O5S_2 105.8(11) . . ?
 Pu1_1 W3_2 O8S_2 47.8(13) . . ?
 Pu1_1 W3_2 O40A_2 117.3(10) . . ?
 O2_2 W3_2 O5S_2 84.9 . . ?
 O2_2 W3_2 O8S_2 83.6 . . ?
 O7S_2 W3_2 O2_2 96.6 . . ?
 O7S_2 W3_2 O5S_2 95.2 . . ?
 O7S_2 W3_2 O8S_2 172.1 . . ?
 O6S_2 W3_2 O2_2 96.9 . . ?
 O6S_2 W3_2 O7S_2 93.9 . . ?
 O6S_2 W3_2 O5S_2 170.4 . . ?
 O6S_2 W3_2 O8S_2 93.9 . . ?
 O6S_2 W3_2 O40A_2 91.8 . . ?
 O8S_2 W3_2 O5S_2 76.9 . . ?
 O40A_2 W3_2 O2_2 159.1 . . ?
 O40A_2 W3_2 O7S_2 101.7 . . ?
 O40A_2 W3_2 O5S_2 83.4 . . ?
 O40A_2 W3_2 O8S_2 76.9 . . ?
 O26 W1_4 W11 22.9(14) . . ?
 O26 W1_4 O5_4 76.1(14) . . ?
 O5_4 W1_4 W11 59.4(2) . . ?
 O6_4 W1_4 W11 108(3) . . ?
 O6_4 W1_4 O26 92(3) . . ?
 O6_4 W1_4 O5_4 168(3) . . ?
 O6_4 W1_4 O8_4 102(3) . . ?
 O7_4 W1_4 W11 96.8(3) . . ?
 O7_4 W1_4 O26 83.3(12) . . ?
 O7_4 W1_4 O5_4 84.1(3) . . ?
 O7_4 W1_4 O6_4 97(3) . . ?
 O7_4 W1_4 O8_4 108.1(3) . . ?
 O8_4 W1_4 W11 137.5(4) . . ?
 O8_4 W1_4 O26 160.4(14) . . ?
 O8_4 W1_4 O5_4 89.0(3) . . ?
 O4_4 O3_4 O7_4 128(7) . . ?
 W2_4 O3_4 O4_4 90(9) . . ?
 W2_4 O3_4 O7_4 122(4) . . ?
 O3_4 O4_4 W2_4 19.4(11) . . ?
 O65 W2_4 O1_4 83.9(13) . . ?
 O65 W2_4 O7_4 152.7(13) . . ?
 O2_4 W2_4 O65 105.6(13) . . ?
 O2_4 W2_4 O1_4 87.0(3) . . ?
 O2_4 W2_4 O4_4 119.1(4) . . ?
 O2_4 W2_4 O7_4 93.0(3) . . ?
 O3_4 W2_4 O65 119(5) . . ?
 O3_4 W2_4 O1_4 95(10) . . ?
 O3_4 W2_4 O2_4 136(4) . . ?
 O3_4 W2_4 O4_4 71(10) . . ?
 O3_4 W2_4 O7_4 45(3) . . ?
 O4_4 W2_4 O65 84.3(13) . . ?
 O4_4 W2_4 O1_4 153.5(4) . . ?
 O4_4 W2_4 O7_4 104.3(3) . . ?
 O7_4 W2_4 O1_4 77.2(3) . . ?
 O8_4 W3_4 O9_4 91.8(3) . . ?
 O8_4 W3_4 O11_4 90.4(3) . . ?
 O8_4 W3_4 O12_4 81(3) . . ?
 O9_4 W3_4 O11_4 64.20(19) . . ?
 O10_4 W3_4 O8_4 90.3(3) . . ?
 O10_4 W3_4 O9_4 104.0(4) . . ?
 O10_4 W3_4 O11_4 168.2(4) . . ?
 O10_4 W3_4 O12_4 80(2) . . ?
 O12_4 W3_4 O9_4 172(2) . . ?
 O12_4 W3_4 O11_4 112(2) . . ?
 W1_4 O7_4 O3_4 158(2) . . ?
 W1_4 O7_4 W2_4 168.8(3) . . ?
 O3_4 O7_4 W2_4 13.4(12) . . ?
 W1_4 O8_4 W3_4 177.8(3) . . ?

loop_
  _geom_torsion_atom_site_label_1
  _geom_torsion_atom_site_label_2
  _geom_torsion_atom_site_label_3
  _geom_torsion_atom_site_label_4
  _geom_torsion
  _geom_torsion_site_symmetry_1
  _geom_torsion_site_symmetry_2
  _geom_torsion_site_symmetry_3
  _geom_torsion_site_symmetry_4
  _geom_torsion_publ_flag
 W10 W11A O49 W12 6(5) . . . . ?
 W11 O26 W1_4 O5_4 -40(3) . . . . ?
 W11 O26 W1_4 O6_4 137(4) . . . . ?
 W11 O26 W1_4 O7_4 -126(3) . . . . ?
 W11 O26 W1_4 O8_4 2(7) . . . . ?
 W11 W1_4 O7_4 O3_4 -59(9) . . . . ?
 W11 W1_4 O7_4 W2_4 -32.1(18) . . . . ?
 W11A W10 O50 W12 24(5) . . . . ?
 W71 O36 W2_1 O81 60(4) . . . . ?
 W71 O36 W2_1 O3_1 69(7) . . . . ?
 W71 O36 W2_1 O5_1 -25(4) . . . . ?
 W71 O36 W2_1 O6_1 145(4) . . . . ?
 W71 O36 W2_1 O7_1 -123(4) . . . . ?
 W71 O36 W2_1 O8_2 114(4) . . . . ?
 W71 O36 W2_1 O2S_2 -33(5) . . . . ?
 W71 O36 W2_1 O3_2 -157(4) . . . . ?
 W71 O36 W2_1 W1_2 -104(4) . . . . ?
 W71 O36 W2_1 W2_2 33(5) . . . . ?
 W71 O36 W1_2 O40 -55(4) . . . . ?
 W71 O36 W1_2 O5_1 84(3) . . . . ?
 W71 O36 W1_2 O7_1 -176(4) . . . . ?
 W71 O36 W1_2 Pu1_1 -86(6) . . . . ?
 W71 O36 W1_2 W2_1 140(3) . . . . ?
 W71 O36 W1_2 O2S_2 119(3) . . . . ?
 W71 O36 W1_2 O4_2 42(3) . . . . ?
 W71 O36 W1_2 O3_2 -143(3) . . . . ?
 W71 O36 W1_2 O2_2 16(11) . . . . ?
 O1 W1 O5 W2 110(4) . . . . ?
 O1 W1 O4 W23 -101(4) . . . . ?
 O2 W1 O5 W2 -70(4) . . . . ?
 O2 W1 O4 W23 79(4) . . . . ?
 O5 W1 O5 W2 -170(3) 4_575 . . . ?
 O5 W1 O4 W23 -97(6) 4_575 . . . ?
 O5 W1 O4 W23 -22(3) . . . . ?
 O5 W2 O10 W51 -133(5) . . . . ?
 O4 W1 O5 W2 114(5) 4_575 . . . ?
 O4 W1 O5 W2 29(4) . . . . ?
 O4 W1 O4 W23 178(2) 4_575 . . . ?
 O4 W23 O6 W2 -77(2) . . . . ?
 O4 W23 O7 W4 142(4) . . . . ?
 O5S W23 O6 W2 -178(2) . . . . ?
 O5S W23 O7 W4 -118(4) . . . . ?
 O6 W2 O10 W51 -46(7) . . . . ?
 O6 W23 O7 W4 75(7) . . . . ?
 O7 W4 O25 W11 -53(15) . . . . ?
 O7 W4 O25 W11A -3(17) . . . . ?
 O7 W23 O6 W2 -11(6) . . . . ?
 O8 W5 O15 W4 74(3) . . . . ?
 O8 W5 O18 W6 -46(6) . . . . ?
 O8 W23 O6 W2 85(2) . . . . ?
 O8 W23 O7 W4 -20(4) . . . . ?
 O9S W2 O10 W51 -53(5) . . . . ?
 O9S W23 O6 W2 4.5(17) . . . . ?
 O9S W23 O7 W4 61(4) . . . . ?
 O9S Se1 O16 W4 71(3) . . . . ?
 O9S Se1 O16 W5 -51(3) . . . . ?
 O9S Se1 O21 W6 50(2) . . . . ?
 O9S Se1 O21 W51 -77(2) . . . . ?
 O10 W51 O38 W71 92(8) . . . . ?
 O10 W51 O40 Pu1_1 79(5) . . . . ?
 O10 W51 O40 W1_2 -179(2) . . . . ?
 O11S W2 O10 W51 123(4) . . . . ?
 O12 W2 O10 W51 27(5) . . . . ?
 O12 W6 O22 W9 -24(19) . . . . ?
 O3 W4 O25 W11 24(10) . . . . ?
 O3 W4 O25 W11A 74(9) . . . . ?
 O14 W4 O25 W11 122(9) . . . . ?
 O14 W4 O25 W11A 172(9) . . . . ?
 O15 W4 O25 W11 -132(9) . . . . ?
 O15 W4 O25 W11A -82(9) . . . . ?
 O15 W5 O8 W23 -44(5) . . . . ?
 O15 W5 O18 W6 25(10) . . . . ?
 O16 W4 O25 W11 -61(9) . . . . ?
 O16 W4 O25 W11A -11(9) . . . . ?
 O16 W5 O8 W23 27(5) . . . . ?
 O16 W5 O15 W4 -9(2) . . . . ?
 O16 W5 O18 W6 36(6) . . . . ?
 O16 Se1 O9S W2 130(3) . . . . ?
 O16 Se1 O9S W23 -18(3) . . . . ?
 O16 Se1 O21 W6 -55(3) . . . . ?
 O16 Se1 O21 W51 177.5(19) . . . . ?
 O17 W5 O8 W23 -140(5) . . . . ?
 O17 W5 O15 W4 167(3) . . . . ?
 O17 W5 O18 W6 -139(6) . . . . ?
 O18 W5 O8 W23 115(5) . . . . ?
 O18 W5 O15 W4 2(7) . . . . ?
 O18 W6 O12 W2 -120(4) . . . . ?
 O18 W6 O22 W9 46(13) . . . . ?
 O19 W6 O12 W2 140(4) . . . . ?
 O19 W6 O22 W9 146(13) . . . . ?
 O20 W6 O12 W2 37(4) . . . . ?
 O20 W6 O22 W9 -111(13) . . . . ?
 O20 W51 O38 W71 124(8) . . . . ?
 O20 W51 O40 Pu1_1 159(3) . . . . ?
 O20 W51 O40 W1_2 -100(4) . . . . ?
 O21 W6 O12 W2 -32(4) . . . . ?
 O21 W6 O22 W9 -42(13) . . . . ?
 O21 W51 O38 W71 54(7) . . . . ?
 O21 W51 O40 Pu1_1 161(5) . . . . ?
 O21 W51 O40 W1_2 -98(2) . . . . ?
 O21 Se1 O9S W2 20(3) . . . . ?
 O21 Se1 O9S W23 -128(2) . . . . ?
 O21 Se1 O16 W4 174(2) . . . . ?
 O21 Se1 O16 W5 53(3) . . . . ?
 O22 W6 O12 W2 -50(10) . . . . ?
 O22 W9 O32 W10 103(6) . . . . ?
 O24 W5 O8 W23 28(11) . . . . ?
 O24 W5 O15 W4 -90(3) . . . . ?
 O24 W5 O18 W6 117(6) . . . . ?
 O24 W10 O28 W11 73(3) . . . . ?
 O24 W10 O28 W11A 87(3) . . . . ?
 O24 W10 O50 W12 -20(12) . . . . ?
 O25 W11 O26 W1_4 -33(3) . . . . ?
 O25 W11A O28 W10 -90(3) . . . . ?
 O25 W11A O49 W12 93(7) . . . . ?
 O26 W11 O25 W4 -13(10) . . . . ?
 O26 W11A O28 W10 -27(6) . . . . ?
 O26 W11A O49 W12 133(5) . . . . ?
 O26 W1_4 O7_4 O3_4 -41(9) . . . . ?
 O26 W1_4 O7_4 W2_4 -14(2) . . . . ?
 O27 W11 O25 W4 -130(9) . . . . ?
 O27 W11 O26 W1_4 82(3) . . . . ?
 O27 W11A O28 W10 -177(2) . . . . ?
 O27 W11A O49 W12 -136(5) . . . . ?
 O28 W10 O50 W12 56(5) . . . . ?
 O28 W11 O25 W4 132(9) . . . . ?
 O28 W11 O26 W1_4 -141(3) . . . . ?
 O28 W11A O49 W12 -20(5) . . . . ?
 O30 W10 O28 W11 -7(2) . . . . ?
 O30 W10 O28 W11A 8(2) . . . . ?
 O30 W10 O50 W12 -20(5) . . . . ?
 O30 W11 O25 W4 72(9) . . . . ?
 O30 W11 O26 W1_4 -120(3) . . . . ?
 O30 W11A O28 W10 -8(2) . . . . ?
 O30 W11A O49 W12 51(5) . . . . ?
 O30 Se2 O33 W9 47(3) . . . . ?
 O30 Se2 O33 W71 177.0(19) . . . . ?
 O30 Se2 O43 W12 18(3) . . . . ?
 O30 Se2 O43 W13 -120(3) . . . . ?
 O31 W10 O28 W11 168(3) . . . . ?
 O31 W10 O28 W11A -177(3) . . . . ?
 O31 W10 O50 W12 141(5) . . . . ?
 O32 W10 O28 W11 -32(7) . . . . ?
 O32 W10 O28 W11A -17(7) . . . . ?
 O32 W10 O50 W12 -107(5) . . . . ?
 O33 W9 O32 W10 21(6) . . . . ?
 O33 W71 O35 W9 7.3(17) . . . . ?
 O33 W71 O36 W2_1 -165(4) . . . . ?
 O33 W71 O36 W1_2 117(3) . . . . ?
 O33 W71 O38 W51 -52(7) . . . . ?
 O33 Se2 O30 W10 -49(3) . . . . ?
 O33 Se2 O30 W11 170.0(17) . . . . ?
 O33 Se2 O30 W11A -172(2) . . . . ?
 O33 Se2 O43 W12 123(3) . . . . ?
 O33 Se2 O43 W13 -15(3) . . . . ?
 O34 W9 O32 W10 -161(6) . . . . ?
 O35 W9 O32 W10 8(10) . . . . ?
 O35 W71 O36 W2_1 -159(3) . . . . ?
 O35 W71 O36 W1_2 123(4) . . . . ?
 O35 W71 O38 W51 -125(7) . . . . ?
 O36 W71 O35 W9 1(5) . . . . ?
 O36 W71 O38 W51 31(7) . . . . ?
 O36 W2_1 O2S_2 O3_1 157(2) . . . . ?
 O36 W2_1 O2S_2 O5_1 14(4) . . . . ?
 O36 W2_1 O2S_2 W1_2 -55.9(17) . . . . ?
 O36 W2_1 O2S_2 W2_2 123.7(16) . . . . ?
 O36 W2_1 W1_2 O40 -63(7) . . . . ?
 O36 W2_1 W1_2 O5_1 96(2) . . . . ?
 O36 W2_1 W1_2 O7_1 -148(3) . . . . ?
 O36 W2_1 W1_2 Pu1_1 -158(3) . . . . ?
 O36 W2_1 W1_2 O2S_2 127(2) . . . . ?
 O36 W2_1 W1_2 O4_2 81(2) . . . . ?
 O36 W2_1 W1_2 O3_2 -99(2) . . . . ?
 O36 W2_1 W1_2 O2_2 170(3) . . . . ?
 O37 W71 O35 W9 -171(2) . . . . ?
 O37 W71 O36 W2_1 13(4) . . . . ?
 O37 W71 O36 W1_2 -65(3) . . . . ?
 O37 W71 O38 W51 134(7) . . . . ?
 O38 W51 O40 Pu1_1 -117(5) . . . . ?
 O38 W51 O40 W1_2 -15(3) . . . . ?
 O38 W71 O35 W9 93(2) . . . . ?
 O38 W71 O36 W2_1 109(4) . . . . ?
 O38 W71 O36 W1_2 31(3) . . . . ?
 O39 W51 O38 W71 -140(7) . . . . ?
 O39 W51 O40 Pu1_1 -19(5) . . . . ?
 O39 W51 O40 W1_2 82(2) . . . . ?
 O40 W51 O38 W71 -33(8) . . . . ?
 O40 Pu1_1 O2_2 O7_1 83(2) . . . . ?
 O40 Pu1_1 O2_2 O7_1 -130(2) 4_575 . . . ?
 O40 Pu1_1 O2_2 O10_1 -100.1(13) . . . . ?
 O40 Pu1_1 O2_2 O10_1 46.1(17) 4_575 . . . ?
 O40 Pu1_1 O2_2 W1_2 46.7(13) . . . . ?
 O40 Pu1_1 O2_2 W1_2 -167.2(14) 4_575 . . . ?
 O40 Pu1_1 O2_2 W3_2 14.3(14) 4_575 . . . ?
 O40 Pu1_1 O2_2 W3_2 -131.8(13) . . . . ?
 O40 Pu1_1 O8S_2 O9_1 8(4) . . . . ?
 O40 Pu1_1 O8S_2 O9_1 -115(2) 4_575 . . . ?
 O40 Pu1_1 O8S_2 W3_2 49(2) 4_575 . . . ?
 O40 Pu1_1 O8S_2 W3_2 172(4) . . . . ?
 O40 Pu1_1 W3_2 O10_1 17(2) . . . . ?
 O40 Pu1_1 W3_2 O10_1 151(2) 4_575 . . . ?
 O40 Pu1_1 W3_2 O2_2 59.9(13) . . . . ?
 O40 Pu1_1 W3_2 O2_2 -166.3(13) 4_575 . . . ?
 O40 Pu1_1 W3_2 O7S_2 13(2) . . . . ?
 O40 Pu1_1 W3_2 O7S_2 147(2) 4_575 . . . ?
 O40 Pu1_1 W3_2 O6S_2 74.4(18) 4_575 . . . ?
 O40 Pu1_1 W3_2 O6S_2 -59.5(16) . . . . ?
 O40 Pu1_1 W3_2 O5S_2 -97.1(17) 4_575 . . . ?
 O40 Pu1_1 W3_2 O5S_2 129.0(15) . . . . ?
 O40 Pu1_1 W3_2 O8S_2 -42(2) 4_575 . . . ?
 O40 Pu1_1 W3_2 O8S_2 -176.1(19) . . . . ?
 O40 Pu1_1 W3_2 O40A_2 -6.5(13) 4_575 . . . ?
 O40 Pu1_1 W3_2 O40A_2 -140.3(12) . . . . ?
 O41 W71 O35 W9 -73(2) . . . . ?
 O41 W71 O36 W2_1 -84(4) . . . . ?
 O41 W71 O36 W1_2 -162(3) . . . . ?
 O41 W71 O38 W51 -31(12) . . . . ?
 O42 W9 O32 W10 -62(6) . . . . ?
 O42 W13 O41 W71 -7(4) . . . . ?
 O43 W12 O44 W13 -4(2) . . . . ?
 O43 W12 O49 W11 -67(6) . . . . ?
 O43 W12 O49 W11A -85(5) . . . . ?
 O43 W13 O41 W71 76(4) . . . . ?
 O43 Se2 O30 W10 53(3) . . . . ?
 O43 Se2 O30 W11 -88(2) . . . . ?
 O43 Se2 O30 W11A -69(3) . . . . ?
 O43 Se2 O33 W9 -55(3) . . . . ?
 O43 Se2 O33 W71 75(2) . . . . ?
 O44 W12 O49 W11 -55(8) . . . . ?
 O44 W12 O49 W11A -73(7) . . . . ?
 O44 W13 O41 W71 76(5) . . . . ?
 O45 W13 O41 W71 -108(4) . . . . ?
 O46 W13 O41 W71 157(4) . . . . ?
 O47 W12 O44 W13 77(3) . . . . ?
 O47 W12 O49 W11 -148(6) . . . . ?
 O47 W12 O49 W11A -166(5) . . . . ?
 O47 W14 O46 W13 -2(3) . . . . ?
 O48 W12 O44 W13 173(2) . . . . ?
 O48 W12 O49 W11 115(6) . . . . ?
 O48 W12 O49 W11A 97(5) . . . . ?
 O49 W11 O25 W4 94(10) . . . . ?
 O49 W11 O26 W1_4 171(3) . . . . ?
 O49 W11A O28 W10 74(3) . . . . ?
 O49 W12 O44 W13 -17(6) . . . . ?
 O50 W10 O28 W11 -91(3) . . . . ?
 O50 W10 O28 W11A -77(3) . . . . ?
 O50 W12 O44 W13 -90(3) . . . . ?
 O50 W12 O49 W11 20(6) . . . . ?
 O50 W12 O49 W11A 2(5) . . . . ?
 O51 W14 O46 W13 -78(3) . . . . ?
 O52 W14 O46 W13 101(3) . . . . ?
 O53 W14 O46 W13 -76(7) . . . . ?
 O53 W15 O58 W16 -82(2) . . . . ?
 O53 W15 O62 W20 147(5) . . . . ?
 O54 W14 O46 W13 -164(3) . . . . ?
 O54 W16 O56 W17 -154(5) . . . . ?
 O55 W16 O56 W17 113(5) . . . . ?
 O56 W17 O78 W17 85(12) . . . 4_575 ?
 O57 W15 O58 W16 0(2) . . . . ?
 O57 W15 O62 W20 66(5) . . . . ?
 O57 W16 O56 W17 -72(5) . . . . ?
 O57 Se3 O66 W19 -48(3) . . . . ?
 O57 Se3 O66 W20 78(2) . . . . ?
 O57 Se3 O72 W17 -72(2) . . . . ?
 O57 Se3 O72 W18 52(3) . . . . ?
 O58 W15 O62 W20 68(7) . . . . ?
 O58 W16 O56 W17 -74(6) . . . . ?
 O59 W16 O56 W17 13(5) . . . . ?
 O59 W18 O75 W18 -33(27) . . . 4_575 ?
 O59 W18 O76 W17 -77(2) . . . . ?
 O60 W15 O58 W16 -179(2) . . . . ?
 O60 W15 O62 W20 -116(5) . . . . ?
 O62 W15 O58 W16 -3(6) . . . . ?
 O62 W20 O65 W1_3 175(3) . . . . ?
 O62 W20 O65 W2_4 -87(3) . . . . ?
 O63 W20 O62 W15 142(5) . . . . ?
 O63 W20 O65 W1_3 -85(3) . . . . ?
 O63 W20 O65 W2_4 13(4) . . . . ?
 O64 W20 O62 W15 -28(9) . . . . ?
 O64 W20 O65 W1_3 16(3) . . . . ?
 O64 W20 O65 W2_4 114(4) . . . . ?
 O65 W20 O62 W15 -113(5) . . . . ?
 O66 W19 O74 W18 19(5) . . . . ?
 O66 W20 O62 W15 -30(5) . . . . ?
 O66 W20 O65 W1_3 97(3) . . . . ?
 O66 W20 O65 W2_4 -166(3) . . . . ?
 O66 Se3 O57 W15 -19(3) . . . . ?
 O66 Se3 O57 W16 118(3) . . . . ?
 O66 Se3 O72 W17 -177.2(19) . . . . ?
 O66 Se3 O72 W18 -53(3) . . . . ?
 O67 W19 O74 W18 10(9) . . . . ?
 O67 W20 O62 W15 41(5) . . . . ?
 O67 W20 O65 W1_3 100(5) . . . . ?
 O67 W20 O65 W2_4 -163(3) . . . . ?
 O68 W19 O74 W18 -160(5) . . . . ?
 O69 W19 O74 W18 102(5) . . . . ?
 O70 W15 O58 W16 83(2) . . . . ?
 O70 W15 O62 W20 -20(5) . . . . ?
 O70 W19 O74 W18 -65(5) . . . . ?
 O72 W17 O78 W17 76(10) . . . 4_575 ?
 O72 W18 O75 W18 -34(19) . . . 4_575 ?
 O72 W18 O76 W17 8(2) . . . . ?
 O72 Se3 O57 W15 -122(3) . . . . ?
 O72 Se3 O57 W16 16(3) . . . . ?
 O72 Se3 O66 W19 55(3) . . . . ?
 O72 Se3 O66 W20 -179.1(19) . . . . ?
 O73 W18 O75 W18 156(19) . . . 4_575 ?
 O73 W18 O76 W17 -174(2) . . . . ?
 O74 W18 O75 W18 53(19) . . . 4_575 ?
 O74 W18 O76 W17 -6(6) . . . . ?
 O75 W18 O76 W17 90(3) . . . . ?
 O76 W17 O78 W17 146(10) . . . 4_575 ?
 O76 W18 O75 W18 -106(19) . . . 4_575 ?
 O77 W17 O78 W17 -105(10) . . . 4_575 ?
 O79 W17 O78 W17 -8(10) . . . 4_575 ?
 O79 W1_1 O2_1 O8_2 168.8(17) 4_575 . . . ?
 O79 W1_1 O2_1 O8_2 73.2(18) . . . . ?
 O79 W1_1 O8_2 O2_1 -31(5) 4_575 . . . ?
 O79 W1_1 O8_2 O2_1 -107(2) . . . . ?
 O79 W1_1 O8_2 O3_1 167(4) 4_575 . . . ?
 O79 W1_1 O8_2 O3_1 92(3) . . . . ?
 O79 W1_1 O8_2 W2_1 179(4) 4_575 . . . ?
 O79 W1_1 O8_2 W2_1 103(2) . . . . ?
 O79 W1_1 O8_2 W2_2 62.1(13) . . . . ?
 O79 W1_1 O8_2 W2_2 137(4) 4_575 . . . ?
 O79 W1_1 O5_2 O1_1 -49(5) 4_575 . . . ?
 O79 W1_1 O5_2 O1_1 48(5) . . . . ?
 O79 W1_1 O5_2 O3_1 -76(2) . . . . ?
 O79 W1_1 O5_2 O3_1 -172.5(19) 4_575 . . . ?
 O79 W1_1 O5_2 W2_2 -137.6(15) 4_575 . . . ?
 O79 W1_1 O5_2 W2_2 -41(2) . . . . ?
 O81 W2_1 O2S_2 O3_1 72.7(19) . . . . ?
 O81 W2_1 O2S_2 O5_1 -70(3) . . . . ?
 O81 W2_1 O2S_2 W1_2 -140.2(17) . . . . ?
 O81 W2_1 O2S_2 W2_2 39.5(14) . . . . ?
 O81 W2_1 W1_2 O36 -26(3) . . . . ?
 O81 W2_1 W1_2 O40 -89(8) . . . . ?
 O81 W2_1 W1_2 O5_1 70(3) . . . . ?
 O81 W2_1 W1_2 O7_1 -174(3) . . . . ?
 O81 W2_1 W1_2 Pu1_1 176.9(17) . . . . ?
 O81 W2_1 W1_2 O2S_2 101(3) . . . . ?
 O81 W2_1 W1_2 O4_2 55(2) . . . . ?
 O81 W2_1 W1_2 O3_2 -125(2) . . . . ?
 O81 W2_1 W1_2 O2_2 144.1(19) . . . . ?
 W1_1 O1_1 O5_2 O3_1 116(6) . . . . ?
 W1_1 O1_1 O5_2 W2_2 98(5) . . . . ?
 W1_1 O2_1 O8_2 O3_1 25(4) . . . . ?
 W1_1 O2_1 O8_2 W2_1 87(6) . . . . ?
 W1_1 O2_1 O8_2 W2_2 -14(2) . . . . ?
 W1_1 O3_1 W2_1 O36 152(8) . . . . ?
 W1_1 O3_1 W2_1 O81 161(11) . . . . ?
 W1_1 O3_1 W2_1 O5_1 -115(11) . . . . ?
 W1_1 O3_1 W2_1 O6_1 75(11) . . . . ?
 W1_1 O3_1 W2_1 O7_1 -16(11) . . . . ?
 W1_1 O3_1 W2_1 O8_2 76(11) . . . . ?
 W1_1 O3_1 W2_1 O2S_2 -96(11) . . . . ?
 W1_1 O3_1 W2_1 O3_2 22(12) . . . . ?
 W1_1 O3_1 W2_1 W1_2 -38(13) . . . . ?
 W1_1 O3_1 W2_1 W2_2 -154(13) . . . . ?
 W1_1 O3_1 O8_2 O2_1 -21(4) . . . . ?
 W1_1 O3_1 O8_2 W2_1 -164(3) . . . . ?
 W1_1 O3_1 O8_2 W2_2 78(5) . . . . ?
 W1_1 O3_1 O5_2 O1_1 -143(4) . . . . ?
 W1_1 O3_1 O5_2 W2_2 -112(4) . . . . ?
 W1_1 O3_1 O2S_2 O5_1 -70(7) . . . . ?
 W1_1 O3_1 O2S_2 W2_1 148(6) . . . . ?
 W1_1 O3_1 O2S_2 W1_2 102(6) . . . . ?
 W1_1 O3_1 O2S_2 W2_2 -89(7) . . . . ?
 W1_1 O3_1 W2_2 O79 -34(2) . . . . ?
 W1_1 O3_1 W2_2 O81 -142.3(18) . . . . ?
 W1_1 O3_1 W2_2 O1_1 43(2) . . . . ?
 W1_1 O3_1 W2_2 O5_1 143.3(19) . . . . ?
 W1_1 O3_1 W2_2 W2_1 174(3) . . . . ?
 W1_1 O3_1 W2_2 O8_2 -62(5) . . . . ?
 W1_1 O3_1 W2_2 O5_2 25.7(13) . . . . ?
 W1_1 O3_1 W2_2 O7_2 105(4) . . . . ?
 W1_1 O3_1 W2_2 O2S_2 151(3) . . . . ?
 O1_1 W1_1 O8_2 O2_1 175(2) . . . . ?
 O1_1 W1_1 O8_2 O3_1 13(3) . . . . ?
 O1_1 W1_1 O8_2 W2_1 25(3) . . . . ?
 O1_1 W1_1 O8_2 W2_2 -16.4(16) . . . . ?
 O1_1 W1_1 O5_2 O3_1 -124(5) . . . . ?
 O1_1 W1_1 O5_2 W2_2 -89(5) . . . . ?
 O2_1 W1_1 O8_2 O3_1 -161(3) . . . . ?
 O2_1 W1_1 O8_2 W2_1 -150(3) . . . . ?
 O2_1 W1_1 O8_2 W2_2 168.9(17) . . . . ?
 O2_1 W1_1 O5_2 O1_1 179.9(9) . . . . ?
 O2_1 W1_1 O5_2 O3_1 56(4) . . . . ?
 O2_1 W1_1 O5_2 W2_2 91(4) . . . . ?
 O3_1 W1_1 O2_1 O8_2 -11.4(18) . . . . ?
 O3_1 W1_1 O2_1 O8_2 -106.6(19) 4_575 . . . ?
 O3_1 W1_1 O8_2 O2_1 89(2) 4_575 . . . ?
 O3_1 W1_1 O8_2 O2_1 161(3) . . . . ?
 O3_1 W1_1 O8_2 O3_1 -73(3) 4_575 . . . ?
 O3_1 W1_1 O8_2 W2_1 -61(3) 4_575 . . . ?
 O3_1 W1_1 O8_2 W2_1 12(2) . . . . ?
 O3_1 W1_1 O8_2 W2_2 -30(2) . . . . ?
 O3_1 W1_1 O8_2 W2_2 -102.3(16) 4_575 . . . ?
 O3_1 W1_1 O5_2 O1_1 -125(5) 4_575 . . . ?
 O3_1 W1_1 O5_2 O1_1 124(5) . . . . ?
 O3_1 W1_1 O5_2 O3_1 111(3) 4_575 . . . ?
 O3_1 W1_1 O5_2 W2_2 146(3) 4_575 . . . ?
 O3_1 W1_1 O5_2 W2_2 34.9(15) . . . . ?
 O3_1 W2_1 O2S_2 O5_1 -143(4) . . . . ?
 O3_1 W2_1 O2S_2 W1_2 147.1(17) . . . . ?
 O3_1 W2_1 O2S_2 W2_2 -33.2(16) . . . . ?
 O3_1 W2_1 W1_2 O36 -176(3) . . . . ?
 O3_1 W2_1 W1_2 O40 121(7) . . . . ?
 O3_1 W2_1 W1_2 O5_1 -80(3) . . . . ?
 O3_1 W2_1 W1_2 O7_1 36(5) . . . . ?
 O3_1 W2_1 W1_2 Pu1_1 27(4) . . . . ?
 O3_1 W2_1 W1_2 O2S_2 -49(3) . . . . ?
 O3_1 W2_1 W1_2 O4_2 -95(4) . . . . ?
 O3_1 W2_1 W1_2 O3_2 85(4) . . . . ?
 O3_1 W2_1 W1_2 O2_2 -6(4) . . . . ?
 O3_1 O2S_2 W1_2 O36 102(3) . . . . ?
 O3_1 O2S_2 W1_2 O40 -111(11) . . . . ?
 O3_1 O2S_2 W1_2 O5_1 -174(4) . . . . ?
 O3_1 O2S_2 W1_2 O7_1 -34(4) . . . . ?
 O3_1 O2S_2 W1_2 Pu1_1 -66(3) . . . . ?
 O3_1 O2S_2 W1_2 W2_1 54(3) . . . . ?
 O3_1 O2S_2 W1_2 O4_2 -173(3) . . . . ?
 O3_1 O2S_2 W1_2 O3_2 8(3) . . . . ?
 O3_1 O2S_2 W1_2 O2_2 -89(3) . . . . ?
 O5_1 W2_1 O2S_2 O3_1 143(4) . . . . ?
 O5_1 W2_1 O2S_2 W1_2 -70(4) . . . . ?
 O5_1 W2_1 O2S_2 W2_2 109(4) . . . . ?
 O5_1 W2_1 W1_2 O36 -96(2) . . . . ?
 O5_1 W2_1 W1_2 O40 -159(8) . . . . ?
 O5_1 W2_1 W1_2 O7_1 116(3) . . . . ?
 O5_1 W2_1 W1_2 Pu1_1 107(2) . . . . ?
 O5_1 W2_1 W1_2 O2S_2 31(2) . . . . ?
 O5_1 W2_1 W1_2 O4_2 -14.7(17) . . . . ?
 O5_1 W2_1 W1_2 O3_2 165.3(17) . . . . ?
 O5_1 W2_1 W1_2 O2_2 74(2) . . . . ?
 O5_1 O2S_2 W1_2 O36 -84(3) . . . . ?
 O5_1 O2S_2 W1_2 O40 63(11) . . . . ?
 O5_1 O2S_2 W1_2 O7_1 140(4) . . . . ?
 O5_1 O2S_2 W1_2 Pu1_1 108(3) . . . . ?
 O5_1 O2S_2 W1_2 W2_1 -132(3) . . . . ?
 O5_1 O2S_2 W1_2 O4_2 1(2) . . . . ?
 O5_1 O2S_2 W1_2 O3_2 -178(2) . . . . ?
 O5_1 O2S_2 W1_2 O2_2 85(2) . . . . ?
 O6_1 W2_1 O2S_2 O3_1 -18(4) . . . . ?
 O6_1 W2_1 O2S_2 O5_1 -160(3) . . . . ?
 O6_1 W2_1 O2S_2 W1_2 129(4) . . . . ?
 O6_1 W2_1 O2S_2 W2_2 -51(4) . . . . ?
 O6_1 W2_1 W1_2 O36 78(2) . . . . ?
 O6_1 W2_1 W1_2 O40 15(8) . . . . ?
 O6_1 W2_1 W1_2 O5_1 173.7(19) . . . . ?
 O6_1 W2_1 W1_2 O7_1 -70(3) . . . . ?
 O6_1 W2_1 W1_2 Pu1_1 -79(2) . . . . ?
 O6_1 W2_1 W1_2 O2S_2 -155(2) . . . . ?
 O6_1 W2_1 W1_2 O4_2 159.1(16) . . . . ?
 O6_1 W2_1 W1_2 O3_2 -21.0(16) . . . . ?
 O6_1 W2_1 W1_2 O2_2 -112.2(19) . . . . ?
 O7_1 Pu1_1 O2_2 O7_1 -72(2) 4_575 . . . ?
 O7_1 Pu1_1 O2_2 O10_1 104.0(14) 4_575 . . . ?
 O7_1 Pu1_1 O2_2 O10_1 176(2) . . . . ?
 O7_1 Pu1_1 O2_2 W1_2 -109.3(14) 4_575 . . . ?
 O7_1 Pu1_1 O2_2 W1_2 -36.8(17) . . . . ?
 O7_1 Pu1_1 O2_2 W3_2 144.7(17) . . . . ?
 O7_1 Pu1_1 O2_2 W3_2 72.2(15) 4_575 . . . ?
 O7_1 Pu1_1 O8S_2 O9_1 88.1(13) . . . . ?
 O7_1 Pu1_1 O8S_2 O9_1 127(3) 4_575 . . . ?
 O7_1 Pu1_1 O8S_2 W3_2 -69(3) 4_575 . . . ?
 O7_1 Pu1_1 O8S_2 W3_2 -107.5(15) . . . . ?
 O7_1 Pu1_1 W3_2 O10_1 -66.8(18) . . . . ?
 O7_1 Pu1_1 W3_2 O10_1 -124.2(18) 4_575 . . . ?
 O7_1 Pu1_1 W3_2 O2_2 -23.8(12) . . . . ?
 O7_1 Pu1_1 W3_2 O2_2 -81.2(14) 4_575 . . . ?
 O7_1 Pu1_1 W3_2 O7S_2 -128.4(18) 4_575 . . . ?
 O7_1 Pu1_1 W3_2 O7S_2 -71.0(19) . . . . ?
 O7_1 Pu1_1 W3_2 O6S_2 159.4(14) 4_575 . . . ?
 O7_1 Pu1_1 W3_2 O6S_2 -143.2(17) . . . . ?
 O7_1 Pu1_1 W3_2 O5S_2 45.3(16) . . . . ?
 O7_1 Pu1_1 W3_2 O5S_2 -12.1(13) 4_575 . . . ?
 O7_1 Pu1_1 W3_2 O8S_2 42.8(16) 4_575 . . . ?
 O7_1 Pu1_1 W3_2 O8S_2 100.2(17) . . . . ?
 O7_1 Pu1_1 W3_2 O40A_2 136.0(12) . . . . ?
 O7_1 Pu1_1 W3_2 O40A_2 78.6(12) 4_575 . . . ?
 O7_1 W2_1 O2S_2 O3_1 -107(2) . . . . ?
 O7_1 W2_1 O2S_2 O5_1 110(4) . . . . ?
 O7_1 W2_1 O2S_2 W1_2 39.7(17) . . . . ?
 O7_1 W2_1 O2S_2 W2_2 -140.6(15) . . . . ?
 O7_1 W2_1 W1_2 O36 148(3) . . . . ?
 O7_1 W2_1 W1_2 O40 85(8) . . . . ?
 O7_1 W2_1 W1_2 O5_1 -116(3) . . . . ?
 O7_1 W2_1 W1_2 Pu1_1 -9(2) . . . . ?
 O7_1 W2_1 W1_2 O2S_2 -85(3) . . . . ?
 O7_1 W2_1 W1_2 O4_2 -131(3) . . . . ?
 O7_1 W2_1 W1_2 O3_2 49(3) . . . . ?
 O7_1 W2_1 W1_2 O2_2 -42(2) . . . . ?
 O7_1 O3_2 W1_2 O36 -147(4) . . . . ?
 O7_1 O3_2 W1_2 O40 108(3) . . . . ?
 O7_1 O3_2 W1_2 O5_1 -64(3) . . . . ?
 O7_1 O3_2 W1_2 Pu1_1 54(3) . . . . ?
 O7_1 O3_2 W1_2 W2_1 -81(3) . . . . ?
 O7_1 O3_2 W1_2 O2S_2 -62(3) . . . . ?
 O7_1 O3_2 W1_2 O2_2 37(3) . . . . ?
 O7_1 O2_2 W1_2 O36 170(10) . . . . ?
 O7_1 O2_2 W1_2 O40 -116(4) . . . . ?
 O7_1 O2_2 W1_2 O5_1 103(3) . . . . ?
 O7_1 O2_2 W1_2 Pu1_1 -68(3) . . . . ?
 O7_1 O2_2 W1_2 W2_1 50(3) . . . . ?
 O7_1 O2_2 W1_2 O2S_2 68(3) . . . . ?
 O7_1 O2_2 W1_2 O4_2 144(3) . . . . ?
 O7_1 O2_2 W1_2 O3_2 -32(3) . . . . ?
 O8_1 Pu1_1 O2_2 O7_1 135.7(19) . . . . ?
 O8_1 Pu1_1 O2_2 O10_1 -47.8(16) . . . . ?
 O8_1 Pu1_1 O2_2 W1_2 99.0(14) . . . . ?
 O8_1 Pu1_1 O2_2 W3_2 -79.5(14) . . . . ?
 O8_1 Pu1_1 O8S_2 O9_1 -76.0(15) . . . . ?
 O8_1 Pu1_1 O8S_2 W3_2 88.4(15) . . . . ?
 O8_1 Pu1_1 W3_2 O10_1 84.7(14) . . . . ?
 O8_1 Pu1_1 W3_2 O2_2 127.7(10) . . . . ?
 O8_1 Pu1_1 W3_2 O7S_2 80.5(15) . . . . ?
 O8_1 Pu1_1 W3_2 O6S_2 8.4(12) . . . . ?
 O8_1 Pu1_1 W3_2 O5S_2 -163.1(11) . . . . ?
 O8_1 Pu1_1 W3_2 O8S_2 -108.2(13) . . . . ?
 O8_1 Pu1_1 W3_2 O40A_2 -72.4(9) . . . . ?
 O8_1 O6S_2 W3_2 O10_1 -111(4) . . . . ?
 O8_1 O6S_2 W3_2 Pu1_1 -30(3) . . . . ?
 O8_1 O6S_2 W3_2 O2_2 -73(4) . . . . ?
 O8_1 O6S_2 W3_2 O7S_2 -170(4) . . . . ?
 O8_1 O6S_2 W3_2 O8S_2 11(4) . . . . ?
 O8_1 O6S_2 W3_2 O40A_2 88(4) . . . . ?
 O9_1 Pu1_1 O2_2 O7_1 9(2) . . . . ?
 O9_1 Pu1_1 O2_2 O10_1 -174.4(3) . . . . ?
 O9_1 Pu1_1 O2_2 W1_2 -27.6(15) . . . . ?
 O9_1 Pu1_1 O2_2 W3_2 153.9(17) . . . . ?
 O9_1 Pu1_1 O8S_2 W3_2 164.4(7) . . . . ?
 O9_1 Pu1_1 W3_2 O10_1 168.8(5) . . . . ?
 O9_1 Pu1_1 W3_2 O2_2 -148.2(18) . . . . ?
 O9_1 Pu1_1 W3_2 O7S_2 164.6(11) . . . . ?
 O9_1 Pu1_1 W3_2 O6S_2 92.4(14) . . . . ?
 O9_1 Pu1_1 W3_2 O5S_2 -79.1(13) . . . . ?
 O9_1 Pu1_1 W3_2 O8S_2 -24.2(10) . . . . ?
 O9_1 Pu1_1 W3_2 O40A_2 11.6(15) . . . . ?
 O10_1 Pu1_1 O2_2 O7_1 -176(2) . . . . ?
 O10_1 Pu1_1 O2_2 W1_2 146.8(14) . . . . ?
 O10_1 Pu1_1 O2_2 W3_2 -31.7(15) . . . . ?
 O10_1 Pu1_1 O8S_2 O9_1 -173.1(3) . . . . ?
 O10_1 Pu1_1 O8S_2 W3_2 -8.7(7) . . . . ?
 O10_1 Pu1_1 W3_2 O2_2 43.0(16) . . . . ?
 O10_1 Pu1_1 W3_2 O7S_2 -4.2(11) . . . . ?
 O10_1 Pu1_1 W3_2 O6S_2 -76.4(14) . . . . ?
 O10_1 Pu1_1 W3_2 O5S_2 112.1(13) . . . . ?
 O10_1 Pu1_1 W3_2 O8S_2 167.0(10) . . . . ?
 O10_1 Pu1_1 W3_2 O40A_2 -157.2(14) . . . . ?
 O10_1 O2_2 W1_2 O36 -24(9) . . . . ?
 O10_1 O2_2 W1_2 O40 49(3) . . . . ?
 O10_1 O2_2 W1_2 O5_1 -91(3) . . . . ?
 O10_1 O2_2 W1_2 O7_1 166(4) . . . . ?
 O10_1 O2_2 W1_2 Pu1_1 98(3) . . . . ?
 O10_1 O2_2 W1_2 W2_1 -144(3) . . . . ?
 O10_1 O2_2 W1_2 O2S_2 -126(3) . . . . ?
 O10_1 O2_2 W1_2 O4_2 -50(3) . . . . ?
 O10_1 O2_2 W1_2 O3_2 134(3) . . . . ?
 O10_1 O6S_2 W3_2 Pu1_1 80.8(17) . . . . ?
 O10_1 O6S_2 W3_2 O2_2 38.4(18) . . . . ?
 O10_1 O6S_2 W3_2 O7S_2 -58.7(18) . . . . ?
 O10_1 O6S_2 W3_2 O8S_2 122.4(18) . . . . ?
 O10_1 O6S_2 W3_2 O40A_2 -160.5(17) . . . . ?
 Pu1_1 O7_1 W2_1 O36 65(10) . . . . ?
 Pu1_1 O7_1 W2_1 O3_1 -119(9) . . . . ?
 Pu1_1 O7_1 W2_1 O5_1 -26(10) . . . . ?
 Pu1_1 O7_1 W2_1 O6_1 154(9) . . . . ?
 Pu1_1 O7_1 W2_1 O8_2 -147(9) . . . . ?
 Pu1_1 O7_1 W2_1 O2S_2 -57(10) . . . . ?
 Pu1_1 O7_1 W2_1 O3_2 129(10) . . . . ?
 Pu1_1 O7_1 W2_1 W1_2 37(8) . . . . ?
 Pu1_1 O7_1 W2_1 W2_2 -95(9) . . . . ?
 Pu1_1 O7_1 O3_2 W2_1 -168(3) . . . . ?
 Pu1_1 O7_1 O3_2 W1_2 -105(3) . . . . ?
 Pu1_1 O7_1 O2_2 O10_1 -17(11) . . . . ?
 Pu1_1 O7_1 O2_2 W1_2 123(2) . . . . ?
 Pu1_1 O7_1 O2_2 W3_2 -45(2) . . . . ?
 Pu1_1 O7_1 W1_2 O36 148(3) . . . . ?
 Pu1_1 O7_1 W1_2 O40 26(3) . . . . ?
 Pu1_1 O7_1 W1_2 O5_1 -121(2) . . . . ?
 Pu1_1 O7_1 W1_2 W2_1 -171(2) . . . . ?
 Pu1_1 O7_1 W1_2 O2S_2 -144(2) . . . . ?
 Pu1_1 O7_1 W1_2 O4_2 -85(3) . . . . ?
 Pu1_1 O7_1 W1_2 O3_2 101(3) . . . . ?
 Pu1_1 O7_1 W1_2 O2_2 -34.6(11) . . . . ?
 Pu1_1 O8_1 O6S_2 O10_1 -41(4) . . . . ?
 Pu1_1 O8_1 O6S_2 W3_2 24(2) . . . . ?
 Pu1_1 O9_1 O8S_2 W3_2 -12.8(4) . . . . ?
 Pu1_1 O10_1 O2_2 O7_1 18(11) . . . . ?
 Pu1_1 O10_1 O2_2 W1_2 -111(2) . . . . ?
 Pu1_1 O10_1 O2_2 W3_2 54(3) . . . . ?
 Pu1_1 O10_1 O7S_2 W3_2 -7(2) . . . . ?
 Pu1_1 O10_1 O6S_2 O8_1 52(6) . . . . ?
 Pu1_1 O10_1 O6S_2 W3_2 -72.7(17) . . . . ?
 Pu1_1 O10_1 W3_2 O2_2 -47.5(19) . . . . ?
 Pu1_1 O10_1 W3_2 O7S_2 176.8(9) . . . . ?
 Pu1_1 O10_1 W3_2 O6S_2 72.1(11) . . . . ?
 Pu1_1 O10_1 W3_2 O5S_2 -101.0(14) . . . . ?
 Pu1_1 O10_1 W3_2 O8S_2 -11.3(11) . . . . ?
 Pu1_1 O10_1 W3_2 O40A_2 125(4) . . . . ?
 Pu1_1 O3_2 W1_2 O36 158.4(17) . . . . ?
 Pu1_1 O3_2 W1_2 O40 53.8(11) . . . . ?
 Pu1_1 O3_2 W1_2 O5_1 -118.7(19) . . . . ?
 Pu1_1 O3_2 W1_2 O7_1 -54(3) . . . . ?
 Pu1_1 O3_2 W1_2 W2_1 -135.5(14) . . . . ?
 Pu1_1 O3_2 W1_2 O2S_2 -116.8(7) . . . . ?
 Pu1_1 O3_2 W1_2 O2_2 -17.6(7) . . . . ?
 Pu1_1 O2_2 W1_2 O36 -122(9) . . . . ?
 Pu1_1 O2_2 W1_2 O40 -48.1(15) . . . . ?
 Pu1_1 O2_2 W1_2 O5_1 171.1(19) . . . . ?
 Pu1_1 O2_2 W1_2 O7_1 68(3) . . . . ?
 Pu1_1 O2_2 W1_2 W2_1 118(2) . . . . ?
 Pu1_1 O2_2 W1_2 O2S_2 136.1(15) . . . . ?
 Pu1_1 O2_2 W1_2 O4_2 -147.6(15) . . . . ?
 Pu1_1 O2_2 W1_2 O3_2 36.7(15) . . . . ?
 Pu1_1 O6S_2 W3_2 O10_1 -80.8(17) . . . . ?
 Pu1_1 O6S_2 W3_2 O2_2 -42.4(12) . . . . ?
 Pu1_1 O6S_2 W3_2 O7S_2 -139.5(12) . . . . ?
 Pu1_1 O6S_2 W3_2 O8S_2 41.6(12) . . . . ?
 Pu1_1 O6S_2 W3_2 O40A_2 118.6(12) . . . . ?
 W2_1 O36 W1_2 O40 165(3) . . . . ?
 W2_1 O36 W1_2 O5_1 -56.2(13) . . . . ?
 W2_1 O36 W1_2 O7_1 44(4) . . . . ?
 W2_1 O36 W1_2 Pu1_1 134(6) . . . . ?
 W2_1 O36 W1_2 O2S_2 -20.9(10) . . . . ?
 W2_1 O36 W1_2 O4_2 -98.4(10) . . . . ?
 W2_1 O36 W1_2 O3_2 77.2(10) . . . . ?
 W2_1 O36 W1_2 O2_2 -124(9) . . . . ?
 W2_1 O3_1 O8_2 W1_1 164(3) . . . . ?
 W2_1 O3_1 O8_2 O2_1 143(4) . . . . ?
 W2_1 O3_1 O8_2 W2_2 -118(6) . . . . ?
 W2_1 O3_1 O5_2 W1_1 -151(5) . . . . ?
 W2_1 O3_1 O5_2 O1_1 66(6) . . . . ?
 W2_1 O3_1 O5_2 W2_2 96(7) . . . . ?
 W2_1 O3_1 O2S_2 O5_1 142(4) . . . . ?
 W2_1 O3_1 O2S_2 W1_2 -46(3) . . . . ?
 W2_1 O3_1 O2S_2 W2_2 123(3) . . . . ?
 W2_1 O3_1 W2_2 O79 152(2) . . . . ?
 W2_1 O3_1 W2_2 O81 44(2) . . . . ?
 W2_1 O3_1 W2_2 W1_1 -174(3) . . . . ?
 W2_1 O3_1 W2_2 O1_1 -130(2) . . . . ?
 W2_1 O3_1 W2_2 O5_1 -30(2) . . . . ?
 W2_1 O3_1 W2_2 O8_2 124(6) . . . . ?
 W2_1 O3_1 W2_2 O5_2 -148(3) . . . . ?
 W2_1 O3_1 W2_2 O7_2 -69(5) . . . . ?
 W2_1 O3_1 W2_2 O2S_2 -22.3(9) . . . . ?
 W2_1 O5_1 O2S_2 O3_1 -128(5) . . . . ?
 W2_1 O5_1 O2S_2 W1_2 57(3) . . . . ?
 W2_1 O5_1 O2S_2 W2_2 -117(3) . . . . ?
 W2_1 O5_1 O4_2 W1_2 -16.0(16) . . . . ?
 W2_1 O7_1 O3_2 Pu1_1 168(3) . . . . ?
 W2_1 O7_1 O3_2 W1_2 63(2) . . . . ?
 W2_1 O7_1 O2_2 O10_1 171(10) . . . . ?
 W2_1 O7_1 O2_2 Pu1_1 -172(3) . . . . ?
 W2_1 O7_1 O2_2 W1_2 -49(2) . . . . ?
 W2_1 O7_1 O2_2 W3_2 142.7(19) . . . . ?
 W2_1 O7_1 W1_2 O36 -41(4) . . . . ?
 W2_1 O7_1 W1_2 O40 -164(2) . . . . ?
 W2_1 O7_1 W1_2 O5_1 49.5(16) . . . . ?
 W2_1 O7_1 W1_2 Pu1_1 171(2) . . . . ?
 W2_1 O7_1 W1_2 O2S_2 27.0(11) . . . . ?
 W2_1 O7_1 W1_2 O4_2 85(2) . . . . ?
 W2_1 O7_1 W1_2 O3_2 -88(2) . . . . ?
 W2_1 O7_1 W1_2 O2_2 136.1(19) . . . . ?
 W2_1 O2S_2 W1_2 O36 48(2) . . . . ?
 W2_1 O2S_2 W1_2 O40 -165(11) . . . . ?
 W2_1 O2S_2 W1_2 O5_1 132(3) . . . . ?
 W2_1 O2S_2 W1_2 O7_1 -88(4) . . . . ?
 W2_1 O2S_2 W1_2 Pu1_1 -120(3) . . . . ?
 W2_1 O2S_2 W1_2 O4_2 133(3) . . . . ?
 W2_1 O2S_2 W1_2 O3_2 -46(3) . . . . ?
 W2_1 O2S_2 W1_2 O2_2 -143(3) . . . . ?
 W2_1 O3_2 W1_2 O36 -66.1(15) . . . . ?
 W2_1 O3_2 W1_2 O40 -170.7(17) . . . . ?
 W2_1 O3_2 W1_2 O5_1 16.8(19) . . . . ?
 W2_1 O3_2 W1_2 O7_1 81(3) . . . . ?
 W2_1 O3_2 W1_2 Pu1_1 135.5(14) . . . . ?
 W2_1 O3_2 W1_2 O2S_2 18.7(9) . . . . ?
 W2_1 O3_2 W1_2 O2_2 117.9(9) . . . . ?
 Pu1_3 O7_3 W2_3 O26 84(3) . . . . ?
 Pu1_3 O7_3 W2_3 O3_3 -105(3) . . . . ?
 Pu1_3 O7_3 W2_3 O5_3 -7(3) . . . . ?
 Pu1_3 O7_3 W2_3 O6_3 174(3) . . . . ?
 O8_2 W1_1 O5_2 O1_1 130(4) . . . . ?
 O8_2 W1_1 O5_2 O3_1 6(3) . . . . ?
 O8_2 W1_1 O5_2 W2_2 41(3) . . . . ?
 O8_2 O3_1 W2_1 O36 75(6) . . . . ?
 O8_2 O3_1 W2_1 O81 84(3) . . . . ?
 O8_2 O3_1 W2_1 O5_1 169(3) . . . . ?
 O8_2 O3_1 W2_1 O6_1 -1(3) . . . . ?
 O8_2 O3_1 W2_1 O7_1 -92(4) . . . . ?
 O8_2 O3_1 W2_1 O2S_2 -172(5) . . . . ?
 O8_2 O3_1 W2_1 O3_2 -54(3) . . . . ?
 O8_2 O3_1 W2_1 W1_2 -115(4) . . . . ?
 O8_2 O3_1 W2_1 W2_2 130(5) . . . . ?
 O8_2 O3_1 O5_2 W1_1 -9(4) . . . . ?
 O8_2 O3_1 O5_2 O1_1 -151(3) . . . . ?
 O8_2 O3_1 O5_2 W2_2 -121(4) . . . . ?
 O8_2 O3_1 O2S_2 O5_1 153(5) . . . . ?
 O8_2 O3_1 O2S_2 W2_1 11(6) . . . . ?
 O8_2 O3_1 O2S_2 W1_2 -35(7) . . . . ?
 O8_2 O3_1 O2S_2 W2_2 134(8) . . . . ?
 O8_2 O3_1 W2_2 O79 28(6) . . . . ?
 O8_2 O3_1 W2_2 O81 -80(5) . . . . ?
 O8_2 O3_1 W2_2 W1_1 62(5) . . . . ?
 O8_2 O3_1 W2_2 O1_1 106(6) . . . . ?
 O8_2 O3_1 W2_2 O5_1 -154(5) . . . . ?
 O8_2 O3_1 W2_2 W2_1 -124(6) . . . . ?
 O8_2 O3_1 W2_2 O5_2 88(5) . . . . ?
 O8_2 O3_1 W2_2 O7_2 167.2(12) . . . . ?
 O8_2 O3_1 W2_2 O2S_2 -146(6) . . . . ?
 O8_2 W2_1 O2S_2 O3_1 -4(2) . . . . ?
 O8_2 W2_1 O2S_2 O5_1 -146(3) . . . . ?
 O8_2 W2_1 O2S_2 W1_2 143.6(18) . . . . ?
 O8_2 W2_1 O2S_2 W2_2 -36.7(14) . . . . ?
 O8_2 W2_1 W1_2 O36 141(3) . . . . ?
 O8_2 W2_1 W1_2 O40 78(8) . . . . ?
 O8_2 W2_1 W1_2 O5_1 -123(3) . . . . ?
 O8_2 W2_1 W1_2 O7_1 -7(4) . . . . ?
 O8_2 W2_1 W1_2 Pu1_1 -16(4) . . . . ?
 O8_2 W2_1 W1_2 O2S_2 -92(3) . . . . ?
 O8_2 W2_1 W1_2 O4_2 -138(2) . . . . ?
 O8_2 W2_1 W1_2 O3_2 42(2) . . . . ?
 O8_2 W2_1 W1_2 O2_2 -49(3) . . . . ?
 O5_2 W1_1 O2_1 O8_2 -60(4) . . . . ?
 O5_2 W1_1 O8_2 O2_1 153(3) . . . . ?
 O5_2 W1_1 O8_2 O3_1 -9(4) . . . . ?
 O5_2 W1_1 O8_2 W2_1 3(4) . . . . ?
 O5_2 W1_1 O8_2 W2_2 -38(3) . . . . ?
 O5_2 O3_1 W2_1 O36 -146(5) . . . . ?
 O5_2 O3_1 W2_1 O81 -137(6) . . . . ?
 O5_2 O3_1 W2_1 O5_1 -52(6) . . . . ?
 O5_2 O3_1 W2_1 O6_1 138(6) . . . . ?
 O5_2 O3_1 W2_1 O7_1 47(6) . . . . ?
 O5_2 O3_1 W2_1 O8_2 139(8) . . . . ?
 O5_2 O3_1 W2_1 O2S_2 -33(5) . . . . ?
 O5_2 O3_1 W2_1 O3_2 85(6) . . . . ?
 O5_2 O3_1 W2_1 W1_2 24(8) . . . . ?
 O5_2 O3_1 W2_1 W2_2 -91(7) . . . . ?
 O5_2 O3_1 O8_2 W1_1 5(2) . . . . ?
 O5_2 O3_1 O8_2 O2_1 -17(5) . . . . ?
 O5_2 O3_1 O8_2 W2_1 -160(4) . . . . ?
 O5_2 O3_1 O8_2 W2_2 82(5) . . . . ?
 O5_2 O3_1 O2S_2 O5_1 -59(5) . . . . ?
 O5_2 O3_1 O2S_2 W2_1 160(3) . . . . ?
 O5_2 O3_1 O2S_2 W1_2 114(3) . . . . ?
 O5_2 O3_1 O2S_2 W2_2 -77(4) . . . . ?
 O5_2 O3_1 W2_2 O79 -60(3) . . . . ?
 O5_2 O3_1 W2_2 O81 -168.0(17) . . . . ?
 O5_2 O3_1 W2_2 W1_1 -25.7(12) . . . . ?
 O5_2 O3_1 W2_2 O1_1 18(3) . . . . ?
 O5_2 O3_1 W2_2 O5_1 117.6(18) . . . . ?
 O5_2 O3_1 W2_2 W2_1 148(3) . . . . ?
 O5_2 O3_1 W2_2 O8_2 -88(5) . . . . ?
 O5_2 O3_1 W2_2 O7_2 79(4) . . . . ?
 O5_2 O3_1 W2_2 O2S_2 126(3) . . . . ?
 O2S_2 O3_1 W2_1 O36 -113(6) . . . . ?
 O2S_2 O3_1 W2_1 O81 -104(2) . . . . ?
 O2S_2 O3_1 W2_1 O5_1 -19(2) . . . . ?
 O2S_2 O3_1 W2_1 O6_1 171(2) . . . . ?
 O2S_2 O3_1 W2_1 O7_1 80(2) . . . . ?
 O2S_2 O3_1 W2_1 O8_2 172(5) . . . . ?
 O2S_2 O3_1 W2_1 O3_2 118(2) . . . . ?
 O2S_2 O3_1 W2_1 W1_2 57(3) . . . . ?
 O2S_2 O3_1 W2_1 W2_2 -58(3) . . . . ?
 O2S_2 O3_1 O8_2 W1_1 159(5) . . . . ?
 O2S_2 O3_1 O8_2 O2_1 137(5) . . . . ?
 O2S_2 O3_1 O8_2 W2_1 -5(3) . . . . ?
 O2S_2 O3_1 O8_2 W2_2 -123(9) . . . . ?
 O2S_2 O3_1 O5_2 W1_1 -169(3) . . . . ?
 O2S_2 O3_1 O5_2 O1_1 49(5) . . . . ?
 O2S_2 O3_1 O5_2 W2_2 79(4) . . . . ?
 O2S_2 O3_1 W2_2 O79 174.3(17) . . . . ?
 O2S_2 O3_1 W2_2 O81 66(2) . . . . ?
 O2S_2 O3_1 W2_2 W1_1 -151(3) . . . . ?
 O2S_2 O3_1 W2_2 O1_1 -108(2) . . . . ?
 O2S_2 O3_1 W2_2 O5_1 -8(2) . . . . ?
 O2S_2 O3_1 W2_2 W2_1 22.3(9) . . . . ?
 O2S_2 O3_1 W2_2 O8_2 146(7) . . . . ?
 O2S_2 O3_1 W2_2 O5_2 -126(3) . . . . ?
 O2S_2 O3_1 W2_2 O7_2 -46(6) . . . . ?
 O2S_2 O5_1 O4_2 W1_2 1(3) . . . . ?
 O2S_2 W2_1 W1_2 O36 -127(2) . . . . ?
 O2S_2 W2_1 W1_2 O40 170(6) . . . . ?
 O2S_2 W2_1 W1_2 O5_1 -31(2) . . . . ?
 O2S_2 W2_1 W1_2 O7_1 85(3) . . . . ?
 O2S_2 W2_1 W1_2 Pu1_1 76(3) . . . . ?
 O2S_2 W2_1 W1_2 O4_2 -46(2) . . . . ?
 O2S_2 W2_1 W1_2 O3_2 134(2) . . . . ?
 O2S_2 W2_1 W1_2 O2_2 43(3) . . . . ?
 O4_2 O5_1 O2S_2 O3_1 173(3) . . . . ?
 O4_2 O5_1 O2S_2 W2_1 -58(5) . . . . ?
 O4_2 O5_1 O2S_2 W1_2 -1(4) . . . . ?
 O4_2 O5_1 O2S_2 W2_2 -175(3) . . . . ?
 O3_2 O7_1 W2_1 O36 -64(3) . . . . ?
 O3_2 O7_1 W2_1 O3_1 112(3) . . . . ?
 O3_2 O7_1 W2_1 O5_1 -155(3) . . . . ?
 O3_2 O7_1 W2_1 O6_1 25(3) . . . . ?
 O3_2 O7_1 W2_1 O8_2 84(2) . . . . ?
 O3_2 O7_1 W2_1 O2S_2 174(4) . . . . ?
 O3_2 O7_1 W2_1 W1_2 -91(3) . . . . ?
 O3_2 O7_1 W2_1 W2_2 136(3) . . . . ?
 O3_2 O7_1 O2_2 O10_1 -57(14) . . . . ?
 O3_2 O7_1 O2_2 Pu1_1 -40(6) . . . . ?
 O3_2 O7_1 O2_2 W1_2 83(5) . . . . ?
 O3_2 O7_1 O2_2 W3_2 -85(5) . . . . ?
 O3_2 O7_1 W1_2 O36 47(5) . . . . ?
 O3_2 O7_1 W1_2 O40 -75(3) . . . . ?
 O3_2 O7_1 W1_2 O5_1 138(2) . . . . ?
 O3_2 O7_1 W1_2 Pu1_1 -101(3) . . . . ?
 O3_2 O7_1 W1_2 W2_1 88(2) . . . . ?
 O3_2 O7_1 W1_2 O2S_2 115(2) . . . . ?
 O3_2 O7_1 W1_2 O4_2 173.7(3) . . . . ?
 O3_2 O7_1 W1_2 O2_2 -136(3) . . . . ?
 O3_2 W2_1 O2S_2 O3_1 -103(3) . . . . ?
 O3_2 W2_1 O2S_2 O5_1 114(4) . . . . ?
 O3_2 W2_1 O2S_2 W1_2 43.8(17) . . . . ?
 O3_2 W2_1 O2S_2 W2_2 -137(2) . . . . ?
 O3_2 W2_1 W1_2 O36 99(2) . . . . ?
 O3_2 W2_1 W1_2 O40 36(8) . . . . ?
 O3_2 W2_1 W1_2 O5_1 -165.3(17) . . . . ?
 O3_2 W2_1 W1_2 O7_1 -49(3) . . . . ?
 O3_2 W2_1 W1_2 Pu1_1 -58.4(14) . . . . ?
 O3_2 W2_1 W1_2 O2S_2 -134(2) . . . . ?
 O3_2 W2_1 W1_2 O4_2 -179.93(8) . . . . ?
 O3_2 W2_1 W1_2 O2_2 -91.2(7) . . . . ?
 O2_2 O7_1 W2_1 O36 85(3) . . . . ?
 O2_2 O7_1 W2_1 O3_1 -100(3) . . . . ?
 O2_2 O7_1 W2_1 O5_1 -6(3) . . . . ?
 O2_2 O7_1 W2_1 O6_1 174(3) . . . . ?
 O2_2 O7_1 W2_1 O8_2 -127(3) . . . . ?
 O2_2 O7_1 W2_1 O2S_2 -37(3) . . . . ?
 O2_2 O7_1 W2_1 O3_2 149(5) . . . . ?
 O2_2 O7_1 W2_1 W1_2 57(3) . . . . ?
 O2_2 O7_1 W2_1 W2_2 -75(3) . . . . ?
 O2_2 O7_1 O3_2 Pu1_1 25(4) . . . . ?
 O2_2 O7_1 O3_2 W2_1 -143(6) . . . . ?
 O2_2 O7_1 O3_2 W1_2 -79(5) . . . . ?
 O2_2 O7_1 W1_2 O36 -177(3) . . . . ?
 O2_2 O7_1 W1_2 O40 60(3) . . . . ?
 O2_2 O7_1 W1_2 O5_1 -87(2) . . . . ?
 O2_2 O7_1 W1_2 Pu1_1 34.6(11) . . . . ?
 O2_2 O7_1 W1_2 W2_1 -136.1(19) . . . . ?
 O2_2 O7_1 W1_2 O2S_2 -109.1(19) . . . . ?
 O2_2 O7_1 W1_2 O4_2 -51(3) . . . . ?
 O2_2 O7_1 W1_2 O3_2 136(3) . . . . ?
 O2_2 O10_1 Pu1_1 O40 -145.5(14) . . . 4_575 ?
 O2_2 O10_1 Pu1_1 O40 72.3(14) . . . . ?
 O2_2 O10_1 Pu1_1 O7_1 -70.9(16) . . . 4_575 ?
 O2_2 O10_1 Pu1_1 O7_1 -2.3(14) . . . . ?
 O2_2 O10_1 Pu1_1 O8_1 143.4(11) . . . . ?
 O2_2 O10_1 Pu1_1 O6S_2 159(2) . . . . ?
 O2_2 O10_1 Pu1_1 O8S_2 -107(2) . . . . ?
 O2_2 O10_1 Pu1_1 W1_2 18.3(8) . . . . ?
 O2_2 O10_1 Pu1_1 W3_2 -122(2) . . . . ?
 O2_2 O10_1 O7S_2 W3_2 103(3) . . . . ?
 O2_2 O10_1 O6S_2 O8_1 31(7) . . . . ?
 O2_2 O10_1 O6S_2 Pu1_1 -21(2) . . . . ?
 O2_2 O10_1 O6S_2 W3_2 -94(3) . . . . ?
 O2_2 O10_1 W3_2 Pu1_1 47.5(18) . . . . ?
 O2_2 O10_1 W3_2 O7S_2 -136(2) . . . . ?
 O2_2 O10_1 W3_2 O6S_2 120(2) . . . . ?
 O2_2 O10_1 W3_2 O5S_2 -53(3) . . . . ?
 O2_2 O10_1 W3_2 O8S_2 36(3) . . . . ?
 O2_2 O10_1 W3_2 O40A_2 172(2) . . . . ?
 O2_2 Pu1_1 O8S_2 O9_1 128.8(15) . . . . ?
 O2_2 Pu1_1 O8S_2 W3_2 -67(2) . . . . ?
 O2_2 Pu1_1 W3_2 O10_1 -43.0(16) . . . . ?
 O2_2 Pu1_1 W3_2 O7S_2 -47.2(18) . . . . ?
 O2_2 Pu1_1 W3_2 O6S_2 -119.3(14) . . . . ?
 O2_2 Pu1_1 W3_2 O5S_2 69.2(13) . . . . ?
 O2_2 Pu1_1 W3_2 O8S_2 124.0(16) . . . . ?
 O2_2 Pu1_1 W3_2 O40A_2 159.8(5) . . . . ?
 O7S_2 O10_1 Pu1_1 O40 -159(3) . . . . ?
 O7S_2 O10_1 Pu1_1 O40 -17(3) . . . 4_575 ?
 O7S_2 O10_1 Pu1_1 O7_1 127(3) . . . . ?
 O7S_2 O10_1 Pu1_1 O7_1 58(3) . . . 4_575 ?
 O7S_2 O10_1 Pu1_1 O8_1 -88(3) . . . . ?
 O7S_2 O10_1 Pu1_1 O2_2 129(3) . . . . ?
 O7S_2 O10_1 Pu1_1 O6S_2 -73(3) . . . . ?
 O7S_2 O10_1 Pu1_1 O8S_2 22(3) . . . . ?
 O7S_2 O10_1 Pu1_1 W1_2 147(3) . . . . ?
 O7S_2 O10_1 Pu1_1 W3_2 7(2) . . . . ?
 O7S_2 O10_1 O2_2 O7_1 -132(11) . . . . ?
 O7S_2 O10_1 O2_2 Pu1_1 -149(3) . . . . ?
 O7S_2 O10_1 O2_2 W1_2 100(3) . . . . ?
 O7S_2 O10_1 O2_2 W3_2 -96(4) . . . . ?
 O7S_2 O10_1 O6S_2 O8_1 -154(6) . . . . ?
 O7S_2 O10_1 O6S_2 Pu1_1 153.5(18) . . . . ?
 O7S_2 O10_1 O6S_2 W3_2 80.8(18) . . . . ?
 O7S_2 O10_1 W3_2 Pu1_1 -176.8(9) . . . . ?
 O7S_2 O10_1 W3_2 O2_2 136(2) . . . . ?
 O7S_2 O10_1 W3_2 O6S_2 -104.6(8) . . . . ?
 O7S_2 O10_1 W3_2 O5S_2 82.3(9) . . . . ?
 O7S_2 O10_1 W3_2 O8S_2 171.9(2) . . . . ?
 O7S_2 O10_1 W3_2 O40A_2 -52(5) . . . . ?
 O6S_2 O10_1 Pu1_1 O40 56.0(16) . . . 4_575 ?
 O6S_2 O10_1 Pu1_1 O40 -86.2(16) . . . . ?
 O6S_2 O10_1 Pu1_1 O7_1 -160.8(17) . . . . ?
 O6S_2 O10_1 Pu1_1 O7_1 130.6(16) . . . 4_575 ?
 O6S_2 O10_1 Pu1_1 O8_1 -15.1(13) . . . . ?
 O6S_2 O10_1 Pu1_1 O2_2 -159(2) . . . . ?
 O6S_2 O10_1 Pu1_1 O8S_2 94.2(15) . . . . ?
 O6S_2 O10_1 Pu1_1 W1_2 -140.2(15) . . . . ?
 O6S_2 O10_1 Pu1_1 W3_2 79.7(14) . . . . ?
 O6S_2 O10_1 O2_2 O7_1 41(13) . . . . ?
 O6S_2 O10_1 O2_2 Pu1_1 23(3) . . . . ?
 O6S_2 O10_1 O2_2 W1_2 -87(3) . . . . ?
 O6S_2 O10_1 O2_2 W3_2 77(3) . . . . ?
 O6S_2 O10_1 O7S_2 W3_2 -71.1(15) . . . . ?
 O6S_2 O10_1 W3_2 Pu1_1 -72.1(11) . . . . ?
 O6S_2 O10_1 W3_2 O2_2 -120(2) . . . . ?
 O6S_2 O10_1 W3_2 O7S_2 104.6(8) . . . . ?
 O6S_2 O10_1 W3_2 O5S_2 -173.1(3) . . . . ?
 O6S_2 O10_1 W3_2 O8S_2 -83.4(9) . . . . ?
 O6S_2 O10_1 W3_2 O40A_2 53(4) . . . . ?
 O6S_2 Pu1_1 O2_2 O7_1 164.9(17) . . . . ?
 O6S_2 Pu1_1 O2_2 O10_1 -19(2) . . . . ?
 O6S_2 Pu1_1 O2_2 W1_2 128.1(11) . . . . ?
 O6S_2 Pu1_1 O2_2 W3_2 -50.4(11) . . . . ?
 O6S_2 Pu1_1 O8S_2 O9_1 -111.3(17) . . . . ?
 O6S_2 Pu1_1 O8S_2 W3_2 53.1(12) . . . . ?
 O6S_2 Pu1_1 W3_2 O10_1 76.4(14) . . . . ?
 O6S_2 Pu1_1 W3_2 O2_2 119.3(14) . . . . ?
 O6S_2 Pu1_1 W3_2 O7S_2 72.2(10) . . . . ?
 O6S_2 Pu1_1 W3_2 O5S_2 -171.50(14) . . . . ?
 O6S_2 Pu1_1 W3_2 O8S_2 -116.6(9) . . . . ?
 O6S_2 Pu1_1 W3_2 O40A_2 -80.8(9) . . . . ?
 O8S_2 O9_1 Pu1_1 O40 41.3(16) . . . 4_575 ?
 O8S_2 O9_1 Pu1_1 O40 -176.5(15) . . . . ?
 O8S_2 O9_1 Pu1_1 O7_1 -33.3(16) . . . 4_575 ?
 O8S_2 O9_1 Pu1_1 O7_1 -101.9(16) . . . . ?
 O8S_2 O9_1 Pu1_1 O8_1 112.4(13) . . . . ?
 O8S_2 O9_1 Pu1_1 O2_2 -108(2) . . . . ?
 O8S_2 O9_1 Pu1_1 O6S_2 98.2(15) . . . . ?
 O8S_2 O9_1 Pu1_1 W1_2 -123.6(15) . . . . ?
 O8S_2 O9_1 Pu1_1 W3_2 26.6(12) . . . . ?
 O8S_2 Pu1_1 O2_2 O7_1 -74(3) . . . . ?
 O8S_2 Pu1_1 O2_2 O10_1 102(2) . . . . ?
 O8S_2 Pu1_1 O2_2 W1_2 -111(2) . . . . ?
 O8S_2 Pu1_1 O2_2 W3_2 71(2) . . . . ?
 O8S_2 Pu1_1 W3_2 O10_1 -167.0(10) . . . . ?
 O8S_2 Pu1_1 W3_2 O2_2 -124.0(16) . . . . ?
 O8S_2 Pu1_1 W3_2 O7S_2 -171.2(3) . . . . ?
 O8S_2 Pu1_1 W3_2 O6S_2 116.6(9) . . . . ?
 O8S_2 Pu1_1 W3_2 O5S_2 -54.9(8) . . . . ?
 O8S_2 Pu1_1 W3_2 O40A_2 35.8(12) . . . . ?
 W1_2 O36 W2_1 O81 164(2) . . . . ?
 W1_2 O36 W2_1 O3_1 172(5) . . . . ?
 W1_2 O36 W2_1 O5_1 79(2) . . . . ?
 W1_2 O36 W2_1 O6_1 -112(2) . . . . ?
 W1_2 O36 W2_1 O7_1 -20(2) . . . . ?
 W1_2 O36 W2_1 O8_2 -142(3) . . . . ?
 W1_2 O36 W2_1 O2S_2 71(2) . . . . ?
 W1_2 O36 W2_1 O3_2 -53.2(14) . . . . ?
 W1_2 O36 W2_1 W2_2 137(2) . . . . ?
 W1_2 O5_1 O2S_2 O3_1 175(3) . . . . ?
 W1_2 O5_1 O2S_2 W2_1 -57(3) . . . . ?
 W1_2 O5_1 O2S_2 W2_2 -173.8(2) . . . . ?
 W1_2 O7_1 W2_1 O36 28(3) . . . . ?
 W1_2 O7_1 W2_1 O3_1 -157(3) . . . . ?
 W1_2 O7_1 W2_1 O5_1 -63(3) . . . . ?
 W1_2 O7_1 W2_1 O6_1 117(3) . . . . ?
 W1_2 O7_1 W2_1 O8_2 176(3) . . . . ?
 W1_2 O7_1 W2_1 O2S_2 -94(3) . . . . ?
 W1_2 O7_1 W2_1 O3_2 91(3) . . . . ?
 W1_2 O7_1 W2_1 W2_2 -132(3) . . . . ?
 W1_2 O7_1 O3_2 Pu1_1 105(3) . . . . ?
 W1_2 O7_1 O3_2 W2_1 -63(2) . . . . ?
 W1_2 O7_1 O2_2 O10_1 -140(10) . . . . ?
 W1_2 O7_1 O2_2 Pu1_1 -123(2) . . . . ?
 W1_2 O7_1 O2_2 W3_2 -168.0(5) . . . . ?
 W1_2 Pu1_1 O2_2 O7_1 36.8(17) . . . . ?
 W1_2 Pu1_1 O2_2 O10_1 -146.8(14) . . . . ?
 W1_2 Pu1_1 O2_2 W3_2 -178.5(3) . . . . ?
 W1_2 Pu1_1 O8S_2 O9_1 88.0(15) . . . . ?
 W1_2 Pu1_1 O8S_2 W3_2 -107.6(19) . . . . ?
 W1_2 Pu1_1 W3_2 O10_1 -42.1(17) . . . . ?
 W1_2 Pu1_1 W3_2 O2_2 0.90(15) . . . . ?
 W1_2 Pu1_1 W3_2 O7S_2 -46(2) . . . . ?
 W1_2 Pu1_1 W3_2 O6S_2 -118.4(16) . . . . ?
 W1_2 Pu1_1 W3_2 O5S_2 70.1(14) . . . . ?
 W1_2 Pu1_1 W3_2 O8S_2 124.9(17) . . . . ?
 W1_2 Pu1_1 W3_2 O40A_2 160.7(7) . . . . ?
 W1_2 W2_1 O2S_2 O3_1 -147.1(17) . . . . ?
 W1_2 W2_1 O2S_2 O5_1 70(4) . . . . ?
 W1_2 W2_1 O2S_2 W2_2 179.7(4) . . . . ?
 W2_2 W1_1 O2_1 O8_2 11.0(18) . . . . ?
 W2_2 W1_1 O8_2 O2_1 -168.9(17) . . . . ?
 W2_2 W1_1 O8_2 O3_1 30(2) . . . . ?
 W2_2 W1_1 O8_2 W2_1 41.3(15) . . . . ?
 W2_2 W1_1 O5_2 O1_1 89(5) . . . . ?
 W2_2 W1_1 O5_2 O3_1 -34.9(15) . . . . ?
 W2_2 O1_1 O5_2 W1_1 -98(5) . . . . ?
 W2_2 O1_1 O5_2 O3_1 18(2) . . . . ?
 W2_2 O3_1 W2_1 O36 -55(7) . . . . ?
 W2_2 O3_1 W2_1 O81 -46(3) . . . . ?
 W2_2 O3_1 W2_1 O5_1 39(3) . . . . ?
 W2_2 O3_1 W2_1 O6_1 -131(3) . . . . ?
 W2_2 O3_1 W2_1 O7_1 138(3) . . . . ?
 W2_2 O3_1 W2_1 O8_2 -130(5) . . . . ?
 W2_2 O3_1 W2_1 O2S_2 58(3) . . . . ?
 W2_2 O3_1 W2_1 O3_2 176(3) . . . . ?
 W2_2 O3_1 W2_1 W1_2 115(4) . . . . ?
 W2_2 O3_1 O8_2 W1_1 -78(5) . . . . ?
 W2_2 O3_1 O8_2 O2_1 -99(6) . . . . ?
 W2_2 O3_1 O8_2 W2_1 118(6) . . . . ?
 W2_2 O3_1 O5_2 W1_1 112(4) . . . . ?
 W2_2 O3_1 O5_2 O1_1 -30(4) . . . . ?
 W2_2 O3_1 O2S_2 O5_1 19(5) . . . . ?
 W2_2 O3_1 O2S_2 W2_1 -123(3) . . . . ?
 W2_2 O3_1 O2S_2 W1_2 -169.1(6) . . . . ?
 W2_2 O5_1 O2S_2 O3_1 -11(3) . . . . ?
 W2_2 O5_1 O2S_2 W2_1 117(3) . . . . ?
 W2_2 O5_1 O2S_2 W1_2 173.8(2) . . . . ?
 W2_2 W2_1 O2S_2 O3_1 33.2(16) . . . . ?
 W2_2 W2_1 O2S_2 O5_1 -109(4) . . . . ?
 W2_2 W2_1 O2S_2 W1_2 -179.7(4) . . . . ?
 W2_2 W2_1 W1_2 O36 -126(2) . . . . ?
 W2_2 W2_1 W1_2 O40 170(6) . . . . ?
 W2_2 W2_1 W1_2 O5_1 -31(3) . . . . ?
 W2_2 W2_1 W1_2 O7_1 86(4) . . . . ?
 W2_2 W2_1 W1_2 Pu1_1 76(4) . . . . ?
 W2_2 W2_1 W1_2 O2S_2 0.4(5) . . . . ?
 W2_2 W2_1 W1_2 O4_2 -45(3) . . . . ?
 W2_2 W2_1 W1_2 O3_2 135(3) . . . . ?
 W2_2 W2_1 W1_2 O2_2 43(3) . . . . ?
 W3_2 O10_1 Pu1_1 O40 -23.7(17) . . . 4_575 ?
 W3_2 O10_1 Pu1_1 O40 -166.0(17) . . . . ?
 W3_2 O10_1 Pu1_1 O7_1 119.4(18) . . . . ?
 W3_2 O10_1 Pu1_1 O7_1 50.9(18) . . . 4_575 ?
 W3_2 O10_1 Pu1_1 O8_1 -94.8(15) . . . . ?
 W3_2 O10_1 Pu1_1 O2_2 122(2) . . . . ?
 W3_2 O10_1 Pu1_1 O6S_2 -79.7(13) . . . . ?
 W3_2 O10_1 Pu1_1 O8S_2 14.5(11) . . . . ?
 W3_2 O10_1 Pu1_1 W1_2 140.1(17) . . . . ?
 W3_2 O10_1 O2_2 O7_1 -36(13) . . . . ?
 W3_2 O10_1 O2_2 Pu1_1 -54(2) . . . . ?
 W3_2 O10_1 O2_2 W1_2 -164.5(6) . . . . ?
 W3_2 O10_1 O6S_2 O8_1 125(5) . . . . ?
 W3_2 O10_1 O6S_2 Pu1_1 72.7(17) . . . . ?
 W3_2 Pu1_1 O2_2 O7_1 -144.7(17) . . . . ?
 W3_2 Pu1_1 O2_2 O10_1 31.7(15) . . . . ?
 W3_2 Pu1_1 O2_2 W1_2 178.5(3) . . . . ?
 W3_2 Pu1_1 O8S_2 O9_1 -164.4(7) . . . . ?
 W1_4 W11 O25 W4 -27(9) . . . . ?
 O3_4 O4_4 W2_4 O65 123(9) . . . . ?
 O3_4 O4_4 W2_4 O1_4 59(9) . . . . ?
 O3_4 O4_4 W2_4 O2_4 -132(9) . . . . ?
 O3_4 O4_4 W2_4 O7_4 -30(8) . . . . ?
 O4_4 O3_4 W2_4 O65 -72(9) . . . . ?
 O4_4 O3_4 W2_4 O1_4 -157(2) . . . . ?
 O4_4 O3_4 W2_4 O2_4 112(10) . . . . ?
 O4_4 O3_4 W2_4 O7_4 136(15) . . . . ?
 O4_4 O3_4 O7_4 W1_4 39(11) . . . . ?
 O4_4 O3_4 O7_4 W2_4 -118(20) . . . . ?
 O5_4 W1_4 O7_4 O3_4 -117(9) . . . . ?
 O5_4 W1_4 O7_4 W2_4 -90.3(17) . . . . ?
 O6_4 W1_4 O7_4 O3_4 50(9) . . . . ?
 O6_4 W1_4 O7_4 W2_4 78(4) . . . . ?
 W2_4 O3_4 O7_4 W1_4 157(9) . . . . ?
 O7_4 O3_4 O4_4 W2_4 131(11) . . . . ?
 O7_4 O3_4 W2_4 O65 152(6) . . . . ?
 O7_4 O3_4 W2_4 O1_4 67(13) . . . . ?
 O7_4 O3_4 W2_4 O2_4 -24(25) . . . . ?
 O7_4 O3_4 W2_4 O4_4 -136(15) . . . . ?
 O8_4 W1_4 O7_4 O3_4 155(9) . . . . ?
 O8_4 W1_4 O7_4 W2_4 -177.3(14) . . . . ?

_shelx_res_file
;
TITL pupom_a.res in P2(1)/m
    pupom_sq.res
    created by SHELXL-2018/1 at 14:33:38 on 06-Jul-2022
REM Old TITL pupom in P2(1)/m
REM SHELXT solution in P2(1)/m
REM R1 0.529, Rweak 0.063, Alpha 0.103, Orientation as input
REM Formula found by SHELXT: O159 Se14 W41
REM REFINED BY ZETA
REM sadi 0.01 W51 O40 W51 O8
REM #####
CELL 0.71073 13.684 33.3702 22.6804 90 96.276 90
ZERR 2 0.0011 0.0023 0.0016 0 0.003 0
LATT 1
SYMM -X,0.5+Y,-Z
SFAC O Pu Se W
UNIT 344 2 12 90
DFIX 2.2 W14 O51
SIMU 0.01 0.02 2.5
DFIX_4 2.2 O2 O3
DFIX_4 1.8 O7 O3
ISOR_2 0.01 0.02 O40A
DFIX_1 1.75 0.001 W1 O2
RIGU_W2U W1 > W2
SIMU_W2U W1 > W2
SAME_WO6 0.02 0.04 W1 > O6
SAME_W2U 0.02 0.04 W1 > W2
SAME_W3O 0.02 0.04 O9 > W3

L.S. 5 0 473
PLAN  10
SIZE 0.1 0.15 0.25
TEMP -153.15
CONF
MORE -1
ABIN
fmap 2
acta
SHEL 999 0.856
OMIT 7 1 4
OMIT 1 2 1
OMIT 0 3 1
OMIT -5 15 6
OMIT -10 31 4
OMIT -6 11 5
OMIT -9 3 2
OMIT -5 12 6
OMIT 1 18 7
OMIT 3 11 21
OMIT 4 28 17
OMIT 5 12 2
OMIT 1 32 15
OMIT -4 8 25
OMIT -10 11 19
OMIT -6 2 26
OMIT -3 18 16
OMIT -1 23 21
OMIT -1 1 8
OMIT -6 11 7
OMIT 7 2 4
OMIT 4 12 2
OMIT -7 19 12
OMIT 2 21 1
OMIT 4 4 25
OMIT -7 8 7
OMIT -8 7 1
OMIT 6 15 5
OMIT -7 29 14
OMIT -2 26 2
OMIT -10 15 19
OMIT 8 10 13
OMIT 9 0 6
OMIT -9 0 3
OMIT 2 3 3
OMIT -4 9 11
OMIT 0 9 11
OMIT -5 9 25
OMIT -6 22 21
OMIT -4 6 26
OMIT -5 9 2
OMIT -4 17 5
OMIT -2 9 12
OMIT 1 0 9
OMIT 1 37 8
OMIT -7 2 3
OMIT 10 27 8
OMIT -1 24 21
OMIT 10 10 8
OMIT -6 12 4
OMIT 2 1 8
OMIT 1 24 4
OMIT 4 19 0
OMIT 2 35 11
OMIT 14 15 5
OMIT 13 14 6
OMIT 12 24 0
OMIT 0 12 12
OMIT 1 19 0
OMIT 0 19 7
OMIT 7 11 4
OMIT 4 0 0
OMIT -5 12 1
OMIT 2 17 4
OMIT -4 1 4
OMIT 4 3 3
OMIT -5 1 2
OMIT 1 18 1
OMIT 1 21 2
OMIT -5 18 2
OMIT -5 24 5
OMIT 3 4 6
OMIT -6 8 8
OMIT -1 9 5
OMIT 8 12 0
OMIT -5 1 1
OMIT 9 4 4
OMIT 2 7 3
OMIT 6 10 8
OMIT -3 15 6
OMIT 4 16 5
OMIT -6 12 2
OMIT 4 15 1
OMIT -6 10 5
OMIT -8 10 4
OMIT -7 1 11
OMIT -7 3 9
OMIT 2 12 12
OMIT 0 28 4
OMIT -6 18 3
OMIT 7 3 2
OMIT 6 3 5
OMIT 3 1 2
OMIT 1 10 1
OMIT 1 1 13
OMIT 0 18 14
OMIT -7 5 10
OMIT 4 10 1
OMIT 2 18 4
OMIT -1 28 9
OMIT 0 19 3
OMIT -9 9 6
OMIT 3 27 1
OMIT -8 5 1
OMIT 4 7 4
OMIT 5 12 7
OMIT 0 13 11
OMIT 2 18 2
OMIT -7 2 8
OMIT 2 3 6
OMIT -7 14 13
OMIT -2 3 8
OMIT 0 10 11
OMIT -4 13 12
REM <olex2.extras>
REM <HklSrc "%.\\pupom_sq.hkl">
REM </olex2.extras>

WGHT    0.101800 2032.240967
EXTI    0.000112
FVAR       0.01257   0.86905   0.56325
W1    4    0.083752    0.750000    0.995633    10.50000    0.11227    0.04387 =
         0.05226    0.00000    0.02490    0.00000
W2    4    0.204671    0.656032    1.040273    11.00000    0.11250    0.04433 =
         0.05173   -0.00580    0.01442    0.00449
W4    4   -0.084114    0.633074    0.820496    11.00000    0.11138    0.10911 =
         0.09772    0.03836   -0.01089   -0.02478
W5    4    0.006001    0.555879    0.903935    11.00000    0.13401    0.05254 =
         0.05873    0.00082    0.01545   -0.02512
W6    4    0.265796    0.560908    0.974400    11.00000    0.13601    0.04343 =
         0.04296    0.00198    0.00974    0.01506
W9    4    0.338882    0.505817    0.839570    11.00000    0.19570    0.03786 =
         0.04713    0.00652    0.02809    0.01777
W10   4    0.080853    0.504578    0.767169    11.00000    0.19323    0.06913 =
         0.06394   -0.01470    0.04020   -0.05901
PART 1
W11   4   -0.005613    0.592757    0.690538    31.00000    0.11432    0.06861 =
         0.05020   -0.00791    0.00864   -0.02613
PART 2
W11A  4    0.010377    0.573806    0.683752   -31.00000    0.11941    0.06504 =
         0.05149   -0.00236    0.00387   -0.04195
PART 0
W12   4    0.180967    0.519836    0.626025    11.00000    0.19763    0.08196 =
         0.05581   -0.02381    0.03501   -0.06653
W13   4    0.415072    0.519051    0.690242    11.00000    0.20012    0.04538 =
         0.04330    0.00114    0.02862    0.02043
W14   4    0.362480    0.573389    0.549337    11.00000    0.17040    0.04608 =
         0.04180    0.00364    0.01235   -0.02106
W15   4    0.309748    0.603006    0.394106    11.00000    0.20291    0.05080 =
         0.04501    0.00081   -0.00310   -0.02788
W16   4    0.544264    0.603598    0.453057    11.00000    0.17387    0.03813 =
         0.07161    0.00460    0.04642    0.01729
W17   4    0.657605    0.694750    0.517404    11.00000    0.10490    0.07263 =
         0.06150    0.00812    0.02260    0.01804
W18   4    0.601141    0.693577    0.369964    11.00000    0.13593    0.05262 =
         0.05195    0.00213    0.04056    0.00828
W19   4    0.337485    0.693127    0.307175    11.00000    0.16319    0.04931 =
         0.03317   -0.00200    0.00775   -0.00835
W20   4    0.161917    0.693934    0.400763    11.00000    0.12458    0.10986 =
         0.06066    0.01965   -0.00886   -0.02566
W23   4   -0.028147    0.651816    0.979177    11.00000    0.10921    0.04679 =
         0.10177    0.00043    0.00607   -0.00310
W51   4    0.401796    0.642717    0.943872    11.00000    0.11232    0.06655 =
         0.04250   -0.00478    0.01202    0.00517
W71   4    0.483934    0.584413    0.818058    11.00000    0.12876    0.06587 =
         0.04412    0.00394    0.01618    0.02896
SE1   3    0.161080    0.643396    0.880673    11.00000    0.09751    0.04019 =
         0.05747    0.00736    0.00209   -0.00744
SE2   3    0.243668    0.588632    0.745732    11.00000    0.13440    0.03567 =
         0.03537   -0.00248    0.00924   -0.01519
SE3   3    0.405569    0.692602    0.467073    11.00000    0.10832    0.03273 =
         0.03513    0.00027    0.00966   -0.00090
O1    1    0.033443    0.750000    1.085145    10.50000    0.11903    0.06433 =
         0.05353    0.00000    0.03159    0.00000
O2    1    0.119987    0.750000    0.931020    10.50000    0.11838    0.06837 =
         0.06240    0.00000    0.01959    0.00000
O5    1    0.169697    0.712329    1.034738    11.00000    0.11493    0.04598 =
         0.05368   -0.00294    0.01583    0.00235
O4    1   -0.011690    0.712712    0.983560    11.00000    0.11004    0.04345 =
         0.07986    0.00504    0.01428    0.00028
O5S   1   -0.141339    0.646121    1.010486    11.00000    0.11450    0.06502 =
         0.11968    0.00404    0.00290   -0.02847
O6    1    0.066201    0.649343    1.046942    11.00000    0.11122    0.04141 =
         0.07206   -0.00720    0.00753   -0.00042
O7    1   -0.083591    0.660398    0.901548    11.00000    0.11191    0.08288 =
         0.09803    0.02009   -0.00262   -0.01579
O8    1   -0.008380    0.595858    0.961153    11.00000    0.12058    0.05542 =
         0.07763    0.00293    0.00845   -0.01725
O9S   1    0.123386    0.656354    0.946763    11.00000    0.10840    0.04521 =
         0.07077   -0.00256    0.00565    0.00093
O10   1    0.316099    0.660377    1.002465    11.00000    0.11028    0.05602 =
         0.04724   -0.00892    0.01402    0.00576
O11S  1    0.255300    0.651276    1.114819    11.00000    0.10725    0.03447 =
         0.06466   -0.00536    0.03579    0.01643
O12   1    0.210466    0.599862    1.020474    11.00000    0.12346    0.03893 =
         0.04782    0.00158    0.01533    0.00969
O3    1   -0.025368    0.679418    0.805308    11.00000    0.11413   10.09200 =
         0.09332    0.02314   -0.00389   -0.01625
O14   1   -0.203563    0.648719    0.799037    11.00000    0.10907    0.10180 =
         0.10300    0.02375   -0.00629   -0.02447
O15   1   -0.095390    0.580688    0.861611    11.00000    0.12046    0.07079 =
         0.07322    0.01272    0.00392   -0.02372
O16   1    0.065896    0.611253    0.851663    11.00000    0.11492    0.06524 =
         0.07068    0.01559    0.00261   -0.01772
O17   1   -0.065558    0.521616    0.937397    11.00000    0.13491    0.03777 =
         0.06114    0.02453    0.03643    0.00317
O18   1    0.133366    0.548346    0.938990    11.00000    0.13190    0.05064 =
         0.05090    0.00052    0.01087   -0.00389
O19   1    0.283301    0.522378    1.030595    11.00000    0.13356    0.08163 =
         0.05696    0.00456    0.01872    0.01838
O20   1    0.386067    0.589936    0.984897    11.00000    0.12171    0.05206 =
         0.04120   -0.00105    0.01052    0.00784
O21   1    0.266158    0.612147    0.907627    11.00000    0.11694    0.04898 =
         0.04506   -0.00210    0.00788    0.00558
O22   1    0.310839    0.531075    0.912662    11.00000    0.16512    0.03463 =
         0.03890    0.00454    0.02126    0.01870
O24   1    0.035071    0.528682    0.835388    11.00000    0.16338    0.06041 =
         0.06049   -0.00555    0.03077   -0.03977
O25   1   -0.060332    0.607436    0.755230    11.00000    0.11705    0.08485 =
         0.06872    0.01162    0.00090   -0.03221
O26   1    0.065183    0.629737    0.683724    11.00000    0.11108    0.07332 =
         0.05690    0.00607    0.00979   -0.02255
O27   1   -0.094443    0.589503    0.634404    11.00000    0.12131    0.07308 =
         0.05308   -0.00004    0.00628   -0.03224
O28   1   -0.004591    0.523847    0.717693    11.00000    0.14998    0.07076 =
         0.05450   -0.01097    0.01990   -0.04707
O30   1    0.128479    0.566195    0.753465    11.00000    0.14006    0.06128 =
         0.04922   -0.00505    0.01720   -0.03783
O31   1    0.009388    0.463100    0.766870    11.00000    0.16899    0.08282 =
         0.06970   -0.02679    0.03759   -0.05721
O32   1    0.220140    0.496081    0.817215    11.00000    0.19614    0.04810 =
         0.05466   -0.00210    0.03354   -0.01051
O33   1    0.321177    0.568225    0.807486    11.00000    0.15263    0.04507 =
         0.04259    0.00442    0.01814    0.01174
O34   1    0.375659    0.459791    0.872555    11.00000    0.19311    0.05511 =
         0.04525    0.00619    0.04071    0.04278
O35   1    0.472836    0.533276    0.850137    11.00000    0.15915    0.04960 =
         0.04695    0.00521    0.02022    0.01947
O36   1    0.438606    0.630461    0.778084    11.00000    0.10480    0.06376 =
         0.04717   -0.00145    0.01996    0.01211
O37   1    0.610120    0.590421    0.827576    11.00000    0.12559    0.09528 =
         0.04885    0.01697    0.00075    0.03996
O38   1    0.459659    0.609412    0.889805    11.00000    0.11827    0.06520 =
         0.04300   -0.00078    0.01998    0.01688
O39   1    0.511670    0.656595    0.983119    11.00000    0.11249    0.07670 =
         0.04474   -0.01658   -0.00328    0.01511
PART 1
O40   1    0.369126    0.681290    0.894262    21.00000    0.09420    0.05619 =
         0.04358    0.00221    0.01501   -0.00039
PART 0
O41   1    0.472864    0.560375    0.739099    11.00000    0.16717    0.05493 =
         0.04254    0.00207    0.02242    0.02298
O42   1    0.360129    0.494673    0.756402    11.00000    0.19701    0.04507 =
         0.04741   -0.00207    0.02929    0.01254
O43   1    0.279861    0.558838    0.688639    11.00000    0.18154    0.05469 =
         0.04436   -0.00713    0.02695   -0.02132
O44   1    0.290206    0.496480    0.640081    11.00000    0.19369    0.05779 =
         0.04522   -0.01015    0.03216   -0.02548
O45   1    0.512335    0.486533    0.682403    11.00000    0.19983    0.04348 =
         0.06376   -0.00224    0.02367    0.01219
O46   1    0.432342    0.551600    0.616772    11.00000    0.18576    0.04709 =
         0.04157   -0.00071    0.01845    0.00043
O47   1    0.239627    0.552026    0.568019    11.00000    0.18249    0.06437 =
         0.05060   -0.01235    0.02234   -0.04597
O48   1    0.108423    0.489351    0.574977    11.00000    0.19502    0.09675 =
         0.05965   -0.01476    0.02975   -0.07885
O49   1    0.095739    0.556248    0.639192    11.00000    0.15151    0.07280 =
         0.05089   -0.01539    0.01799   -0.04773
O50   1    0.138313    0.496002    0.695973    11.00000    0.17399    0.07581 =
         0.05694   -0.01585    0.02778   -0.05435
O51   1    0.368056    0.510389    0.517721    11.00000    0.18833    0.05699 =
         0.03825    0.00702    0.01641   -0.02264
O52   1    0.351618    0.623797    0.570008    11.00000    0.14365    0.05820 =
         0.05917    0.00101   -0.00085   -0.01009
O53   1    0.288035    0.577863    0.468207    11.00000    0.18694    0.04556 =
         0.04245    0.00420    0.00179   -0.02423
O54   1    0.494022    0.579198    0.519876    11.00000    0.17293    0.03906 =
         0.05611    0.00115    0.03034    0.00002
O55   1    0.635335    0.569894    0.452020    11.00000    0.17081    0.04464 =
         0.08692    0.00406    0.04745    0.02541
O56   1    0.605768    0.641920    0.505345    11.00000    0.13937    0.05728 =
         0.06694    0.00702    0.03430    0.01611
O57   1    0.414750    0.643877    0.459120    11.00000    0.15948    0.03903 =
         0.04947    0.00339    0.02106   -0.00250
O58   1    0.428279    0.580112    0.402337    11.00000    0.18938    0.04293 =
         0.05710    0.00032    0.02496   -0.00769
O59   1    0.572185    0.637013    0.389137    11.00000    0.15512    0.04411 =
         0.06023    0.00011    0.04548    0.00812
O60   1    0.248666    0.567470    0.347230    11.00000    0.21478    0.04638 =
         0.03183    0.00360   -0.01729   -0.02943
O62   1    0.213128    0.641019    0.407751    11.00000    0.16289    0.07759 =
         0.05127    0.00689   -0.00787   -0.02937
O63   1    0.039030    0.683577    0.387894    11.00000    0.11526    0.13034 =
         0.08015    0.02444   -0.01374   -0.04795
O64   1    0.160586    0.750000    0.393863    10.50000    0.12281    0.10978 =
         0.06115    0.00000   -0.01493    0.00000
O65   1    0.186314    0.698877    0.479973    11.00000    0.11134    0.08447 =
         0.06448    0.01039    0.00538   -0.01604
O66   1    0.336309    0.706173    0.405286    11.00000    0.13084    0.06374 =
         0.04384    0.00600    0.00216   -0.01053
O67   1    0.202642    0.691987    0.320672    11.00000    0.14293    0.07922 =
         0.04686    0.00985   -0.00058   -0.01904
O68   1    0.327003    0.682520    0.231322    11.00000    0.16651    0.04988 =
         0.03707   -0.00517    0.01313   -0.00667
O69   1    0.332493    0.750000    0.300740    10.50000    0.16238    0.04811 =
         0.02337    0.00000    0.00380    0.00000
O70   1    0.344957    0.638755    0.332601    11.00000    0.18130    0.04434 =
         0.03307   -0.00378    0.00216   -0.01809
O72   1    0.520444    0.707784    0.449647    11.00000    0.11529    0.05486 =
         0.05005    0.00198    0.02715    0.01132
O73   1    0.679709    0.683962    0.317085    11.00000    0.13877    0.05559 =
         0.07012    0.00395    0.06723    0.00814
O74   1    0.472695    0.694969    0.322517    11.00000    0.15083    0.05042 =
         0.04105   -0.00184    0.02362    0.00448
O75   1    0.612402    0.750000    0.367370    10.50000    0.13631    0.05014 =
         0.04849    0.00000    0.04520    0.00000
O76   1    0.691269    0.691669    0.434925    11.00000    0.11740    0.06045 =
         0.05527    0.00633    0.03268    0.01353
O77   1    0.755163    0.683174    0.563538    11.00000    0.13265    0.09499 =
         0.05594    0.00786    0.01732    0.02412
O78   1    0.676178    0.750000    0.508373    10.50000    0.10727    0.07302 =
         0.06356    0.00000    0.02275    0.00000
O79   1    0.570631    0.708138    0.575177    11.00000    0.09602    0.07071 =
         0.04791    0.00219    0.02227    0.00606
O81   1    0.518924    0.633242    0.676464    11.00000    0.09791    0.06565 =
         0.04897   -0.00212    0.02208    0.00835

RESI  1
PART 1
W1    4    0.515943    0.750000    0.618926    20.50000    0.08932    0.07122 =
         0.03989    0.00000    0.02310    0.00000
O1    1    0.660975    0.750000    0.670776    20.50000    0.09346    0.07201 =
         0.04569    0.00000    0.02201    0.00000
O2    1    0.395341    0.750000    0.584102    20.50000    0.09419    0.07238 =
         0.04523    0.00000    0.01907    0.00000
O3    1    0.500413    0.707452    0.675383    21.00000    0.09635    0.06844 =
         0.04719   -0.00070    0.02271    0.00518
O5    1    0.597717    0.677416    0.772708    21.00000    0.09746    0.06434 =
         0.04901    0.00009    0.01793    0.00513
O6    1    0.332066    0.669808    0.683216    21.00000    0.09800    0.07198 =
         0.05777   -0.00069    0.01930   -0.00084
O7    1    0.414695    0.711215    0.781964    21.00000    0.09368    0.05871 =
         0.04762   -0.00173    0.01949    0.00458
O8    1    0.333237    0.750000    0.968656    20.50000    0.08244    0.04690 =
         0.04767    0.00000    0.01912    0.00000
O9    1   10.255600   10.750000   10.839600    20.50000    0.08281    0.05278 =
         0.03934    0.00000    0.01432    0.00000
O10   1   10.500500   10.750000   10.890400    20.50000    0.08490    0.05220 =
         0.04642    0.00000    0.01412    0.00000
PU1   2    0.380431    0.750000    0.860973    20.50000    0.08021    0.05036 =
         0.03817    0.00000    0.01764    0.00000
W2    4    0.465876    0.677267    0.735100    21.00000    0.10062    0.06328 =
         0.04756   -0.00542    0.02136    0.00875

RESI W2U 3
PART 2
W1    4   10.169430   10.750000   10.532849   -20.50000    0.10644    0.07242 =
         0.06286    0.00000    0.01200    0.00000
O1    1   10.326020   10.750000   10.578880   -20.50000    0.09907    0.07177 =
         0.05214    0.00000    0.01944    0.00000
O2    1   10.042540   10.750000   10.500000   -20.50000    0.10840    0.07709 =
         0.06377    0.00000    0.01237    0.00000
O3    1   10.135070   10.711130   10.586629   -21.00000    0.10794    0.07542 =
         0.06391    0.00863    0.01285   -0.01236
O5    1   10.229040   10.673450   10.679910   -21.00000    0.10551    0.07250 =
         0.06030    0.00596    0.01479   -0.00897
O4    1   10.180310   10.642600   10.586569   -21.00000    0.11307    0.07436 =
         0.06336    0.00776    0.01099   -0.01289
O7    1   10.044700   10.713270   10.688761   -21.00000    0.10726    0.07332 =
         0.06567    0.00896    0.01367   -0.01027
AFIX   6
O6    1   -0.029621   10.677770   10.590489   -21.00000    0.10832    0.07670 =
         0.06392    0.01288    0.01167   -0.01500
O8    1    0.009357    0.749999    0.876269   -20.50000    0.11316    0.06823 =
         0.07124    0.00000    0.02046    0.00000
O9    1   -0.073884    0.750002    0.747612   -20.50000    0.11257    0.06992 =
         0.07759    0.00000    0.01395    0.00000
O10   1    0.168055    0.749993    0.798099   -20.50000    0.10381    0.05758 =
         0.06040    0.00000    0.01495    0.00000
PU1   2    0.048571    0.749997    0.771686   -20.50000    0.10978    0.06588 =
         0.07188    0.00000    0.01492    0.00000
W2    4    0.103876    0.677985    0.642054   -21.00000    0.10774    0.07488 =
         0.06268    0.00924    0.01490   -0.01300
AFIX   6

RESI W3O 2
PART -1
O8    1    0.436002    0.709430    0.634073   -20.50000    0.09474    0.07024 =
         0.04627    0.00020    0.02171    0.00307
O5    1    0.556971    0.750136    0.653236   -20.50000    0.09424    0.07007 =
         0.04549    0.00022    0.02235    0.00338
O7    1    0.711498    0.685690    0.703529   -20.50000    0.09612    0.06882 =
         0.04806    0.00064    0.01958    0.00428
O2S   1    0.516448    0.689269    0.741749   -20.50000    0.09796    0.06412 =
         0.04784   -0.00146    0.02041    0.00705
O4    1    0.594462    0.664891    0.840741   -20.50000    0.09683    0.06272 =
         0.04861    0.00019    0.01775    0.00550
O3    1    0.329329    0.694641    0.767570   -20.50000    0.09812    0.06324 =
         0.05011   -0.00078    0.01877    0.00387
O2    1    0.468393    0.728969    0.839058   -20.50000    0.08838    0.05495 =
         0.04552    0.00019    0.01645    0.00234
O7S   1    0.605771    0.773114    0.917584   -20.50000    0.08559    0.05259 =
         0.04677    0.00066    0.01424    0.00004
O6S   1    0.420515    0.762616    0.942533   -20.50000    0.08349    0.05072 =
         0.04492    0.00050    0.01607   -0.00005
O5S   1    0.517121    0.803520    0.798216   -20.50000    0.08809    0.05372 =
         0.04538    0.00359    0.01390    0.00041
O8S   1    0.339362    0.789379    0.829703   -20.50000    0.08262    0.05224 =
         0.04233    0.00065    0.01486   -0.00011
O40A  1    0.447811    0.833530    0.896878   -21.00000    0.07619    0.05459 =
         0.04907    0.00013    0.01114   -0.00111
W1    4    0.444951    0.681742    0.803272   -20.50000    0.09654    0.06093 =
         0.04821    0.00012    0.01770    0.00629
W2    4    0.578593    0.692960    0.669553   -20.50000    0.09614    0.06793 =
         0.04700   -0.00041    0.02200    0.00595
W3    4    0.474465    0.779044    0.880237   -20.50000    0.08633    0.05315 =
         0.04734    0.00184    0.01340    0.00002
AFIX   0

RESI  4
W1    4    0.051738    0.682176    0.701324    20.50000    0.10341    0.07674 =
         0.05872    0.01843    0.01280   -0.01394
O1    1   10.110500   10.750000   10.562901    20.50000    0.11371    0.07920 =
         0.06617    0.00626    0.01371   -0.00890
O2    1    9.983930   10.691530   10.515810    20.50000    0.10902    0.08075 =
         0.06587    0.01151    0.01229   -0.01043
O3    1    0.126010    0.680259    0.568444    20.50000    0.10943    0.07842 =
         0.06534    0.01042    0.01122   -0.01538
O4    1   10.159861   10.636909   10.540370    21.00000    0.11407    0.08190 =
         0.07187    0.01003    0.00903   -0.01810
O5    1    9.896790   10.663382   10.661011    20.50000    0.10457    0.07414 =
         0.05790    0.02160    0.00774   -0.01729
O6    1    0.174712    0.685498    0.732276    20.50000    0.10403    0.07356 =
         0.06005    0.00843    0.01402   -0.01023
W2    4    0.105774    0.684658    0.545145    20.50000    0.10673    0.07653 =
         0.06719    0.01287    0.01204   -0.01918
W3    4   -0.047571    0.775403    0.753948    20.50000    0.11545    0.06480 =
         0.07974   -0.00070    0.01951   -0.01593
O7    1   10.070479   10.688261   10.635750    20.50000    0.10785    0.07603 =
         0.06295    0.01075    0.01257   -0.01504
O8    1   10.000140   10.727970   10.727070    20.50000    0.11021    0.07410 =
         0.07499    0.00918    0.01248   -0.01071
O9    1   10.064890   10.805250   10.730880    20.50000    0.10616    0.05512 =
         0.06538    0.00338    0.02168   -0.01819
O10   1    9.988009   10.761450   10.825241    20.50000    0.11495    0.06995 =
         0.07910   -0.00017    0.01748   -0.00608
O11   1    9.934999   10.801201   10.656400    20.50000    0.11255    0.06254 =
         0.08149    0.00005    0.01038   -0.01708
O12   1   -0.156163    0.740303    0.767789    20.50000    0.11281    0.07043 =
         0.07966    0.00008    0.01841   -0.00742
HKLF 4


REM  pupom_a.res in P2(1)/m
REM R1 =  0.1208 for    8639 Fo > 4sig(Fo)  and  0.2095 for all   17350 data
REM   1237 parameters refined using   1956 restraints

END

WGHT      0.1013   2039.0696

REM Highest difference peak  2.988,  deepest hole -2.475,  1-sigma level  0.485
Q1    1  -0.0659  0.6148  0.8028  11.00000  0.05    2.99
Q2    1   0.6626  0.6934  0.5597  11.00000  0.05    2.96
Q3    1   0.2296  0.5033  0.6302  11.00000  0.05    2.88
Q4    1  -0.0995  0.8090  0.6988  11.00000  0.05    2.71
Q5    1  -0.0611  0.6531  0.8219  11.00000  0.05    2.58
Q6    1   0.3729  0.5932  0.3935  11.00000  0.05    2.58
Q7    1   0.0135  0.5052  0.7503  11.00000  0.05    2.55
Q8    1   0.2405  0.7390  0.6791  11.00000  0.05    2.53
Q9    1   0.3557  0.5063  0.6778  11.00000  0.05    2.50
Q10   1   0.1296  0.4888  0.7721  11.00000  0.05    2.49
;
_shelx_res_checksum                49935
_shelx_hkl_file
;
  -2   0   0  178.55   16.07
   2   0   0  156.28   16.05
  -3   0   0  114.38   10.42
   3   0   0  100.18   10.39
   4   0   0    5.25    0.94
  -4   0   0    5.50    0.93
   5   0   0   11.80    1.59
  -5   0   0   12.73    1.62
   6   0   0   21.60    2.54
  -6   0   0   21.27    2.51
  -7   0   0   11.65    1.76
   7   0   0   13.55    1.88
  -8   0   0    2.10    0.93
   8   0   0    2.13    0.95
  -9   0   0    0.71    0.82
   9   0   0   -0.11    0.90
 -10   0   0    0.75    0.93
  10   0   0    1.38    1.07
 -11   0   0    0.87    1.11
  11   0   0    0.78    1.16
 -12   0   0    1.42    1.43
  12   0   0    3.86    1.76
  13   0   0    0.19    1.29
 -13   0   0    0.62    1.25
 -14   0   0   -1.49    1.29
  14   0   0   -0.25    1.38
  14   0   0   -0.39    1.09
 -15   0   0   -2.10    1.37
  15   0   0    0.50    1.15
 -15   0   0    1.08    1.60
  15   0   0    1.35    1.74
  16   0   0   -2.30    1.97
  -2  -1   0    0.73    0.30
   2  -1   0    1.63    0.35
  -2   1   0    1.23    0.34
   2   1   0    0.67    0.30
   3  -1   0    0.36    0.34
  -3  -1   0    0.50    0.38
  -3   1   0   -0.35    0.29
   3   1   0    0.91    0.44
   4  -1   0   35.53    3.68
  -4  -1   0   37.80    3.70
  -4   1   0   38.30    3.69
   4   1   0   30.53    3.65
   5  -1   0    9.19    1.39
  -5  -1   0   11.09    1.45
   5   1   0   11.44    1.45
  -5   1   0    9.75    1.42
  -6  -1   0    0.59    0.56
   6  -1   0    0.31    0.60
   6   1   0    0.67    0.62
  -6   1   0    0.09    0.54
   7  -1   0    0.20    0.69
  -7  -1   0    0.90    0.72
  -7   1   0    0.55    0.71
   7   1   0    1.17    0.83
   8  -1   0    0.05    0.77
  -8  -1   0   -0.31    0.63
   8   1   0    0.37    0.84
  -8   1   0   -0.20    0.69
   9  -1   0    0.97    0.97
  -9  -1   0    0.28    0.86
  -9   1   0    1.94    0.96
   9   1   0    1.11    0.98
 -10  -1   0    2.55    1.08
  10  -1   0    0.25    1.00
  10   1   0    2.55    1.32
 -10   1   0    3.55    1.21
  11  -1   0   -0.25    1.02
 -11  -1   0   -0.87    1.00
 -11   1   0    0.72    1.13
  11   1   0    0.21    1.00
 -12  -1   0    1.48    1.44
  12  -1   0   -0.54    1.23
 -12   1   0    1.92    1.40
  12   1   0    1.15    1.43
 -13  -1   0   -0.01    1.26
  13  -1   0    0.03    1.25
 -13  -1   0    1.04    1.28
 -13   1   0    1.88    1.39
  13   1   0    0.17    1.19
 -14  -1   0    1.64    1.36
  14  -1   0    0.07    1.51
  14  -1   0    0.54    1.12
  14   1   0   -1.19    1.42
 -14   1   0    0.24    1.24
 -15  -1   0    2.50    1.67
  15  -1   0    0.97    1.24
  15  -1   0    1.03    1.68
 -15  -1   0    1.03    1.64
 -15   1   0   -3.31    1.56
  15   1   0    2.84    1.33
 -15   1   0    0.03    1.48
  15   1   0   -0.48    1.60
 -16  -1   0   -3.17    1.83
  16   1   0    0.24    1.31
  -1  -2   0    4.53    0.60
   1   2   0    4.10    0.65
  -2  -2   0   10.58    1.18
   2   2   0   11.91    1.20
   2   2   0   11.43    1.14
  -2   2   0    8.41    1.14
   3  -2   0   16.01    1.55
  -3  -2   0   13.04    1.52
   3   2   0   12.50    1.41
   3   2   0   11.55    1.51
   4  -2   0   51.96    5.04
  -4  -2   0   48.01    5.03
  -4   2   0   56.12    5.05
   4   2   0   43.37    5.01
  -5  -2   0   -0.31    0.43
   5  -2   0    0.10    0.51
   5   2   0    0.16    0.51
  -5   2   0    0.17    0.49
   6  -2   0    1.47    0.72
  -6  -2   0    0.94    0.64
   6   2   0    1.83    0.76
  -6   2   0    0.78    0.59
  -7  -2   0   10.64    1.76
   7  -2   0   15.93    1.91
   7   2   0   10.85    1.49
  -7   2   0   14.42    1.81
   7   2   0   12.79    1.83
   8  -2   0    5.50    1.35
  -8   2   0    4.54    1.16
   8   2   0    4.78    0.86
   8   2   0    4.32    1.25
   9  -2   0    1.60    1.07
  -9  -2   0    3.15    1.22
   9   2   0    2.88    1.26
  -9   2   0    4.00    1.18
  10  -2   0    0.74    0.93
 -10  -2   0   -0.36    0.81
  10   2   0    0.80    1.05
 -10   2   0    0.71    0.91
  11  -2   0    1.74    1.31
 -11  -2   0    1.98    1.23
 -11   2   0    0.71    1.17
  11   2   0    2.83    1.44
  12  -2   0   -1.56    1.21
 -12  -2   0    2.90    1.51
 -12  -2   0    0.45    1.10
  12   2   0    2.22    1.60
 -12   2   0    0.49    1.25
 -13  -2   0    2.36    1.33
 -13  -2   0   -1.78    1.16
  13  -2   0   -0.53    1.22
 -13   2   0    0.63    1.25
  13   2   0   -0.57    1.23
  14  -2   0    0.87    1.31
 -14  -2   0    1.54    2.02
  14  -2   0    1.08    1.48
 -14  -2   0   -0.36    1.33
 -14   2   0    1.54    1.39
  14   2   0   -0.98    1.38
  15  -2   0   -1.71    1.15
 -15  -2   0    1.85    1.56
  15  -2   0   -1.87    1.50
 -15  -2   0   -0.33    1.75
 -15   2   0   -0.80    1.62
  15   2   0    1.38    1.65
 -15   2   0   -0.45    1.57
 -16  -2   0    0.51    1.98
  16   2   0    0.92    1.44
   1  -3   0   96.38    9.42
  -1  -3   0  102.79    9.45
  -1  -3   0   89.32    9.43
   1   3   0   98.26    9.40
   1   3   0  101.68    9.45
   1   3   0  101.89    9.44
  -1   3   0   96.40    9.42
  -2  -3   0  103.36   10.05
  -2  -3   0   97.36   10.07
  -2  -3   0   97.88   10.10
   2   3   0  106.32   10.12
  -2   3   0  113.08   10.11
   2   3   0  109.29   10.08
   3  -3   0   31.89    3.19
  -3  -3   0   30.38    3.20
   3   3   0   32.14    3.13
  -3   3   0   32.12    3.18
   3   3   0   28.41    3.19
   4  -3   0    0.26    0.50
  -4  -3   0    0.41    0.48
   4   3   0   -0.15    0.29
   4   3   0    0.83    0.52
  -4   3   0    0.75    0.49
   5  -3   0    1.33    0.66
  -5  -3   0    2.38    0.75
  -5   3   0    1.04    0.61
   5   3   0    2.37    0.51
   5   3   0    1.99    0.72
  -6  -3   0    0.09    0.56
   6  -3   0    0.27    0.60
   6   3   0    0.12    0.34
  -6   3   0    0.63    0.53
   6   3   0   -0.19    0.56
   7  -3   0   -0.21    0.58
  -7  -3   0    0.40    0.65
  -7   3   0    0.80    0.66
   7   3   0    0.32    0.41
   7   3   0   -0.56    0.66
   8  -3   0    0.90    0.82
  -8  -3   0    0.60    0.81
  -8   3   0    1.18    0.79
   8   3   0   -0.76    0.68
   8   3   0    0.20    0.49
  -9  -3   0    1.92    1.13
   9  -3   0    6.67    1.52
   9   3   0    3.25    0.85
  -9   3   0    5.71    1.32
   9   3   0    4.36    1.34
 -10  -3   0    1.36    1.03
  10  -3   0    0.70    0.99
  10   3   0    0.13    0.95
 -10   3   0    1.02    0.89
  11  -3   0   -0.01    1.17
 -11  -3   0    0.09    0.93
 -11  -3   0    0.80    1.10
 -11   3   0    1.52    1.18
  11   3   0    1.68    1.26
 -12  -3   0   -1.31    1.12
  12  -3   0    1.72    1.36
 -12  -3   0   -1.08    1.10
  12   3   0    0.69    1.38
 -12   3   0   -0.11    1.13
  13  -3   0    0.60    1.10
 -13  -3   0   -0.83    1.15
 -13  -3   0    0.33    1.24
 -13   3   0    0.72    1.20
  13   3   0   -1.09    1.09
 -14  -3   0    0.04    1.40
  14  -3   0    1.55    1.66
 -14  -3   0   -1.88    1.38
  14  -3   0    2.02    1.31
  14   3   0    0.38    1.59
 -14   3   0   -0.84    1.42
 -15  -3   0    2.48    1.44
  15  -3   0   -0.81    1.13
  15  -3   0    0.43    1.51
  15   3   0   -0.87    1.40
 -15   3   0    0.99    1.74
  15   3   0    0.57    1.21
 -16  -3   0   -3.37    1.84
  16   3   0   -0.37    1.34
   0  -4   0    6.97    0.81
   0  -4   0    7.14    0.78
   0  -4   0    7.08    1.00
   0   4   0    7.21    0.76
   0   4   0    6.29    0.80
   0   4   0    7.02    0.77
   0   4   0    7.77    0.90
  -1  -4   0    1.32    0.32
  -1  -4   0    2.34    0.42
   1  -4   0    2.14    0.40
   1  -4   0    0.77    0.28
   1   4   0    2.26    0.41
  -1   4   0    1.68    0.33
   1   4   0    1.36    0.34
  -2  -4   0   14.86    1.58
  -2  -4   0   14.07    1.60
  -2  -4   0   13.89    1.52
   2   4   0   15.06    1.53
   2   4   0   15.18    1.58
   2   4   0   14.75    1.61
  -3  -4   0    3.93    0.77
  -3  -4   0    3.99    0.69
   3   4   0    4.50    0.84
   3   4   0    4.64    0.71
  -3   4   0    3.65    0.75
  -4  -4   0   50.80    5.20
  -4  -4   0   60.76    5.33
   4  -4   0   46.01    5.23
  -4   4   0   49.66    5.23
   4   4   0   51.53    5.29
   4   4   0   54.46    5.19
   5  -4   0    1.86    0.68
  -5  -4   0    1.39    0.67
  -5   4   0    2.00    0.66
   5   4   0    1.15    0.47
   5   4   0    0.62    0.61
  -6  -4   0    1.37    0.72
   6  -4   0    2.18    0.80
  -6   4   0    0.89    0.62
   6   4   0    0.95    0.46
   6   4   0    3.04    0.88
  -7  -4   0    3.59    1.06
   7  -4   0    2.67    0.94
   7   4   0    4.70    1.15
  -7   4   0    2.54    0.94
   7   4   0    3.17    0.71
  -8  -4   0    1.99    1.00
   8  -4   0    1.74    1.06
   8   4   0    1.51    0.63
  -8   4   0    1.69    0.86
   8   4   0    1.91    1.02
   9  -4   0    1.46    1.17
  -9  -4   0    3.04    1.00
  -9  -4   0    1.90    1.11
  -9   4   0    0.71    0.91
   9   4   0    2.60    0.82
   9   4   0    2.72    1.19
  10  -4   0    2.16    1.15
 -10  -4   0    1.96    0.99
 -10  -4   0    0.96    0.98
  10   4   0    1.47    1.10
 -10   4   0    0.37    0.95
  10   4   0   -0.84    0.72
 -11  -4   0    0.23    1.19
 -11  -4   0    3.66    1.31
  11  -4   0    2.17    1.31
  11   4   0    3.24    1.02
 -11   4   0    1.45    1.20
  11   4   0    2.80    1.46
 -12  -4   0    0.92    1.20
  12  -4   0    1.65    1.41
 -12  -4   0   -0.80    1.06
  12   4   0    1.89    1.48
 -12   4   0   -1.07    1.11
 -13  -4   0    0.25    1.24
 -13  -4   0    1.76    1.41
  13  -4   0    1.67    1.33
  13  -4   0    1.08    1.15
 -13   4   0    0.44    1.28
  13   4   0   -0.22    1.26
  14  -4   0   -1.38    1.13
  14  -4   0   -1.18    1.37
 -14  -4   0    0.01    1.32
 -14  -4   0    0.40    1.49
  14   4   0    2.42    1.58
 -14   4   0    0.47    1.37
 -15  -4   0   -0.18    1.30
  15  -4   0    2.29    1.41
  15  -4   0    0.47    1.49
 -15   4   0   -0.82    1.51
  15   4   0    1.76    1.22
 -16  -4   0   -0.10    2.00
  16   4   0   -0.65    1.30
   0  -5   0    1.42    0.58
   0  -5   0    0.53    0.24
   0  -5   0    0.66    0.26
   0   5   0    1.51    0.47
   0   5   0    0.75    0.27
   0   5   0    0.74    0.25
   0   5   0    0.60    0.23
  -1  -5   0   27.20    2.82
  -1  -5   0   27.78    2.83
   1  -5   0   28.09    2.81
   1  -5   0   26.64    2.80
   1   5   0   30.32    2.84
  -1   5   0   27.72    2.81
   1   5   0   27.25    2.82
  -2  -5   0    0.43    0.33
  -2  -5   0    1.47    0.46
  -2  -5   0    1.85    0.40
   2  -5   0    1.57    0.38
   2   5   0    1.35    0.37
   2   5   0    1.48    0.50
   2   5   0    1.22    0.35
  -3  -5   0   19.57    2.29
  -3  -5   0   21.51    2.20
  -3  -5   0   22.27    2.26
   3   5   0   21.53    2.26
   3   5   0   24.25    2.35
  -3   5   0   17.87    2.26
   4  -5   0   63.73    6.08
  -4  -5   0   56.99    6.07
  -4  -5   0   55.95    5.97
  -4   5   0   70.61    6.09
   4   5   0   54.22    6.07
   4   5   0   61.54    6.00
   5  -5   0   12.86    1.52
  -5  -5   0    9.60    1.48
  -5  -5   0    8.43    1.36
   5   5   0    9.96    1.35
   5   5   0    9.58    1.51
  -5   5   0   12.91    1.49
  -6  -5   0    2.13    0.69
  -6  -5   0    1.23    0.69
   6  -5   0    1.28    0.70
   6   5   0    1.15    0.50
  -6   5   0    0.54    0.56
   6   5   0    0.89    0.71
  -7  -5   0    1.78    0.86
   7  -5   0    3.06    1.01
  -7  -5   0    2.54    0.83
  -7   5   0    2.89    0.97
   7   5   0    3.46    0.75
   7   5   0    2.86    1.02
   8  -5   0    3.89    1.21
  -8  -5   0    1.24    0.92
  -8  -5   0    2.05    0.95
  -8   5   0    1.99    1.02
   8   5   0    3.00    0.78
   8   5   0    1.85    1.11
  -9  -5   0    4.31    1.39
  -9  -5   0    3.51    1.23
   9   5   0    2.42    1.26
  10  -5   0    0.62    1.02
 -10  -5   0   -1.25    0.75
 -10  -5   0    0.16    0.89
  10   5   0    0.71    0.97
 -10   5   0    0.06    0.86
  10   5   0   -0.13    0.74
 -11  -5   0    2.41    1.29
 -11  -5   0   -0.89    0.93
  11  -5   0    1.58    1.26
 -11   5   0    1.02    1.06
  11   5   0    1.72    1.28
 -12  -5   0    1.73    1.35
  12  -5   0    0.11    1.30
 -12  -5   0    1.47    1.31
  12   5   0    3.61    1.74
 -12   5   0    4.15    1.59
 -13  -5   0    0.05    1.29
 -13  -5   0   -0.05    1.26
  13  -5   0   -0.11    1.06
  13  -5   0   -0.73    1.34
  13   5   0    0.13    1.30
 -13   5   0    0.10    1.25
  14  -5   0    0.53    1.20
  14  -5   0    1.61    1.46
 -14  -5   0    2.70    1.83
 -14  -5   0    0.11    1.30
 -14   5   0   -0.44    1.44
  14   5   0    0.70    1.57
  15  -5   0    1.15    1.43
  15  -5   0   -2.85    1.50
  15   5   0    1.54    1.24
 -15   5   0   -3.17    1.65
  16   5   0   -0.85    1.44
   0  -6   0   68.03    6.89
   0  -6   0   71.35    6.84
   0  -6   0   72.26    7.10
   0   6   0   73.29    6.85
   0   6   0   70.56    6.82
   0   6   0   74.01    6.99
   0   6   0   63.91    6.87
  -1  -6   0   12.94    1.43
  -1  -6   0   13.28    1.42
   1  -6   0   12.08    1.37
   1  -6   0   13.24    1.39
   1   6   0   12.68    1.41
   1   6   0   10.66    1.38
  -1   6   0   12.33    1.40
  -1   6   0   11.35    1.37
   2  -6   0   19.19    2.06
  -2  -6   0   17.48    2.08
   2  -6   0   21.29    2.14
  -2  -6   0   20.31    2.09
  -2   6   0   22.02    2.08
   2   6   0   17.12    2.06
   2   6   0   18.26    2.09
  -3  -6   0   14.26    1.60
  -3  -6   0   13.76    1.63
   3  -6   0   10.52    1.51
  -3  -6   0   13.71    1.52
  -3   6   0   11.50    1.62
   3   6   0   14.85    1.67
   3   6   0   15.15    1.53
   3   6   0   14.69    1.60
  -4  -6   0  153.36   15.84
  -4  -6   0  166.24   15.99
   4   6   0  163.85   15.91
  -4   6   0  175.94   15.96
   4   6   0  163.39   15.99
  -5  -6   0   27.24    3.20
  -5  -6   0   28.99    3.09
   5   6   0   28.99    3.10
   5   6   0   30.77    3.25
  -6  -6   0    6.51    1.23
   6  -6   0    4.91    1.16
  -6  -6   0    5.67    1.06
  -6   6   0    4.82    1.11
   6   6   0    6.55    1.27
   6   6   0    5.16    0.94
  -7  -6   0    4.74    1.03
   7  -6   0    3.25    1.06
  -7  -6   0    4.95    1.15
  -7   6   0    2.12    0.96
   7   6   0    3.04    0.80
   7   6   0    2.80    1.03
  -8  -6   0   37.99    4.17
  -8  -6   0   38.86    4.28
   8  -6   0   38.50    4.25
   8   6   0   42.93    4.38
   8   6   0   35.38    4.00
  -8   6   0   31.51    4.11
  -9  -6   0   -0.38    0.86
  -9  -6   0    1.34    0.99
   9  -6   0    1.31    1.13
   9   6   0   -0.28    1.05
   9   6   0   -0.67    0.77
  -9   6   0   -0.08    0.89
  10  -6   0    0.64    1.00
 -10  -6   0    1.00    0.95
 -10  -6   0    0.37    0.86
 -10   6   0   -0.44    0.86
  10   6   0   -1.16    0.80
  10   6   0   -1.24    0.75
 -11  -6   0    0.77    1.16
  11  -6   0   -0.16    1.07
 -11  -6   0    3.24    1.25
 -11   6   0   -0.08    1.06
  11   6   0   -2.02    0.93
  11   6   0    0.66    1.19
  12  -6   0    0.61    1.42
 -12  -6   0    1.58    1.32
  12  -6   0    0.10    1.27
 -12  -6   0    1.77    1.25
 -12   6   0   -1.36    1.16
  12   6   0    5.14    1.28
  12   6   0    1.49    1.55
 -13  -6   0    3.98    1.54
  13  -6   0    2.19    1.58
  13  -6   0   -0.26    1.14
 -13  -6   0    0.95    1.39
  13   6   0    2.14    1.34
  13   6   0   -1.13    1.27
 -13   6   0   -1.91    1.17
  14  -6   0    0.09    1.54
  14  -6   0   -1.63    1.12
 -14  -6   0    3.24    1.57
 -14  -6   0    0.48    1.46
  14   6   0   -0.05    1.39
 -14   6   0   -0.90    1.53
  15  -6   0    0.53    1.61
  15  -6   0    1.14    1.41
  15   6   0   -1.78    1.12
 -15   6   0    0.52    1.67
  16   6   0    2.28    1.38
   0  -7   0    0.33    0.67
   0  -7   0   -0.04    0.25
   0  -7   0   -0.16    0.24
   0   7   0    0.55    0.51
   0   7   0    0.25    0.24
   0   7   0    0.42    0.30
   0   7   0    0.32    0.27
  -1  -7   0   33.65    3.69
  -1  -7   0   35.97    3.68
   1  -7   0   37.74    3.65
   1  -7   0   36.89    3.67
   1   7   0   32.85    3.66
   1   7   0   36.99    3.69
  -1   7   0   42.40    3.70
   1   7   0   38.35    3.69
  -1   7   0   30.80    3.63
  -2  -7   0   44.50    4.61
   2  -7   0   46.46    4.58
   2  -7   0   48.84    4.65
  -2  -7   0   42.00    4.60
   2   7   0   45.53    4.61
   2   7   0   44.28    4.59
  -2   7   0   48.26    4.58
  -3  -7   0   34.26    3.64
  -3  -7   0   36.03    3.64
  -3  -7   0   34.98    3.53
   3   7   0   33.68    3.61
   3   7   0   37.39    3.69
   3   7   0   33.94    3.52
  -4  -7   0   58.42    5.64
   4  -7   0   51.43    5.50
  -4  -7   0   55.29    5.56
  -4  -7   0   53.71    5.47
   4   7   0   59.25    5.58
  -4   7   0   51.38    5.58
   4   7   0   57.08    5.64
  -5  -7   0   13.30    1.68
  -5  -7   0   15.28    1.87
   5   7   0   14.50    1.87
   5   7   0   12.97    1.70
  -6  -7   0    8.54    1.47
  -6  -7   0    8.33    1.31
   6   7   0    8.89    1.29
   6   7   0    8.24    1.50
  -6   7   0    9.52    1.44
  -7  -7   0   30.57    3.30
  -7  -7   0   24.67    3.06
   7  -7   0   27.91    3.23
  -7   7   0   26.43    3.14
   7   7   0   27.63    3.27
   7   7   0   25.74    3.01
  -8  -7   0    2.08    1.09
   8  -7   0    2.84    1.18
  -8  -7   0    1.20    0.93
  -8   7   0    1.26    1.05
   8   7   0   -0.06    0.98
   8   7   0    2.93    0.92
  -9  -7   0    2.10    1.02
   9  -7   0    4.06    1.35
  -9  -7   0    2.54    1.12
   9   7   0    2.70    1.30
   9   7   0    1.95    0.93
  -9   7   0    2.85    1.20
 -10  -7   0   -0.33    0.81
 -10  -7   0    0.21    0.99
  10  -7   0    1.22    1.02
 -10   7   0    0.65    0.87
  10   7   0    0.18    0.95
  10   7   0   -0.44    0.88
  11  -7   0   -0.11    1.08
 -11  -7   0    0.84    1.07
  11  -7   0   -0.03    1.04
 -11  -7   0    0.12    0.94
  11   7   0   -0.06    1.00
  11   7   0   -0.63    0.93
 -11   7   0    0.99    1.12
 -12  -7   0    1.24    1.35
 -12  -7   0    0.25    1.19
  12  -7   0    0.76    1.20
  12  -7   0    0.55    1.30
 -12   7   0   -0.03    1.22
  12   7   0   -0.87    1.32
  12   7   0    2.49    1.24
 -13  -7   0    0.04    1.33
  13  -7   0    2.07    1.34
  13  -7   0   -0.53    1.32
 -13  -7   0   -0.51    1.08
  13   7   0    0.63    1.35
  13   7   0   -0.17    1.36
 -13   7   0   -0.25    1.35
 -14  -7   0    0.68    1.32
 -14  -7   0   -2.20    1.27
  14   7   0    1.25    1.50
 -14   7   0    3.62    1.74
  15   7   0   -0.69    1.09
 -15   7   0    2.49    1.77
   0  -8   0   48.08    5.20
   0  -8   0   53.66    5.55
   0  -8   0   52.57    5.15
   0   8   0   54.50    5.16
   0   8   0   57.17    5.35
   0   8   0   52.87    5.12
   0   8   0   46.71    5.18
  -1  -8   0   14.75    1.74
  -1  -8   0   14.12    1.81
   1   8   0   15.94    1.78
   1   8   0   15.14    1.76
   1   8   0   15.84    1.75
   2  -8   0    4.32    0.81
  -2  -8   0    5.23    0.87
   2  -8   0    4.47    0.92
  -2  -8   0    5.60    1.00
   2   8   0    5.15    0.88
   2   8   0    5.17    0.93
  -2   8   0    3.18    0.76
   3  -8   0   29.47    3.19
  -3  -8   0   30.65    3.27
   3  -8   0   31.62    3.31
  -3  -8   0   29.29    3.13
  -3  -8   0   32.33    3.27
   3   8   0   30.26    3.24
   3   8   0   30.82    3.28
  -4  -8   0   18.35    2.12
  -4  -8   0   15.70    1.98
  -4  -8   0   19.30    2.19
   4   8   0   17.21    2.17
   4   8   0   19.94    2.13
  -5  -8   0    9.31    1.39
  -5  -8   0    9.19    1.21
   5  -8   0    6.20    1.17
   5   8   0    9.42    1.31
  -5   8   0    7.88    1.37
   5   8   0   10.38    1.43
  -6  -8   0   32.78    3.67
  -6  -8   0   36.60    3.88
   6   8   0   33.02    3.71
  -6   8   0   36.69    3.81
   6   8   0   35.65    3.89
  -7  -8   0   12.02    1.78
  -7  -8   0   11.68    1.97
   7   8   0   14.73    2.10
  -7   8   0   14.72    1.98
   7   8   0   11.93    1.79
  -8  -8   0   10.30    1.71
  -8  -8   0   11.31    1.91
  -8   8   0   12.36    1.87
   8   8   0    7.56    1.56
   8   8   0    7.59    1.88
  -9  -8   0    1.19    1.14
  -9  -8   0    1.66    1.06
   9   8   0    3.01    1.50
  -9   8   0    4.18    1.35
   9   8   0    4.38    1.09
 -10  -8   0    1.80    1.06
 -10  -8   0    1.57    1.04
  10   8   0    2.54    1.29
 -10   8   0    0.79    1.04
  10   8   0    3.78    1.04
 -11  -8   0   -1.05    0.97
  11  -8   0    2.44    1.29
 -11  -8   0    0.78    1.00
 -11   8   0   -0.13    1.06
  11   8   0    0.96    1.16
  11   8   0   -0.20    1.01
 -12  -8   0    3.04    1.45
 -12  -8   0    2.50    1.17
  12  -8   0    0.60    1.12
  12   8   0    4.08    1.57
  12   8   0   -0.55    1.24
 -12   8   0    0.42    1.35
 -13  -8   0    0.80    1.18
  13  -8   0    1.84    1.45
 -13  -8   0    1.45    1.40
 -13   8   0   -0.50    1.42
  13   8   0    2.08    1.50
  13   8   0   -0.58    1.39
 -14  -8   0    0.92    1.53
 -14  -8   0    0.02    1.23
  14  -8   0    0.65    1.23
 -14   8   0   -0.46    1.55
  14   8   0   -0.46    1.48
 -15   8   0    1.51    1.87
  15   8   0   -0.76    1.15
   0  -9   0    3.08    1.18
   0  -9   0    1.99    0.59
   0  -9   0    2.77    0.59
   0   9   0    3.02    0.61
   0   9   0    1.92    0.51
   0   9   0    2.00    0.56
   0   9   0    2.76    0.85
   1  -9   0    4.74    0.91
  -1  -9   0    7.67    1.04
   1  -9   0    4.59    0.92
  -1   9   0    5.99    1.01
  -1   9   0    3.81    1.35
  -1   9   0    5.54    0.93
   1   9   0    8.48    1.04
  -2  -9   0   31.14    3.48
   2  -9   0   35.60    3.47
  -2  -9   0   28.48    3.45
   2  -9   0   36.28    3.51
  -2   9   0   33.30    3.44
  -2   9   0   38.77    3.55
   2   9   0   31.96    3.47
   2   9   0   30.10    3.46
  -3  -9   0    6.98    1.13
   3  -9   0    5.59    1.16
  -3  -9   0    8.18    1.15
   3  -9   0    4.79    1.00
   3   9   0    6.95    1.08
   3   9   0    7.00    1.16
  -4  -9   0   30.88    3.47
  -4  -9   0   35.21    3.63
  -4  -9   0   34.48    3.67
   4   9   0   33.96    3.66
   4   9   0   34.76    3.49
   4   9   0   34.18    3.61
  -5  -9   0    7.01    1.34
  -5  -9   0    6.43    1.05
   5  -9   0    6.26    1.10
  -5   9   0    7.30    1.27
   5   9   0    6.21    1.30
   5   9   0    7.30    1.19
  -6  -9   0   28.96    2.81
  -6  -9   0   26.71    3.00
   6  -9   0   24.20    2.79
   6   9   0   24.11    3.01
  -6   9   0   22.85    2.90
   6   9   0   24.28    2.87
  -7  -9   0   15.03    1.99
  -7  -9   0   15.31    2.21
   7   9   0   15.18    2.06
   7   9   0   14.32    2.25
  -7   9   0   18.17    2.24
  -8  -9   0   11.97    1.69
  -8  -9   0    8.20    1.74
   8   9   0    8.08    1.53
  -8   9   0    5.26    1.53
   8   9   0   12.79    2.05
  -9  -9   0   22.81    2.94
  -9  -9   0   22.92    3.08
   9   9   0   21.35    3.20
   9   9   0   25.48    2.97
  10  -9   0    0.30    0.95
 -10  -9   0    1.16    0.93
 -10  -9   0    2.06    1.04
  10   9   0   -0.35    0.92
  10   9   0    0.95    1.24
 -10   9   0   -0.18    0.99
 -11  -9   0    0.60    0.99
 -11  -9   0    1.57    1.10
  11  -9   0    1.04    1.02
  11   9   0    0.73    1.24
 -11   9   0    0.71    1.11
 -12  -9   0    1.39    1.23
  12  -9   0   -0.12    1.08
 -12  -9   0    0.69    1.06
  12   9   0   -1.15    1.17
 -12   9   0    0.50    1.28
  13  -9   0    1.48    1.23
 -13  -9   0   -0.33    1.23
 -13  -9   0   -1.08    1.21
 -13   9   0    1.71    1.56
  13   9   0   -1.08    1.25
 -14  -9   0    0.49    1.34
  14  -9   0    1.31    1.29
 -14  -9   0    0.39    1.14
  14   9   0   -0.89    1.49
 -14   9   0   -1.53    1.42
  15   9   0    0.09    1.11
 -15   9   0   -0.35    1.78
   0 -10   0  101.03   10.84
   0 -10   0  104.19   10.46
   0 -10   0  102.21   10.36
   0  10   0  106.54   10.44
   0  10   0  107.58   10.37
   0  10   0  114.53   10.58
   0  10   0  109.29   10.33
  -1 -10   0  149.69   16.37
   1 -10   0  195.11   16.36
  -1 -10   0  146.21   16.29
   1 -10   0  193.64   16.30
  -1 -10   0  158.25   16.19
   1  10   0  156.52   16.30
   1  10   0  154.71   16.30
  -1  10   0  193.93   16.70
   1  10   0  169.95   16.27
   2 -10   0    7.02    1.12
   2 -10   0    8.36    1.13
  -2 -10   0    6.18    1.24
  -2 -10   0    5.54    1.08
  -2  10   0    7.89    1.10
  -2  10   0    9.12    1.24
   2  10   0    5.98    1.18
   2  10   0    6.20    1.07
   3 -10   0    9.52    1.52
   3 -10   0    9.93    1.61
  -3 -10   0   12.55    1.63
  -3 -10   0   13.73    1.66
   3  10   0   13.78    1.67
   3  10   0   13.47    1.61
   4 -10   0   47.67    4.19
  -4 -10   0   30.34    3.96
  -4 -10   0   36.56    3.99
   4  10   0   36.22    3.96
   4  10   0   38.96    4.04
  -5 -10   0   33.79    3.27
   5 -10   0   27.21    3.26
   5 -10   0   24.63    3.04
  -5 -10   0   30.75    3.18
  -5 -10   0   28.20    2.99
  -5  10   0   25.14    3.15
   5  10   0   27.16    3.20
   5  10   0   29.92    3.16
   6 -10   0   19.16    2.85
  -6 -10   0   25.66    2.58
   6 -10   0   17.63    2.52
  -6 -10   0   25.79    2.83
   6  10   0   24.94    2.82
   6  10   0   28.21    2.75
  -6  10   0   19.01    2.69
  -7 -10   0    3.66    1.14
   7 -10   0    2.24    1.09
  -7 -10   0    3.21    0.91
   7  10   0    4.42    1.09
   7  10   0    1.47    1.06
  -7  10   0    2.63    1.07
  -8 -10   0    8.86    1.62
  -8 -10   0    6.76    1.68
  -8  10   0   12.95    1.92
   8  10   0   10.45    1.73
   8  10   0    7.09    1.84
  -9 -10   0    5.08    1.26
  -9 -10   0    5.77    1.56
   9 -10   0    5.66    1.67
   9  10   0    6.58    1.60
   9  10   0    6.04    1.35
  -9  10   0    3.36    1.35
 -10 -10   0    4.59    1.27
  10 -10   0    3.84    1.37
 -10 -10   0    2.90    1.23
  10  10   0    1.20    1.16
 -10  10   0    2.11    1.26
  10  10   0    2.30    1.31
 -11 -10   0   -0.41    0.92
 -11 -10   0   -0.99    0.92
  11 -10   0    0.68    0.98
  11  10   0    0.35    1.09
  11  10   0    1.53    1.31
 -11  10   0    0.07    1.13
  12 -10   0   -0.76    1.03
 -12 -10   0   -1.62    0.97
  12  10   0   -0.29    1.22
 -12  10   0   -0.09    1.25
 -13 -10   0   -0.07    1.16
 -13 -10   0   -0.46    0.91
  13 -10   0   -0.64    1.18
  13  10   0    1.81    1.47
 -13  10   0    2.17    1.57
 -14 -10   0   -0.80    1.38
 -14 -10   0   -1.26    1.22
 -14  10   0   -0.01    1.53
  14  10   0   -0.16    1.51
 -15  10   0    1.04    2.06
  15  10   0   -0.41    1.06
   0 -11   0    7.61    1.75
   0 -11   0    4.59    0.99
   0 -11   0    5.98    0.95
   0  11   0    4.98    0.87
   0  11   0    6.74    1.30
   0  11   0    4.92    0.97
   0  11   0    6.58    0.98
   1 -11   0   14.70    1.87
  -1 -11   0   15.71    1.82
   1 -11   0   14.23    1.94
  -1 -11   0   19.34    2.20
  -1 -11   0   17.54    1.99
   1  11   0   19.40    1.96
   1  11   0   17.83    2.01
  -1  11   0   16.71    1.91
  -1  11   0   17.59    2.34
  -1  11   0   12.84    1.88
   1  11   0   15.52    1.93
   2 -11   0   19.01    2.17
  -2 -11   0   19.30    2.21
   2 -11   0   17.58    2.16
  -2 -11   0   17.63    2.22
  -2  11   0   18.73    2.20
   2  11   0   20.35    2.21
   2  11   0   18.57    2.18
  -2  11   0   17.81    2.13
   3 -11   0    7.78    1.30
   3 -11   0    7.69    1.22
  -3 -11   0    4.79    1.15
   3  11   0    6.59    1.23
  -3  11   0    8.02    1.19
  -3  11   0   10.32    1.39
   4 -11   0    3.36    0.86
   4 -11   0    3.91    1.03
  -4 -11   0    4.41    0.99
  -4 -11   0    6.65    1.12
   4  11   0    6.44    1.22
   4  11   0    4.35    0.96
  -5 -11   0    7.08    1.40
  -5 -11   0    5.65    1.18
   5 -11   0    5.84    1.16
   5 -11   0    8.37    1.55
  -5 -11   0    6.49    1.10
   5  11   0    6.66    1.35
  -5  11   0    6.86    1.34
   5  11   0    7.18    1.25
   6 -11   0    0.43    0.68
  -6 -11   0    0.05    0.72
   6 -11   0    1.10    0.94
  -6 -11   0    0.60    0.61
   6  11   0    0.50    0.78
  -6  11   0    2.16    0.97
   6  11   0    2.34    0.84
  -7 -11   0   18.88    2.15
   7 -11   0   13.65    2.55
  -7 -11   0   18.46    2.43
  -7  11   0   14.37    2.31
   7  11   0   19.02    2.37
   7  11   0   15.52    2.44
  -8 -11   0    6.01    1.30
  -8 -11   0    7.64    1.71
   8  11   0    6.45    1.65
   8  11   0    6.86    1.44
  -8  11   0    8.55    1.73
  -9 -11   0    0.25    0.76
  -9 -11   0    0.63    0.97
   9 -11   0   -0.27    1.07
  -9  11   0   -0.79    0.87
   9  11   0    0.36    1.09
   9  11   0    0.97    0.92
 -10 -11   0    1.25    0.90
 -10 -11   0   -0.33    0.79
  10 -11   0   -0.64    0.97
 -10  11   0    0.14    1.09
  10  11   0    1.15    1.21
  10  11   0    0.97    1.05
 -11 -11   0    1.08    1.01
  11 -11   0    0.22    1.11
  11  11   0    0.46    1.17
 -11  11   0    1.00    1.10
  12 -11   0    0.04    1.18
 -12 -11   0   -0.54    1.09
  12  11   0   -0.08    1.29
 -12  11   0    1.66    1.39
 -13 -11   0    1.53    1.34
  13 -11   0   -0.63    1.22
 -13 -11   0    0.98    1.18
  13  11   0   -1.46    1.19
 -13  11   0   -2.47    1.28
  14 -11   0    0.24    1.31
 -14 -11   0   -0.11    1.39
  14  11   0    1.53    1.69
 -14  11   0   -0.12    1.65
 -15 -11   0    3.91    1.87
 -15  11   0   -0.69    1.83
  15  11   0   -1.08    1.06
   0 -12   0  227.94   22.18
   0 -12   0  226.95   22.79
   0 -12   0  225.93   22.31
   0  12   0  225.84   22.15
   0  12   0  239.31   22.21
   0  12   0  246.91   22.40
   0  12   0  220.88   22.28
  -1 -12   0    5.65    1.36
  -1 -12   0    4.58    0.88
   1 -12   0    5.63    1.00
   1 -12   0    5.87    1.09
  -1 -12   0    5.44    1.10
   1  12   0    5.66    1.10
  -1  12   0    5.85    1.43
  -1  12   0    6.03    1.13
   1  12   0    6.49    1.05
   1  12   0    6.22    1.19
  -1  12   0    5.78    1.08
   2 -12   0    6.43    1.24
  -2 -12   0    8.03    1.28
   2 -12   0    7.68    1.33
  -2 -12   0   10.92    1.40
   2  12   0    8.55    1.24
  -2  12   0    5.97    1.21
   2  12   0    8.75    1.27
  -2  12   0    6.91    1.24
  -3 -12   0   -0.47    0.52
   3 -12   0    0.18    0.56
   3 -12   0   -0.13    0.43
  -3 -12   0   -0.06    0.44
  -3  12   0    0.20    0.58
   3  12   0   -0.01    0.52
  -3  12   0   -0.10    0.46
   3  12   0    0.20    0.45
   4 -12   0   16.26    2.43
  -4 -12   0   22.75    2.57
  -4 -12   0   23.68    2.60
   4  12   0   22.44    2.59
   4  12   0   22.66    2.55
   5 -12   0    3.85    0.90
  -5 -12   0    3.86    0.99
  -5 -12   0    2.97    1.00
   5 -12   0    4.45    1.20
   5  12   0    2.48    0.95
  -5  12   0    4.97    1.21
   5  12   0    3.74    0.95
   6 -12   0    5.65    1.13
  -6 -12   0    3.74    0.94
  -6 -12   0    6.03    1.34
   6 -12   0    5.11    1.37
   6  12   0    4.83    1.29
  -6  12   0    5.67    1.31
   6  12   0    3.84    1.03
   7 -12   0   20.25    3.16
  -7 -12   0   24.75    2.76
  -7 -12   0   26.16    3.11
   7 -12   0   23.22    2.84
   7  12   0   30.03    3.08
  -7  12   0   19.13    2.93
   7  12   0   26.28    3.14
   8 -12   0   13.96    2.80
  -8 -12   0   18.16    2.39
  -8 -12   0   20.75    2.80
   8  12   0   20.55    2.88
   8  12   0   21.67    2.68
   9 -12   0    1.80    1.18
  -9 -12   0   -0.99    0.74
  -9 -12   0    0.16    0.73
   9  12   0   -1.30    0.92
   9  12   0    0.15    0.95
  -9  12   0    1.74    1.16
 -10 -12   0    0.19    0.90
  10 -12   0    0.42    1.09
 -10 -12   0    1.55    1.01
  10  12   0    0.01    1.15
 -10  12   0    0.11    1.08
  11 -12   0    1.01    1.15
 -11 -12   0    0.97    1.01
  11  12   0    2.11    1.34
 -11  12   0    1.39    1.27
  12 -12   0    1.45    1.26
 -12 -12   0    2.03    1.26
  12  12   0    1.63    1.49
 -12  12   0    1.41    1.48
 -13 -12   0    0.91    1.33
 -13 -12   0    0.98    1.18
  13 -12   0   -0.35    1.11
 -13  12   0    0.25    1.55
  13  12   0    1.75    1.37
 -14 -12   0   -0.33    1.45
  14 -12   0   -0.72    1.57
 -14  12   0    2.10    1.83
 -15 -12   0   -3.10    1.54
 -15  12   0   -1.67    1.87
  15  12   0   -0.18    1.08
   0 -13   0    2.96    0.86
   0 -13   0    4.36    1.66
   0 -13   0    5.05    0.88
   0  13   0    4.18    0.82
   0  13   0    3.28    0.71
   0  13   0    3.33    0.81
   0  13   0    3.85    1.02
   1 -13   0   26.04    2.86
  -1 -13   0   24.71    3.07
  -1 -13   0   24.52    2.85
  -1 -13   0   25.69    2.68
   1  13   0   22.48    2.79
  -1  13   0   27.50    2.79
   1  13   0   26.26    2.77
   1  13   0   25.85    2.80
  -1  13   0   20.15    2.73
  -1  13   0   27.32    3.13
  -2 -13   0    4.52    1.10
  -2 -13   0    3.00    0.85
   2 -13   0    2.93    0.82
   2 -13   0    3.57    0.88
   2  13   0    3.44    0.95
  -2  13   0    2.38    0.85
   2  13   0    4.93    1.02
   2  13   0    3.86    0.81
   3 -13   0   19.25    2.44
  -3 -13   0   18.87    2.44
   3 -13   0   21.35    2.43
  -3 -13   0   17.46    2.42
   3  13   0   19.11    2.41
  -3  13   0   23.03    2.44
  -3  13   0   23.17    2.54
   3  13   0   22.28    2.47
  -4 -13   0    9.10    1.48
   4 -13   0   10.30    1.47
   4 -13   0    8.83    1.55
  -4 -13   0    9.03    1.62
   4  13   0   10.23    1.52
   4  13   0    9.62    1.72
  -4  13   0    9.30    1.61
   5 -13   0    2.30    0.83
   5 -13   0    2.05    1.04
  -5 -13   0    2.07    0.95
  -5 -13   0    2.27    0.82
   5  13   0    2.04    0.84
  -5  13   0    3.41    1.12
   5  13   0    2.83    0.86
  -6 -13   0    4.44    0.98
  -6 -13   0    3.41    1.20
   6 -13   0    4.72    1.07
   6 -13   0    5.29    1.38
  -6  13   0    3.80    1.20
   6  13   0    4.65    1.24
   6  13   0    5.14    1.08
   7 -13   0    4.23    1.34
  -7 -13   0    3.40    1.30
   7 -13   0    3.80    0.99
  -7 -13   0    1.39    0.81
  -7  13   0    3.66    1.21
   7  13   0    2.45    1.00
   7  13   0    0.97    1.03
  -8 -13   0   19.65    2.39
  -8 -13   0   24.65    2.82
   8 -13   0   17.69    2.46
  -8  13   0   14.23    2.59
   8  13   0   17.06    2.65
   8  13   0   21.94    2.87
  -9 -13   0    0.45    1.00
  -9 -13   0    1.98    0.89
   9 -13   0    0.76    1.04
  -9  13   0    1.71    1.12
   9  13   0    1.65    1.21
 -10 -13   0    2.05    1.14
  10 -13   0    0.78    1.11
 -10 -13   0    2.55    1.11
  10  13   0    2.78    1.43
 -10  13   0    1.73    1.30
 -11 -13   0    0.81    1.08
  11  13   0   -0.86    1.05
 -11  13   0   -0.11    1.17
 -12 -13   0    1.50    1.17
  12 -13   0    1.39    1.31
 -12  13   0   -1.34    1.33
  12  13   0   -1.78    1.23
 -13 -13   0    1.99    1.19
 -13 -13   0   -0.27    1.20
  13 -13   0   -0.18    1.15
 -13  13   0    0.64    1.60
  13  13   0   -1.93    1.22
 -14 -13   0   -1.69    1.40
 -14  13   0   -3.45    1.63
 -15 -13   0    2.23    1.80
 -15  13   0    5.60    2.26
  15  13   0    0.40    1.18
   0 -14   0   14.41    1.68
   0 -14   0   17.14    3.17
   0 -14   0   15.31    1.87
   0  14   0   12.07    1.86
   0  14   0   11.89    1.73
   0  14   0   10.53    1.62
   0  14   0   14.88    1.61
  -1 -14   0   25.39    3.03
  -1 -14   0   26.57    3.43
  -1 -14   0   27.46    3.25
   1 -14   0   33.33    3.30
  -1  14   0   34.77    3.22
   1  14   0   26.91    3.17
   1  14   0   29.13    3.23
  -1  14   0   28.03    3.19
  -1  14   0   36.65    3.60
   1  14   0   27.97    3.00
   1  14   0   27.59    3.14
  -2 -14   0    5.46    1.39
   2 -14   0    6.11    1.27
   2 -14   0    6.80    1.29
  -2 -14   0    5.93    1.22
  -2  14   0    6.20    1.20
  -2  14   0    5.70    1.64
  -2  14   0    7.61    1.33
   2  14   0    7.21    1.30
   2  14   0    8.39    1.46
  -3 -14   0   20.24    2.38
  -3 -14   0   19.77    2.38
   3 -14   0   16.27    2.27
   3 -14   0   15.11    2.23
   3  14   0   22.07    2.36
  -3  14   0   20.16    2.38
  -3  14   0   16.42    2.23
   3  14   0   21.13    2.34
  -4 -14   0    2.27    0.84
   4 -14   0    2.69    0.97
   4 -14   0    1.13    0.71
  -4 -14   0    1.13    0.80
  -4  14   0    1.49    0.88
   4  14   0    3.50    1.01
   4  14   0    3.31    0.95
  -5 -14   0   13.55    1.93
  -5 -14   0   12.07    1.91
   5  14   0   11.87    1.89
   5  14   0   12.88    1.93
  -6 -14   0    1.20    0.81
  -6 -14   0    0.32    0.76
   6 -14   0   -0.30    0.65
   6 -14   0   -0.16    0.86
   6  14   0    0.38    0.82
   6  14   0    3.08    0.87
  -6  14   0    0.83    0.90
  -7 -14   0    1.07    1.03
  -7 -14   0   -1.11    0.58
   7 -14   0   -0.83    0.65
   7 -14   0    0.78    1.02
   7  14   0   -0.26    0.84
   7  14   0    1.53    0.99
  -7  14   0    0.25    0.89
  -8 -14   0    3.91    1.39
   8 -14   0    1.22    0.88
  -8 -14   0    1.27    0.82
   8 -14   0    2.11    1.37
   8  14   0    1.73    1.19
  -8  14   0    1.23    1.12
  -9 -14   0    1.75    1.13
   9 -14   0    0.46    1.07
  -9 -14   0   -0.66    0.70
   9  14   0    0.52    1.03
  -9  14   0   -0.36    1.01
  10 -14   0    1.40    1.20
 -10 -14   0    1.34    0.95
 -10 -14   0    0.33    1.08
  10  14   0    0.76    1.21
 -10  14   0    0.33    1.07
 -11 -14   0   -0.35    0.93
 -11  14   0   -0.96    1.18
  11  14   0    1.10    1.31
 -12 -14   0   -0.02    1.15
  12  14   0    1.61    1.48
 -12  14   0    0.60    1.51
 -13 -14   0    1.33    1.32
  13 -14   0    3.52    1.52
 -13  14   0    2.87    1.78
  13  14   0    0.31    1.47
 -14 -14   0    0.20    1.44
 -14  14   0   -0.91    1.78
 -15 -14   0    0.52    1.63
 -15  14   0   -1.04    2.22
  15  14   0   -0.22    1.09
   0 -15   0    3.48    0.84
   0 -15   0    4.66    1.06
   0 -15   0    5.12    1.86
   0  15   0    5.19    0.86
   0  15   0    5.64    1.21
   0  15   0    2.36    0.79
   0  15   0    3.84    0.86
  -1 -15   0    9.24    1.58
  -1 -15   0   11.04    1.40
   1 -15   0   11.13    1.60
  -1 -15   0   10.09    2.17
   1  15   0   10.01    1.55
  -1  15   0   12.89    1.55
  -1  15   0   12.57    1.89
   1  15   0   11.21    1.51
   1  15   0    9.03    1.28
   1  15   0   10.31    1.49
  -1  15   0   10.36    1.52
   2 -15   0   45.44    5.01
  -2 -15   0   50.42    5.06
   2 -15   0   44.36    4.93
  -2 -15   0   45.69    5.11
  -2 -15   0   52.02    4.82
   2  15   0   52.71    5.04
  -2  15   0   45.12    4.94
  -2  15   0   45.14    4.96
   2  15   0   49.99    5.02
  -2  15   0   41.48    5.29
   3 -15   0    2.12    0.82
  -3 -15   0    1.59    0.82
  -3 -15   0    1.16    0.82
   3 -15   0    2.52    0.93
  -3  15   0    1.84    0.70
   3  15   0    1.12    0.72
   3  15   0    1.75    0.85
  -3  15   0    2.33    0.86
   4 -15   0   79.97    7.94
   4 -15   0   71.70    7.98
  -4 -15   0   75.77    7.99
  -4 -15   0   81.41    8.04
   4  15   0   74.43    7.96
   4  15   0   84.39    8.03
  -4  15   0   79.31    8.03
  -5 -15   0    8.98    1.65
  -5 -15   0   10.39    1.73
   5 -15   0    6.73    1.46
   5 -15   0    9.03    1.86
  -5  15   0    8.54    1.76
   5  15   0    8.67    1.68
   5  15   0    9.68    1.67
  -6 -15   0    1.80    1.03
  -6 -15   0    2.88    1.01
   6 -15   0    3.34    1.32
   6 -15   0    4.05    1.07
   6  15   0    3.56    1.20
   6  15   0    2.30    0.99
  -6  15   0    2.99    1.13
   7 -15   0   -0.68    0.72
  -7 -15   0   -0.83    0.84
   7 -15   0    0.11    1.00
  -7 -15   0    0.76    0.68
  -7  15   0    1.19    1.07
   7  15   0   -0.35    0.77
   8 -15   0    4.09    1.51
   8 -15   0    2.33    1.06
  -8 -15   0    4.47    1.39
  -8 -15   0    6.70    1.23
   8  15   0    8.80    1.84
  -8  15   0    3.94    1.40
   9 -15   0    2.98    1.41
  -9 -15   0    0.32    0.80
  -9 -15   0    2.14    1.16
  -9  15   0    3.69    1.46
   9  15   0    1.60    1.33
 -10 -15   0   -0.89    0.80
 -10 -15   0    1.07    1.24
 -10  15   0    2.13    1.34
  10  15   0   -0.48    0.96
 -11 -15   0    0.97    1.08
  11  15   0    0.59    1.31
 -11  15   0    0.66    1.54
 -12 -15   0   -1.37    1.03
 -12  15   0    2.21    1.75
  12  15   0   -0.21    1.45
  13 -15   0   -0.54    1.43
 -13 -15   0    1.01    1.25
 -13 -15   0    2.94    1.32
  13  15   0    0.13    1.48
 -13  15   0   -1.52    1.55
 -14 -15   0    2.16    1.58
 -14  15   0    0.62    1.87
  15  15   0    0.96    1.13
   0 -16   0  187.72   17.76
   0 -16   0  173.91   18.61
   0 -16   0  186.71   17.95
   0  16   0  179.36   17.70
   0  16   0  189.91   17.92
   0  16   0  185.49   17.95
   0  16   0  177.45   17.77
  -1 -16   0    5.81    1.80
  -1 -16   0    9.07    1.51
  -1 -16   0    8.18    1.26
   1  16   0    8.86    1.41
  -1  16   0   13.89    1.89
   1  16   0    8.95    1.46
   1  16   0    7.59    1.13
   1  16   0    8.56    1.38
  -2 -16   0    1.36    0.76
  -2 -16   0    3.08    1.18
   2 -16   0    3.05    0.92
   2 -16   0    3.80    1.04
   2  16   0    1.58    0.72
   2  16   0    1.00    0.79
  -2  16   0    3.32    0.91
  -2  16   0    2.62    0.76
  -2  16   0    3.52    1.45
   3 -16   0   54.44    6.20
   3 -16   0   49.35    6.14
  -3 -16   0   65.55    6.33
  -3 -16   0   67.54    6.38
  -3  16   0   56.59    6.17
   3  16   0   62.49    6.22
  -3  16   0   55.87    6.21
   3  16   0   68.75    6.30
  -4 -16   0   77.10    9.04
   4 -16   0   97.21    9.14
  -4 -16   0   72.95    9.01
  -4  16   0   99.11    9.04
   4  16   0   84.11    9.03
  -4  16   0  105.43    9.20
  -5 -16   0   21.16    2.67
  -5 -16   0   21.33    2.68
   5 -16   0   16.31    2.66
   5 -16   0   21.68    2.59
  -5  16   0   13.57    2.65
   5  16   0   19.64    2.65
   5  16   0   24.44    2.74
  -6 -16   0    4.34    1.27
  -6 -16   0    4.45    1.40
  -6  16   0    8.55    1.78
  -6  16   0    7.93    1.60
   6  16   0    4.33    1.35
   7 -16   0   14.33    2.11
   7 -16   0   14.03    2.46
  -7  16   0   14.35    2.27
   8 -16   0    0.07    0.85
   8 -16   0    0.86    1.18
  -8 -16   0    2.16    1.22
  -8  16   0   -0.77    1.00
   8  16   0    0.10    0.94
   9 -16   0    1.11    1.33
   9 -16   0    2.55    1.07
  -9 -16   0   -0.37    0.79
  -9 -16   0   -0.53    1.04
  -9  16   0    2.05    1.34
   9  16   0    1.22    1.24
 -10 -16   0    0.83    0.88
 -10 -16   0    0.23    0.97
 -10  16   0    1.27    1.21
  10  16   0    0.70    1.14
 -11 -16   0    1.31    1.13
 -11  16   0    4.71    1.84
  11  16   0   -0.06    1.32
 -12 -16   0    0.82    1.21
  12  16   0    2.17    1.62
 -12  16   0    0.22    1.72
 -13 -16   0   -0.20    1.19
  13 -16   0   -1.41    1.33
 -13 -16   0    1.64    1.51
 -13  16   0   -0.53    1.62
  13  16   0    0.53    1.56
 -14 -16   0    1.24    1.36
 -14  16   0    0.36    2.04
   0 -17   0    1.76    0.90
   0  17   0    1.31    0.82
   0  17   0    1.93    0.80
   0  17   0    2.08    0.69
   0  17   0    0.46    0.61
  -1 -17   0   42.33    5.23
  -1 -17   0   47.39    4.65
  -1 -17   0   46.83    4.89
   1  17   0   46.72    4.82
   1  17   0   43.06    4.53
   1  17   0   41.45    4.78
   1  17   0   45.10    4.73
  -2 -17   0    5.47    1.54
  -2 -17   0    4.67    1.23
   2 -17   0    5.11    1.23
   2 -17   0    6.35    1.28
   2  17   0    3.59    1.15
   2  17   0    7.21    1.43
  -2  17   0    5.65    1.63
  -2  17   0    6.06    1.25
  -2  17   0    5.45    1.17
   2  17   0    6.18    1.29
  -3 -17   0   94.29    8.99
   3 -17   0   71.35    8.79
   3 -17   0   75.47    8.84
  -3 -17   0   99.45    9.10
   3  17   0  101.76    8.94
   3  17   0  101.93    8.98
  -3  17   0   77.04    8.81
  -3  17   0   83.74    8.88
   4 -17   0    5.49    1.36
  -4 -17   0    4.40    1.38
  -4 -17   0    2.80    1.29
   4 -17   0    6.20    1.46
  -4  17   0    6.78    1.32
   4  17   0    3.68    1.34
   4  17   0    3.99    1.10
  -4  17   0    5.80    1.43
  -5 -17   0    1.43    0.90
   5 -17   0    0.73    0.87
   5 -17   0    1.62    1.05
  -5 -17   0    0.57    0.98
   5  17   0    2.35    1.06
  -5  17   0    1.74    1.13
  -6 -17   0    8.19    1.75
   6 -17   0    9.21    1.91
  -6 -17   0    7.71    1.63
   6 -17   0    6.70    1.44
  -6  17   0    7.38    1.72
  -6  17   0    6.96    1.69
   6  17   0    6.68    1.66
   7 -17   0    4.54    1.22
   7 -17   0    2.74    1.44
  -7 -17   0    2.86    1.31
   7  17   0    2.86    1.28
  -7  17   0    4.70    1.48
  -7  17   0    3.70    1.46
  -8 -17   0    3.76    1.38
   8 -17   0    3.40    1.20
   8 -17   0    1.13    1.27
   8  17   0    3.39    1.30
  -8  17   0    5.23    1.50
   9 -17   0    3.82    1.68
  -9 -17   0    4.16    1.20
   9 -17   0    3.03    1.30
  -9 -17   0    6.32    1.70
  -9  17   0    2.93    1.52
   9  17   0    1.59    1.35
 -10 -17   0    0.47    1.03
 -10 -17   0   -0.68    0.86
 -10  17   0    1.22    1.31
  10  17   0    2.19    1.39
 -11 -17   0    0.66    1.08
 -11  17   0    1.94    1.54
  11  17   0   -0.60    1.08
 -12 -17   0   -0.99    0.91
 -12 -17   0    0.44    1.17
 -12  17   0    3.88    1.86
  12  17   0   -0.96    1.48
 -13 -17   0    1.68    1.28
  13  17   0   -1.54    1.83
 -13  17   0    2.93    1.93
 -14 -17   0   -1.54    1.51
 -14  17   0   -0.10    2.04
   0 -18   0  153.63   14.54
   0  18   0  153.60   14.49
   0  18   0  136.15   14.29
   0  18   0  143.10   14.48
  -1 -18   0   48.24    4.72
  -1 -18   0   48.35    4.99
  -1 -18   0   45.95    5.40
   1  18   0   48.49    4.90
   1  18   0   42.21    4.76
   1  18   0   42.19    4.87
   1  18   0   42.74    4.59
  -2 -18   0    7.80    1.33
  -2 -18   0    8.81    1.72
  -2 -18   0   10.28    2.13
   2 -18   0    9.38    1.81
   2  18   0    9.68    1.78
   2  18   0    9.48    1.73
  -2  18   0    9.35    1.70
  -2  18   0   11.40    2.44
   2  18   0   11.82    1.62
  -2  18   0    9.49    1.73
   3 -18   0    2.52    1.01
  -3 -18   0   -0.13    0.73
  -3 -18   0    1.50    1.10
   3 -18   0    1.87    0.94
  -3  18   0    1.17    0.83
  -3  18   0    0.79    0.87
   3  18   0    3.01    0.93
   3  18   0    3.09    0.99
  -3  18   0    1.13    1.22
   4 -18   0   75.70    8.16
   4 -18   0   70.12    8.17
  -4 -18   0   93.81    8.37
  -4 -18   0   93.00    8.36
   4  18   0   84.48    8.20
  -4  18   0   69.82    8.17
  -4  18   0   71.20    8.08
  -5 -18   0    8.45    1.87
  -5 -18   0    8.81    1.83
   5 -18   0    9.68    1.80
   5 -18   0    8.48    1.93
  -5  18   0   10.28    1.93
   5  18   0    9.77    1.91
   6 -18   0    3.14    1.28
  -6 -18   0    2.81    1.23
   6 -18   0    4.16    1.22
  -6 -18   0    3.63    1.32
  -6  18   0    3.70    1.33
  -6  18   0    4.15    1.46
   6  18   0    5.01    1.35
   7 -18   0    4.88    1.23
  -7 -18   0    1.36    1.21
   7 -18   0    2.36    1.30
  -7  18   0    2.85    1.37
   7  18   0    2.50    1.16
  -7  18   0    3.15    1.31
   8 -18   0    1.10    1.31
   8 -18   0    0.24    0.95
  -8 -18   0    3.60    1.39
   8  18   0    3.11    1.26
  -8  18   0    1.76    1.32
  -8  18   0    2.06    1.29
   9 -18   0    5.69    1.39
  -9 -18   0    4.08    1.59
   9 -18   0    2.62    1.60
  -9 -18   0    3.86    1.20
   9  18   0    2.32    1.46
  -9  18   0    1.95    1.54
  -9  18   0    4.77    1.64
  10 -18   0   -0.82    0.97
 -10 -18   0   -0.59    0.86
 -10 -18   0    1.37    1.13
  10 -18   0   -3.48    1.47
 -10  18   0   -0.95    1.35
 -10  18   0    1.84    1.53
  10  18   0   -0.99    1.19
 -11 -18   0    0.30    1.08
 -11 -18   0   -0.45    0.94
  11  18   0    0.11    1.29
 -11  18   0    0.07    1.42
 -11  18   0    1.77    1.61
 -12 -18   0    2.88    1.43
 -12 -18   0    2.79    1.50
 -12  18   0    3.08    1.97
  12  18   0    4.34    2.05
 -12  18   0    4.36    2.24
 -13 -18   0   -1.12    1.14
 -13  18   0    1.81    1.83
 -14 -18   0   -0.32    1.47
 -14  18   0   -2.31    2.08
   0 -19   0    0.22    0.74
   0  19   0    0.24    0.83
   0  19   0   -1.00    0.55
   0  19   0    0.20    0.56
   1 -19   0   11.74    2.16
  -1 -19   0   16.46    1.98
  -1 -19   0   15.30    2.68
  -1 -19   0   15.58    2.25
   1  19   0   14.43    2.11
   1  19   0   14.03    1.82
   1  19   0   16.08    2.06
   1  19   0   16.71    2.18
  -2 -19   0   17.12    2.60
   2 -19   0   19.89    2.66
  -2 -19   0   23.16    3.01
   2  19   0   18.99    3.36
   2  19   0   18.83    2.66
  -2  19   0   21.01    2.94
  -2  19   0   21.21    2.59
  -2  19   0   21.16    2.58
   2  19   0   19.42    2.57
   3 -19   0    5.18    1.27
   3 -19   0    4.48    1.28
  -3 -19   0    2.21    1.02
  -3 -19   0    1.73    1.25
  -3  19   0    4.05    1.22
   3  19   0    2.85    1.11
  -3  19   0    5.14    1.83
  -3  19   0    3.88    1.18
   4 -19   0   12.22    1.94
   4 -19   0    6.66    1.61
  -4 -19   0   13.30    2.12
  -4  19   0    7.58    1.62
   4  19   0   11.04    1.83
  -4  19   0    7.32    1.72
   5 -19   0   14.38    2.13
   5 -19   0   11.89    2.03
  -5 -19   0   10.05    2.05
  -5 -19   0    8.47    1.91
   5  19   0    8.56    1.93
  -5  19   0   12.60    2.07
   6 -19   0   -0.16    0.98
  -6 -19   0   -0.23    0.87
  -6 -19   0    0.32    0.92
   6 -19   0   -0.21    0.81
  -6  19   0    1.47    1.00
   6  19   0    1.05    0.89
  -7 -19   0    2.50    1.26
   7 -19   0    0.65    0.96
   7 -19   0    2.65    1.33
  -7  19   0    1.58    1.23
  -7  19   0    0.85    1.10
   7  19   0    1.24    0.99
   8 -19   0    2.66    1.34
   8 -19   0    3.07    1.19
  -8 -19   0    4.61    1.56
  -8  19   0    1.58    1.41
  -8  19   0    3.88    1.53
   8  19   0    2.30    1.36
   9 -19   0    2.58    1.25
   9 -19   0    4.14    1.65
  -9 -19   0    0.23    1.26
  -9  19   0    0.68    1.39
   9  19   0    2.05    1.32
  -9  19   0    1.92    1.59
 -10 -19   0    0.03    0.94
  10  19   0    0.26    1.23
 -10  19   0   -1.05    1.29
 -10  19   0    0.93    1.64
 -11 -19   0    4.38    1.41
 -11 -19   0    2.02    1.11
 -11  19   0    2.68    1.66
 -11  19   0    1.02    1.62
  11  19   0   -0.97    1.46
  12 -19   0    0.67    1.16
 -12 -19   0    0.49    1.42
 -12 -19   0    1.70    1.29
 -12  19   0    2.34    1.93
  12  19   0    2.87    1.75
 -12  19   0    2.40    1.96
 -13 -19   0   -1.32    1.28
 -13  19   0   -3.92    1.91
 -14 -19   0    2.93    1.51
 -14  19   0    0.16    2.15
   0 -20   0  196.16   19.35
   0  20   0  201.46   19.15
   0  20   0  206.28   19.33
   0  20   0  176.78   20.19
  -1 -20   0    4.12    1.24
   1 -20   0    1.93    0.99
  -1 -20   0    4.02    1.01
  -1 -20   0    5.30    1.91
   1  20   0    4.76    0.97
   1  20   0    3.90    1.09
  -1  20   0    3.20    1.40
  -1  20   0    2.31    0.97
   1  20   0    4.98    1.34
  -2 -20   0    2.14    1.12
  -2 -20   0    2.63    0.84
   2 -20   0    2.69    1.07
  -2 -20   0    2.28    1.37
  -2  20   0    5.09    1.12
   2  20   0    0.77    1.03
   2  20   0    2.18    1.16
  -2  20   0    2.97    1.42
  -2  20   0    2.79    1.04
   3 -20   0   19.22    2.72
  -3 -20   0   22.29    2.80
   3 -20   0   18.98    2.61
  -3  20   0   17.81    2.56
  -3  20   0   15.27    2.92
  -3  20   0   18.56    2.60
   3  20   0   22.39    2.62
   4 -20   0    0.62    1.00
  -4 -20   0    0.85    1.00
   4 -20   0    1.98    1.02
  -4 -20   0    1.32    1.15
  -4  20   0   -0.50    0.88
  -4  20   0    1.46    0.99
   4  20   0    1.14    0.91
  -5 -20   0    2.48    1.06
  -5 -20   0   -0.09    1.08
   5 -20   0    1.44    1.01
   5 -20   0    1.60    1.08
  -5  20   0    1.80    1.08
   5  20   0    1.51    1.05
   6 -20   0    6.71    1.75
  -6 -20   0    3.73    1.32
   6 -20   0    5.98    1.37
  -6 -20   0    2.37    1.34
   6  20   0    1.85    1.10
  -6  20   0    4.93    1.52
   7 -20   0    0.29    1.11
   7 -20   0   -0.67    0.94
  -7 -20   0    0.66    1.07
  -7 -20   0   -0.57    0.98
   7  20   0   -1.23    0.84
  -7  20   0    1.98    1.19
  -7  20   0    0.75    1.13
  -8 -20   0    1.29    1.21
   8 -20   0    0.56    1.10
   8 -20   0    1.36    1.33
   8  20   0    1.19    1.20
  -8  20   0    0.84    1.32
  -8  20   0    0.21    1.31
   9 -20   0   -1.52    1.05
   9 -20   0   -1.31    1.15
  -9 -20   0    0.15    1.21
  -9  20   0   -1.75    1.23
  -9  20   0   -0.02    1.35
   9  20   0   -1.25    1.09
  10 -20   0    2.66    1.36
 -10 -20   0    5.04    1.34
 -10  20   0    4.04    1.86
 -10  20   0    3.83    1.92
  10  20   0    1.79    1.51
 -11 -20   0    3.00    1.66
 -11 -20   0    2.43    1.25
  11 -20   0    3.94    1.51
 -11  20   0    0.76    1.52
  11  20   0    3.45    1.65
 -11  20   0    0.43    1.58
 -12 -20   0    0.28    1.60
 -12 -20   0    2.01    1.26
  12 -20   0    0.05    1.39
 -12  20   0   -1.06    1.54
 -12  20   0    2.08    1.84
  12  20   0   -0.08    1.51
 -13 -20   0   -0.92    1.22
 -13  20   0    1.26    2.13
   0 -21   0    0.37    0.78
   0  21   0   -0.39    0.61
   0  21   0   -0.58    0.77
  -1 -21   0   50.59    6.13
  -1 -21   0   50.49    5.56
  -1 -21   0   51.87    5.25
   1 -21   0   51.44    5.58
  -1  21   0   48.47    5.32
   1  21   0   50.79    5.45
   1  21   0   48.34    5.14
   1  21   0   52.68    5.39
  -1  21   0   50.01    5.59
  -2 -21   0    5.97    1.15
  -2 -21   0    4.71    1.45
   2 -21   0    4.04    1.26
  -2 -21   0    4.48    1.72
   2  21   0    5.58    1.42
   2  21   0    4.51    1.45
  -2  21   0    4.95    1.31
  -2  21   0    4.98    1.67
   3 -21   0   14.82    2.15
  -3 -21   0    8.37    1.86
  -3 -21   0    8.77    2.09
  -3  21   0   16.37    2.98
   3  21   0    7.94    1.77
  -3  21   0   12.24    2.45
  -4 -21   0   12.64    2.17
  -4 -21   0   11.35    2.09
   4 -21   0    8.49    1.84
   4 -21   0    7.15    1.87
  -4  21   0   10.54    2.00
   4  21   0   11.24    2.04
  -4  21   0    9.31    1.97
  -5 -21   0    3.56    1.35
   5 -21   0    0.74    1.12
   5 -21   0    3.16    1.29
  -5 -21   0    2.47    1.18
  -5  21   0    2.78    1.32
   5  21   0    2.95    1.28
   6 -21   0   10.66    2.08
  -6 -21   0   10.64    2.25
  -6 -21   0    9.76    2.05
   6 -21   0   10.08    2.21
   6  21   0   10.47    2.11
  -6  21   0   16.16    2.42
  -7 -21   0    8.64    1.99
   7 -21   0    7.97    1.75
  -7 -21   0    5.59    1.67
   7 -21   0    4.14    1.78
   7  21   0    6.79    1.79
  -7  21   0    8.60    1.88
  -7  21   0    7.15    1.80
   8 -21   0    0.65    1.22
  -8 -21   0    1.70    1.26
   8 -21   0    0.94    1.06
  -8  21   0   -0.59    1.19
   8  21   0    0.48    1.02
  -8  21   0    2.13    1.36
  -9 -21   0    8.14    2.04
   9 -21   0    7.26    2.22
   9 -21   0   13.07    2.15
  -9  21   0   11.96    2.56
   9  21   0    9.34    2.19
  -9  21   0   10.80    2.33
  10 -21   0   -0.10    1.14
 -10  21   0    2.60    1.69
 -10  21   0    3.38    1.59
  10  21   0    0.16    1.27
  11 -21   0   -2.81    1.23
 -11 -21   0    0.49    1.39
 -11 -21   0    0.52    1.16
 -11  21   0   -0.39    1.44
  11  21   0   -0.63    1.42
 -11  21   0    1.45    1.50
  12 -21   0   -0.32    2.14
 -12 -21   0    1.26    1.25
 -12  21   0   -1.52    1.42
 -12  21   0    0.64    1.79
  12  21   0   -0.61    1.37
 -13 -21   0    1.20    1.45
 -13  21   0    2.81    2.13
   0 -22   0    1.34    1.04
   0  22   0    2.68    0.93
   0  22   0    1.29    1.07
   1 -22   0    0.75    0.91
  -1 -22   0    0.49    0.82
  -1 -22   0    1.91    1.61
   1  22   0    0.96    0.85
  -1  22   0    0.90    1.13
   1  22   0    0.41    0.91
  -1  22   0    1.13    0.75
  -2 -22   0   11.42    2.14
  -2 -22   0   10.16    1.65
  -2 -22   0   13.02    2.67
   2 -22   0   12.52    2.07
  -2  22   0   13.49    2.20
  -2  22   0   10.19    1.81
   2  22   0   11.84    1.93
   2  22   0   11.89    2.02
  -3 -22   0    0.41    1.12
  -3 -22   0    2.70    1.18
   3 -22   0    0.97    1.07
  -3  22   0    0.77    0.93
  -3  22   0   -1.38    1.06
   3  22   0    1.25    0.87
  -4 -22   0    1.71    1.25
  -4 -22   0    0.81    1.00
   4 -22   0    0.68    1.00
   4 -22   0    0.66    0.87
   4  22   0   -0.03    0.86
  -4  22   0    0.36    1.28
  -4  22   0    0.15    0.83
  -5 -22   0    9.05    1.90
   5 -22   0    7.97    1.79
   5 -22   0    6.19    1.63
  -5 -22   0    6.89    2.01
   5  22   0    7.35    1.78
  -5  22   0    8.47    1.92
   6 -22   0   -0.04    0.97
  -6 -22   0    0.09    1.06
  -6 -22   0    1.63    1.06
   6 -22   0   -0.41    1.08
  -6  22   0    1.29    1.19
   6  22   0    0.50    1.00
  -7 -22   0    3.58    1.46
  -7 -22   0    4.73    1.59
   7 -22   0    0.74    1.18
   7 -22   0    3.62    1.52
  -7  22   0    5.92    1.57
  -7  22   0    0.62    1.40
   7  22   0    3.21    1.52
   8 -22   0    3.40    1.57
  -8 -22   0    4.91    1.67
   8 -22   0    1.10    1.22
  -8  22   0    1.64    1.45
  -8  22   0    1.55    1.38
   8  22   0    3.43    1.50
  -9 -22   0    0.21    1.39
   9 -22   0   -0.99    1.17
   9 -22   0    0.06    1.32
  -9  22   0    0.44    1.32
   9  22   0    0.98    1.23
  -9  22   0   -1.11    1.24
 -10 -22   0   -1.27    0.89
  10 -22   0   -2.20    0.99
  10 -22   0    1.47    1.21
  10  22   0   -0.23    1.15
 -10  22   0   -0.39    1.23
 -10  22   0    2.24    1.50
 -11 -22   0    0.03    1.34
 -11 -22   0   -1.12    1.12
  11 -22   0    0.12    1.35
  11 -22   0   -1.66    0.97
  11  22   0    0.41    1.37
 -11  22   0   -0.49    1.51
 -11  22   0    1.68    1.64
 -12 -22   0    0.48    1.45
 -12  22   0   -1.19    1.74
 -13 -22   0    1.83    1.49
 -13  22   0    5.12    2.33
   0 -23   0    0.99    0.96
   0  23   0    0.72    0.76
   0  23   0    0.38    0.99
  -1 -23   0    5.29    1.54
   1 -23   0    9.31    1.85
  -1 -23   0    9.08    2.68
   1  23   0    5.25    1.47
  -1  23   0    8.38    1.54
   1  23   0    4.35    1.36
   2 -23   0    0.91    0.94
  -2 -23   0    1.03    0.78
  -2 -23   0    0.64    1.00
  -2 -23   0    0.54    1.24
  -2  23   0    0.61    1.19
   2  23   0    2.25    1.05
   2  23   0    0.19    0.96
  -2  23   0    0.46    0.82
  -3 -23   0    2.26    1.32
   3 -23   0    4.69    1.46
   3  23   0    0.40    0.89
  -3  23   0    3.72    1.24
  -3  23   0    3.02    1.53
  -4 -23   0   -0.63    0.87
   4 -23   0    0.08    0.93
  -4 -23   0   -0.51    1.07
   4 -23   0    0.39    0.95
  -4  23   0    1.64    1.31
  -4  23   0    0.08    0.84
   4  23   0   -0.91    0.89
  -5 -23   0    1.43    1.19
  -5 -23   0    2.42    1.20
   5 -23   0    0.94    1.18
   5 -23   0    1.54    1.17
  -5  23   0    1.35    1.15
   5  23   0    2.04    1.29
  -6 -23   0    0.64    1.00
   6 -23   0    1.58    1.17
  -6 -23   0   -1.85    0.76
   6 -23   0    2.72    1.27
  -6  23   0    0.45    1.14
   6  23   0    0.24    0.98
   7 -23   0    0.49    1.18
  -7 -23   0    2.97    1.47
   7 -23   0   -1.61    1.10
  -7 -23   0   -1.42    1.05
  -7  23   0   -0.23    1.23
   7  23   0    0.83    1.22
  -7  23   0   -0.83    1.16
   8 -23   0    0.30    1.30
  -8 -23   0    1.31    1.35
   8 -23   0   -0.26    1.34
   8  23   0    0.66    1.20
  -8  23   0    1.24    1.52
  -8  23   0    3.03    1.52
   9 -23   0    1.48    1.26
   9  23   0   -0.71    1.03
  -9  23   0   -1.47    1.36
  -9  23   0   -0.67    1.29
 -10 -23   0    2.60    1.36
  10 -23   0    0.86    1.22
  10 -23   0    2.28    1.25
  10  23   0   -1.27    1.11
 -10  23   0    0.74    1.40
 -10  23   0   -1.34    1.35
 -11 -23   0    1.23    1.29
 -11 -23   0   -1.13    1.23
  11 -23   0   -0.04    1.09
 -11  23   0   -0.02    1.66
 -11  23   0   -0.03    1.52
  11  23   0    0.41    1.45
 -12 -23   0   -1.54    1.54
 -12  23   0    1.85    1.95
 -13 -23   0   -2.47    1.31
 -13  23   0   -5.05    2.20
   0 -24   0   75.51    8.21
   0  24   0   77.29    7.97
   0  24   0   80.17    8.13
  -1 -24   0    5.98    1.60
  -1 -24   0    4.84    2.21
   1 -24   0    7.16    1.69
  -1  24   0    7.72    1.81
  -1  24   0    6.47    1.42
  -2 -24   0    2.25    0.81
  -2 -24   0    2.67    1.27
   2 -24   0   -0.39    0.88
  -2 -24   0    1.76    1.65
   2  24   0    0.39    1.01
  -2  24   0    0.15    1.05
   2  24   0    0.02    0.85
  -2  24   0    1.35    0.93
  -3 -24   0    6.34    1.58
  -3 -24   0    8.77    2.34
   3 -24   0    5.62    1.61
  -3  24   0    4.25    1.45
   3  24   0    6.84    1.63
  -3  24   0    9.17    2.24
   4 -24   0    0.82    1.08
  -4 -24   0    0.61    1.08
  -4 -24   0    0.64    1.34
  -4  24   0    1.63    1.37
  -4  24   0    0.07    0.97
   4  24   0    1.23    1.10
   5 -24   0   30.92    3.53
   5 -24   0   26.56    3.42
  -5 -24   0   24.06    3.48
  -5 -24   0   23.05    3.49
  -5  24   0   21.93    3.73
  -5  24   0   25.95    3.39
   5  24   0   20.31    3.18
   6 -24   0    0.59    1.14
  -6 -24   0    0.13    1.17
  -6 -24   0    1.07    1.12
   6 -24   0   -1.63    0.93
  -6  24   0   -0.46    1.01
   6  24   0    1.99    1.13
   7 -24   0   11.48    2.74
   7 -24   0   21.34    2.97
  -7 -24   0   17.69    2.87
  -7 -24   0   22.41    3.12
  -7  24   0   16.85    2.76
  -7  24   0   13.15    2.87
   7  24   0   20.42    2.85
   8 -24   0    0.62    1.36
  -8 -24   0    2.39    1.55
   8 -24   0    2.73    1.44
  -8  24   0    1.55    1.38
  -8  24   0    1.16    1.57
   8  24   0    2.52    1.44
   9 -24   0   -0.80    1.17
  -9  24   0   -0.20    1.25
  -9  24   0    1.40    1.68
   9  24   0    1.00    1.26
 -10 -24   0    0.24    1.31
  10 -24   0    1.14    1.36
  10 -24   0    1.08    1.39
 -10  24   0   -2.74    1.29
 -10  24   0   -0.22    1.45
  10  24   0    3.27    1.45
  11 -24   0   -1.44    1.46
 -11 -24   0   -1.19    1.42
  11 -24   0   -0.74    1.11
 -11  24   0    1.96    1.84
  11  24   0   -0.71    1.29
 -11  24   0   -1.92    1.37
 -12 -24   0    2.12    1.69
 -12  24   0    2.90    2.01
   0 -25   0   -0.66    0.83
   0  25   0    1.14    0.87
   0  25   0    0.44    0.97
  -1 -25   0    0.72    1.13
   1 -25   0    2.00    1.21
   1  25   0   -0.21    0.94
  -1  25   0    2.70    1.32
   1  25   0    0.66    1.09
  -1  25   0    2.14    0.95
  -2 -25   0    1.17    1.15
  -2 -25   0    1.99    1.54
   2 -25   0    1.13    1.22
  -2 -25   0    1.95    0.93
   2  25   0    3.13    1.22
  -2  25   0    2.40    1.39
  -2  25   0    2.20    1.07
  -3 -25   0    8.12    2.03
  -3 -25   0    5.93    2.14
   3 -25   0   12.19    2.21
  -3  25   0   13.22    2.05
   3  25   0    7.57    1.80
  -4 -25   0    2.14    1.39
  -4 -25   0    2.55    1.61
   4 -25   0    1.31    1.25
  -4  25   0    2.23    1.25
   4  25   0    1.34    1.18
  -4  25   0    0.90    1.40
  -5 -25   0    9.17    2.10
   5 -25   0    9.28    2.07
  -5 -25   0    6.78    2.11
   5 -25   0    8.50    1.96
   5  25   0    6.99    1.80
  -5  25   0    6.52    1.79
  -5  25   0    4.13    1.94
  -6 -25   0    8.13    1.86
   6 -25   0    9.42    1.96
   6 -25   0    3.29    1.68
  -6 -25   0    5.79    1.85
   6  25   0    5.85    1.68
  -6  25   0    5.51    1.75
   7 -25   0    1.29    1.36
   7 -25   0    0.00    1.26
  -7 -25   0    0.71    1.40
  -7 -25   0   -0.70    1.18
   7  25   0    1.83    1.16
  -7  25   0    0.55    1.37
  -7  25   0    2.33    1.39
   8 -25   0    4.75    1.63
  -8 -25   0   -1.72    1.66
   8 -25   0    1.34    1.52
  -8  25   0    2.15    1.35
  -8  25   0    2.27    1.56
   8  25   0    1.22    1.33
   9 -25   0   -1.46    1.12
   9 -25   0    3.03    1.52
  -9 -25   0   -1.28    0.99
  -9  25   0    2.54    1.63
   9  25   0    0.54    1.17
  -9  25   0    0.33    1.45
 -10 -25   0    1.40    1.48
  10 -25   0    3.69    1.86
  10 -25   0    3.20    1.39
 -10  25   0    0.64    1.54
  10  25   0   -0.47    1.17
 -10  25   0   -1.42    1.48
  11 -25   0    0.95    1.24
 -11  25   0   -0.77    1.76
 -12 -25   0   -2.99    1.38
  12 -25   0   -0.36    1.31
 -12  25   0   -3.11    1.98
   0 -26   0    0.66    0.95
   0  26   0    1.02    0.86
   0  26   0    0.03    0.95
  -1 -26   0    0.84    1.14
   1 -26   0    2.26    1.26
  -1  26   0    3.25    1.07
   1  26   0    2.85    1.09
  -1  26   0    4.83    1.52
   1  26   0    3.01    1.21
   2 -26   0    4.34    1.64
  -2 -26   0    5.38    1.67
  -2 -26   0    6.56    2.18
  -2  26   0    6.70    1.95
  -2  26   0    5.40    1.41
   2  26   0    7.21    1.73
   2  26   0    4.85    1.65
  -3 -26   0   22.70    3.49
  -3 -26   0   24.34    3.26
   3 -26   0   14.68    3.00
  -3  26   0   15.96    3.13
   3  26   0   25.16    2.95
  -4 -26   0   13.03    3.04
  -4 -26   0   17.76    2.94
   4 -26   0   16.75    2.81
   4  26   0   13.08    2.49
  -4  26   0   18.48    3.39
  -4  26   0   20.67    2.78
  -5 -26   0   -0.79    1.06
  -5 -26   0    1.29    1.29
   5 -26   0    1.13    1.19
  -5  26   0    0.39    1.04
  -5  26   0    0.35    1.13
   5  26   0   -1.62    0.85
   6 -26   0    0.99    1.47
   6 -26   0    5.14    1.63
  -6 -26   0    0.76    1.62
  -6 -26   0    3.03    1.57
  -6  26   0    3.16    1.42
   6  26   0    4.37    1.46
  -7 -26   0    4.13    1.78
  -7 -26   0    2.52    1.64
   7 -26   0    2.44    1.46
   7 -26   0    2.43    1.54
  -7  26   0    1.05    1.36
   7  26   0    1.58    1.31
  -7  26   0    2.05    1.49
   8 -26   0    2.93    1.63
  -8  26   0    1.44    1.58
  -8  26   0    0.52    1.45
   8  26   0    0.30    1.25
  -9 -26   0   -0.81    1.16
   9 -26   0    2.51    1.42
   9 -26   0    0.36    1.26
   9  26   0   -0.05    1.09
  -9  26   0    1.28    1.54
  -9  26   0    0.74    1.35
 -10 -26   0   -1.99    1.41
  10 -26   0    1.44    1.67
  10 -26   0    0.19    1.29
  10  26   0   -0.11    1.35
 -10  26   0   -0.40    1.37
 -10  26   0    2.90    1.70
  11 -26   0    0.16    1.30
 -11  26   0    5.15    2.18
  12 -26   0    2.19    1.41
 -12  26   0    2.27    2.26
   0 -27   0    0.84    0.99
   0  27   0    2.05    1.22
   0  27   0    0.03    0.87
  -1 -27   0    2.12    1.31
   1 -27   0    1.34    1.20
  -1  27   0    0.74    0.95
   1  27   0    1.37    1.12
  -1  27   0    1.29    1.13
   1  27   0    1.21    1.08
  -2 -27   0    5.07    1.93
  -2 -27   0    0.92    1.23
   2 -27   0    2.73    1.36
  -2  27   0    5.68    1.70
  -2  27   0    3.04    1.25
   2  27   0    5.39    1.46
   3 -27   0    3.28    1.54
  -3 -27   0    3.26    1.38
  -3 -27   0   -0.45    1.56
  -3  27   0    1.93    1.57
   3  27   0    0.79    0.98
  -3  27   0    5.13    1.50
  -4 -27   0    2.14    1.74
  -4 -27   0    2.76    1.55
   4 -27   0    3.38    1.60
  -4  27   0    5.41    1.88
   4  27   0    4.07    1.53
  -4  27   0    4.30    1.62
  -5 -27   0   -0.46    1.15
  -5 -27   0   -0.25    1.41
   5 -27   0    0.72    1.27
  -5  27   0    2.14    1.64
   5  27   0    1.87    1.29
  -5  27   0    2.50    1.39
  -6 -27   0    0.04    1.43
  -6 -27   0   -1.50    1.15
   6 -27   0   -1.09    1.10
  -6  27   0   -1.15    1.36
  -6  27   0   -0.97    0.92
   6  27   0   -0.78    0.94
  -7 -27   0   -0.15    1.43
  -7 -27   0    2.98    1.63
   7 -27   0    5.20    1.60
   7 -27   0    3.61    1.71
   7  27   0    1.35    1.26
  -7  27   0    2.75    1.47
   8 -27   0   11.06    2.23
  -8  27   0    8.26    2.06
  -8  27   0    7.50    2.26
   8  27   0    7.23    1.88
  -9 -27   0   -1.72    1.25
   9 -27   0    2.39    1.59
   9 -27   0    0.05    1.33
  -9  27   0    0.55    1.50
   9  27   0    0.65    1.21
  -9  27   0    0.09    1.31
  10 -27   0   -0.29    1.64
 -10 -27   0    0.29    1.48
  10 -27   0    2.72    1.50
 -10  27   0    0.83    1.65
 -10  27   0   -0.98    1.82
  10  27   0    0.53    1.35
  11 -27   0    0.69    1.45
  12 -27   0    0.68    1.45
   0 -28   0    0.91    1.16
   0  28   0    1.51    1.17
   0  28   0    0.91    0.94
   1 -28   0    4.28    1.53
  -1 -28   0    2.93    1.54
   1  28   0    5.46    1.52
  -1  28   0    4.28    1.57
  -1  28   0    2.60    1.13
   1  28   0    3.21    1.34
   2 -28   0    1.87    1.34
  -2 -28   0    3.89    1.66
   2  28   0    2.24    1.37
  -2  28   0    3.74    1.30
  -3 -28   0   -0.95    1.49
  -3 -28   0    0.08    1.16
   3 -28   0   -1.47    1.05
  -3  28   0   -0.25    1.00
  -3  28   0   -0.35    1.28
   3  28   0    0.79    1.03
  -4 -28   0    4.65    2.01
   4 -28   0   11.48    2.22
  -4 -28   0    7.23    2.07
  -4  28   0    9.05    1.97
  -4  28   0    8.86    2.14
   4  28   0    6.27    1.79
  -5 -28   0   12.00    2.50
  -5 -28   0    6.98    2.26
   5  28   0    7.31    1.91
  -5  28   0   14.59    2.39
  -5  28   0    8.14    2.36
   6 -28   0    3.92    1.64
  -6 -28   0    1.61    1.53
  -6 -28   0   -0.13    1.27
  -6  28   0    2.29    1.46
  -6  28   0   -0.22    0.99
   6  28   0   -0.09    1.04
   7 -28   0   -1.17    1.47
   7 -28   0    2.11    1.44
  -7 -28   0   -0.63    1.29
  -7  28   0    0.70    1.27
   7  28   0    0.82    1.18
  -8 -28   0    3.10    1.58
   8 -28   0    3.02    1.64
  -8  28   0   -1.17    1.25
  -8  28   0    1.11    1.51
   8  28   0    1.51    1.27
   9 -28   0   -1.67    1.27
   9 -28   0    0.51    1.76
  -9 -28   0    2.17    1.57
  -9  28   0   -2.08    1.53
   9  28   0    2.24    1.38
  -9  28   0    1.73    1.53
  10 -28   0   -0.09    2.10
  10 -28   0   -1.36    1.27
 -10  28   0    3.95    1.91
 -10  28   0   -0.59    2.00
  11 -28   0    0.35    1.46
 -11  28   0    4.63    2.12
   0 -29   0   -0.55    1.10
   0  29   0    0.28    1.12
   0  29   0    2.69    1.12
   1 -29   0    1.95    1.31
  -1 -29   0    1.63    1.40
  -1  29   0    2.29    1.46
  -1  29   0    2.99    1.26
   1  29   0    2.96    1.26
   1  29   0    3.42    1.42
   2 -29   0    1.56    1.43
  -2 -29   0    1.83    2.05
  -2 -29   0    3.45    1.62
  -2  29   0    2.59    1.41
   2  29   0    1.41    1.21
  -2  29   0    3.08    1.28
   2  29   0   -0.89    1.28
   3 -29   0   33.04    4.14
  -3 -29   0   19.84    4.13
  -3 -29   0   23.40    3.93
  -3  29   0   37.20    4.20
  -3  29   0   34.36    3.86
  -4 -29   0    4.13    1.66
   4 -29   0    1.47    1.43
  -4 -29   0    1.14    1.69
  -4  29   0    2.54    1.44
   4  29   0    5.65    1.61
  -4  29   0    1.96    1.69
  -5 -29   0    0.69    1.52
  -5 -29   0    0.97    1.23
   5 -29   0    1.44    1.52
  -5  29   0    1.12    1.50
  -5  29   0   -0.72    1.18
   5  29   0    0.89    1.16
  -6 -29   0    5.11    2.10
   6 -29   0    3.36    1.61
  -6 -29   0    2.85    1.62
  -6  29   0    3.52    1.85
   6  29   0    4.61    1.50
  -6  29   0    2.53    1.59
  -7 -29   0    0.80    1.44
   7 -29   0    0.79    1.31
  -7  29   0   -0.41    1.09
  -7  29   0   -1.57    1.29
   7  29   0   -0.16    1.05
  -8 -29   0    3.64    1.93
   8 -29   0    2.20    1.58
   8 -29   0    0.14    1.47
   8  29   0    1.44    1.35
  -8  29   0    1.66    1.43
  -8  29   0    3.29    1.69
   9 -29   0   -0.85    1.39
  -9 -29   0    0.52    1.75
   9 -29   0   -1.87    1.87
  -9  29   0    0.73    1.41
   9  29   0   -0.73    1.20
  -9  29   0   -0.05    1.39
  10 -29   0    1.53    1.52
 -10  29   0   -2.38    1.78
  11 -29   0    0.05    1.52
 -11  29   0   -1.98    2.14
   0 -30   0    3.83    1.66
   0  30   0    2.34    1.52
   0  30   0    2.64    1.21
   1 -30   0    4.86    1.73
  -1 -30   0    4.63    1.81
   1  30   0    2.32    1.26
  -1  30   0    5.11    1.60
  -1  30   0    2.56    1.23
   1  30   0    1.66    1.27
  -2 -30   0   13.90    2.66
   2 -30   0   14.14    2.72
  -2 -30   0   13.51    3.75
   2  30   0   14.78    2.55
  -2  30   0    9.58    2.34
   2  30   0   14.16    2.35
  -2  30   0    7.88    1.95
  -3 -30   0    7.46    2.56
  -3 -30   0    5.14    1.93
   3 -30   0    7.00    2.03
   3  30   0    8.42    1.89
  -3  30   0    7.07    2.06
  -4 -30   0    0.49    1.83
  -4 -30   0    3.88    1.82
   4 -30   0    4.01    1.79
  -4  30   0    1.93    1.56
   4  30   0    3.51    1.41
  -4  30   0    3.68    1.47
  -5 -30   0    6.93    2.07
  -5 -30   0    7.14    2.34
   5 -30   0    8.89    2.20
  -5  30   0    5.65    1.83
  -5  30   0    8.38    2.44
   5  30   0    3.04    1.50
  -6 -30   0   -0.57    1.34
   6  30   0   -0.27    1.08
  -6  30   0    1.90    1.52
  -6  30   0   -0.34    1.30
  -7 -30   0    1.34    1.47
   7 -30   0   -0.17    1.44
  -7 -30   0    0.80    1.38
  -7  30   0    1.30    1.45
   7  30   0    1.76    1.29
  -7  30   0    2.47    1.47
  -8 -30   0   -1.24    1.51
   8 -30   0   -1.08    1.29
  -8  30   0   -1.82    1.53
   8  30   0   -0.45    1.01
  -8  30   0   -1.76    1.12
  -8  30   0    0.24    1.52
  -9 -30   0   -0.13    1.96
   9 -30   0    1.34    2.01
   9 -30   0    2.69    1.63
  -9  30   0    1.55    1.58
   9  30   0    1.07    1.35
  10 -30   0   -0.48    1.42
 -10  30   0    3.78    1.99
   0 -31   0   -1.00    1.20
   0  31   0    0.20    1.07
   0  31   0   -1.23    0.83
   1 -31   0    1.24    1.47
  -1 -31   0    0.75    1.37
   1  31   0   -0.82    1.15
  -1  31   0    4.31    1.50
  -1  31   0    3.04    1.30
   1  31   0    0.98    1.26
   2 -31   0    6.13    1.87
  -2 -31   0    0.70    1.32
  -2  31   0    3.22    1.21
  -2  31   0    4.10    1.61
   2  31   0    4.34    1.47
   3 -31   0   -2.16    1.20
  -3 -31   0    1.52    1.57
  -3 -31   0   -2.74    1.63
  -3  31   0    0.37    0.97
   3  31   0    1.32    1.11
  -3  31   0   -0.52    1.30
  -4 -31   0   22.99    3.58
  -4 -31   0   21.47    3.25
   4 -31   0   14.41    2.99
   4  31   0   18.84    2.75
  -4  31   0   11.51    2.56
  -4  31   0   12.42    2.81
   5 -31   0    2.64    1.63
  -5 -31   0    2.47    1.59
  -5 -31   0    2.05    1.77
  -5  31   0    2.16    1.43
  -5  31   0    5.49    1.91
   5  31   0   -0.41    1.20
  -6 -31   0    1.90    1.61
   6 -31   0    3.01    1.66
  -6  31   0    1.89    1.44
  -6  31   0    1.56    1.65
   6  31   0    3.49    1.40
  -7 -31   0    3.23    2.12
  -7 -31   0    1.89    1.67
   7 -31   0    1.62    1.53
  -7  31   0    1.07    1.42
  -7  31   0    1.23    1.62
   7  31   0    3.48    1.58
   8 -31   0   -0.18    1.48
  -8 -31   0    0.69    2.02
  -8  31   0    1.72    1.52
  -8  31   0    2.13    1.55
   8  31   0   -0.78    1.08
   9 -31   0   -1.19    1.45
  -9  31   0    1.89    1.77
  10 -31   0   -0.10    1.51
 -10  31   0    2.94    2.11
   0 -32   0   13.84    2.87
   0  32   0   12.48    2.33
   0  32   0   14.81    2.67
   1 -32   0    7.66    2.16
  -1 -32   0    5.98    2.10
  -1  32   0    8.78    2.16
  -1  32   0    5.11    1.60
   1  32   0    8.82    2.10
   1  32   0    8.38    1.83
  -2 -32   0    3.11    1.60
   2 -32   0    1.86    1.49
   2  32   0    0.83    1.45
   2  32   0   -0.24    1.02
  -2  32   0    0.97    1.04
  -2  32   0    0.41    1.22
  -3 -32   0    0.64    2.00
   3 -32   0    3.25    1.64
  -3 -32   0    5.33    1.87
  -3  32   0    0.80    1.11
   3  32   0    1.17    1.19
  -3  32   0   -0.28    1.42
   4 -32   0    1.55    1.57
  -4 -32   0    1.97    1.77
  -4 -32   0    4.95    2.47
   4  32   0    3.05    1.42
  -4  32   0    2.58    1.59
  -4  32   0    0.19    1.16
  -5 -32   0   -0.06    1.30
   5 -32   0    0.07    1.55
   5  32   0    0.89    1.33
  -5  32   0    1.79    1.33
  -5  32   0    0.96    1.42
  -6 -32   0    1.69    1.55
  -6 -32   0   -2.30    1.48
   6 -32   0    1.27    1.56
   6  32   0   -0.91    0.95
  -6  32   0    0.89    1.45
  -6  32   0   -0.55    1.35
  -7 -32   0    1.42    1.63
  -7 -32   0    0.54    2.05
   7 -32   0    1.69    1.60
  -7  32   0    1.22    1.55
  -7  32   0    1.10    1.44
   7  32   0   -0.69    1.19
   8 -32   0   -0.10    1.61
  -8 -32   0    1.79    2.08
   8  32   0    0.37    1.16
  -8  32   0   -0.16    1.52
  -8  32   0   -2.60    1.55
  -8  32   0    1.02    1.59
   9 -32   0    0.29    1.65
  -9  32   0   -3.55    1.50
  -9  32   0    2.44    1.98
   0 -33   0    0.05    1.38
   0  33   0    0.31    1.10
   0  33   0    0.06    1.16
   1 -33   0    0.29    1.50
  -1 -33   0    0.12    1.37
   1  33   0   -0.35    1.19
   1  33   0    3.11    1.47
  -1  33   0    0.62    1.12
  -1  33   0    0.10    1.22
  -2 -33   0    2.31    1.65
   2 -33   0    0.41    1.52
  -2  33   0   -1.07    0.94
  -2  33   0   -1.31    1.11
   2  33   0   -1.17    1.01
  -3 -33   0    3.24    2.26
   3 -33   0    0.43    1.56
  -3 -33   0    2.55    1.69
  -3  33   0    1.41    1.44
  -3  33   0    0.66    1.22
   3  33   0    2.35    1.36
  -4 -33   0   11.04    3.40
   4 -33   0   10.30    2.55
  -4 -33   0   10.94    2.53
  -4  33   0    6.57    1.89
   4  33   0   11.44    2.31
  -4  33   0    9.76    2.33
  -5 -33   0    4.86    1.97
   5 -33   0    8.84    2.41
  -5  33   0    3.81    1.70
  -5  33   0    3.47    1.77
   5  33   0    4.68    1.71
  -6 -33   0    4.73    2.34
  -6 -33   0    1.48    1.61
   6 -33   0    0.59    1.85
  -6  33   0    4.45    1.70
   6  33   0    3.10    1.56
  -6  33   0    4.03    1.68
   7 -33   0    1.05    1.67
  -7 -33   0   -0.40    2.08
  -7 -33   0    0.39    1.55
  -7  33   0   -1.20    1.30
  -7  33   0    0.42    1.52
   7  33   0    0.97    1.35
   8 -33   0    1.89    1.98
  -8  33   0   -1.24    1.53
  -8  33   0    1.79    1.84
  -8  33   0    1.86    1.78
   9 -33   0    2.32    1.72
  -9  33   0    4.07    2.05
  -9  33   0    2.99    1.81
   0 -34   0    7.91    2.46
   0  34   0    5.93    1.82
   0  34   0    7.32    2.03
  -1 -34   0   13.12    3.06
   1 -34   0   24.19    3.51
   1  34   0   14.70    2.68
   1  34   0   12.25    2.60
  -1  34   0   16.55    2.66
  -1  34   0   22.02    2.92
   2 -34   0   -0.32    1.54
  -2 -34   0    2.38    1.66
  -2  34   0    2.29    1.23
  -2  34   0    0.51    1.40
   2  34   0    0.92    1.26
  -3 -34   0    6.33    2.08
   3 -34   0    1.81    1.78
  -3  34   0    1.01    1.14
  -3  34   0    3.81    1.57
   3  34   0    2.53    1.45
   4 -34   0   15.46    2.86
  -4 -34   0   10.74    2.60
   4  34   0   11.02    2.43
  -4  34   0   10.93    2.28
  -4  34   0    8.24    2.33
  -5 -34   0    5.51    2.49
  -5 -34   0   -1.36    1.37
   5 -34   0    0.12    1.64
  -5  34   0    0.78    1.37
  -5  34   0    0.93    1.47
   5  34   0    3.24    1.37
   6 -34   0   -2.57    1.48
  -6 -34   0    4.22    2.27
  -6 -34   0    1.59    1.73
  -6  34   0    0.73    1.38
   6  34   0   -0.70    1.17
  -6  34   0   -1.01    1.44
  -7 -34   0    1.81    2.30
   7 -34   0    5.97    2.12
  -7 -34   0    3.03    1.68
   7  34   0   -0.64    1.20
  -7  34   0    2.82    1.69
  -7  34   0   -0.62    1.59
   8 -34   0    2.14    1.88
  -8  34   0    1.64    1.88
  -8  34   0    3.03    1.96
   0 -35   0   -1.53    1.50
   0  35   0    0.20    1.27
   0  35   0   -1.19    1.23
  -1 -35   0    0.10    1.72
   1 -35   0   -1.13    1.46
   1  35   0   -1.52    1.09
  -1  35   0    1.66    1.35
  -1  35   0    0.67    1.15
   1  35   0    1.00    1.47
   2 -35   0    0.70    1.48
  -2 -35   0    0.97    1.63
   2  35   0   -0.06    1.08
  -2  35   0    2.04    1.16
  -2  35   0    0.15    1.34
   3 -35   0    1.88    1.80
  -3 -35   0   -1.79    1.24
   3  35   0    1.64    1.28
  -3  35   0    0.22    1.04
  -3  35   0    0.06    1.21
   4 -35   0   -0.50    1.58
  -4 -35   0   -0.54    1.45
  -4  35   0    1.87    1.44
   4  35   0    0.52    1.27
  -4  35   0   -1.32    1.07
  -5 -35   0    0.74    1.41
  -5 -35   0   -1.67    2.56
   5 -35   0   -1.36    1.59
  -5  35   0   -1.46    1.43
  -5  35   0   -1.05    1.08
   5  35   0   -1.86    1.16
  -6 -35   0    0.83    2.40
   6 -35   0   -0.39    1.70
  -6 -35   0    2.02    1.70
  -6  35   0    2.15    1.53
  -6  35   0    1.48    1.46
   6  35   0   -1.80    1.17
   7 -35   0    1.67    1.85
   7  35   0   -1.33    1.80
  -7  35   0    1.70    1.60
  -7  35   0   -1.15    1.66
   0 -36   0    4.87    2.06
   0  36   0    5.07    1.78
   0  36   0    4.67    1.63
   1 -36   0    1.13    1.73
  -1 -36   0    0.61    1.72
  -1  36   0    0.44    1.12
   1  36   0   -1.32    1.39
   1  36   0    1.76    1.38
  -1  36   0   -0.64    1.23
  -2 -36   0    2.43    1.72
   2 -36   0   -0.19    1.57
   2  36   0    0.02    1.00
  -2  36   0   -0.80    1.01
  -2  36   0    1.28    1.49
   3 -36   0   -0.09    1.64
  -3 -36   0    1.35    1.53
   3  36   0    2.09    1.33
  -3  36   0   -1.45    1.05
  -3  36   0   -0.36    1.24
  -4 -36   0    1.26    1.59
   4 -36   0    1.78    1.84
  -4 -36   0    5.59    2.74
  -4  36   0    4.39    1.74
  -4  36   0    0.80    1.34
   4  36   0    1.39    1.48
  -5 -36   0   -2.21    1.26
  -5 -36   0    3.39    2.77
   5 -36   0   -0.35    1.68
  -5  36   0    1.06    1.55
   5  36   0    1.82    1.32
  -5  36   0    0.54    1.27
  -6 -36   0    5.99    2.65
   6 -36   0   -3.28    1.56
  -6 -36   0   -1.48    1.40
  -6  36   0   -1.31    1.36
   6  36   0    1.01    1.43
  -6  36   0   -2.91    1.33
   7 -36   0   -3.18    1.72
   0 -37   0    0.77    1.57
   0  37   0    0.34    1.53
   0  37   0    2.35    1.42
  -1 -37   0    1.88    1.77
   1 -37   0    3.17    1.98
   1  37   0    1.73    1.30
  -1  37   0    1.33    1.32
   1  37   0    2.36    1.50
  -1  37   0    3.03    1.57
   2 -37   0    1.55    1.76
  -2 -37   0   -0.03    1.47
  -2  37   0   -1.01    1.29
  -2  37   0   -1.94    1.00
   2  37   0   -0.18    1.08
   3 -37   0   -0.34    1.74
  -3 -37   0   -1.82    1.37
   3  37   0    0.25    1.35
  -3  37   0   -0.63    1.33
  -3  37   0    1.27    1.25
   4 -37   0   -0.19    1.77
  -4 -37   0    2.80    3.05
  -4 -37   0    0.22    1.54
  -4  37   0    0.55    1.21
   4  37   0   -0.77    1.32
  -4  37   0    2.24    1.44
  -5 -37   0    2.55    3.09
   5 -37   0    0.99    1.91
  -5 -37   0   -0.36    1.45
  -5  37   0   -0.42    1.55
  -5  37   0   -0.24    1.28
   5  37   0   -1.70    1.10
  -6 -37   0    0.39    1.65
   6 -37   0   -2.26    1.72
   0 -38   0   -0.75    1.52
   0  38   0    0.18    1.35
   0  38   0    2.28    1.43
  -1 -38   0   -0.05    1.62
   1 -38   0   -0.58    1.46
  -1  38   0    0.30    1.30
  -1  38   0   -2.19    1.15
   1  38   0    0.48    1.52
   2 -38   0   -0.29    1.65
  -2 -38   0   -0.35    1.62
  -2  38   0    0.76    1.19
  -2  38   0    1.16    1.46
   2  38   0    1.37    1.13
   3 -38   0    3.96    2.05
  -3 -38   0    1.11    1.87
  -3  38   0    0.36    1.36
  -3  38   0    1.44    1.49
   3  38   0    1.45    1.39
  -4 -38   0   -0.06    1.58
   4 -38   0    2.94    1.88
  -4  38   0    0.77    1.54
  -4  38   0   -0.32    1.14
   4  38   0    1.96    1.44
   5 -38   0    1.78    1.97
  -5 -38   0   -0.88    1.45
   0 -39   0    0.19    1.70
   0  39   0    0.20    1.33
   0  39   0    2.84    1.55
   1 -39   0    0.03    1.72
  -1 -39   0   -2.10    1.58
   1  39   0   -2.29    1.05
   1  39   0   -0.86    1.61
  -1  39   0   -1.84    1.32
  -1  39   0   -0.72    1.29
   2 -39   0    2.79    1.98
  -2 -39   0   -0.18    1.71
   2  39   0    0.58    1.35
  -2  39   0    2.31    1.52
  -2  39   0    0.66    1.30
  -3 -39   0    7.66    2.29
   3 -39   0    4.76    2.32
  -3  39   0    4.81    1.62
  -3  39   0    1.88    1.89
 -16   0   1   -0.57    1.98
 -15   0   1    0.90    1.55
 -15   0   1   -0.31    1.54
  15   0  -1   -0.73    1.58
 -14   0   1    0.32    1.37
  14   0  -1   -1.45    1.27
  13   0  -1    0.06    1.33
 -13   0   1   -1.45    1.19
  12   0  -1   -0.24    1.19
 -12   0   1    1.24    1.28
 -11   0   1    1.37    1.14
  11   0  -1    1.85    1.19
  10   0  -1   10.32    2.19
 -10   0   1   13.36    2.12
  -9   0   1   16.65    2.39
   9   0  -1   15.70    2.48
  -8   0   1    0.94    0.83
   8   0  -1    2.04    0.96
  -7   0   1    2.72    1.02
   7   0  -1    5.25    1.19
  -6   0   1   11.55    1.65
   6   0  -1   12.23    1.67
  -5   0   1    6.91    1.17
   5   0  -1    7.11    1.26
   4   0  -1  330.64   34.31
  -4   0   1  385.40   34.35
  -3   0   1   61.17    5.84
   3   0  -1   56.73    5.82
   2   0  -1   74.08    7.45
  -2   0   1   79.65    7.47
  -2   0  -1   21.28    2.15
   2   0   1   20.82    2.15
  -3   0  -1  132.49   12.26
   3   0   1  120.85   12.25
  -4   0  -1    7.04    1.04
   4   0   1    5.66    1.02
   5   0   1   30.84    3.23
  -5   0  -1   28.72    3.20
   6   0   1   27.75    3.09
  -6   0  -1   27.61    3.08
   7   0   1    0.60    0.81
  -7   0  -1    0.94    0.68
  -8   0  -1    2.29    1.07
   8   0   1    4.64    1.34
  -9   0  -1    2.42    0.98
   9   0   1    0.78    0.95
 -10   0  -1    1.20    0.95
  10   0   1    1.54    1.10
 -11   0  -1    0.15    1.09
  11   0   1    1.10    1.16
 -12   0  -1    2.65    1.53
  12   0   1    3.71    1.77
  12   0   1    1.79    1.32
  13   0   1    0.44    1.06
  13   0   1    2.12    1.45
 -13   0  -1    1.06    1.27
 -13   0  -1   -0.72    1.14
 -14   0  -1    1.13    1.39
  14   0   1    0.44    1.47
  14   0   1   -0.48    1.16
  15   0   1   -0.62    1.24
 -15   0  -1   -0.68    1.59
 -15   0  -1    2.38    1.78
  15   0   1   -0.03    1.82
  16   0   1   -2.39    1.34
 -16  -1   1    0.86    2.00
  16   1  -1   -2.38    1.29
 -16   1   1    0.88    2.35
 -15  -1   1    0.94    1.53
 -15  -1   1    1.01    1.66
  15  -1  -1    0.61    1.53
  15   1  -1   -0.72    1.56
 -15   1   1    0.75    1.57
  14  -1  -1   -1.27    1.32
 -14  -1   1    1.00    1.54
 -14  -1   1    3.12    1.64
  14   1  -1   -2.97    1.27
 -14   1   1    2.24    1.44
 -13  -1   1    0.01    1.25
  13  -1  -1    0.53    1.35
  13   1  -1    1.09    1.33
 -13   1   1    1.64    1.34
  12  -1  -1    4.02    1.63
 -12  -1   1    0.94    1.29
  12   1  -1    0.26    1.30
 -12   1   1    1.75    1.37
 -11  -1   1    2.72    1.19
  11  -1  -1    0.98    1.16
  11   1  -1    1.80    1.28
 -11   1   1    0.67    1.13
  10  -1  -1    3.11    1.28
 -10  -1   1    0.47    0.94
 -10   1   1    2.34    1.15
  10   1  -1    1.26    1.11
  -9  -1   1    1.80    1.22
   9  -1  -1    4.37    1.36
   9   1  -1    3.34    1.32
  -9   1   1    3.35    1.28
  -8  -1   1    0.76    0.83
   8  -1  -1    1.95    0.94
   8   1  -1    0.92    0.91
  -8   1   1    1.31    0.83
  -7  -1   1   18.27    2.22
   7  -1  -1   16.10    2.21
  -7   1   1   16.03    2.15
   7   1  -1   15.84    2.22
   6  -1  -1    2.29    0.85
  -6  -1   1    3.94    1.00
  -6   1   1    3.07    0.88
   6   1  -1    3.48    0.97
   5  -1  -1    4.46    0.97
  -5  -1   1    3.83    0.89
  -5   1   1    4.61    0.95
   5   1  -1    4.27    0.97
  -4  -1   1    0.09    0.49
   4  -1  -1    1.23    0.57
   4   1  -1    1.12    0.57
  -4   1   1    1.46    0.60
  -3  -1   1    0.60    0.39
   3  -1  -1    0.48    0.39
   3   1  -1    0.57    0.40
  -3   1   1    0.91    0.42
   2  -1  -1   23.04    2.66
  -2  -1   1   29.17    2.69
  -2   1   1   25.05    2.67
   2   1  -1   28.65    2.68
  -1  -1  -1    0.87    0.28
  -1  -1  -1    1.16    0.36
  -1   1  -1    0.92    0.24
  -2  -1  -1  422.56   40.66
   2  -1   1  469.22   40.69
  -2  -1  -1  434.96   40.66
   2  -1   1  400.83   40.63
  -2   1  -1  429.70   40.64
   2   1   1  398.43   40.65
   3  -1   1    8.89    1.10
  -3  -1  -1    7.83    1.09
   3   1   1    7.70    1.10
  -3   1  -1   10.36    1.12
   4  -1   1   99.96   10.04
  -4  -1  -1  106.83   10.06
   4   1   1   95.23   10.05
  -4   1  -1  109.04   10.05
  -5  -1  -1   11.32    1.51
   5  -1   1   11.59    1.49
   5   1   1   10.49    1.52
  -5   1  -1   11.42    1.50
  -6  -1  -1    6.31    1.16
   6   1   1    5.35    1.19
  -6   1  -1    8.95    1.23
  -7  -1  -1   -0.10    0.64
   7  -1   1    1.03    0.78
  -7   1  -1    1.00    0.76
   7   1   1   -0.75    0.62
   8  -1   1   19.39    2.64
  -8  -1  -1   22.72    2.69
   8   1   1   25.84    2.82
  -8   1  -1   17.04    2.55
  -9  -1  -1    0.63    0.84
   9   1   1    0.80    0.97
  -9   1  -1    1.23    0.82
  10  -1   1   -0.31    0.95
 -10  -1  -1    2.30    1.06
  10   1   1    1.51    1.16
 -10   1  -1    0.83    0.94
 -11  -1  -1    0.90    1.11
  11  -1   1   -0.18    1.09
  11   1   1   -0.90    0.98
 -11   1  -1    0.64    1.05
  12  -1   1    0.98    1.51
 -12  -1  -1    1.90    1.51
  12  -1   1    1.79    1.34
 -12  -1  -1    1.47    1.34
  12   1   1    3.04    1.73
 -12   1  -1    3.08    1.62
 -13  -1  -1    0.03    1.29
  13  -1   1    0.19    1.08
 -13  -1  -1   -0.25    1.23
  13   1   1   -0.58    1.00
 -13   1  -1   -0.42    1.12
  13   1   1    1.07    1.46
 -13   1  -1    0.30    1.16
 -14  -1  -1   -0.87    1.31
  14  -1   1   -1.25    1.46
  14  -1   1   -0.25    1.13
  14   1   1    0.43    1.61
 -14   1  -1   -0.06    1.39
  14   1   1    1.99    1.27
 -15  -1  -1   -0.85    1.51
  15  -1   1    1.34    1.28
  15  -1   1   -1.00    1.52
 -15  -1  -1    4.06    1.82
 -15   1  -1   -0.04    1.55
  15   1   1    1.44    1.75
 -15   1  -1   -0.16    1.67
  15   1   1   -1.26    1.17
  16   1   1    0.96    1.38
 -16  -2   1    0.48    1.92
  16   2  -1    0.35    1.24
  15  -2  -1    1.37    1.65
 -15  -2   1    0.05    1.83
 -15  -2   1   -0.60    1.25
  15  -2  -1    0.54    1.30
 -15   2   1   -0.78    1.57
  15   2  -1   -0.59    1.65
 -14  -2   1    0.11    1.37
  14  -2  -1   -0.89    1.28
 -14  -2   1   -0.34    1.42
 -14   2   1   -0.76    1.24
  14   2  -1    2.21    1.53
  13  -2  -1    1.60    1.54
 -13  -2   1    0.93    1.30
  13   2  -1    0.65    1.40
 -13   2   1    0.75    1.30
  12  -2  -1    1.82    1.49
 -12  -2   1    0.35    1.18
 -12   2   1    1.57    1.36
  12   2  -1    2.07    1.47
  11  -2  -1   -0.94    1.09
 -11  -2   1   -0.40    1.01
  11   2  -1    1.56    1.17
 -11   2   1    0.16    1.01
  10  -2  -1    0.20    1.02
 -10  -2   1   -0.20    0.91
  10   2  -1    1.88    1.10
  10   2  -1    1.26    0.81
 -10   2   1    0.82    0.85
  -9  -2   1    2.97    1.24
   9  -2  -1    4.32    1.43
   9   2  -1    2.75    1.25
  -9   2   1    4.03    1.37
  -8  -2   1    4.37    1.21
   8   2  -1    3.85    1.25
  -8   2   1    4.87    1.23
   7  -2  -1    5.00    1.17
  -7  -2   1    5.37    1.22
  -7   2   1    4.02    1.10
   7   2  -1    6.72    1.31
   6  -2  -1    3.38    0.90
  -6  -2   1    4.00    0.97
   6   2  -1    3.96    0.94
  -6   2   1    2.11    0.81
   5  -2  -1    4.98    1.00
  -5  -2   1    3.68    0.92
  -5   2   1    4.09    0.93
   5   2  -1    3.92    0.96
   4  -2  -1    5.80    1.08
  -4  -2   1    8.74    1.15
   4   2  -1    7.01    1.10
  -3  -2   1    3.34    0.66
   3  -2  -1    2.42    0.64
   3   2  -1    3.17    0.68
  -3   2   1    1.74    0.57
   2  -2  -1    3.88    0.65
  -2  -2   1    4.14    0.64
   2   2  -1    5.01    0.65
  -2   2   1    4.58    0.67
  -1  -2   1  197.44   19.05
   1  -2  -1  200.63   19.04
   1  -2   1   81.74    7.45
  -1  -2  -1   75.82    7.43
  -1  -2  -1   80.24    7.44
  -1  -2  -1   63.29    7.39
   1  -2   1   83.73    7.39
  -1   2  -1   80.77    7.38
   1   2   1   72.69    7.44
   1   2   1   77.69    7.41
   2  -2   1    1.13    0.40
  -2  -2  -1    1.00    0.33
  -2  -2  -1    0.44    0.22
  -2  -2  -1    0.88    0.35
   2  -2   1    1.04    0.31
  -2   2  -1    1.16    0.31
   2   2   1    0.91    0.35
   2   2   1    0.79    0.23
   2   2   1    0.64    0.29
   3  -2   1   25.65    2.79
  -3  -2  -1   29.41    2.84
  -3  -2  -1   27.18    2.81
   3   2   1   28.90    2.71
  -3   2  -1   24.39    2.77
   3   2   1   26.85    2.82
  -4  -2  -1   11.12    1.39
   4  -2   1    9.26    1.32
   4   2   1   11.20    1.41
  -4   2  -1    7.89    1.28
   4   2   1   10.75    1.17
   5  -2   1   16.89    2.16
  -5   2  -1   18.29    2.16
   5   2   1   22.07    2.28
   6  -2   1    9.74    1.45
  -6  -2  -1   10.67    1.47
  -6   2  -1    7.91    1.41
   6   2   1   10.45    1.52
  -7  -2  -1   20.64    2.66
   7  -2   1   22.47    2.68
   7   2   1   21.70    2.73
  -7   2  -1   23.81    2.66
  -8  -2  -1    1.50    0.87
   8  -2   1    1.62    0.91
   8   2   1    2.64    1.05
  -8   2  -1    1.56    0.83
   9  -2   1    0.02    0.86
  -9  -2  -1    0.16    0.87
   9   2   1    0.87    0.99
  -9   2  -1    1.18    0.91
  10  -2   1    0.46    0.99
 -10  -2  -1    0.19    0.77
 -10  -2  -1   -0.93    0.81
 -10   2  -1   -0.80    0.79
  10   2   1   -0.60    0.89
  11  -2   1    1.24    1.07
 -11  -2  -1    2.15    1.13
 -11  -2  -1    0.83    1.19
 -11   2  -1   -0.19    0.95
  11   2   1    1.01    1.15
 -12  -2  -1    1.44    1.44
 -12  -2  -1    2.67    1.51
  12  -2   1    0.98    1.39
  12  -2   1    1.40    1.42
 -12   2  -1    0.45    1.43
  12   2   1    2.28    1.59
 -13  -2  -1   -0.63    1.15
 -13  -2  -1    1.12    1.34
  13  -2   1    0.68    1.15
  13  -2   1    0.50    1.23
 -13   2  -1   -1.52    1.27
  13   2   1    0.50    1.24
  13   2   1   -0.49    0.99
 -14  -2  -1   -1.17    1.24
  14  -2   1   -0.42    1.14
  14  -2   1   -0.24    1.38
  14   2   1    2.02    1.28
 -14   2  -1   -0.81    1.41
  14   2   1    0.35    1.51
 -14   2  -1   -2.09    0.94
 -15  -2  -1    0.35    1.72
  15  -2   1    0.03    1.21
 -15  -2  -1    0.35    1.60
  15  -2   1   -0.81    1.41
 -15   2  -1   -0.45    1.45
  15   2   1    0.04    1.23
 -15   2  -1    2.32    1.71
  15   2   1    1.10    1.55
 -16  -2  -1   -1.39    2.47
  16   2   1    1.36    1.42
 -16  -3   1   -0.33    1.67
  16   3  -1   -0.83    1.27
  15  -3  -1    1.04    1.27
  15  -3  -1    0.38    1.55
  15   3  -1    2.00    1.67
 -15   3   1    1.01    1.57
 -14  -3   1    0.90    1.42
  14  -3  -1   -1.40    1.32
 -14  -3   1    0.92    1.45
 -14   3   1    1.90    1.43
  14   3  -1   -0.83    1.22
 -13  -3   1   -0.28    1.08
 -13  -3   1    1.15    1.45
  13  -3  -1    0.27    1.44
 -13   3   1    2.86    1.57
  13   3  -1    3.56    1.70
 -12  -3   1    2.65    1.48
  12  -3  -1    3.88    1.61
 -12   3   1    3.31    1.57
  12   3  -1    1.25    1.43
  11  -3  -1    1.75    1.26
 -11  -3   1    2.43    1.19
  11   3  -1    1.01    0.87
 -11   3   1    1.02    1.14
  11   3  -1   -0.03    1.01
 -10  -3   1    1.64    1.11
  10  -3  -1    0.52    1.14
  10   3  -1    3.05    0.90
 -10   3   1    1.46    1.08
  10   3  -1    2.12    1.19
  -9  -3   1    2.02    1.19
   9  -3  -1    1.74    1.16
   9   3  -1    0.87    0.79
  -9   3   1    1.75    1.06
   9   3  -1    1.62    1.26
  -8  -3   1   19.54    2.69
  -8   3   1   26.69    2.82
   8   3  -1   19.37    2.43
   8   3  -1   20.48    2.78
   7  -3  -1    3.46    1.05
  -7  -3   1    3.12    0.93
   7   3  -1    2.14    0.88
  -7   3   1    2.99    0.95
  -6  -3   1    1.78    0.73
   6  -3  -1    1.22    0.75
   6   3  -1    0.95    0.69
  -6   3   1    1.45    0.74
   5  -3  -1   43.29    4.64
  -5  -3   1   47.91    4.69
  -5   3   1   45.53    4.66
   5   3  -1   42.80    4.65
   4  -3  -1   34.64    3.59
  -4  -3   1   31.42    3.57
  -4   3   1   40.02    3.62
   4   3  -1   31.05    3.57
   3  -3  -1    5.93    0.94
  -3  -3   1    5.23    0.89
   3   3  -1    7.08    0.95
  -3   3   1    6.78    0.96
  -2  -3   1   55.96    4.97
   2   3  -1   44.74    4.93
  -1  -3   1    4.98    0.59
   1   3  -1    4.50    0.59
   1   3  -1    4.67    0.56
   0  -3  -1  171.29   15.19
   0  -3   1  128.72   15.09
   0  -3  -1  161.78   15.32
   0   3  -1  160.24   15.09
   0   3   1  167.65   15.12
   1  -3   1   23.80    2.48
   1  -3   1   21.22    2.40
  -1  -3  -1   26.33    2.49
  -1  -3  -1   23.97    2.45
  -1  -3  -1   26.69    2.50
   1   3   1   25.78    2.48
  -1   3  -1   23.59    2.47
   1   3   1   26.09    2.46
  -1   3  -1   21.85    2.41
   1   3   1   27.62    2.51
   2  -3   1    0.21    0.29
  -2  -3  -1    0.75    0.34
  -2  -3  -1    0.63    0.24
  -2  -3  -1    0.81    0.32
   2  -3   1    0.67    0.29
   2   3   1    1.11    0.34
  -2   3  -1    0.27    0.25
   2   3   1    0.76    0.27
   2   3   1    1.00    0.36
  -3  -3  -1   22.25    2.47
  -3  -3  -1   24.47    2.55
  -3  -3  -1   24.81    2.59
   3  -3   1   23.95    2.53
  -3   3  -1   25.89    2.53
   3   3   1   22.63    2.58
   3   3   1   26.16    2.49
  -4  -3  -1   73.13    7.94
  -4  -3  -1   84.75    7.94
   4   3   1   80.17    7.83
   4   3   1   83.89    7.99
   5  -3   1    3.94    0.90
  -5  -3  -1    6.00    1.06
  -5  -3  -1    4.06    0.88
  -5   3  -1    4.32    0.91
   5   3   1    4.95    1.05
   5   3   1    4.12    0.72
  -6  -3  -1   31.94    3.19
  -6  -3  -1   29.03    3.11
   6  -3   1   27.29    3.11
  -6   3  -1   22.81    3.03
   6   3   1   27.44    3.16
   6   3   1   30.43    2.95
   7  -3   1    1.87    0.88
  -7  -3  -1    1.58    0.78
  -7  -3  -1    1.30    0.81
   7   3   1    2.46    1.03
  -7   3  -1    3.25    0.93
   7   3   1    1.38    0.54
  -8  -3  -1    0.77    0.71
  -8  -3  -1   -0.05    0.70
   8  -3   1    2.35    1.01
  -8   3  -1    0.39    0.73
   8   3   1   -0.65    0.78
  -9  -3  -1    0.72    0.88
  -9  -3  -1    0.46    0.74
   9  -3   1    0.98    0.93
   9   3   1   -0.06    0.84
  -9   3  -1    1.42    0.88
 -10  -3  -1    1.27    0.92
  10  -3   1    1.92    1.07
 -10  -3  -1    0.87    0.92
 -10   3  -1    0.39    0.85
  10   3   1    2.23    1.21
 -11  -3  -1    0.53    1.09
  11  -3   1    0.19    1.01
 -11  -3  -1    0.83    1.09
  11  -3   1    0.82    1.16
 -11   3  -1    0.90    1.05
  11   3   1   -1.30    1.04
  12  -3   1    2.74    1.60
 -12  -3  -1    4.57    1.60
 -12  -3  -1    2.69    1.49
  12  -3   1    3.84    1.52
  12   3   1    4.97    1.85
 -12   3  -1    3.29    1.49
 -13  -3  -1    3.08    1.30
  13  -3   1    0.90    1.14
  13  -3   1   -0.63    1.16
 -13  -3  -1   -0.87    1.13
  13   3   1    1.26    1.40
 -13   3  -1    0.80    1.19
  13   3   1    0.13    1.02
 -14  -3  -1   -2.79    1.18
  14  -3   1    0.19    1.44
  14  -3   1   -1.64    1.15
 -14   3  -1    0.01    1.40
  14   3   1    0.21    1.01
  14   3   1   -0.40    1.44
 -15  -3  -1    3.69    1.69
  15  -3   1    0.08    1.23
  15  -3   1   -1.89    1.58
 -15   3  -1   -1.63    1.54
  15   3   1   -0.73    1.08
  15   3   1   -2.57    1.49
 -15   3  -1    1.37    1.68
 -16  -3  -1    0.75    2.40
  16   3   1    0.39    1.36
 -16  -4   1   -0.82    1.87
  16   4  -1   -0.04    1.30
  15  -4  -1   -0.79    1.28
  15  -4  -1   -0.38    1.73
 -15   4   1   -1.52    1.55
 -14  -4   1    1.89    1.47
  14  -4  -1    0.27    1.41
 -14  -4   1   -0.19    1.25
 -14   4   1    1.27    1.47
  14   4  -1    0.01    1.46
  13  -4  -1   -0.40    1.25
 -13  -4   1    0.78    1.45
 -13  -4   1    1.92    1.34
 -13   4   1    1.65    1.45
  13   4  -1    1.36    1.57
 -12  -4   1    1.50    1.27
  12  -4  -1    1.12    1.35
 -12  -4   1    1.92    1.29
 -12   4   1    1.82    1.33
  12   4  -1   -0.27    1.07
  12   4  -1    3.08    1.52
 -11  -4   1    0.66    1.09
  11  -4  -1    0.89    1.20
 -11   4   1    0.93    1.17
  11   4  -1   -0.34    1.02
  11   4  -1    1.39    0.91
  10  -4  -1   -0.33    0.99
 -10  -4   1    2.66    1.23
  10   4  -1    1.33    0.79
  10   4  -1    0.63    1.11
 -10   4   1    0.09    0.93
   9  -4  -1   14.02    2.67
  -9  -4   1   20.51    2.73
  -9   4   1   18.67    2.66
   9   4  -1   21.82    2.82
   8  -4  -1    5.01    1.36
  -8  -4   1    3.59    1.20
  -8   4   1    3.44    1.14
   8   4  -1    2.14    0.81
   8   4  -1    2.17    1.05
  -7  -4   1    6.30    1.24
   7  -4  -1    8.21    1.35
  -7   4   1    4.52    1.16
   7   4  -1    5.50    1.26
   7   4  -1    4.41    0.89
  -6  -4   1   12.40    1.69
   6  -4  -1   12.04    1.69
  -6   4   1   12.47    1.65
   6   4  -1   12.16    1.70
   6   4  -1   11.26    1.48
  -5  -4   1   15.16    1.98
   5  -4  -1   17.62    2.00
   5   4  -1   14.05    1.81
   5   4  -1   13.70    1.96
  -5   4   1   20.02    2.04
  -4  -4   1   27.10    2.63
   4  -4  -1   21.88    2.59
   4   4  -1   25.31    2.52
   4   4  -1   23.45    2.60
  -4   4   1   19.65    2.56
  -3  -4   1    0.57    0.43
   3   4  -1    1.85    0.58
  -3   4   1    1.32    0.56
   3   4  -1    0.76    0.36
  -2  -4   1    3.53    0.61
   2   4  -1    3.32    0.60
   2   4  -1    4.36    0.70
  -1  -4   1  157.53   14.63
  -1  -4   1  155.23   14.60
   1  -4  -1  151.63   14.64
   1  -4  -1  146.24   14.63
   1   4  -1  152.91   14.63
  -1   4   1  155.83   14.64
   1   4  -1  146.31   14.59
   0  -4  -1   31.21    2.85
   0  -4  -1   29.83    2.84
   0  -4   1   26.62    2.80
   0  -4   1   28.26    2.82
   0  -4  -1   30.12    3.11
   0   4  -1   25.02    2.79
   0   4   1   31.18    2.85
   0   4   1   28.80    2.83
   0   4   1   25.98    2.99
   0   4  -1   25.54    2.76
   1  -4   1   34.11    2.90
  -1  -4  -1   25.06    2.87
  -1  -4  -1   26.27    2.88
  -1  -4  -1   26.45    2.85
  -1   4  -1   33.22    2.89
   1   4   1   27.64    2.85
   1   4   1   26.90    2.88
  -1   4  -1   31.55    2.82
   1   4   1   24.90    2.87
  -2  -4  -1    1.60    0.40
  -2  -4  -1    1.27    0.46
  -2  -4  -1    1.18    0.41
   2  -4   1    1.85    0.51
   2   4   1    1.29    0.36
   2   4   1    1.00    0.43
  -2   4  -1    2.08    0.43
   2   4   1    1.35    0.42
  -3  -4  -1  132.40   13.30
   3  -4   1  150.68   13.44
  -3  -4  -1  132.48   13.32
   3  -4   1  136.85   13.33
  -3  -4  -1  130.94   13.37
  -3   4  -1  147.98   13.33
   3   4   1  142.79   13.32
   3   4   1  143.61   13.35
   3   4   1  124.96   13.37
   4  -4   1   23.81    2.61
  -4  -4  -1   24.00    2.62
  -4  -4  -1   24.83    2.68
  -4   4  -1   26.72    2.61
   4   4   1   22.32    2.66
   4   4   1   23.20    2.53
   5  -4   1   43.73    4.45
  -5  -4  -1   38.53    4.41
  -5  -4  -1   44.23    4.51
   5   4   1   41.30    4.51
  -5   4  -1   46.03    4.46
   5   4   1   44.29    4.34
   6  -4   1    8.31    1.36
  -6  -4  -1   10.48    1.43
  -6  -4  -1    9.28    1.38
  -6   4  -1    6.72    1.28
   6   4   1    8.87    1.46
   6   4   1    8.52    1.16
  -7  -4  -1    4.93    1.19
   7  -4   1    3.17    1.05
  -7  -4  -1    5.87    1.18
   7   4   1    7.91    1.03
   7   4   1    6.70    1.41
  -8  -4  -1    0.43    0.77
  -8  -4  -1   -1.03    0.65
   8  -4   1    0.72    0.87
  -8   4  -1    0.55    0.77
   8   4   1   -1.60    0.74
  -9  -4  -1    0.82    0.86
   9  -4   1    1.49    0.99
  -9  -4  -1    1.79    0.95
   9   4   1    2.92    1.24
  -9   4  -1    0.18    0.84
   9   4   1    1.04    0.66
 -10  -4  -1    1.42    0.98
 -10  -4  -1    0.01    0.93
  10  -4   1    2.19    1.14
 -10   4  -1    0.80    0.88
  10   4   1    0.02    0.97
  11  -4   1    2.59    1.34
  11  -4   1    0.69    1.21
 -11  -4  -1    2.33    1.28
 -11  -4  -1    2.02    1.27
  11   4   1    2.68    1.49
 -11   4  -1    0.97    1.15
 -12  -4  -1    0.78    1.38
 -12  -4  -1    1.20    1.34
  12  -4   1   -0.12    1.38
  12  -4   1    0.20    1.20
 -12   4  -1   -0.73    1.29
  12   4   1   -0.82    1.27
 -13  -4  -1   -1.56    1.08
 -13  -4  -1    0.79    1.35
  13  -4   1   -1.09    1.24
  13  -4   1   -1.59    0.97
 -13   4  -1   -2.09    1.06
  13   4   1   -2.40    1.09
 -14  -4  -1   -2.07    1.62
 -14  -4  -1    1.35    1.51
  14  -4   1    1.57    1.50
  14  -4   1    1.75    1.31
  14   4   1    0.02    1.41
 -14   4  -1   -1.80    1.40
  15  -4   1   -0.14    1.46
  15  -4   1   -2.71    1.17
 -15  -4  -1    0.95    1.58
 -15   4  -1   -0.19    1.66
  15   4   1    0.11    1.16
 -15   4  -1   -2.61    1.56
  15   4   1    1.39    2.08
  16   4   1    1.10    1.43
 -16  -5   1    2.02    1.90
  16   5  -1   -0.46    1.24
  15  -5  -1    1.81    1.36
  15  -5  -1    1.90    1.77
 -15   5   1   -0.64    1.47
  14  -5  -1   -1.25    1.35
 -14  -5   1   -1.14    1.43
  14  -5  -1    2.21    1.27
 -14  -5   1   -2.31    1.27
 -14   5   1   -1.86    1.52
  14   5  -1    2.86    1.67
  13  -5  -1    0.88    1.52
 -13  -5   1    1.91    1.40
 -13  -5   1    0.14    1.27
  13   5  -1    0.72    1.43
 -13   5   1    0.89    1.39
 -12  -5   1   -0.94    1.04
  12  -5  -1    0.19    1.24
 -12  -5   1   -2.20    1.05
  12   5  -1   -0.01    1.18
 -12   5   1   -0.77    1.07
  12   5  -1   -0.31    1.07
 -11  -5   1   -1.10    0.76
 -11  -5   1   -1.74    0.79
  11  -5  -1   -0.01    1.07
  11   5  -1   -0.37    0.97
 -11   5   1   -1.06    0.94
  11   5  -1    2.60    0.96
 -10  -5   1    0.51    0.85
 -10  -5   1    0.63    0.95
  10  -5  -1   -0.76    0.94
 -10   5   1    0.07    0.88
  10   5  -1    0.08    0.90
  10   5  -1   -0.40    0.74
  -9  -5   1    2.09    1.30
   9  -5  -1    4.21    1.51
   9   5  -1    4.63    1.15
   9   5  -1    4.62    1.56
  -9   5   1    4.96    1.48
  -8  -5   1   11.58    2.19
   8  -5  -1   18.83    2.38
  -8   5   1   15.76    2.28
   7  -5  -1    3.65    1.04
  -7  -5   1    1.62    0.90
   7   5  -1    2.65    0.99
   7   5  -1    1.75    0.63
  -7   5   1    1.78    0.83
  -6  -5   1    1.29    0.71
   6  -5  -1    0.99    0.73
  -6   5   1    1.57    0.69
   6   5  -1    0.78    0.43
   6   5  -1    0.09    0.63
   5  -5  -1   90.17    8.58
  -5  -5   1   82.74    8.55
  -5   5   1   88.69    8.54
   5   5  -1   82.41    8.54
   5   5  -1   84.77    8.44
  -4  -5   1  218.41   20.06
  -4   5   1  189.68   20.01
   4   5  -1  210.92   20.05
   4   5  -1  210.29   19.98
  -3  -5   1   28.15    2.91
   3   5  -1   26.30    2.86
   3   5  -1   28.21    2.92
  -3   5   1   27.73    2.96
  -2  -5   1   31.02    3.17
  -2  -5   1   32.52    3.17
   2   5  -1   31.28    3.17
   2   5  -1   29.32    3.16
  -2   5   1   31.34    3.21
  -1  -5   1   20.97    2.37
   1  -5  -1   27.10    2.41
   1   5  -1   20.69    2.32
   1   5  -1   19.87    2.36
  -1   5   1   23.63    2.39
  -1   5   1   26.64    2.41
   0  -5   1   98.75    8.80
   0  -5  -1   82.44    9.01
   0  -5  -1   91.66    8.76
   0  -5  -1   85.54    8.76
   0  -5   1   90.21    8.74
   0   5   1   80.00    8.92
   0   5  -1   95.65    8.72
   0   5   1   89.64    8.76
   0   5   1   94.64    8.77
   0   5  -1   92.29    8.75
   1  -5   1    0.09    0.25
  -1  -5  -1   -0.14    0.29
  -1  -5  -1    0.12    0.23
   1  -5   1    0.34    0.20
  -1  -5  -1    0.15    0.34
   1   5   1   -0.04    0.35
   1   5   1    0.09    0.22
   1   5   1    0.13    0.32
  -1   5  -1    0.46    0.22
  -1   5  -1    0.33    0.29
  -2  -5  -1   18.91    2.07
  -2  -5  -1   18.30    2.03
  -2  -5  -1   19.82    2.04
   2   5   1   19.93    2.05
   2   5   1   19.57    2.03
   2   5   1   18.18    2.07
  -3  -5  -1   10.02    1.29
  -3  -5  -1   10.40    1.35
  -3  -5  -1   10.50    1.28
   3   5   1   10.18    1.31
   3   5   1   11.84    1.42
   3   5   1   11.04    1.29
  -4  -5  -1   43.35    4.44
  -4  -5  -1   45.72    4.43
  -4  -5  -1   49.33    4.56
   4  -5   1   33.37    4.50
   4   5   1   43.04    4.53
   4   5   1   48.17    4.44
  -5  -5  -1    4.24    0.93
  -5  -5  -1    3.59    0.81
   5   5   1    3.05    0.90
   5   5   1    3.21    0.67
   6  -5   1   41.65    4.37
  -6  -5  -1   41.63    4.42
  -6  -5  -1   41.87    4.35
   6   5   1   41.30    4.46
   6   5   1   41.61    4.23
  -6   5  -1   39.66    4.34
   7  -5   1   -0.14    0.64
  -7  -5  -1    0.80    0.76
  -7  -5  -1    0.51    0.72
   7   5   1    1.18    0.55
  -7   5  -1    1.29    0.77
   7   5   1    0.15    0.81
  -8  -5  -1    3.02    1.10
   8  -5   1    5.40    1.29
  -8  -5  -1    2.55    1.05
  -8   5  -1    6.32    1.23
   8   5   1    3.81    1.33
   8   5   1    3.85    0.86
   9  -5   1    4.72    1.38
  -9  -5  -1    5.42    1.37
  -9  -5  -1    4.71    1.39
  -9   5  -1    4.97    1.30
   9   5   1    5.36    1.47
   9   5   1    3.53    0.97
 -10  -5  -1    0.60    0.92
  10  -5   1    2.97    1.23
  10  -5   1    0.37    0.94
 -10  -5  -1    2.27    0.98
  10   5   1    0.39    0.72
 -10   5  -1    2.62    1.05
  10   5   1    0.96    1.00
 -11  -5  -1    1.46    1.05
  11  -5   1    1.89    1.24
  11  -5   1    1.70    1.30
 -11  -5  -1    1.29    1.19
 -11   5  -1    0.11    1.10
  11   5   1   -0.43    1.17
  12  -5   1   -0.31    1.30
  12  -5   1   -0.56    1.18
 -12  -5  -1    1.23    1.30
 -12  -5  -1   -0.77    1.13
 -12   5  -1   -0.94    1.25
  12   5   1    0.47    1.45
 -13  -5  -1    0.16    1.19
  13  -5   1    0.17    1.18
 -13  -5  -1    2.00    1.31
  13  -5   1    1.33    1.41
 -13   5  -1   -0.18    1.30
  13   5   1   -1.39    1.17
 -14  -5  -1    0.12    1.22
  14  -5   1   -0.18    1.18
 -14  -5  -1   -0.58    1.49
  14   5   1   -0.11    0.97
 -14   5  -1    2.11    1.60
  14   5   1   -0.19    1.38
 -15  -5  -1    2.71    1.46
  15  -5   1    2.29    1.46
  15  -5   1    1.01    1.73
 -15   5  -1    1.72    1.79
  15   5   1   -1.07    1.17
  16   5   1    1.37    1.37
  15  -6  -1   -0.60    1.26
 -15   6   1   -0.05    1.58
  14  -6  -1   -1.82    1.19
 -14  -6   1   -0.37    1.36
 -14  -6   1    1.73    1.30
 -14   6   1   -1.10    1.32
  14   6  -1    1.46    1.48
  14   6  -1    3.06    1.97
  13  -6  -1    2.37    1.52
 -13  -6   1    0.38    1.25
  13   6  -1   -0.67    1.40
  13   6  -1   -0.51    1.32
 -13   6   1    0.09    1.22
 -12  -6   1    2.18    1.26
  12  -6  -1    1.63    1.42
 -12  -6   1    2.35    1.26
 -12   6   1   -2.17    0.99
  12   6  -1    0.28    1.10
  12   6  -1   -0.36    1.20
  11  -6  -1    1.48    1.23
 -11  -6   1   -0.21    0.93
 -11  -6   1   -0.03    0.93
 -11   6   1    0.47    1.03
  11   6  -1    0.37    1.18
  11   6  -1    0.23    1.01
 -10  -6   1    0.47    0.82
  10  -6  -1    1.28    1.09
 -10  -6   1    0.09    0.87
  10   6  -1    0.60    0.81
  10   6  -1    0.29    0.89
 -10   6   1   -0.63    0.83
  -9  -6   1    5.67    1.46
  -9  -6   1    7.42    1.54
   9   6  -1    6.52    1.29
   9   6  -1    4.57    1.55
  -8  -6   1    2.62    1.17
  -8  -6   1    0.75    0.85
   8  -6  -1    0.25    1.07
   8   6  -1    2.02    1.23
   8   6  -1    5.04    0.99
  -8   6   1    1.41    1.03
  -7  -6   1   15.12    2.00
  -7  -6   1   12.94    1.75
   7   6  -1   11.48    1.71
   7   6  -1   12.71    1.95
  -6  -6   1   18.19    2.16
  -6  -6   1   19.09    2.32
   6   6  -1   19.27    2.34
   6   6  -1   16.14    2.13
  -6   6   1   22.88    2.38
  -5  -6   1    2.19    0.85
  -5  -6   1    1.60    0.64
  -5   6   1    1.02    0.72
   5   6  -1    1.89    0.83
   5   6  -1    2.34    0.64
  -4  -6   1    3.54    0.83
  -4  -6   1    2.90    0.64
  -4   6   1    4.22    0.95
   4   6  -1    3.20    0.71
  -3  -6   1   22.91    2.52
   3   6  -1   22.50    2.48
   3   6  -1   24.17    2.53
  -2  -6   1    4.23    0.75
  -2  -6   1    3.74    0.71
   2  -6  -1    4.44    0.73
   2   6  -1    3.32    0.68
   2   6  -1    3.23    0.71
  -2   6   1    5.09    0.85
   1  -6  -1   22.75    2.38
  -1  -6   1   21.91    2.37
  -1  -6   1   22.24    2.34
   1  -6  -1   22.81    2.40
   1   6  -1   23.46    2.34
  -1   6   1   22.14    2.38
   1   6  -1   22.20    2.37
  -1   6   1   23.73    2.39
   0  -6   1    4.05    0.66
   0  -6  -1    6.24    1.37
   0  -6  -1    4.66    0.72
   0  -6  -1    4.41    0.76
   0  -6   1    4.88    0.87
   0   6   1    4.04    1.08
   0   6  -1    5.55    0.71
   0   6  -1    4.57    0.66
   0   6   1    3.95    0.69
   0   6   1    4.30    0.72
   0   6  -1    4.53    0.62
  -1  -6  -1    4.56    0.87
   1  -6   1    3.81    0.61
  -1  -6  -1    3.97    0.79
   1  -6   1    4.20    0.69
  -1  -6  -1    3.08    0.64
   1   6   1    3.90    0.79
  -1   6  -1    4.31    0.66
  -1   6  -1    4.49    0.62
   1   6   1    2.90    0.61
   1   6   1    3.80    0.81
  -2  -6  -1    2.20    0.60
   2  -6   1    2.47    0.65
  -2  -6  -1    2.44    0.65
   2  -6   1    2.31    0.48
  -2  -6  -1    2.31    0.56
  -2   6  -1    2.62    0.52
  -2   6  -1    3.36    0.74
   2   6   1    2.80    0.65
   2   6   1    2.67    0.67
   2   6   1    2.93    0.57
  -3  -6  -1   92.10    9.05
   3  -6   1   89.73    8.96
  -3  -6  -1   93.35    9.11
   3  -6   1   95.33    9.14
  -3  -6  -1   87.07    9.01
   3   6   1   86.96    9.10
  -3   6  -1  100.34    9.04
   3   6   1   92.14    9.03
   3   6   1   96.62    9.06
  -4  -6  -1   16.05    1.93
  -4  -6  -1   15.86    1.93
  -4  -6  -1   17.55    2.05
  -4   6  -1   20.64    1.98
   4   6   1   14.47    2.00
   4   6   1   16.94    1.93
  -5  -6  -1   11.42    1.49
  -5  -6  -1   10.31    1.56
   5   6   1   10.42    1.60
   5   6   1   11.74    1.44
   6  -6   1    5.86    1.27
   6  -6   1    7.46    1.18
  -6  -6  -1    3.39    1.05
  -6  -6  -1    4.87    1.05
   6   6   1    4.05    1.15
   6   6   1    4.45    0.91
  -6   6  -1    7.46    1.17
   7  -6   1    0.81    0.81
  -7  -6  -1    0.02    0.66
  -7  -6  -1    0.33    0.67
  -7   6  -1    0.47    0.65
   7   6   1    0.43    0.83
   7   6   1    0.52    0.54
  -8  -6  -1    1.03    0.86
   8  -6   1    0.91    0.90
  -8  -6  -1    1.53    0.84
   8  -6   1    0.08    0.85
   8   6   1    0.44    0.66
  -8   6  -1    0.30    0.80
   8   6   1    1.36    1.03
   9  -6   1    0.32    0.99
   9  -6   1    0.40    0.93
  -9  -6  -1    1.61    0.89
  -9  -6  -1   -0.27    0.80
  -9   6  -1    1.37    0.95
   9   6   1    0.03    0.97
   9   6   1    0.01    0.67
 -10  -6  -1   -0.20    0.88
  10  -6   1    0.64    0.96
 -10  -6  -1    1.20    0.96
  10  -6   1   -0.12    0.92
  10   6   1    1.19    0.83
  10   6   1    0.80    1.04
 -10   6  -1    0.30    0.89
 -11  -6  -1    0.78    1.04
  11  -6   1    1.76    1.30
  11  -6   1   -1.47    1.01
 -11  -6  -1   -1.22    1.05
 -11   6  -1   -0.38    1.01
  11   6   1    1.09    1.26
  11   6   1    1.00    0.94
  12  -6   1    0.85    1.47
 -12  -6  -1   -0.44    1.31
 -12  -6  -1   -0.43    1.24
  12  -6   1    2.43    1.55
 -12   6  -1    1.76    1.50
  12   6   1    2.77    1.63
  13  -6   1   -1.25    1.03
  13  -6   1    1.65    1.48
 -13  -6  -1   -1.35    1.15
 -13  -6  -1    0.13    1.31
  13   6   1    0.96    1.53
 -13   6  -1   -0.89    1.31
 -14  -6  -1   -2.93    1.30
  14  -6   1   -0.19    1.41
 -14  -6  -1    1.30    1.24
  14  -6   1    1.14    1.26
  14   6   1   -0.65    1.31
 -14   6  -1   -1.86    1.37
  14   6   1    2.06    1.04
  15  -6   1   -0.32    1.67
 -15  -6  -1   -0.11    1.49
  15  -6   1    0.99    1.45
  15   6   1   -0.90    1.08
 -15   6  -1    0.79    1.76
 -14  -7   1    0.98    1.53
 -14  -7   1    0.13    1.38
  14  -7  -1   -1.38    1.23
  14   7  -1    0.70    1.44
 -14   7   1   -1.55    1.51
 -13  -7   1    0.29    1.24
 -13  -7   1   -1.43    1.10
 -13   7   1    0.94    1.36
  13   7  -1    3.18    1.74
  13   7  -1    0.17    1.19
 -12  -7   1   -0.35    1.01
 -12  -7   1    0.44    1.23
 -12   7   1    2.12    1.38
  12   7  -1    0.41    1.20
  12   7  -1   -0.25    1.28
 -11  -7   1   -0.97    0.88
 -11  -7   1   -1.04    1.01
  11  -7  -1   -0.19    1.00
  11   7  -1   -0.10    0.99
  11   7  -1   -0.26    1.02
 -11   7   1    0.16    1.06
  10  -7  -1    0.37    0.99
 -10  -7   1   -0.19    0.86
 -10  -7   1    0.20    0.87
 -10   7   1    1.23    1.06
  10   7  -1   -1.38    0.75
  10   7  -1   -0.63    0.83
  -9  -7   1    0.92    1.05
  -9  -7   1    1.47    1.02
   9   7  -1    0.90    1.15
  -9   7   1    3.71    1.39
   9   7  -1   -0.47    0.82
  -8  -7   1   27.80    3.38
  -8  -7   1   29.12    3.55
   8   7  -1   31.44    3.35
   8   7  -1   28.64    3.59
  -7  -7   1    4.81    1.23
  -7  -7   1    3.70    0.99
   7   7  -1    4.57    1.19
  -7   7   1    4.29    1.17
   7   7  -1    3.65    0.92
  -6  -7   1   -0.40    0.45
  -6  -7   1   -0.27    0.51
  -6   7   1    0.91    0.68
   6   7  -1    0.52    0.70
   6   7  -1    0.07    0.49
  -5  -7   1   28.41    3.09
  -5  -7   1   32.46    3.32
   5   7  -1   29.36    3.29
   5   7  -1   28.21    3.18
  -4  -7   1   53.75    5.51
   4   7  -1   53.79    5.45
   4   7  -1   54.27    5.51
  -3  -7   1  125.35   11.98
  -3  -7   1  127.34   11.99
   3  -7  -1  106.00   11.93
   3   7  -1  123.05   11.97
   3   7  -1  133.07   12.00
  -2  -7   1   14.68    1.64
  -2  -7   1   14.77    1.63
   2   7  -1   14.26    1.61
  -2   7   1   10.82    1.63
   2   7  -1   15.06    1.62
  -1  -7   1    0.44    0.39
  -1  -7   1    0.33    0.36
   1  -7  -1    0.25    0.34
   1  -7  -1    0.07    0.32
   1   7  -1    0.73    0.37
   1   7  -1    0.43    0.37
  -1   7   1    0.46    0.34
  -1   7   1    0.46    0.38
   0  -7   1    2.11    0.76
   0  -7   1    1.95    0.49
   0  -7  -1    2.10    0.55
   0  -7  -1    2.66    0.45
   0  -7  -1    2.40    1.12
   0  -7  -1    2.50    0.55
   0   7   1    3.88    0.98
   0   7   1    2.90    0.58
   0   7  -1    1.67    0.51
   0   7  -1    2.77    0.61
   0   7  -1    2.32    0.49
   0   7   1    2.49    0.58
  -1  -7  -1    0.36    0.35
  -1  -7  -1    0.62    0.57
   1  -7   1    0.20    0.28
   1  -7   1    0.72    0.39
  -1  -7  -1    1.42    0.52
   1   7   1    1.01    0.60
   1   7   1    0.85    0.53
  -1   7  -1    0.55    0.35
   1   7   1    0.38    0.31
  -1   7  -1    0.41    0.29
   2  -7   1   56.12    5.64
  -2  -7  -1   58.24    5.66
  -2  -7  -1   56.93    5.63
  -2  -7  -1   55.60    5.62
   2  -7   1   52.58    5.54
   2   7   1   54.28    5.60
   2   7   1   62.55    5.64
   2   7   1   64.44    5.70
  -2   7  -1   53.61    5.63
  -2   7  -1   50.59    5.54
  -3  -7  -1   61.91    5.85
  -3  -7  -1   56.74    5.77
  -3  -7  -1   55.35    5.85
   3  -7   1   51.64    5.71
   3   7   1   58.74    5.78
  -3   7  -1   57.90    5.78
   3   7   1   64.36    5.91
   3   7   1   63.06    5.84
  -3   7  -1   55.66    5.73
  -4  -7  -1   32.58    3.33
  -4  -7  -1   33.22    3.41
  -4  -7  -1   30.40    3.28
   4   7   1   31.74    3.31
   4   7   1   31.04    3.30
   4   7   1   29.14    3.39
  -5  -7  -1    4.64    1.05
  -5  -7  -1    7.35    1.07
   5  -7   1    3.34    1.07
  -5  -7  -1    6.88    1.05
  -5   7  -1    4.29    1.00
   5   7   1    4.68    0.92
   5   7   1    6.93    1.29
   6  -7   1    8.01    1.52
  -6  -7  -1   11.41    1.63
   6  -7   1    8.81    1.66
  -6  -7  -1   11.60    1.53
   6   7   1   10.10    1.45
   6   7   1   11.46    1.67
  -7  -7  -1   11.52    1.87
  -7  -7  -1   11.92    1.81
   7  -7   1   16.32    1.99
   7   7   1   11.95    2.00
   7   7   1    9.91    1.66
  -7   7  -1   16.48    1.92
   8  -7   1    5.65    1.36
   8  -7   1    4.93    1.41
  -8  -7  -1    7.14    1.41
  -8   7  -1    3.31    1.18
  -9  -7  -1    2.95    1.06
  -9  -7  -1    0.37    0.96
   9  -7   1    3.59    1.26
   9  -7   1    2.67    1.17
   9   7   1    2.43    1.23
  -9   7  -1    2.62    1.08
   9   7   1    1.48    0.83
  10  -7   1    6.40    1.74
  10  -7   1    5.64    1.57
 -10  -7  -1    7.15    1.50
 -10  -7  -1    4.95    1.48
  10   7   1    5.79    1.61
  10   7   1    4.86    1.16
 -10   7  -1    5.66    1.49
  11  -7   1   -0.03    1.07
 -11  -7  -1    2.90    1.35
  11  -7   1    2.27    1.38
 -11  -7  -1    2.06    1.25
  11   7   1    1.05    1.31
 -11   7  -1    1.49    1.20
  12  -7   1    4.86    1.81
 -12  -7  -1    0.49    1.17
 -12  -7  -1    3.63    1.53
  12  -7   1    4.69    1.82
 -12   7  -1    8.02    1.90
  12   7   1    0.72    1.54
  12   7   1    2.26    1.25
  13  -7   1    0.06    1.40
 -13  -7  -1   -1.26    1.23
  13  -7   1    1.29    1.36
 -13  -7  -1    0.89    1.32
 -13   7  -1   -0.08    1.34
  13   7   1   -0.38    1.39
 -14  -7  -1    0.33    1.59
  14  -7   1   -0.25    1.15
 -14  -7  -1   -0.38    1.17
  14  -7   1   -0.62    1.34
 -14   7  -1   -0.78    1.46
  14   7   1   -0.22    1.39
  15   7   1   -1.69    1.05
 -15   7  -1   -0.17    1.74
 -15  -8   1   -1.85    2.03
 -15   8   1   -0.54    1.69
 -14  -8   1    1.13    1.46
  14  -8  -1    2.67    1.28
  14   8  -1    0.04    1.45
 -14   8   1    0.48    1.60
 -13  -8   1    0.76    1.31
 -13  -8   1   -0.80    1.20
  13  -8  -1    3.60    1.41
 -13   8   1   -0.37    1.36
  13   8  -1   -0.63    1.13
 -12  -8   1   -0.53    1.13
 -12  -8   1    0.64    1.30
  12   8  -1    0.92    1.36
 -12   8   1    0.52    1.26
  12   8  -1    4.83    1.40
 -11  -8   1   -0.22    0.93
 -11  -8   1    2.98    1.13
  11   8  -1    0.42    1.00
  11   8  -1   -1.58    1.04
 -11   8   1   -0.22    1.04
 -10  -8   1    1.10    0.92
 -10  -8   1    1.02    0.99
 -10   8   1    0.20    1.00
  10   8  -1   -0.99    0.85
  10   8  -1    0.94    1.06
  -9  -8   1    2.70    1.04
  -9  -8   1    3.88    1.47
   9   8  -1    2.76    1.37
  -9   8   1    3.19    1.40
   9   8  -1    4.11    1.15
  -8  -8   1    2.98    1.03
  -8  -8   1    2.53    1.23
   8   8  -1    2.84    1.30
   8   8  -1    3.67    1.02
  -8   8   1    3.13    1.18
  -7  -8   1   13.59    2.02
  -7  -8   1   12.35    1.76
  -7   8   1   13.10    1.97
   7   8  -1   12.19    1.98
   7   8  -1   12.66    1.79
  -6  -8   1   14.42    1.60
  -6  -8   1   13.50    1.83
   6   8  -1   13.80    1.68
   6   8  -1   11.12    1.78
  -6   8   1    9.09    1.71
  -5  -8   1   66.35    6.91
  -5  -8   1   69.61    7.12
   5   8  -1   67.83    7.12
   5   8  -1   66.65    7.03
  -5   8   1   82.27    7.20
  -4  -8   1  146.30   15.01
   4  -8  -1  147.77   14.97
   4   8  -1  155.15   15.03
   4   8  -1  159.31   15.02
  -4   8   1  162.76   15.10
  -3  -8   1   30.71    3.37
  -3  -8   1   30.95    3.36
   3   8  -1   30.30    3.36
   3   8  -1   35.72    3.41
  -2  -8   1    7.06    1.04
  -2  -8   1    6.25    0.98
   2   8  -1    6.91    1.01
   2   8  -1    5.71    0.97
  -1  -8   1   37.70    4.57
   1  -8  -1   52.03    4.58
   1  -8  -1   50.75    4.62
   1  -8  -1   50.34    4.66
  -1  -8   1   38.94    4.58
  -1   8   1   49.81    4.63
  -1   8   1   53.60    4.64
   1   8  -1   39.77    4.58
   1   8  -1   39.40    4.54
   0  -8  -1  159.92   15.79
   0  -8  -1  158.94   16.31
   0  -8  -1  148.66   15.90
   0  -8   1  166.04   16.08
   0  -8  -1  170.19   15.89
   0  -8   1  155.12   15.88
   0   8   1  158.62   15.91
   0   8  -1  170.02   15.89
   0   8   1  170.89   15.89
   0   8   1  175.75   16.16
   0   8  -1  166.20   15.91
   0   8  -1  174.72   15.83
  -1  -8  -1   15.20    1.77
  -1  -8  -1   17.74    1.82
   1  -8   1   13.78    1.70
  -1  -8  -1   18.47    1.97
  -1   8  -1   14.22    1.72
   1   8   1   14.13    1.72
   1   8   1   17.27    1.88
  -1   8  -1   11.39    1.66
   1   8   1   18.19    1.92
  -2  -8  -1    1.71    0.64
  -2  -8  -1    1.95    0.61
   2  -8   1    3.40    0.61
  -2  -8  -1    1.84    0.63
   2  -8   1    3.22    0.73
   2   8   1    1.00    0.47
   2   8   1    1.63    0.66
   2   8   1    1.89    0.69
  -3  -8  -1   16.98    1.93
  -3  -8  -1   16.65    1.84
   3  -8   1   15.37    1.94
  -3  -8  -1   17.50    1.91
   3  -8   1   13.23    1.74
   3   8   1   18.20    1.97
  -3   8  -1   13.90    1.76
   3   8   1   15.25    1.81
   3   8   1   16.19    1.87
   4  -8   1  198.63   18.20
  -4  -8  -1  187.81   18.07
   4  -8   1  193.61   17.97
  -4  -8  -1  163.58   17.96
  -4  -8  -1  185.99   18.11
  -4   8  -1  210.29   18.06
   4   8   1  178.36   17.99
   4   8   1  187.66   18.06
   4   8   1  173.25   18.12
  -5  -8  -1   22.13    2.63
  -5  -8  -1   26.04    2.72
  -5  -8  -1   24.40    2.77
   5   8   1   23.02    2.65
   5   8   1   25.20    2.83
  -6  -8  -1    2.43    0.94
   6  -8   1    4.79    1.21
  -6  -8  -1    4.27    0.94
  -6   8  -1    3.99    1.00
   6   8   1    4.64    1.15
   6   8   1    4.79    0.92
   7  -8   1   22.57    2.93
  -7  -8  -1   22.38    2.65
  -7  -8  -1   25.50    2.85
   7   8   1   21.51    2.61
  -7   8  -1   21.70    2.69
   7   8   1   21.32    2.84
   8  -8   1    0.42    1.03
  -8  -8  -1   -0.58    0.80
   8  -8   1   -0.23    0.84
  -8  -8  -1    1.22    0.86
  -8   8  -1   -0.18    0.92
   8   8   1    1.76    0.77
   8   8   1   -0.27    0.87
  -9  -8  -1    1.55    1.00
  -9  -8  -1    1.24    0.99
   9  -8   1    2.50    1.25
   9  -8   1    3.19    1.22
   9   8   1    0.09    1.01
  -9   8  -1    3.43    1.09
   9   8   1    0.21    0.85
  10  -8   1    0.19    1.06
 -10  -8  -1   -1.71    0.72
  10  -8   1    2.61    1.22
 -10  -8  -1    0.66    0.90
 -10   8  -1   -0.45    0.95
  10   8   1   -0.15    1.10
  10   8   1   -1.10    0.79
  11  -8   1    1.76    1.36
 -11  -8  -1    2.62    1.25
  11  -8   1   -0.15    1.14
 -11  -8  -1    1.13    1.14
 -11   8  -1   -0.71    1.17
  11   8   1    3.89    1.14
  11   8   1    2.00    1.49
  12  -8   1    1.02    1.35
 -12  -8  -1    0.15    1.20
  12  -8   1    2.43    1.54
 -12  -8  -1   -1.39    1.15
  12   8   1    0.18    1.28
  12   8   1    2.02    1.22
 -12   8  -1    1.61    1.44
 -13  -8  -1    0.75    1.42
  13  -8   1    0.51    1.28
 -13  -8  -1   -0.46    1.09
  13   8   1    1.77    1.34
  13   8   1    1.30    1.47
 -13   8  -1    2.34    1.51
 -14  -8  -1    0.39    1.25
  14  -8   1   -0.25    1.09
 -14  -8  -1    1.47    1.53
  14   8   1    1.34    1.04
  14   8   1   -2.86    1.30
 -14   8  -1   -0.10    1.48
  15   8   1    1.20    1.16
 -15   8  -1    2.04    1.92
 -15  -9   1    0.86    1.54
 -15   9   1    0.84    1.87
 -14  -9   1    0.18    1.18
  14  -9  -1    0.22    1.22
 -14  -9   1   -2.90    1.34
  14   9  -1   -1.39    1.39
 -14   9   1    2.47    1.75
 -13  -9   1   -0.85    1.20
 -13  -9   1    0.99    1.20
 -13   9   1    2.19    1.52
  13   9  -1   -1.67    1.39
 -12  -9   1   -0.89    1.10
  12   9  -1    1.77    1.30
 -12   9   1    1.54    1.35
 -11  -9   1   -0.31    1.01
 -11  -9   1    0.39    1.10
  11   9  -1    0.95    1.21
 -11   9   1    1.77    1.26
  11   9  -1    0.26    1.16
 -10  -9   1   -0.45    0.96
 -10  -9   1    1.25    0.93
 -10   9   1    0.76    1.03
  10   9  -1    0.07    0.99
  10   9  -1    0.52    0.92
  -9  -9   1   15.61    2.27
   9   9  -1   14.33    2.54
   9   9  -1   15.63    2.33
  -9   9   1   17.33    2.52
  -8  -9   1   14.36    2.15
  -8  -9   1   10.75    1.80
   8   9  -1   10.50    2.16
   8   9  -1   11.48    1.89
  -7  -9   1    6.90    1.17
  -7  -9   1    4.33    1.34
  -7   9   1    5.31    1.37
   7   9  -1    4.91    1.12
   7   9  -1    5.58    1.44
  -6  -9   1    1.64    0.64
  -6  -9   1    2.36    0.93
  -6   9   1    1.48    0.85
   6   9  -1    1.74    0.81
   5  -9  -1    0.70    0.63
  -5  -9   1   -0.71    0.49
  -5   9   1    1.42    0.81
   5   9  -1   -0.31    0.62
   5   9  -1    0.67    0.53
  -4  -9   1  130.54   12.45
   4  -9  -1  111.51   12.38
   4   9  -1  130.64   12.46
   4   9  -1  135.07   12.44
   3  -9  -1   11.20    1.69
  -3  -9   1   15.35    1.76
  -3  -9   1   14.79    1.76
  -3   9   1   11.18    1.78
   3   9  -1   14.72    1.73
   3   9  -1   15.62    1.76
   2  -9  -1   12.53    1.92
  -2  -9   1   20.55    2.03
  -2  -9   1   18.37    1.96
   2   9  -1   18.76    1.98
  -2   9   1   14.09    1.97
   2   9  -1   20.00    1.97
  -2   9   1   13.42    1.90
  -1  -9   1    6.11    0.98
  -1  -9   1    5.79    1.11
   1   9  -1    5.86    0.94
   1   9  -1    5.71    0.96
  -1   9   1    6.61    0.99
   0  -9  -1  104.85    9.52
   0  -9   1   87.81    9.73
   0  -9   1   90.76    9.52
   0  -9  -1  108.63   10.12
   0  -9  -1   93.50    9.55
   0  -9  -1  100.93    9.42
   0   9  -1   93.57    9.51
   0   9   1  111.91    9.55
   0   9  -1   84.00    9.50
   0   9   1   98.65    9.56
   0   9  -1   95.93    9.47
   0   9  -1   98.96    9.44
  -1  -9  -1   62.29    6.03
  -1  -9  -1   54.18    6.15
  -1  -9  -1   54.78    6.04
  -1   9  -1   72.79    6.05
  -1   9  -1   64.53    6.25
   1   9   1   58.33    6.09
   1   9   1   59.77    6.03
   1   9   1   55.67    6.10
   2  -9   1   20.88    1.99
  -2  -9  -1   16.02    2.02
  -2  -9  -1   16.37    2.06
  -2  -9  -1   15.47    2.01
   2   9   1   14.03    2.05
  -2   9  -1   21.64    1.99
   2   9   1   16.09    1.98
   2   9   1   18.01    2.09
   3  -9   1    2.62    0.81
   3  -9   1    2.60    0.65
  -3  -9  -1    4.98    0.85
  -3  -9  -1    3.32    0.79
  -3  -9  -1    4.97    0.98
   3   9   1    4.21    0.83
   3   9   1    3.94    0.90
   3   9   1    3.15    0.75
  -3   9  -1    2.24    0.63
  -4  -9  -1   97.44    8.94
  -4  -9  -1   88.21    8.85
   4  -9   1   89.71    8.95
  -4  -9  -1   85.39    8.77
   4  -9   1   81.60    8.72
   4   9   1   90.39    8.93
  -4   9  -1   86.63    8.81
   4   9   1   91.70    8.86
   4   9   1   92.90    8.79
  -5  -9  -1   25.75    3.07
   5  -9   1   30.08    3.34
  -5  -9  -1   24.30    3.18
  -5  -9  -1   30.58    3.19
  -5   9  -1   35.71    3.23
   5   9   1   28.25    3.14
   5   9   1   28.68    3.29
  -6  -9  -1    7.19    1.35
  -6  -9  -1    6.16    1.12
   6  -9   1    5.76    1.33
   6   9   1    6.43    1.35
   6   9   1    5.70    1.08
  -6   9  -1    3.80    1.07
  -7  -9  -1    3.17    1.15
   7  -9   1    5.25    1.36
  -7  -9  -1    2.53    0.89
   7   9   1    3.17    0.87
   7   9   1    3.47    1.18
  -7   9  -1    1.98    0.96
  -8  -9  -1   13.73    2.12
  -8  -9  -1   11.15    1.90
   8   9   1   13.08    2.25
   8   9   1   10.66    1.87
  -8   9  -1   15.52    2.09
   9  -9   1    1.96    1.19
  -9  -9  -1    1.99    0.97
  -9  -9  -1    1.04    0.92
   9   9   1    1.12    1.12
   9   9   1    1.48    0.92
  -9   9  -1    0.92    0.95
 -10  -9  -1    1.59    1.01
 -10  -9  -1    1.13    0.91
  10  -9   1    0.31    1.05
 -10   9  -1    0.35    0.95
  10   9   1    0.14    1.12
  10   9   1    0.36    0.90
 -11  -9  -1    3.03    1.33
  11  -9   1    1.83    1.29
 -11  -9  -1    0.28    1.00
  11   9   1    3.50    1.19
  11   9   1    1.25    1.36
 -11   9  -1    1.50    1.35
 -12  -9  -1    3.70    1.58
 -12  -9  -1   -0.04    1.02
  12  -9   1    1.74    1.35
 -12   9  -1    0.75    1.31
  12   9   1    2.86    1.74
  12   9   1    3.27    1.41
  13  -9   1    0.11    1.23
 -13  -9  -1    0.31    1.34
  13   9   1   -1.10    1.36
 -13   9  -1   -1.53    1.39
  13   9   1    1.36    1.45
 -14  -9  -1   -1.27    1.18
  14  -9   1   -0.43    1.28
 -14  -9  -1   -0.22    1.34
  14   9   1    0.48    1.54
  14   9   1    0.39    0.87
 -14   9  -1    0.66    1.61
  15   9   1    1.44    1.19
 -15   9  -1    1.03    1.69
 -15 -10   1   -0.70    1.74
 -15  10   1    1.44    1.95
 -14 -10   1   -1.02    1.12
 -14 -10   1   -1.95    1.20
  14 -10  -1    0.40    1.44
 -14  10   1   -0.65    1.52
  14  10  -1   -0.19    1.46
  13 -10  -1    0.45    1.14
 -13 -10   1   -1.12    1.23
 -13 -10   1    2.13    1.32
 -13  10   1   -0.50    1.43
  13  10  -1   -0.48    1.40
  12 -10  -1   -0.56    0.96
 -12 -10   1    1.41    1.20
  12  10  -1    0.54    1.31
 -12  10   1   -1.60    1.15
 -11 -10   1    3.01    1.24
  11  10  -1    0.44    1.26
 -11  10   1   -0.08    1.13
 -10 -10   1    1.69    1.10
 -10 -10   1    0.62    0.90
  10  10  -1   -0.51    0.99
  10  10  -1   -0.94    1.04
 -10  10   1    1.58    1.22
  -9 -10   1    3.44    1.10
  -9 -10   1    1.94    1.18
  -9  10   1    1.78    1.25
   9  10  -1    2.00    1.29
   9  10  -1    2.81    1.10
  -8 -10   1   14.30    2.21
  -8 -10   1   11.83    1.82
  -8  10   1    9.26    2.08
   8  10  -1   14.78    2.24
   8  10  -1   13.43    2.04
  -7 -10   1    1.56    0.64
  -7 -10   1    0.71    0.78
   7 -10  -1    0.13    0.57
   7  10  -1    0.13    0.66
   7  10  -1   -0.60    0.72
  -7  10   1   -1.22    0.71
  -6 -10   1    1.26    0.81
   6 -10  -1    1.56    0.70
   6  10  -1    1.30    0.64
   6  10  -1    0.00    0.71
  -6  10   1    1.81    0.93
   5 -10  -1  110.23    9.61
  -5 -10   1   89.05    9.60
  -5  10   1  105.75    9.71
   5  10  -1   92.34    9.58
   5  10  -1   85.81    9.59
  -4 -10   1    2.63    0.89
   4 -10  -1    3.19    0.85
  -4 -10   1    4.10    0.95
  -4  10   1    4.13    1.14
   4  10  -1    4.80    1.04
   4  10  -1    4.84    0.96
  -3 -10   1   51.19    5.33
   3 -10  -1   52.96    5.35
  -3 -10   1   48.50    5.34
   3  10  -1   51.37    5.33
   3  10  -1   49.63    5.32
  -3  10   1   60.00    5.45
  -2 -10   1   11.39    1.70
  -2 -10   1   13.52    1.75
   2 -10  -1   15.05    1.80
   2 -10  -1   16.32    1.79
   2  10  -1   12.75    1.72
   2  10  -1   13.01    1.69
  -2  10   1   15.16    1.75
  -2  10   1   16.38    1.83
  -1 -10   1   10.01    1.46
   1 -10  -1    8.55    1.31
   1 -10  -1   10.22    1.40
  -1 -10   1   10.04    1.35
   1 -10  -1    8.93    1.25
   1  10  -1    8.69    1.30
   1  10  -1    9.65    1.30
  -1  10   1   12.80    2.29
  -1  10   1   11.76    1.35
  -1  10   1    9.94    1.36
   0 -10   1  823.51   84.21
   0 -10  -1  899.65   84.11
   0 -10  -1  881.25   84.72
   0 -10  -1  909.64   84.19
   0 -10   1  815.14   84.44
   0 -10  -1  841.62   84.24
   0  10  -1  862.03   84.14
   0  10   1  853.21   84.23
   0  10  -1  828.38   84.17
   0  10   1  981.58   84.21
   0  10  -1  897.99   84.12
   0  10   1 1000.00   84.49
   0  10  -1  875.96   84.23
  -1 -10  -1   11.48    1.67
  -1 -10  -1   11.18    1.40
  -1 -10  -1    9.05    1.41
   1 -10   1    8.41    1.32
   1  10   1   10.65    1.55
  -1  10  -1    9.28    1.61
   1  10   1    9.98    1.36
  -1  10  -1   10.27    1.38
   1  10   1   11.75    1.55
  -1  10  -1    9.50    1.32
  -1  10  -1   10.22    1.35
  -2 -10  -1    6.11    1.07
  -2 -10  -1    6.06    1.06
  -2 -10  -1    4.85    1.12
   2  10   1    6.13    0.98
   2  10   1    4.45    1.06
   2  10   1    4.86    1.11
  -3 -10  -1    9.73    1.44
  -3 -10  -1   10.26    1.39
  -3 -10  -1   10.24    1.40
   3  10   1    9.72    1.43
   3  10   1    8.71    1.33
   3  10   1    9.82    1.35
  -3  10  -1    6.91    1.23
   4 -10   1    3.30    0.97
  -4 -10  -1    7.42    1.17
  -4 -10  -1    5.32    1.02
  -4 -10  -1    4.12    0.93
   4  10   1    5.40    1.13
   4  10   1    4.35    0.92
  -4  10  -1    2.49    0.91
   4  10   1    5.87    0.96
  -5 -10  -1    1.30    0.65
  -5 -10  -1    2.13    0.73
   5 -10   1    1.33    0.87
  -5 -10  -1    1.90    0.85
   5 -10   1    1.34    0.58
   5  10   1    2.73    0.83
  -5  10  -1    2.49    0.85
   5  10   1    2.36    0.69
   5  10   1    2.58    0.72
   6 -10   1    0.26    0.80
  -6 -10  -1    0.37    0.72
  -6 -10  -1    0.82    0.57
   6  10   1    0.52    0.77
   6  10   1    0.91    0.66
  -6  10  -1    0.73    0.70
  -7 -10  -1   10.21    1.80
  -7 -10  -1   10.52    1.60
   7 -10   1   12.11    2.01
  -7  10  -1    7.16    1.58
   7  10   1    9.97    1.93
   7  10   1   11.76    1.71
  -8 -10  -1   16.65    2.15
  -8 -10  -1   12.44    1.89
   8 -10   1    7.95    2.05
  -8  10  -1    8.37    1.83
   8  10   1   12.98    1.89
   8  10   1   12.21    2.30
   9 -10   1    1.48    1.15
  -9 -10  -1    0.52    1.01
  -9 -10  -1    0.14    0.79
  -9  10  -1    1.66    1.13
   9  10   1    1.77    1.24
   9  10   1   -0.23    0.85
 -10 -10  -1    1.86    1.12
 -10 -10  -1    2.30    1.17
  10 -10   1    1.98    1.16
  10  10   1    6.14    1.28
 -10  10  -1    1.45    1.16
  10  10   1    1.79    1.25
 -11 -10  -1    0.88    1.13
  11 -10   1    1.78    1.29
 -11 -10  -1    1.51    1.28
  11  10   1    3.35    1.31
  11  10   1    2.26    1.45
 -11  10  -1    0.38    1.24
  12 -10   1    1.86    1.37
 -12 -10  -1   -0.66    1.09
 -12 -10  -1   -0.36    1.15
 -12  10  -1    1.82    1.44
  12  10   1    2.14    1.72
  12  10   1    2.85    1.45
 -13 -10  -1    0.71    1.12
  13 -10   1   -2.15    1.06
 -13  10  -1   -0.05    1.37
  13  10   1   -2.46    1.27
 -14 -10  -1    0.16    1.27
  14 -10   1    1.40    1.36
 -14 -10  -1   -0.54    1.43
  14  10   1   -0.63    0.90
  14  10   1    1.80    1.68
 -14  10  -1    1.64    1.66
  15  10   1   -2.39    1.05
 -15  10  -1   -0.59    1.77
 -15 -11   1   -1.35    1.61
 -15  11   1   -0.63    1.87
  14 -11  -1   -0.13    1.21
 -14 -11   1   -2.20    1.31
 -14 -11   1   -1.43    1.41
  14  11  -1   -0.55    1.49
 -14  11   1    0.63    1.74
  13 -11  -1    0.81    1.29
 -13 -11   1    0.53    1.31
 -13  11   1    0.46    1.47
  13  11  -1    0.38    1.35
  12 -11  -1    0.93    1.12
 -12 -11   1    1.40    1.20
  12  11  -1    1.60    1.29
 -12  11   1   -0.50    1.27
 -11 -11   1   -1.71    0.78
  11 -11  -1   -0.28    0.96
  11  11  -1   -1.41    0.98
 -11  11   1   -1.61    1.14
 -10 -11   1    0.40    0.98
 -10 -11   1    0.37    0.89
 -10  11   1    0.60    1.07
  10  11  -1   -0.89    1.29
  10  11  -1    1.59    1.17
  -9 -11   1    7.96    1.75
  -9 -11   1    7.30    1.40
  -9  11   1    7.28    1.74
   9  11  -1    5.77    1.63
   9  11  -1    8.24    1.61
  -8 -11   1   23.05    3.08
   8 -11  -1   21.39    2.81
  -8 -11   1   24.06    2.75
   8  11  -1   25.14    3.15
   8  11  -1   24.77    3.03
  -7 -11   1   -0.84    0.53
  -7 -11   1    0.76    0.76
   7 -11  -1    1.73    0.76
   7  11  -1    0.07    0.74
   7  11  -1    0.41    0.87
  -7  11   1    1.29    0.98
  -6 -11   1    9.60    1.66
   6 -11  -1   12.76    1.71
   6  11  -1    9.63    1.69
  -6  11   1   10.41    1.78
   6  11  -1   10.25    1.63
  -5 -11   1    2.53    0.92
   5 -11  -1    0.74    0.64
   5  11  -1    2.22    0.87
  -5  11   1    1.95    0.99
   5  11  -1    1.02    0.76
   4 -11  -1    3.68    0.95
  -4 -11   1    3.92    0.96
  -4 -11   1    4.50    1.07
  -4  11   1    4.40    1.12
   4  11  -1    4.81    1.11
   4  11  -1    4.39    0.92
   3 -11  -1    7.12    1.14
   3 -11  -1    7.24    1.11
  -3 -11   1    2.66    0.91
  -3 -11   1    4.25    0.96
  -3  11   1    5.93    1.11
   3  11  -1    4.39    1.00
   3  11  -1    2.36    0.77
  -2 -11   1   43.94    5.20
   2 -11  -1   53.34    5.24
   2 -11  -1   51.52    5.27
  -2 -11   1   51.15    5.26
   2  11  -1   48.56    5.18
  -2  11   1   54.38    5.25
   2  11  -1   49.25    5.23
  -2  11   1   58.21    5.29
   1 -11  -1    6.84    1.15
  -1 -11   1    5.47    1.31
   1 -11  -1    8.21    1.13
  -1 -11   1    4.17    1.03
   1 -11  -1    8.06    1.05
   1  11  -1    5.57    1.11
   1  11  -1    5.19    1.07
  -1  11   1    8.45    1.17
  -1  11   1    7.13    1.09
  -1  11   1    9.64    1.99
   0 -11   1   53.83    5.68
   0 -11  -1   51.40    5.24
   0 -11  -1   51.88    5.94
   0 -11   1   50.93    5.29
   0 -11  -1   50.15    5.32
   0  11  -1   51.74    5.18
   0  11  -1   55.13    5.21
   0  11   1   54.94    5.27
   0  11  -1   48.62    5.26
   0  11   1   54.85    5.57
   0  11   1   47.24    5.27
   0  11  -1   53.11    5.28
  -1 -11  -1   94.54    9.72
   1 -11   1  112.26    9.81
  -1 -11  -1   83.42    9.77
   1  11   1   87.26    9.76
   1  11   1   93.96    9.86
  -1  11  -1  115.73   10.01
   1  11   1   96.40    9.81
  -1  11  -1  113.01    9.80
   2 -11   1   18.87    2.40
  -2 -11  -1   24.59    2.56
  -2 -11  -1   25.61    2.65
  -2 -11  -1   22.75    2.47
   2 -11   1   20.61    2.46
  -2  11  -1   19.34    2.43
   2  11   1   21.98    2.46
   2  11   1   24.24    2.58
   2  11   1   20.95    2.55
  -2  11  -1   20.00    2.40
   3 -11   1   37.36    3.66
  -3 -11  -1   34.07    3.67
  -3 -11  -1   33.95    3.72
   3 -11   1   37.36    3.77
  -3 -11  -1   33.71    3.74
   3  11   1   30.42    3.65
  -3  11  -1   40.59    3.68
   3  11   1   33.02    3.74
   3  11   1   31.15    3.65
   4 -11   1   14.85    1.92
  -4 -11  -1   15.22    2.06
  -4 -11  -1   16.35    2.08
   4 -11   1   15.53    2.12
  -4 -11  -1   17.08    1.96
  -4  11  -1   17.36    2.08
   4  11   1   17.59    1.97
   4  11   1   16.89    2.03
   4  11   1   16.20    2.11
   5 -11   1    1.20    0.82
  -5 -11  -1    0.85    0.67
  -5 -11  -1    0.26    0.68
  -5 -11  -1    0.72    0.56
   5 -11   1    0.55    0.49
   5  11   1    0.83    0.73
   5  11   1    0.40    0.57
  -5  11  -1    1.11    0.71
   5  11   1    0.58    0.60
  -6 -11  -1   28.18    3.16
  -6 -11  -1   26.93    3.26
  -6 -11  -1   27.99    3.35
   6 -11   1   31.41    3.51
   6  11   1   30.29    3.41
  -6  11  -1   26.27    3.22
   6  11   1   31.97    3.31
  -7 -11  -1   24.95    2.71
   7 -11   1   15.23    2.86
  -7 -11  -1   23.19    2.92
   7  11   1   27.53    2.86
   7  11   1   20.78    2.92
  -8 -11  -1    3.08    1.32
   8 -11   1    7.78    1.75
  -8 -11  -1    2.22    1.08
   8  11   1    6.56    1.60
  -8  11  -1    5.39    1.40
   8  11   1    3.15    1.16
   9 -11   1    4.31    1.52
  -9 -11  -1    8.30    1.52
  -9 -11  -1    6.09    1.49
   9  11   1    6.01    1.38
   9  11   1    7.05    1.72
  -9  11  -1    6.10    1.56
 -10 -11  -1    2.79    1.22
  10 -11   1    3.27    1.32
 -10 -11  -1    4.16    1.37
  10  11   1    3.22    1.40
 -10  11  -1    3.85    1.39
  10  11   1    7.33    1.46
  11 -11   1    0.11    1.05
 -11 -11  -1   -0.05    0.98
 -11 -11  -1   -0.20    0.96
  11  11   1   -0.43    1.14
  11  11   1    1.20    1.26
 -11  11  -1    0.60    1.21
 -12 -11  -1    1.43    1.37
  12 -11   1    1.15    1.33
 -12 -11  -1    2.23    1.20
 -12  11  -1   -0.45    1.37
  12  11   1   -0.53    1.49
  13 -11   1    1.59    1.34
 -13 -11  -1   -0.89    1.24
 -13 -11  -1    0.74    1.20
 -13  11  -1   -1.64    1.42
  13  11   1   -0.54    1.35
 -14 -11  -1    1.34    1.61
  14 -11   1    0.06    1.38
  14  11   1   -0.81    0.85
  14  11   1   -1.94    1.43
 -14  11  -1   -0.77    1.49
 -15  11  -1    0.79    1.89
  15  11   1    2.25    1.23
 -15  12   1   -3.04    1.96
 -14 -12   1    3.24    1.47
  14 -12  -1   -0.41    1.46
 -14  12   1    0.23    1.58
 -13 -12   1   -0.63    1.28
  13 -12  -1    1.22    1.34
  13  12  -1   -1.30    1.22
 -13  12   1    2.22    1.74
  12 -12  -1   -1.19    1.08
 -12 -12   1   -0.35    1.05
 -12  12   1   -1.78    1.35
  12  12  -1    0.94    1.28
 -11 -12   1   -1.05    0.85
  11 -12  -1   -0.34    1.23
 -11  12   1   -0.26    1.20
  11  12  -1    0.40    1.10
 -10 -12   1    2.40    1.15
  10 -12  -1    1.61    1.16
 -10 -12   1    3.09    1.07
  10  12  -1    2.35    1.30
 -10  12   1    3.07    1.34
  -9 -12   1    2.88    0.90
  -9 -12   1    2.62    1.16
   9  12  -1    1.12    1.09
  -9  12   1    0.37    1.10
   9  12  -1    1.28    1.11
  -8 -12   1    2.47    1.19
  -8 -12   1    3.50    1.01
   8 -12  -1    3.05    1.01
  -8  12   1    3.75    1.37
   8  12  -1    3.35    1.37
   8  12  -1    4.86    1.17
  -7 -12   1    5.89    1.39
  -7 -12   1    3.80    0.95
  -7  12   1    8.24    1.62
   7  12  -1    4.03    1.16
   7  12  -1    6.45    1.48
   6 -12  -1    1.45    0.79
  -6 -12   1    2.69    1.02
   6  12  -1    3.27    1.05
  -6  12   1    3.13    1.11
   6  12  -1    1.77    0.83
   5 -12  -1   10.51    1.59
  -5 -12   1    6.82    1.49
  -5  12   1   10.74    1.78
   5  12  -1   11.74    1.60
   4 -12  -1   29.84    3.55
   4 -12  -1   31.34    3.49
  -4 -12   1   31.82    3.49
  -4 -12   1   32.93    3.53
   4  12  -1   31.41    3.48
  -4  12   1   30.85    3.58
   4  12  -1   33.24    3.51
  -3 -12   1   20.75    2.38
  -3 -12   1   19.97    2.33
   3  12  -1   19.48    2.29
   3  12  -1   17.71    2.28
   2 -12  -1    3.67    0.89
  -2 -12   1    4.86    1.09
  -2 -12   1    4.43    0.94
   2 -12  -1    2.04    0.78
  -2  12   1    3.82    0.91
   2  12  -1    2.67    0.78
  -2  12   1    2.76    0.84
   2  12  -1    3.45    0.87
   1 -12  -1   74.40    6.93
  -1 -12   1   58.48    7.04
   1 -12  -1   75.47    7.07
   1 -12  -1   77.83    7.00
   1  12  -1   59.46    6.97
  -1  12   1   80.00    7.02
  -1  12   1   75.82    7.47
  -1  12   1   71.12    7.02
   1  12  -1   57.29    6.90
   0 -12   1   13.65    1.81
   0 -12  -1   17.35    2.70
   0 -12  -1   17.45    1.96
   0 -12   1   11.56    2.26
   0  12  -1   13.11    1.76
   0  12  -1   15.51    1.72
   0  12   1   17.66    1.88
   0  12  -1   13.83    1.81
   0  12  -1   13.50    1.70
  -1 -12  -1   35.79    4.29
  -1 -12  -1   38.48    4.21
  -1 -12  -1   36.23    4.51
   1 -12   1   43.95    4.30
  -1  12  -1   43.57    4.28
  -1  12  -1   50.89    4.53
   1  12   1   39.04    4.37
   1  12   1   40.34    4.32
   1  12   1   33.74    4.23
  -1  12  -1   48.47    4.27
   2 -12   1    9.73    1.20
  -2 -12  -1    6.66    1.16
  -2 -12  -1    7.76    1.46
  -2 -12  -1    6.31    1.22
   2  12   1    4.57    1.24
   2  12   1    7.15    1.24
   2  12   1    6.06    1.09
  -3 -12  -1    7.50    1.47
   3 -12   1   10.21    1.31
  -3 -12  -1    8.41    1.42
   3 -12   1    9.30    1.39
  -3 -12  -1    8.64    1.37
  -3  12  -1    8.75    1.26
   3  12   1    6.61    1.24
   3  12   1    7.60    1.40
   3  12   1    8.11    1.36
  -4 -12  -1    7.28    1.26
   4 -12   1    3.44    1.05
  -4 -12  -1    4.76    1.06
  -4 -12  -1    7.61    1.18
   4 -12   1    3.81    0.92
   4  12   1    8.50    1.19
   4  12   1    7.70    1.30
   4  12   1    6.28    1.11
  -5 -12  -1    3.12    0.89
   5 -12   1    2.66    0.75
  -5 -12  -1    3.43    0.86
   5 -12   1    1.97    0.96
  -5 -12  -1    2.06    0.90
  -5  12  -1    2.30    0.89
   5  12   1    3.29    0.79
   5  12   1    3.77    1.07
   5  12   1    1.44    0.72
  -6 -12  -1    2.71    0.77
  -6 -12  -1    1.51    0.91
   6 -12   1    1.85    0.97
   6 -12   1    1.22    0.59
  -6 -12  -1    0.64    0.66
   6  12   1    1.16    0.74
   6  12   1    1.95    0.86
  -6  12  -1    1.01    0.81
  -7 -12  -1   -0.50    0.67
  -7 -12  -1    0.41    0.93
   7 -12   1    1.50    1.11
  -7  12  -1    1.34    0.97
   7  12   1    0.49    0.89
   7  12   1    0.14    0.77
  -8 -12  -1   28.03    3.29
  -8 -12  -1   30.62    3.58
   8 -12   1   22.64    3.60
   8  12   1   31.23    3.49
   8  12   1   27.21    3.58
  -9 -12  -1   -0.31    0.75
   9 -12   1   -0.01    0.98
  -9 -12  -1   -1.45    0.79
  -9  12  -1   -0.26    0.94
   9  12   1    0.68    1.05
   9  12   1   -1.07    0.84
  10 -12   1    0.94    1.16
 -10 -12  -1   -0.18    0.98
 -10 -12  -1   -0.08    0.91
  10  12   1    0.51    1.14
  10  12   1    0.34    1.16
 -10  12  -1    0.80    1.15
 -11 -12  -1    1.09    1.12
  11 -12   1   -1.35    1.13
 -11  12  -1    0.51    1.19
  11  12   1   -1.77    1.05
  12 -12   1    1.28    1.39
 -12 -12  -1    0.57    1.20
  12  12   1    0.50    1.40
 -12  12  -1    1.77    1.44
 -13 -12  -1    1.09    1.21
  13 -12   1    0.87    1.32
 -13 -12  -1    0.42    1.32
 -13  12  -1    0.62    1.49
  13  12   1    0.10    1.41
 -14 -12  -1   -2.09    1.44
 -14  12  -1   -1.04    1.67
  14  12   1   -1.38    0.93
 -15  12  -1    3.30    2.16
  15  12   1   -0.18    1.16
 -15 -13   1    0.02    1.64
 -15  13   1   -2.15    1.93
 -14 -13   1   -2.34    1.41
 -14  13   1   -0.91    1.78
  13 -13  -1    3.85    1.63
 -13 -13   1   -0.17    1.30
 -13 -13   1   -0.29    0.98
 -13  13   1    2.16    1.78
  13  13  -1    2.10    1.65
 -12 -13   1    0.08    1.11
 -12  13   1   -0.64    1.37
  12  13  -1    1.63    1.50
 -11 -13   1    0.58    0.91
  11  13  -1   -0.99    1.00
 -11  13   1   -0.20    1.16
  10 -13  -1    0.22    1.16
 -10 -13   1    0.51    1.01
 -10 -13   1    0.66    0.89
  10  13  -1    0.30    1.18
 -10  13   1    1.69    1.24
   9 -13  -1   -0.22    1.00
  -9 -13   1    0.73    0.91
  -9 -13   1    0.24    0.76
   9 -13  -1    1.05    0.76
   9  13  -1    0.49    0.95
  -9  13   1    0.67    1.15
  -8 -13   1    4.89    1.36
   8 -13  -1    2.36    1.35
  -8 -13   1    3.43    0.96
   8 -13  -1    3.70    1.06
   8  13  -1    4.63    1.43
  -8  13   1    2.20    1.30
   8  13  -1    5.04    1.25
   7 -13  -1    1.40    0.84
   7 -13  -1   -0.24    0.99
  -7 -13   1    1.11    0.94
   7  13  -1    1.85    0.98
  -7  13   1    1.46    1.13
   7  13  -1    1.82    1.05
  -6 -13   1    6.21    1.39
   6 -13  -1    3.53    1.30
   6 -13  -1    5.79    1.17
   6  13  -1    5.32    1.33
  -6  13   1    4.33    1.34
  -6  13   1    4.29    1.27
   6  13  -1    4.57    1.16
  -5 -13   1    7.13    1.49
   5 -13  -1    8.28    1.46
   5 -13  -1    6.77    1.51
  -5 -13   1    6.69    1.42
   5  13  -1    8.11    1.58
   5  13  -1    6.08    1.37
  -5  13   1    7.90    1.56
   4 -13  -1    6.33    1.32
  -4 -13   1    8.26    1.47
   4 -13  -1    6.33    1.45
  -4 -13   1    7.53    1.46
  -4  13   1    6.62    1.41
   4  13  -1    8.77    1.53
   4  13  -1    8.89    1.36
  -3 -13   1    1.36    0.74
   3 -13  -1    2.05    0.73
  -3 -13   1    1.89    0.74
   3 -13  -1    1.27    0.68
   3  13  -1    2.26    0.76
  -3  13   1    1.23    0.76
   3  13  -1    1.38    0.67
   2 -13  -1   12.00    1.67
   2 -13  -1   12.94    1.75
  -2  13   1   13.66    1.75
  -2  13   1   13.45    1.70
  -1 -13   1   39.72    4.61
   1 -13  -1   48.29    4.61
  -1 -13   1   37.42    4.72
   1 -13  -1   48.25    4.56
   1 -13  -1   48.26    4.71
  -1  13   1   51.45    5.12
  -1  13   1   50.57    4.64
   1  13  -1   37.97    4.53
  -1  13   1   44.17    4.62
   1  13  -1   39.24    4.58
   0 -13   1   33.64    4.32
   0 -13  -1   32.34    4.53
   0 -13  -1   38.57    3.93
   0 -13  -1   36.61    3.77
   0 -13   1   36.69    3.86
   0  13  -1   38.57    3.73
   0  13   1   34.21    3.77
   0  13  -1   36.17    3.82
   0  13  -1   33.80    3.80
   0  13   1   32.78    3.82
   0  13   1   36.60    4.09
   0  13  -1   38.79    3.75
  -1 -13  -1    4.91    1.03
  -1 -13  -1    5.40    1.00
  -1 -13  -1    5.35    1.38
   1 -13   1    3.08    0.90
   1  13   1    5.86    1.24
  -1  13  -1    3.76    0.92
  -1  13  -1    3.31    0.92
  -1  13  -1    5.27    1.29
   1  13   1    4.26    0.92
  -1  13  -1    4.44    0.95
   1  13   1    5.57    1.10
  -2 -13  -1    9.89    1.67
  -2 -13  -1    7.54    1.22
   2 -13   1    5.30    1.22
   2 -13   1    5.74    1.19
  -2 -13  -1    9.99    1.38
   2  13   1    8.06    1.48
  -2  13  -1    7.44    1.24
  -2  13  -1    6.51    1.13
   2  13   1    9.77    1.35
   2  13   1    6.49    1.17
   3 -13   1   32.06    3.45
  -3 -13  -1   31.63    3.46
  -3 -13  -1   27.59    3.34
   3 -13   1   32.60    3.39
  -3 -13  -1   29.67    3.46
   3  13   1   31.21    3.46
   3  13   1   32.08    3.45
   3  13   1   31.01    3.40
   4 -13   1    1.09    0.60
  -4 -13  -1    0.75    0.66
  -4 -13  -1    0.25    0.66
   4 -13   1    1.47    0.74
  -4 -13  -1    0.72    0.63
   4  13   1    0.74    0.64
  -4  13  -1   -0.10    0.49
   4  13   1    0.14    0.61
   4  13   1   -0.10    0.60
  -5 -13  -1    1.20    0.85
   5 -13   1    1.85    0.71
   5 -13   1    0.53    0.92
  -5 -13  -1    1.58    0.68
  -5 -13  -1    0.51    0.65
   5  13   1    1.64    0.69
  -5  13  -1    2.78    0.93
   5  13   1    1.54    0.88
   5  13   1    0.35    0.69
  -6 -13  -1    1.75    0.97
   6 -13   1    0.95    0.63
  -6 -13  -1    1.82    0.75
   6 -13   1   -0.11    0.80
  -6 -13  -1    1.73    0.80
   6  13   1    1.01    0.81
   6  13   1    0.82    0.85
  -6  13  -1    0.07    0.71
  -7 -13  -1    7.36    1.60
   7 -13   1    3.12    1.41
   7 -13   1    4.16    1.00
  -7  13  -1    4.56    1.27
   7  13   1    8.81    1.51
   7  13   1    6.62    1.57
  -8 -13  -1   19.24    2.79
   8 -13   1   17.89    2.91
  -8 -13  -1   17.76    2.46
   8  13   1   18.66    2.83
  -8  13  -1   20.81    2.66
   8  13   1   20.27    2.73
  -9 -13  -1    1.36    1.05
   9 -13   1    2.33    1.28
  -9 -13  -1    0.94    0.87
   9  13   1    0.56    1.09
  -9  13  -1    2.15    1.19
   9  13   1    0.74    1.04
 -10 -13  -1   -0.05    0.85
 -10 -13  -1   -0.83    0.99
  10 -13   1    0.20    0.94
 -10  13  -1   -0.44    1.12
  10  13   1    2.43    1.25
  11 -13   1    2.76    1.95
 -11 -13  -1    0.36    1.05
  11  13   1    1.23    1.41
 -11  13  -1    0.41    1.18
  12 -13   1    2.21    1.48
 -12 -13  -1   -0.23    1.16
 -12  13  -1   -0.29    1.41
  12  13   1   -0.40    1.38
  13 -13   1   -0.02    1.37
 -13 -13  -1   -0.57    1.22
 -13 -13  -1   -2.51    1.07
 -13  13  -1    0.31    1.41
  13  13   1   -0.55    1.43
 -14 -13  -1    3.51    1.53
  14  13   1    1.14    1.01
 -14  13  -1    0.33    1.73
  15  13   1   -1.05    1.06
 -15  13  -1   -0.95    2.16
 -15 -14   1   -2.13    1.66
 -15  14   1   -0.06    2.27
 -14 -14   1    1.37    1.37
 -14  14   1   -0.80    1.77
  13 -14  -1    1.32    1.44
 -13 -14   1    1.90    1.36
 -13  14   1    2.31    1.92
  13  14  -1   -0.43    1.38
 -12 -14   1    0.09    1.10
  12  14  -1    0.27    1.52
 -12  14   1   -3.29    1.38
  11  14  -1   -0.82    1.06
 -11  14   1   -0.99    1.19
 -10 -14   1   -0.49    0.75
  10 -14  -1    0.78    1.07
 -10 -14   1    0.25    0.94
  10  14  -1    0.55    1.14
 -10  14   1    0.43    1.14
  -9 -14   1    0.91    0.76
  -9 -14   1   -0.56    0.89
   9 -14  -1    1.05    0.93
   9  14  -1    1.13    1.17
  -9  14   1    0.08    1.12
   8 -14  -1    0.26    1.05
   8 -14  -1    0.68    0.84
  -8 -14   1    2.62    1.05
  -8  14   1    0.18    1.08
   8  14  -1    2.54    1.18
   7 -14  -1    6.98    1.81
   7 -14  -1    8.38    1.58
  -7  14   1    9.13    1.80
  -7  14   1    7.32    1.78
   7  14  -1   12.50    1.87
   6 -14  -1   -0.33    0.74
   6 -14  -1    1.64    1.15
  -6 -14   1    0.83    0.87
  -6  14   1   -0.03    0.87
  -6  14   1    2.04    1.06
   6  14  -1    1.33    0.87
   6  14  -1    0.10    0.79
   5 -14  -1   13.90    2.09
   5 -14  -1   13.82    1.90
  -5 -14   1   11.28    1.88
  -5 -14   1   11.54    1.91
  -5  14   1   15.24    2.14
   5  14  -1   10.19    1.83
   5  14  -1   12.46    1.91
   4 -14  -1    1.67    0.85
  -4 -14   1    0.46    0.60
   4 -14  -1   -0.17    0.59
  -4 -14   1    0.94    0.76
   4  14  -1    0.49    0.57
   4  14  -1   -0.06    0.62
  -4  14   1    0.69    0.74
   3 -14  -1    0.54    0.60
  -3 -14   1    0.45    0.59
  -3 -14   1    1.04    0.66
   3 -14  -1   -0.23    0.50
   3  14  -1    0.52    0.61
  -3  14   1    0.87    0.65
  -3  14   1   -0.26    0.49
   3  14  -1   -0.28    0.47
   2 -14  -1    8.06    1.36
  -2 -14   1    9.74    1.49
  -2 -14   1   11.26    1.57
   2 -14  -1    8.04    1.45
  -2  14   1    6.59    1.39
  -2  14   1    9.59    1.45
   2  14  -1   13.25    1.55
   2  14  -1   10.20    1.39
   1 -14  -1   17.56    1.96
   1 -14  -1   18.78    2.16
   1 -14  -1   17.18    2.02
  -1 -14   1   11.61    1.98
  -1  14   1   17.97    2.06
  -1  14   1   17.29    2.05
  -1  14   1   18.80    2.52
   1  14  -1   14.35    1.98
   0 -14  -1  118.13   13.08
   0 -14   1  150.22   13.26
   0 -14   1  140.95   13.78
   0 -14  -1  119.32   13.21
   0  14   1  118.95   13.33
   0  14  -1  151.54   13.10
   0  14   1  118.25   13.10
   0  14  -1  146.37   13.22
   0  14  -1  149.55   13.20
   0  14   1  119.31   13.16
   0  14  -1  146.32   13.10
  -1 -14  -1   12.96    1.68
  -1 -14  -1   11.18    2.05
  -1 -14  -1   11.53    1.81
  -1  14  -1   17.32    1.76
   1  14   1   10.78    1.80
  -1  14  -1   16.77    2.00
  -1  14  -1   15.16    1.76
   1  14   1   12.46    1.80
   1  14   1   12.66    1.76
   2 -14   1    2.58    0.83
  -2 -14  -1    5.08    0.95
  -2 -14  -1    4.33    0.99
   2 -14   1    2.98    0.89
  -2 -14  -1    5.34    1.32
  -2  14  -1    3.66    1.27
  -2  14  -1    2.73    0.80
   2  14   1    4.88    1.18
  -2  14  -1    2.86    0.89
   2  14   1    3.82    1.02
   2  14   1    3.99    0.89
  -3 -14  -1   17.98    2.35
   3 -14   1   14.62    2.20
  -3 -14  -1   19.90    2.25
  -3 -14  -1   20.05    2.41
   3  14   1   19.90    2.30
   3  14   1   18.75    2.36
  -3  14  -1   16.72    2.31
   3  14   1   21.29    2.45
  -4 -14  -1   28.14    3.18
   4 -14   1   24.64    3.01
   4 -14   1   23.66    3.14
  -4 -14  -1   29.49    3.21
  -4 -14  -1   29.25    3.06
  -4  14  -1   26.20    3.01
   4  14   1   24.96    3.15
   4  14   1   26.17    3.04
   4  14   1   29.75    3.14
  -5 -14  -1   15.12    2.21
   5 -14   1   17.06    2.32
   5 -14   1   15.85    2.05
  -5 -14  -1   14.70    2.14
   5  14   1   14.19    2.19
   5  14   1   13.20    1.95
   5  14   1   15.59    2.10
  -5  14  -1   17.86    2.21
   6 -14   1    1.64    0.71
  -6 -14  -1    0.81    0.85
  -6 -14  -1    0.29    0.61
   6 -14   1    2.08    1.11
  -6 -14  -1    0.28    0.73
   6  14   1    0.21    0.70
   6  14   1    0.43    0.77
  -6  14  -1    1.89    0.91
  -7 -14  -1   15.04    2.23
  -7 -14  -1   15.17    1.92
   7 -14   1    8.82    2.19
   7 -14   1   12.57    1.85
   7  14   1   14.01    2.17
   7  14   1   13.40    2.16
  -8 -14  -1    0.15    0.79
   8 -14   1   -0.87    1.05
  -8 -14  -1   -0.65    0.96
   8  14   1   -0.65    0.87
   8  14   1   -0.05    1.02
  -8  14  -1   -0.32    0.99
  -9 -14  -1   -0.50    0.75
   9 -14   1    0.27    1.16
  -9 -14  -1   -0.44    0.88
  -9  14  -1   -0.01    1.03
   9  14   1    0.02    1.06
 -10 -14  -1    2.69    1.08
  10 -14   1    2.60    1.56
  10  14   1    2.19    1.40
 -10  14  -1    1.49    1.27
 -11 -14  -1    2.61    1.19
 -11  14  -1    2.51    1.54
  11  14   1    1.85    1.42
 -12 -14  -1   -0.19    1.29
  12 -14   1   -0.28    1.37
  12  14   1    1.89    1.68
 -12  14  -1    0.30    1.55
 -13 -14  -1   -0.05    1.09
  13  14   1   -0.33    1.53
 -13  14  -1   -2.09    1.46
 -14 -14  -1   -1.49    1.29
  14  14   1    0.06    0.99
 -14  14  -1   -1.25    1.83
 -15 -14  -1    1.24    2.20
 -15  14  -1    0.92    2.06
  15  14   1    1.60    1.20
 -15  15   1    0.39    2.41
 -14 -15   1   -1.21    1.34
  13 -15  -1   -0.50    1.22
 -13 -15   1   -0.06    1.26
 -13 -15   1    0.76    1.25
 -13  15   1   -0.02    1.94
  13  15  -1   -0.30    1.47
 -13  15   1   -0.25    1.84
 -12 -15   1   -0.93    1.03
  12  15  -1    1.40    1.54
 -12  15   1    1.76    1.66
 -12  15   1   -1.73    1.51
 -11 -15   1   -1.34    0.77
 -11  15   1    0.85    1.37
  11  15  -1   -0.44    1.11
 -10 -15   1   -0.07    0.86
 -10 -15   1   -1.11    1.01
 -10  15   1   -0.33    1.24
  10  15  -1    0.82    1.05
   9 -15  -1    9.67    1.70
  -9 -15   1    9.28    1.96
   9 -15  -1    7.92    2.01
  -9  15   1   10.28    2.14
   9  15  -1    5.39    1.79
  -8 -15   1    0.44    1.00
   8 -15  -1    0.45    1.10
   8 -15  -1    1.27    1.00
  -8  15   1    3.26    1.35
   8  15  -1    1.15    1.03
  -8  15   1    1.21    1.17
   7 -15  -1    0.80    1.06
   7 -15  -1    2.20    0.95
  -7 -15   1    1.94    1.19
   7  15  -1    0.56    0.90
  -7  15   1   -0.38    0.88
  -7  15   1   -0.35    0.99
   6 -15  -1    0.04    0.76
   6 -15  -1   -0.05    1.04
  -6 -15   1    0.11    0.81
   6  15  -1    0.82    0.80
  -6  15   1   -0.91    0.83
   6  15  -1    0.46    0.79
  -6  15   1    1.00    1.02
  -5 -15   1    2.89    1.07
   5 -15  -1    3.05    1.16
   5 -15  -1    1.95    0.88
  -5 -15   1    2.45    0.97
   5  15  -1    2.40    1.00
  -5  15   1    1.38    0.96
   5  15  -1    1.95    0.91
   4 -15  -1   38.34    4.20
  -4 -15   1   36.36    4.13
  -4 -15   1   36.72    4.20
   4 -15  -1   39.42    4.19
   4  15  -1   36.43    4.11
   4  15  -1   38.39    4.17
  -4  15   1   37.06    4.22
  -3 -15   1   -0.16    0.60
   3 -15  -1    0.20    0.67
   3 -15  -1    0.34    0.59
  -3 -15   1   -0.72    0.49
   3  15  -1    0.53    0.61
  -3  15   1   -0.34    0.58
   3  15  -1    0.03    0.64
  -3  15   1    0.52    0.67
   2 -15  -1    2.64    0.89
  -2 -15   1    4.40    1.24
  -2 -15   1    4.75    1.13
   2 -15  -1    3.16    0.99
  -2  15   1    3.20    0.94
  -2  15   1    3.08    0.95
   2  15  -1    4.64    1.02
   2  15  -1    4.66    1.02
  -2  15   1    3.96    1.46
  -1 -15   1    6.19    1.24
   1 -15  -1    7.18    1.30
  -1 -15   1    6.04    1.03
   1 -15  -1    5.86    1.13
   1 -15  -1    4.25    1.20
  -1 -15   1    7.03    1.67
   1  15  -1    7.23    1.28
   1  15  -1    5.76    0.95
  -1  15   1    5.69    1.18
   1  15  -1    5.77    1.07
   1  15  -1    6.72    1.27
  -1  15   1    5.65    1.17
  -1  15   1    5.15    1.61
   0 -15  -1   59.04    6.43
   0 -15   1   65.81    6.56
   0 -15  -1   59.63    6.57
   0 -15   1   62.94    7.21
   0  15  -1   70.94    6.42
   0  15   1   58.16    6.68
   0  15  -1   65.48    6.39
   0  15  -1   69.22    6.55
   0  15   1   57.20    6.44
   0  15   1   60.93    6.52
   0  15  -1   71.28    6.54
  -1 -15  -1    2.85    0.86
   1 -15   1    5.53    1.05
  -1 -15  -1    2.36    0.73
  -1 -15  -1    2.48    1.19
  -1  15  -1    3.91    1.12
  -1  15  -1    4.40    0.87
   1  15   1    2.90    1.05
   1  15   1    1.72    0.69
   1  15   1    2.15    0.84
  -2 -15  -1    8.73    1.26
  -2 -15  -1    8.27    1.49
  -2 -15  -1    8.34    1.78
   2 -15   1    6.44    1.31
  -2  15  -1    9.48    1.92
   2  15   1    7.09    1.53
  -2  15  -1    6.74    1.30
  -2  15  -1    7.02    1.29
   2  15   1    9.79    1.47
   2  15   1    7.59    1.31
   3 -15   1   18.73    2.34
   3 -15   1   19.76    2.32
  -3 -15  -1   19.69    2.42
  -3 -15  -1   17.86    2.42
  -3 -15  -1   19.44    2.25
   3  15   1   17.82    2.34
  -3  15  -1   18.48    2.35
  -3  15  -1   17.85    2.26
   3  15   1   13.93    2.40
   3  15   1   19.86    2.32
   4 -15   1   15.36    1.82
  -4 -15  -1   11.57    1.89
  -4 -15  -1   11.38    1.89
  -4 -15  -1   10.30    1.71
   4  15   1   10.11    1.76
  -4  15  -1   14.49    1.79
   4  15   1    9.30    1.82
  -5 -15  -1   21.65    2.90
  -5 -15  -1   20.52    2.67
  -5 -15  -1   23.20    2.91
   5  15   1   22.52    2.94
   5  15   1   22.44    2.68
   5  15   1   26.67    2.90
  -6 -15  -1    6.52    1.56
   6 -15   1    6.36    1.54
  -6 -15  -1    4.97    1.17
   6 -15   1    9.26    1.40
  -6 -15  -1    5.25    1.33
   6  15   1    6.23    1.21
   6  15   1    6.41    1.45
  -6  15  -1    7.24    1.46
   6  15   1    4.73    1.36
  -7 -15  -1    1.29    0.79
   7 -15   1    0.49    1.08
  -7 -15  -1    0.96    0.98
   7 -15   1   -0.85    0.67
  -7 -15  -1    2.47    1.11
   7  15   1    1.20    0.99
  -7  15  -1    1.45    1.02
   7  15   1    2.57    1.04
  -8 -15  -1    3.99    1.30
  -8 -15  -1    2.28    0.93
   8 -15   1    2.00    0.85
   8 -15   1    1.70    1.24
  -8  15  -1    0.99    1.13
   8  15   1    3.00    1.17
  -9 -15  -1    3.86    1.17
   9 -15   1    4.89    1.59
  -9 -15  -1    5.86    1.52
   9  15   1    4.46    1.57
  -9  15  -1    5.76    1.53
 -10 -15  -1    0.32    0.87
 -10  15  -1   -1.74    1.05
  10  15   1    1.24    1.24
 -11 -15  -1   -0.09    1.07
  11  15   1    0.37    1.45
 -11  15  -1   -0.80    1.34
 -12 -15  -1    4.49    1.55
 -12  15  -1    3.01    1.84
  12  15   1    4.91    1.92
 -13 -15  -1   -0.16    1.10
 -13 -15  -1   -0.71    1.30
  13 -15   1    3.38    1.44
  13  15   1    0.28    1.52
 -13  15  -1    3.69    1.77
 -14 -15  -1    0.97    1.38
  14  15   1   -0.05    1.01
 -14  15  -1   -2.33    1.92
 -14 -16   1   -1.03    1.23
 -14  16   1   -2.03    1.88
  13 -16  -1   -0.47    1.37
 -13 -16   1    2.18    1.57
 -13 -16   1    0.74    1.22
 -13  16   1    2.63    2.09
 -13  16   1   -0.30    1.79
  13  16  -1    0.04    1.61
 -12 -16   1    0.16    1.09
 -12  16   1   -0.45    1.60
  12  16  -1   -0.84    1.46
 -12  16   1    0.92    1.74
 -11 -16   1   -1.02    0.87
  11  16  -1    1.20    1.26
 -11  16   1    2.17    1.61
 -11  16   1    0.71    1.49
 -10 -16   1   -0.71    1.04
 -10 -16   1    0.00    0.82
  10  16  -1    1.16    1.26
 -10  16   1    0.14    1.45
 -10  16   1    1.52    1.47
   9 -16  -1   -0.65    0.93
   9 -16  -1   -0.50    1.12
  -9 -16   1    0.03    1.14
   9  16  -1    2.31    1.33
  -9  16   1   -1.39    1.22
  -9  16   1    1.39    1.40
   8 -16  -1    0.39    0.93
  -8 -16   1    2.05    1.22
   8 -16  -1    0.73    1.15
   8  16  -1    0.21    1.04
  -8  16   1    1.39    1.23
  -8  16   1    1.47    1.19
   7 -16  -1    6.96    1.89
   7 -16  -1    8.84    1.66
  -7 -16   1    7.67    1.84
  -7  16   1    9.66    2.05
  -7  16   1    7.78    1.75
   7  16  -1    8.84    1.75
   6 -16  -1   18.90    2.70
   6 -16  -1   19.07    2.84
  -6  16   1   19.33    2.77
  -6  16   1   23.17    2.95
   6  16  -1   21.82    2.71
  -5 -16   1   31.97    3.86
   5 -16  -1   37.62    3.93
  -5 -16   1   30.04    3.85
   5 -16  -1   38.10    4.03
  -5  16   1   36.47    4.04
   5  16  -1   31.58    3.82
   5  16  -1   29.40    3.76
  -4 -16   1    5.06    1.33
   4 -16  -1    5.37    1.38
  -4 -16   1    4.38    1.24
   4 -16  -1    5.64    1.22
   4  16  -1    4.98    1.31
  -4  16   1    4.77    1.29
   4  16  -1    5.11    1.27
  -3 -16   1    3.23    1.02
   3 -16  -1    2.40    0.94
  -3 -16   1    1.99    0.97
   3 -16  -1    3.16    1.01
   3  16  -1    0.80    0.78
   3  16  -1    3.12    0.93
  -3  16   1    2.69    0.88
  -3  16   1    1.92    0.87
   2 -16  -1    0.52    0.60
  -2 -16   1    0.79    0.85
  -2 -16   1    0.06    0.57
   2 -16  -1    0.25    0.59
  -2  16   1   -1.10    0.84
   2  16  -1    1.05    0.57
   2  16  -1    0.65    0.60
  -2  16   1   -0.79    0.55
  -2  16   1    0.26    0.59
  -1 -16   1    4.55    1.08
   1 -16  -1    3.90    1.11
  -1 -16   1    6.73    1.67
   1 -16  -1    4.01    0.98
   1 -16  -1    4.15    0.95
   1  16  -1    4.39    0.94
  -1  16   1    4.02    1.43
   1  16  -1    5.26    0.89
  -1  16   1    3.17    0.96
   1  16  -1    5.95    1.21
   1  16  -1    5.77    1.13
   0 -16   1   40.02    4.20
   0 -16  -1   36.14    4.05
   0 -16  -1   39.26    4.25
   0 -16   1   31.89    4.78
   0  16  -1   38.36    4.11
   0  16  -1   37.37    4.01
   0  16  -1   42.15    4.16
   0  16   1   38.89    4.17
   0  16   1   36.40    4.09
   0  16  -1   40.98    4.02
   0  16   1   38.40    4.35
  -1 -16  -1   15.84    2.67
  -1 -16  -1   17.23    2.12
  -1 -16  -1   19.52    2.36
   1  16   1   19.36    2.33
   1  16   1   18.44    2.41
   1  16   1   17.34    2.26
  -2 -16  -1   -0.20    0.89
   2 -16   1    1.08    0.69
  -2 -16  -1    2.45    0.89
  -2 -16  -1    2.51    0.73
  -2  16  -1    0.73    0.68
  -2  16  -1    0.80    0.71
   2  16   1    0.75    0.67
  -2  16  -1    0.29    0.93
   2  16   1    2.99    1.04
   2  16   1    2.37    0.88
  -3 -16  -1   25.95    3.00
   3 -16   1   29.93    3.17
  -3 -16  -1   24.52    3.16
  -3 -16  -1   21.90    3.18
   3 -16   1   32.43    3.24
  -3  16  -1   32.36    3.15
   3  16   1   23.16    3.11
   3  16   1   24.47    3.08
   4 -16   1   43.18    4.83
   4 -16   1   37.85    4.89
  -4 -16  -1   51.22    5.05
  -4 -16  -1   42.24    4.76
  -4 -16  -1   48.38    5.05
   4  16   1   55.49    5.00
  -4  16  -1   41.51    4.79
   4  16   1   46.05    4.98
  -4  16  -1   43.23    4.95
  -5 -16  -1   20.18    2.58
  -5 -16  -1   20.03    2.56
  -5 -16  -1   15.14    2.26
   5  16   1   17.21    2.52
   6 -16   1    0.50    0.74
   6 -16   1    0.72    1.00
  -6 -16  -1    4.30    1.29
  -6 -16  -1    1.23    0.92
  -6  16  -1    1.51    0.92
   6  16   1    1.85    0.81
   6  16   1    1.99    1.07
   6  16   1    1.45    1.00
   7 -16   1    3.58    1.38
  -7 -16  -1    4.61    1.09
  -7 -16  -1    4.50    1.42
   7 -16   1    3.33    1.09
  -7 -16  -1    6.50    1.47
   7  16   1    4.02    1.38
  -7  16  -1    4.30    1.38
  -8 -16  -1    2.20    1.20
   8 -16   1    0.45    1.02
  -8 -16  -1    2.16    0.94
   8  16   1    1.60    1.17
  -8  16  -1    0.32    0.98
  -9 -16  -1    1.58    1.00
   9 -16   1    0.85    1.25
  -9 -16  -1    0.03    1.13
  -9  16  -1    0.68    1.15
   9  16   1    0.76    1.11
 -10 -16  -1    1.57    0.94
 -10  16  -1   -2.08    0.96
  10  16   1   -0.66    1.05
 -11 -16  -1    9.72    1.92
 -11  16  -1    5.96    2.06
  11  16   1   11.42    2.47
 -12 -16  -1    2.38    1.36
 -12  16  -1   -0.94    1.60
  12  16   1    0.70    1.69
  13 -16   1   -1.15    1.28
 -13 -16  -1    1.02    1.68
 -13 -16  -1    1.51    1.34
  13  16   1   -0.82    1.51
 -13  16  -1    0.51    1.66
 -14 -16  -1    0.79    1.51
  14  16   1   -0.63    0.99
 -14  16  -1    0.85    1.94
 -14 -17   1    0.71    1.64
 -14  17   1    4.44    2.28
  13 -17  -1   -2.19    1.52
 -13 -17   1    1.24    1.26
  13  17  -1   -0.46    1.53
 -13  17   1    1.21    1.92
 -13  17   1   -2.39    1.52
 -12 -17   1   -0.91    0.86
 -12 -17   1    0.32    1.10
 -12  17   1    1.72    1.79
  12  17  -1    0.62    1.51
 -12  17   1   -1.64    1.55
 -11 -17   1    2.44    1.15
  11  17  -1    0.15    1.41
 -11  17   1   -0.44    1.59
 -11  17   1    1.69    1.56
  10 -17  -1    0.84    1.39
 -10 -17   1    0.99    1.18
 -10 -17   1   -1.51    0.80
  10 -17  -1    0.45    1.12
  10  17  -1    0.90    1.29
 -10  17   1    1.30    1.50
 -10  17   1    1.86    1.60
   9 -17  -1    2.25    1.50
  -9 -17   1   -0.05    1.23
   9 -17  -1    1.73    1.20
   9  17  -1   -0.56    1.29
  -9  17   1    0.37    1.40
  -9  17   1    1.11    1.46
  -8 -17   1    0.18    1.02
   8 -17  -1    1.05    0.99
   8 -17  -1   -0.69    1.00
   8  17  -1   -0.30    0.96
  -8  17   1    0.11    1.13
  -8  17   1   -0.06    1.15
  -7 -17   1    8.49    1.87
  -7  17   1   10.82    2.21
  -7  17   1   14.07    2.13
   7  17  -1    6.98    1.80
   6 -17  -1    3.80    1.43
  -6 -17   1    1.82    1.14
   6 -17  -1    3.19    1.26
  -6  17   1    3.35    1.30
   6  17  -1    2.11    1.04
   5 -17  -1    6.98    1.48
   5 -17  -1    7.99    1.73
  -5 -17   1    3.85    1.29
  -5 -17   1    1.97    1.12
  -5  17   1    7.48    1.63
   5  17  -1    4.57    1.27
   4 -17  -1   41.70    4.85
  -4 -17   1   46.96    4.93
   4 -17  -1   40.04    4.82
  -4 -17   1   45.94    4.89
   4  17  -1   45.73    4.80
   4  17  -1   47.07    4.91
  -4  17   1   39.61    4.85
  -3 -17   1    5.44    1.32
  -3 -17   1    4.41    1.11
   3 -17  -1    1.74    0.94
   3 -17  -1    2.32    0.95
   3  17  -1    4.78    1.17
   3  17  -1    5.40    1.18
  -3  17   1    3.49    1.10
  -2 -17   1    7.62    1.79
   2 -17  -1    8.13    1.40
  -2 -17   1    6.83    1.51
   2 -17  -1    8.77    1.63
   2  17  -1    7.67    1.46
  -2  17   1   10.26    1.66
  -2  17   1    9.42    1.52
  -2  17   1   10.83    2.38
   2  17  -1    8.09    1.57
  -1 -17   1    8.41    2.09
  -1 -17   1    9.55    1.68
   1 -17  -1   15.23    1.88
   1  17  -1    8.12    1.32
  -1  17   1   10.91    1.62
  -1  17   1   12.68    1.66
   1  17  -1    9.38    1.67
   1  17  -1    9.69    1.52
  -1  17   1   11.54    2.33
   0 -17  -1   51.50    5.50
   0 -17  -1   47.87    5.66
   0 -17   1   60.02    5.71
   0 -17   1   49.16    6.39
   0  17   1   48.68    5.52
   0  17  -1   54.08    5.46
   0  17   1   52.64    5.78
   0  17   1   52.33    5.61
   0  17  -1   59.19    5.64
   0  17  -1   57.80    5.61
   0  17  -1   54.53    5.47
  -1 -17  -1    3.01    0.88
   1 -17   1    5.65    1.23
  -1 -17  -1    4.53    1.69
  -1 -17  -1    3.36    1.00
  -1  17  -1    5.77    1.09
   1  17   1    0.56    0.82
  -1  17  -1    4.15    0.99
  -1  17  -1    5.73    1.16
   1  17   1    2.26    0.84
   1  17   1    1.95    1.10
  -1  17  -1    5.93    1.38
  -2 -17  -1   48.37    5.40
  -2 -17  -1   45.32    4.96
  -2 -17  -1   51.39    5.23
   2 -17   1   47.39    5.11
   2  17   1   45.78    5.14
  -2  17  -1   43.70    5.28
   2  17   1   46.52    5.22
  -2  17  -1   52.44    5.12
   2  17   1   50.14    5.15
  -2  17  -1   50.71    5.13
  -3 -17  -1    3.18    1.08
  -3 -17  -1    2.17    0.86
  -3 -17  -1    4.37    1.47
   3 -17   1    6.60    1.24
   3 -17   1    5.83    1.27
   3  17   1    2.44    0.89
   3  17   1    2.01    1.23
   3  17   1    3.45    1.16
  -3  17  -1    4.37    1.08
  -3  17  -1    5.08    1.21
   4 -17   1   34.13    4.11
  -4 -17  -1   38.01    4.22
   4 -17   1   38.86    4.07
  -4 -17  -1   34.30    4.19
  -4  17  -1   40.58    4.23
  -4  17  -1   39.35    4.09
   4  17   1   29.64    4.06
   4  17   1   34.52    4.06
   5 -17   1    1.14    0.82
  -5 -17  -1    0.29    0.77
  -5 -17  -1    0.64    1.05
  -5 -17  -1    0.18    0.84
   5 -17   1    1.37    1.01
  -5  17  -1    1.81    1.10
   5  17   1    1.85    1.00
  -6 -17  -1    1.48    0.78
  -6 -17  -1    1.10    0.92
   6 -17   1    0.57    0.76
  -6 -17  -1    0.17    0.77
   6 -17   1    0.74    1.01
   6  17   1   -0.80    0.81
  -6  17  -1   -0.70    0.79
  -7 -17  -1    1.23    0.94
   7 -17   1    0.18    1.05
  -7 -17  -1    1.22    1.03
  -7 -17  -1    2.82    0.95
   7 -17   1    0.61    0.78
   7  17   1    2.43    1.09
  -7  17  -1   -0.72    0.92
  -8 -17  -1    1.60    1.16
  -8 -17  -1    4.02    1.07
   8 -17   1    1.81    0.94
   8 -17   1    0.56    1.07
   8  17   1    1.82    1.18
  -8  17  -1    1.74    1.19
   9 -17   1    2.52    1.36
  -9 -17  -1   -0.35    1.07
  -9 -17  -1    0.69    0.92
   9  17   1    1.45    1.20
  -9  17  -1    0.54    1.28
  10  17   1    0.33    1.30
 -10  17  -1    1.50    1.22
 -11 -17  -1    1.78    1.31
  11  17   1    3.18    1.83
 -11  17  -1    1.04    1.59
 -12 -17  -1   -2.12    1.21
 -12  17  -1   -1.79    1.55
  12  17   1   -0.96    1.60
 -13 -17  -1   -1.74    1.23
 -13  17  -1    3.41    2.01
  13  17   1    0.84    0.94
 -14 -17  -1   -0.76    1.45
 -14  17  -1   -1.50    2.00
  14  17   1    0.79    0.97
 -14 -18   1    0.37    1.63
 -13 -18   1    4.61    1.47
 -13  18   1   -1.00    1.82
 -12 -18   1   -2.07    1.11
  12 -18  -1   -2.18    0.91
 -12 -18   1    3.62    1.59
  12  18  -1    0.63    1.47
 -12  18   1   -0.60    1.74
 -12  18   1    0.46    1.54
 -11 -18   1    0.09    1.03
 -11 -18   1    0.65    1.09
  11  18  -1    1.97    1.28
 -11  18   1    0.51    1.40
  10 -18  -1    1.47    1.17
 -10 -18   1   -0.19    0.90
  10 -18  -1    2.33    1.37
 -10 -18   1    0.65    1.22
 -10  18   1    1.72    1.58
  10  18  -1    1.58    1.40
 -10  18   1    0.09    1.37
   9 -18  -1    4.31    1.62
  -9 -18   1    1.32    1.34
   9 -18  -1    2.01    1.38
  -9  18   1    2.48    1.69
   9  18  -1    3.98    1.65
  -9  18   1    3.29    1.69
   8 -18  -1   18.85    3.28
   8 -18  -1   26.20    3.16
  -8 -18   1   26.96    3.36
   8  18  -1   23.51    3.22
  -8  18   1   24.26    3.27
  -8  18   1   19.09    3.37
  -7 -18   1    0.10    0.97
   7 -18  -1    1.13    1.01
   7 -18  -1    0.18    1.08
   7  18  -1   -0.40    0.84
  -7  18   1    0.46    1.09
  -7  18   1   -1.56    0.86
  -6 -18   1   48.05    4.62
  -6 -18   1   44.10    4.50
   6 -18  -1   39.15    4.38
   6 -18  -1   33.76    4.50
  -6  18   1   30.97    4.44
   6  18  -1   34.97    4.34
   5 -18  -1   19.87    2.77
  -5 -18   1   17.65    2.65
  -5 -18   1   18.88    2.72
   5 -18  -1   19.42    2.67
   5  18  -1   15.51    2.51
  -5  18   1   24.30    2.87
  -4 -18   1   17.74    2.45
   4 -18  -1   14.30    2.33
   4 -18  -1   11.80    2.31
  -4 -18   1   18.63    2.41
   4  18  -1   18.64    2.31
  -4  18   1   11.07    2.23
   3 -18  -1   11.22    1.96
   3 -18  -1    8.99    1.78
  -3 -18   1   10.05    1.86
  -3 -18   1   12.85    1.99
   3  18  -1   13.68    1.86
  -3  18   1    8.32    1.76
  -3  18   1    9.71    1.75
   3  18  -1   10.07    1.67
   2 -18  -1   21.91    2.80
   2 -18  -1   20.80    2.57
  -2 -18   1   20.58    2.88
  -2 -18   1   23.71    2.80
  -2  18   1   19.90    2.66
   2  18  -1   24.78    2.71
  -2  18   1   23.26    2.70
   2  18  -1   18.14    2.56
  -2  18   1   20.19    3.15
  -1 -18   1    2.36    1.21
   1 -18  -1    5.73    1.35
  -1 -18   1    2.66    1.02
   1  18  -1    2.12    0.79
   1  18  -1    3.05    0.94
   1  18  -1    2.14    0.71
  -1  18   1    4.50    1.00
  -1  18   1    6.40    1.65
  -1  18   1    5.89    1.21
   1  18  -1    1.64    0.80
   0 -18   1   67.86    6.73
   0 -18  -1   65.36    6.78
   0 -18  -1   66.39    6.56
   0  18  -1   66.26    6.68
   0  18   1   62.66    6.60
   0  18  -1   59.50    6.59
   0  18   1   69.80    6.72
   0  18  -1   59.56    6.48
   0  18  -1   60.61    6.47
   0  18   1   67.53    6.87
   1 -18   1   17.12    2.42
  -1 -18  -1   24.98    3.21
  -1  18  -1   17.07    2.34
   1  18   1   20.60    2.40
  -1  18  -1   16.63    2.43
  -1  18  -1   13.91    2.16
  -1  18  -1   15.74    2.22
   1  18   1   22.92    2.46
  -2 -18  -1    2.99    1.41
  -2 -18  -1    1.15    0.75
  -2 -18  -1    2.76    1.05
   2 -18   1    4.35    1.13
   2  18   1    2.22    0.88
  -2  18  -1    4.12    1.08
  -2  18  -1    3.10    1.00
  -2  18  -1    6.74    1.56
   2  18   1    2.81    1.11
   2  18   1    1.07    1.00
   3 -18   1   15.00    2.55
   3 -18   1   18.15    2.60
  -3 -18  -1   21.17    2.73
  -3 -18  -1   25.73    2.51
  -3 -18  -1   26.91    3.04
  -3  18  -1   14.66    2.49
  -3  18  -1   12.33    2.84
  -3  18  -1   16.30    2.59
   3  18   1   23.84    2.73
   3  18   1   22.62    2.69
   3  18   1   25.80    3.02
  -4 -18  -1   14.51    2.34
  -4 -18  -1   13.91    2.34
  -4 -18  -1   11.23    1.82
   4  18   1   11.09    2.04
  -4  18  -1   15.24    2.09
  -5 -18  -1    3.16    1.15
  -5 -18  -1    2.16    1.05
   5 -18   1    1.52    0.88
   5 -18   1    2.51    1.13
  -5  18  -1    0.46    0.91
   5  18   1    1.01    1.00
  -6 -18  -1    1.67    1.10
   6 -18   1    2.39    0.97
   6 -18   1    1.23    1.10
  -6 -18  -1    1.84    0.95
   6  18   1    3.85    1.22
  -6  18  -1    2.34    1.20
  -6  18  -1    3.79    1.19
  -7 -18  -1    1.56    1.15
  -7 -18  -1    1.95    1.00
   7 -18   1    0.50    1.23
  -7 -18  -1    1.55    1.03
   7 -18   1    0.29    0.90
  -7  18  -1    3.60    1.24
   7  18   1    0.05    0.90
   8 -18   1    6.05    1.75
   8 -18   1    4.92    1.24
  -8 -18  -1    2.95    1.17
  -8 -18  -1    3.39    1.48
   8  18   1    3.72    1.44
  -8  18  -1    3.80    1.52
   9 -18   1    1.79    1.28
  -9 -18  -1    1.25    1.13
  -9 -18  -1    0.87    1.00
   9  18   1    1.29    1.13
  -9  18  -1   -1.40    1.19
 -10 -18  -1    0.19    0.94
 -10  18  -1    1.98    1.41
  10  18   1    2.40    1.36
 -11 -18  -1    0.15    1.02
  11  18   1   -1.08    1.25
 -11  18  -1   -0.90    1.45
 -12 -18  -1    1.34    1.26
 -12 -18  -1   -0.70    1.14
  12  18   1    1.95    1.63
 -12  18  -1    2.96    1.83
 -13 -18  -1    0.11    1.23
 -13  18  -1    2.35    1.96
 -14 -18  -1   -1.64    1.49
  14  18   1   -1.17    0.93
 -14  18  -1   -0.43    1.97
 -14 -19   1   -0.78    1.32
 -14  19   1    2.95    2.36
 -13 -19   1   -0.35    1.27
 -13  19   1    1.36    1.97
 -12 -19   1    0.96    1.20
 -12 -19   1    1.51    1.59
  12 -19  -1    2.13    1.50
  12  19  -1    1.53    1.58
 -12  19   1   -0.14    1.47
 -12  19   1    4.98    2.24
 -11 -19   1    1.57    1.03
  11 -19  -1   -0.65    0.95
 -11 -19   1   -0.43    1.11
  11 -19  -1   -0.33    1.21
 -11  19   1    2.10    1.67
  11  19  -1    0.96    1.46
 -11  19   1   -0.41    1.40
 -10 -19   1    0.60    1.02
  10 -19  -1    0.59    1.16
 -10 -19   1   -0.47    1.70
 -10  19   1    1.47    1.51
 -10  19   1    0.39    1.32
  10  19  -1    1.16    1.40
   9 -19  -1    1.00    1.43
  -9 -19   1    3.72    1.54
   9 -19  -1    3.76    1.39
  -9  19   1    1.93    1.62
   9  19  -1    2.70    1.55
  -9  19   1    0.22    1.38
   8 -19  -1    1.42    1.15
   8 -19  -1   -1.13    1.16
  -8 -19   1    1.81    1.27
   8  19  -1    1.62    1.18
  -8  19   1    2.82    1.46
  -8  19   1    2.59    1.49
   7 -19  -1    3.81    1.42
  -7 -19   1    2.26    1.16
   7 -19  -1    1.39    1.05
  -7  19   1    1.98    1.24
   7  19  -1    1.39    1.05
  -7  19   1    0.56    1.05
  -6 -19   1    5.47    1.55
   6 -19  -1    9.30    1.96
  -6 -19   1    5.40    1.55
  -6  19   1    9.47    1.87
   6  19  -1    4.80    1.38
   5 -19  -1   10.97    1.91
  -5 -19   1    8.77    1.91
  -5 -19   1    5.87    1.67
   5 -19  -1    9.29    1.96
   5  19  -1    7.21    1.67
  -5  19   1   12.27    2.06
  -4 -19   1    2.66    1.20
   4 -19  -1    1.87    1.05
  -4 -19   1    3.74    1.15
   4 -19  -1    1.56    1.05
  -4  19   1    1.88    1.02
   4  19  -1    1.49    1.01
  -3 -19   1    3.55    1.21
   3 -19  -1    3.89    1.20
  -3 -19   1    2.48    1.24
   3 -19  -1    4.77    1.31
  -3  19   1    5.94    1.32
  -3  19   1    4.24    1.70
   3  19  -1    1.70    1.00
  -3  19   1    5.98    1.25
  -2 -19   1   11.65    2.40
   2 -19  -1   13.11    1.87
  -2 -19   1   12.40    2.03
   2 -19  -1   12.95    2.09
   2  19  -1   13.96    1.91
  -2  19   1   12.02    1.96
  -2  19   1   10.84    2.62
  -2  19   1   14.43    1.98
   2  19  -1   11.09    1.58
   1 -19  -1   20.76    2.61
  -1 -19   1   15.45    2.80
  -1 -19   1   17.76    2.51
  -1  19   1   19.10    2.80
   1  19  -1   19.62    2.14
   1  19  -1   15.51    2.30
   1  19  -1   19.17    2.29
   1  19  -1   17.74    2.33
  -1  19   1   17.77    2.34
  -1  19   1   16.96    2.36
   0 -19  -1   50.49    5.23
   0 -19  -1   53.29    5.50
   0 -19   1   51.20    5.42
   0  19  -1   46.61    5.29
   0  19   1   50.39    5.29
   0  19  -1   47.11    5.31
   0  19   1   57.17    5.60
   0  19   1   57.15    5.43
   0  19  -1   45.52    5.14
   0  19  -1   45.13    5.12
  -1 -19  -1    4.27    1.02
  -1 -19  -1    1.71    1.55
  -1 -19  -1    3.32    1.17
   1 -19   1    4.67    1.22
   1  19   1    4.23    1.33
  -1  19  -1    3.59    1.00
   1  19   1    2.70    1.04
  -1  19  -1    2.70    1.21
  -1  19  -1    4.30    1.09
  -1  19  -1    4.67    1.08
   1  19   1    3.37    1.02
   2 -19   1   12.90    1.98
  -2 -19  -1   13.00    2.58
  -2 -19  -1   10.77    1.64
  -2 -19  -1   12.14    1.97
  -2  19  -1   11.21    1.84
  -2  19  -1   11.27    2.08
   2  19   1   10.94    2.09
   2  19   1   11.94    1.93
  -2  19  -1   13.71    1.94
  -3 -19  -1   60.44    6.70
  -3 -19  -1   57.23    6.21
   3 -19   1   69.02    6.51
  -3 -19  -1   58.45    6.50
  -3  19  -1   71.38    6.46
   3  19   1   49.54    6.50
   3  19   1   60.37    6.47
  -3  19  -1   61.03    6.72
   4 -19   1   21.37    2.95
   4 -19   1   20.76    3.01
  -4 -19  -1   26.56    3.22
  -4 -19  -1   30.87    3.36
  -4  19  -1   22.09    2.97
   4  19   1   23.07    3.04
  -4  19  -1   21.38    3.00
   5 -19   1    1.41    1.01
   5 -19   1    0.40    0.79
  -5 -19  -1   -0.94    0.88
  -5 -19  -1   -0.37    0.89
   5  19   1    0.90    0.92
  -5  19  -1    0.74    1.01
  -6 -19  -1    7.02    1.56
  -6 -19  -1    4.66    1.46
   6 -19   1    4.71    1.27
   6 -19   1    2.31    1.34
  -6  19  -1    6.75    1.63
   6  19   1    6.60    1.67
  -6  19  -1    5.73    1.47
   7 -19   1    0.76    1.11
  -7 -19  -1    0.23    1.03
   7 -19   1    1.32    0.92
  -7 -19  -1    1.79    1.30
  -7  19  -1    0.71    1.14
   7  19   1    1.61    1.07
  -7  19  -1    0.07    1.01
   8 -19   1   19.74    3.33
   8 -19   1   24.48    2.97
   8  19   1   19.04    3.09
  -8  19  -1   25.15    3.16
   9 -19   1   -0.13    0.98
  -9 -19  -1    0.07    1.10
  -9 -19  -1    0.45    1.03
   9 -19   1    0.95    1.27
  -9  19  -1   -0.29    1.25
   9  19   1    0.47    1.21
 -10 -19  -1   -0.64    0.99
 -10  19  -1    2.84    1.46
  10  19   1    0.22    1.32
 -11 -19  -1    1.50    1.16
  11  19   1   -0.47    1.24
 -11  19  -1   -0.05    1.41
  12 -19   1    0.89    1.39
 -12 -19  -1    1.41    1.44
 -12 -19  -1    1.97    1.35
 -12  19  -1   -1.94    1.57
  12  19   1    1.28    1.48
 -13 -19  -1    1.23    1.33
 -13  19  -1   -0.92    1.82
 -14 -19  -1    0.22    1.73
 -14  19  -1    0.60    2.18
 -14  20   1   -3.18    2.30
 -13 -20   1    0.57    1.28
 -13  20   1   -1.70    2.11
 -12 -20   1    0.14    1.40
 -12 -20   1    0.55    1.13
  12 -20  -1    0.52    1.53
  12  20  -1   -0.90    1.36
 -12  20   1   -1.08    1.47
 -12  20   1   -0.02    1.56
  11 -20  -1    0.91    1.28
  11 -20  -1    4.26    1.68
 -11 -20   1   -1.52    0.93
 -11 -20   1    2.76    1.24
 -11  20   1    0.67    1.55
  11  20  -1   -0.34    1.39
 -11  20   1   -0.70    1.56
  10 -20  -1    3.32    1.34
  10  20  -1    0.21    1.27
 -10  20   1   -0.37    1.48
 -10  20   1   -0.38    1.41
   9 -20  -1    2.44    1.36
   9 -20  -1    0.66    1.43
  -9 -20   1    0.98    1.25
  -9  20   1    3.78    1.54
  -9  20   1    1.68    1.50
   9  20  -1    0.50    1.26
   8 -20  -1    1.79    1.48
   8 -20  -1    1.52    1.31
  -8 -20   1    1.18    1.30
   8  20  -1    0.54    1.13
  -8  20   1    0.34    1.29
  -8  20   1    0.95    1.35
  -7 -20   1    5.18    1.64
   7 -20  -1   10.09    2.24
   7 -20  -1   12.96    2.11
  -7  20   1   10.12    2.06
   7  20  -1    7.90    1.85
  -7  20   1   10.14    2.08
  -6 -20   1    4.81    1.49
  -6 -20   1    6.60    1.70
   6 -20  -1    5.60    1.52
   6 -20  -1    6.95    1.71
   6  20  -1    6.64    1.60
  -6  20   1    5.72    1.68
   5 -20  -1   19.07    2.65
  -5 -20   1   18.21    2.65
   5 -20  -1   20.24    2.70
  -5 -20   1   18.95    2.73
   5  20  -1   15.63    2.49
  -5  20   1   16.68    2.64
  -4 -20   1    4.62    1.56
  -4 -20   1    6.35    1.56
   4 -20  -1    9.03    1.74
   4 -20  -1    4.78    1.46
  -4  20   1    6.63    1.57
   4  20  -1    6.26    1.48
  -3 -20   1    0.85    0.99
   3 -20  -1    3.69    1.10
  -3 -20   1    0.69    1.15
   3 -20  -1    4.16    1.30
  -3  20   1    1.29    1.37
   3  20  -1    2.44    0.99
  -3  20   1    3.52    1.13
  -3  20   1    4.42    1.19
   2 -20  -1    7.21    1.61
  -2 -20   1    6.41    1.50
  -2 -20   1    4.40    1.66
   2 -20  -1    6.43    1.42
   2  20  -1    6.03    1.42
  -2  20   1    7.80    1.53
   2  20  -1    4.83    1.06
  -2  20   1   10.96    1.66
  -2  20   1    7.10    1.86
  -1 -20   1   60.53    6.95
  -1 -20   1   59.99    6.54
   1  20  -1   62.27    6.32
   1  20  -1   62.79    6.21
   1  20  -1   60.14    6.37
   0 -20   1   21.02    2.75
   0 -20  -1   19.64    2.80
   0 -20  -1   23.12    2.60
   0  20  -1   20.39    2.87
   0  20   1   23.78    2.95
   0  20   1   20.27    2.62
   0  20  -1   18.55    2.42
   0  20  -1   20.07    2.48
   0  20  -1   19.10    2.63
   1 -20   1   44.70    4.58
  -1 -20  -1   32.93    5.02
  -1 -20  -1   35.39    4.52
  -1 -20  -1   41.39    4.33
  -1  20  -1   44.12    4.38
   1  20   1   33.95    4.39
  -1  20  -1   43.23    4.53
  -1  20  -1   48.14    4.58
   1  20   1   35.46    4.51
  -2 -20  -1    8.90    1.78
  -2 -20  -1    6.37    1.96
   2 -20   1    8.58    1.76
  -2 -20  -1    8.02    1.42
  -2  20  -1    7.35    1.64
   2  20   1    7.68    1.82
  -2  20  -1   10.09    1.63
  -2  20  -1    8.30    1.92
   2  20   1    9.41    1.91
  -3 -20  -1    6.02    1.83
  -3 -20  -1    7.27    1.36
  -3 -20  -1    9.27    1.77
   3  20   1    2.98    1.47
  -3  20  -1   11.57    1.79
  -3  20  -1   12.87    2.36
   3  20   1    6.42    1.62
   4 -20   1    7.30    1.64
  -4 -20  -1    7.34    1.86
  -4 -20  -1    7.05    1.75
   4 -20   1    8.74    1.84
   4  20   1    4.52    1.53
  -4  20  -1    9.22    1.82
  -4  20  -1    8.60    1.68
   5 -20   1   19.43    2.70
  -5 -20  -1   23.94    2.95
   5 -20   1   16.55    2.76
   5  20   1   20.66    2.81
  -5  20  -1   18.72    2.82
   6 -20   1    4.18    1.27
   6 -20   1    3.19    1.35
  -6 -20  -1    4.33    1.48
  -6 -20  -1    4.37    1.46
  -6  20  -1    3.43    1.44
   6  20   1    6.04    1.59
  -6  20  -1    5.11    1.51
   7 -20   1   17.98    2.92
   7 -20   1   19.27    2.61
  -7 -20  -1   22.67    2.99
  -7 -20  -1   17.82    2.88
  -7  20  -1   18.43    2.98
   7  20   1   15.92    2.76
  -7  20  -1   18.32    2.69
   8 -20   1    1.22    1.20
  -8 -20  -1    4.18    1.65
   8 -20   1    5.30    1.80
  -8  20  -1    1.22    1.44
  -8  20  -1    3.78    1.60
   8  20   1    3.23    1.43
  -9 -20  -1    1.64    1.20
   9 -20   1    3.09    1.22
   9 -20   1    2.27    1.48
   9  20   1    3.23    1.47
  -9  20  -1    2.63    1.44
  -9  20  -1    5.15    1.84
 -10 -20  -1    1.78    1.18
 -10  20  -1    1.17    1.43
 -10  20  -1   -0.34    1.32
  10  20   1    2.55    1.53
 -11 -20  -1    1.53    1.15
 -11 -20  -1    1.90    1.41
 -11  20  -1   -0.41    1.42
 -11  20  -1    1.48    1.48
  11  20   1    1.35    1.49
  12 -20   1   -1.48    1.28
 -12 -20  -1    0.71    1.45
 -12 -20  -1    1.38    1.25
 -12  20  -1    1.05    1.76
  12  20   1   -0.56    1.32
 -12  20  -1   -1.65    1.83
 -13 -20  -1   -0.07    1.27
 -13  20  -1   -3.53    2.00
 -13 -21   1    1.38    1.32
 -13  21   1    0.50    2.15
 -12 -21   1   -1.37    1.09
 -12 -21   1   -0.39    1.33
  12 -21  -1    0.12    1.50
 -12  21   1    1.01    1.68
 -12  21   1   -1.97    1.54
  12  21  -1   -2.32    1.34
 -11 -21   1    1.49    1.19
 -11 -21   1   -1.81    1.17
  11 -21  -1   -0.22    1.39
  11 -21  -1    2.34    1.22
 -11  21   1   -0.15    1.72
  11  21  -1    2.05    1.30
 -11  21   1    0.89    1.68
  10 -21  -1   -1.20    1.14
 -10  21   1    0.75    1.45
  10  21  -1    1.62    1.34
 -10  21   1    0.16    1.48
  -9 -21   1   -1.29    1.10
   9 -21  -1   -0.13    1.19
   9 -21  -1    2.19    1.35
  -9  21   1   -2.15    1.38
   9  21  -1   -0.33    1.19
  -9  21   1    1.72    1.54
  -8 -21   1    9.75    2.12
   8 -21  -1    7.02    2.12
   8 -21  -1    7.83    1.87
  -8  21   1    9.86    2.14
   8  21  -1   10.65    2.09
  -7 -21   1    0.53    1.14
   7 -21  -1    1.34    1.18
   7 -21  -1    1.08    1.15
  -7  21   1    0.33    1.19
   7  21  -1    0.88    1.02
  -7  21   1    0.85    1.15
   6 -21  -1    0.69    1.07
   6 -21  -1    2.51    1.18
  -6 -21   1    1.16    1.17
  -6 -21   1    2.29    1.17
   6  21  -1    1.18    1.01
  -6  21   1    0.21    1.12
  -5 -21   1   19.15    2.72
   5 -21  -1   18.87    2.74
   5 -21  -1   21.38    2.81
  -5 -21   1   14.84    2.70
   5  21  -1   17.43    2.60
  -5  21   1   20.65    2.77
   4 -21  -1    5.25    1.52
  -4 -21   1    8.30    1.86
  -4 -21   1   10.23    1.90
   4 -21  -1    3.79    1.46
   4  21  -1    8.16    1.65
   3 -21  -1   17.16    2.56
   3 -21  -1   12.81    2.27
  -3 -21   1   15.97    2.52
  -3 -21   1   18.38    2.66
  -3  21   1   16.41    2.39
  -3  21   1   17.82    3.39
   3  21  -1   19.49    2.37
  -2 -21   1    6.62    1.47
  -2 -21   1    5.82    1.89
   2 -21  -1    4.82    1.43
   2  21  -1    4.81    1.03
  -2  21   1    5.73    1.89
   2  21  -1    6.74    1.40
  -2  21   1    3.82    1.21
   1 -21  -1   37.17    4.62
  -1 -21   1   44.40    5.20
  -1 -21   1   40.30    4.64
  -1  21   1   34.56    4.71
  -1  21   1   35.44    4.36
   1  21  -1   41.52    4.35
   1  21  -1   45.67    4.26
   1  21  -1   40.52    4.40
   0 -21  -1   10.01    1.76
   0 -21  -1    8.70    1.90
   0 -21   1   11.81    1.91
   0  21   1   11.98    2.38
   0  21  -1   10.87    1.59
   0  21   1   10.08    1.82
   0  21  -1    9.80    1.61
   0  21  -1    9.30    1.75
  -1 -21  -1   10.37    1.78
  -1 -21  -1   11.71    2.24
   1 -21   1   12.79    2.05
  -1 -21  -1   12.45    3.01
   1  21   1   13.10    2.09
  -1  21  -1   11.51    1.82
   1  21   1   14.65    2.06
  -1  21  -1   10.59    1.94
  -2 -21  -1   18.27    2.64
   2 -21   1   20.89    2.66
  -2 -21  -1   15.98    2.24
  -2 -21  -1   13.05    2.95
   2  21   1   15.58    2.50
  -2  21  -1   22.17    2.50
  -2  21  -1   21.46    2.76
   3 -21   1    6.58    1.70
  -3 -21  -1    8.72    1.85
  -3 -21  -1   10.62    2.26
  -3 -21  -1    9.28    1.56
  -3  21  -1    5.22    1.51
   3  21   1   13.46    2.24
  -3  21  -1    6.81    1.59
   3  21   1   12.54    2.07
  -3  21  -1    8.26    2.12
   4 -21   1    9.30    1.61
  -4 -21  -1    4.01    1.43
  -4 -21  -1    3.73    1.62
  -4  21  -1    4.13    1.77
  -4  21  -1    7.13    1.47
   4  21   1    4.50    1.43
   5 -21   1    3.63    1.43
  -5 -21  -1   10.34    1.94
  -5 -21  -1   10.37    2.09
   5 -21   1    6.30    1.57
   5  21   1    9.22    1.90
  -5  21  -1    5.96    1.65
  -6 -21  -1    0.89    1.07
  -6 -21  -1    0.66    0.95
   6 -21   1   -0.04    0.99
   6 -21   1    0.35    0.85
  -6  21  -1   -0.59    1.01
   6  21   1    0.62    0.94
   7 -21   1    3.45    1.20
   7 -21   1    1.68    1.31
  -7 -21  -1    1.84    1.28
  -7 -21  -1    1.58    1.31
   7  21   1    1.97    1.21
  -7  21  -1    0.50    1.20
  -7  21  -1    0.59    1.27
   8 -21   1    6.00    1.99
  -8 -21  -1    7.73    1.97
   8 -21   1    9.76    1.81
  -8  21  -1    8.88    2.14
   8  21   1    5.14    1.78
  -8  21  -1    6.11    1.87
   9 -21   1   -0.74    1.25
   9 -21   1   -0.12    1.08
  -9 -21  -1    0.35    1.17
  -9  21  -1    1.21    1.31
   9  21   1    0.41    1.23
 -10 -21  -1   -1.03    1.06
  10  21   1    2.26    1.51
 -10  21  -1    1.18    1.47
 -10  21  -1    2.10    1.56
 -11 -21  -1   -0.40    1.20
  11 -21   1    0.42    1.27
 -11 -21  -1    0.76    1.41
 -11  21  -1    0.56    1.56
 -11  21  -1   -1.19    1.41
  11  21   1    0.35    1.41
 -12 -21  -1   -0.36    1.25
 -12  21  -1    3.47    1.96
 -12  21  -1    2.03    1.98
 -13 -21  -1    0.15    1.33
 -13  21  -1    2.05    2.29
 -13 -22   1    3.53    1.39
 -13  22   1   -0.63    2.18
 -12 -22   1    2.02    1.42
 -12  22   1    1.83    2.10
 -11 -22   1   -1.10    1.24
  11 -22  -1   -1.69    1.26
  11 -22  -1    0.06    1.27
  11  22  -1    0.93    1.48
 -11  22   1    1.28    1.62
 -11  22   1   -1.14    1.63
  10 -22  -1   -0.35    1.02
  10 -22  -1   -1.10    1.12
 -10 -22   1   -1.56    0.90
  10  22  -1   -1.04    1.13
 -10  22   1   -0.81    1.32
 -10  22   1    0.19    1.38
  -9 -22   1    3.15    1.38
   9 -22  -1   -0.28    1.26
   9 -22  -1    2.00    1.47
  -9  22   1    0.75    1.58
  -9  22   1    2.20    1.45
   9  22  -1    1.60    1.31
   8 -22  -1    2.41    1.49
  -8 -22   1    2.31    1.31
   8 -22  -1    2.94    1.49
  -8  22   1    0.56    1.38
  -8  22   1    2.63    1.60
   8  22  -1    1.21    1.24
   7 -22  -1   -0.16    0.94
  -7 -22   1    0.03    1.03
   7 -22  -1    0.52    1.02
  -7  22   1    0.15    1.13
   7  22  -1    0.10    0.95
  -7  22   1    0.65    1.14
   6 -22  -1   19.89    2.67
   6 -22  -1   12.32    2.66
  -6 -22   1   18.40    2.70
  -6 -22   1   16.92    2.55
  -6  22   1   16.22    2.67
   6  22  -1   14.30    2.42
   5 -22  -1    0.29    1.07
  -5 -22   1   -0.13    0.98
   5 -22  -1    1.25    1.13
  -5 -22   1    1.98    1.22
  -5  22   1    1.59    1.14
   5  22  -1    0.98    1.00
   4 -22  -1   11.28    2.39
   4 -22  -1   16.20    2.47
  -4 -22   1   17.11    2.53
   4  22  -1   16.85    2.31
  -4  22   1   12.91    3.00
  -4  22   1   14.15    2.31
   3 -22  -1    2.89    1.24
  -3 -22   1    2.70    1.13
   3 -22  -1    3.08    1.17
  -3 -22   1    3.37    1.42
  -3  22   1    0.66    1.27
  -3  22   1    0.51    0.92
   3  22  -1    3.48    1.23
  -2 -22   1    0.48    0.85
   2 -22  -1    1.85    1.09
  -2 -22   1    2.84    1.31
  -2  22   1    1.10    0.83
   2  22  -1    0.19    0.71
  -2  22   1    0.23    1.11
   2  22  -1    0.40    0.52
  -1 -22   1   29.82    4.40
  -1 -22   1   29.51    3.83
   1  22  -1   36.13    3.48
   1  22  -1   26.45    3.54
   1  22  -1   33.83    3.60
   0 -22  -1    1.18    0.98
   0 -22  -1   -0.72    0.70
   0 -22   1    1.61    0.94
   0  22   1    1.79    1.07
   0  22  -1    1.32    0.76
   0  22  -1    0.93    0.72
   0  22   1   -0.38    0.70
   0  22  -1    1.53    0.93
  -1 -22  -1   10.38    3.00
  -1 -22  -1   16.03    2.04
   1 -22   1   12.16    2.22
  -1 -22  -1   15.04    2.34
   1  22   1   17.47    2.34
   1  22   1   16.30    2.27
  -1  22  -1   11.73    2.36
   2 -22   1    4.80    1.45
  -2 -22  -1    2.33    1.25
  -2 -22  -1    3.46    1.00
  -2 -22  -1    2.67    1.39
   2  22   1    2.59    1.23
  -2  22  -1    7.17    1.65
   2  22   1    1.61    1.26
  -2  22  -1    4.94    1.20
   3 -22   1    5.83    1.47
  -3 -22  -1    8.32    1.38
  -3 -22  -1    6.79    1.64
  -3 -22  -1    9.71    2.20
   3  22   1    4.84    1.60
  -3  22  -1    5.43    1.39
  -3  22  -1    4.51    1.68
   3  22   1    6.66    1.64
   4 -22   1    4.76    1.32
  -4 -22  -1    5.53    1.55
  -4 -22  -1    3.82    1.66
  -4  22  -1    6.09    1.56
  -4  22  -1    3.86    1.62
   4  22   1    4.85    1.48
   5 -22   1    0.51    1.01
  -5 -22  -1    0.06    0.93
  -5 -22  -1    1.87    1.26
   5 -22   1    1.88    1.07
   5  22   1    1.27    1.12
  -5  22  -1    1.60    1.07
   6 -22   1   -0.96    0.87
   6 -22   1    1.28    1.13
  -6 -22  -1    1.86    1.14
  -6 -22  -1    0.23    0.94
   6  22   1    1.66    1.00
  -6  22  -1   -0.90    0.95
   7 -22   1    1.44    1.35
  -7 -22  -1    2.80    1.46
   7 -22   1    1.22    1.20
  -7 -22  -1    2.88    1.37
   7  22   1    1.37    1.22
  -7  22  -1    1.91    1.31
  -7  22  -1    3.47    1.51
   8 -22   1    5.44    1.59
   8 -22   1    3.12    1.81
  -8 -22  -1    6.52    1.82
   8  22   1    7.00    1.88
  -8  22  -1    4.32    1.85
  -8  22  -1    4.48    1.69
   9 -22   1    1.62    1.21
   9  22   1    1.63    1.31
  -9  22  -1   -1.06    1.36
  -9  22  -1    0.33    1.36
  10 -22   1    0.71    1.01
  10 -22   1    4.12    1.46
 -10 -22  -1    2.34    1.27
 -10 -22  -1    1.61    1.07
 -10  22  -1   -1.22    1.47
  10  22   1   -0.70    1.13
 -10  22  -1    0.63    1.48
 -11 -22  -1   -0.19    1.26
 -11 -22  -1    0.69    1.34
  11 -22   1    0.68    1.58
 -11  22  -1    3.09    1.77
  11  22   1    2.36    1.46
 -11  22  -1   -1.32    1.52
 -12 -22  -1    0.48    1.49
 -12  22  -1    1.47    2.06
 -13 -22  -1    3.59    1.80
 -13  22  -1   -3.90    2.08
 -13 -23   1   -1.24    1.31
 -13  23   1    1.41    2.14
 -12 -23   1    1.34    1.44
  12 -23  -1    1.65    1.34
 -12  23   1    0.50    2.02
  11 -23  -1    1.44    1.36
 -11 -23   1    3.98    1.76
  11 -23  -1    0.81    1.39
 -11  23   1    1.59    1.78
  11  23  -1    1.45    1.52
 -11  23   1    2.14    1.67
  10 -23  -1    1.74    1.36
 -10 -23   1    1.74    1.15
  10 -23  -1    1.17    1.34
 -10  23   1   -1.10    1.38
 -10  23   1    0.84    1.50
   9 -23  -1    3.59    1.49
  -9  23   1    1.84    1.39
  -9  23   1    1.69    1.53
   9  23  -1    1.68    1.21
   8 -23  -1    2.04    1.40
  -8 -23   1    1.63    1.35
   8 -23  -1    2.06    1.40
  -8  23   1    2.40    1.32
   8  23  -1    0.69    1.14
  -8  23   1    2.06    1.59
   7 -23  -1   -0.85    1.08
   7 -23  -1   -0.32    1.01
  -7 -23   1   -0.78    0.99
   7  23  -1   -1.14    0.85
  -7  23   1    1.13    1.30
  -6 -23   1    0.02    1.10
   6 -23  -1    0.09    1.13
   6 -23  -1    0.09    0.99
  -6  23   1    1.64    1.14
   6  23  -1    0.91    0.96
  -5 -23   1    2.95    1.45
   5 -23  -1    5.27    1.52
   5 -23  -1    5.46    1.49
  -5 -23   1    4.59    1.51
   5  23  -1    2.76    1.30
  -5  23   1    5.07    1.51
   4 -23  -1   -1.01    0.87
  -4 -23   1   -1.26    1.07
   4 -23  -1   -0.13    0.90
  -4 -23   1   -0.34    0.95
   4  23  -1    0.05    0.89
  -4  23   1    0.21    1.28
  -4  23   1   -0.24    0.86
  -3 -23   1    1.63    1.07
   3 -23  -1    2.73    1.24
  -3 -23   1    1.66    1.34
  -3  23   1    2.10    1.38
  -3  23   1    2.87    1.16
   3  23  -1    2.26    1.06
  -2 -23   1    3.79    1.38
   2 -23  -1    4.38    1.46
  -2 -23   1    4.37    1.75
  -2  23   1    5.10    1.30
   2  23  -1    4.85    1.33
  -2  23   1    2.76    1.60
   2  23  -1    3.30    0.89
   1 -23  -1   19.48    2.87
  -1 -23   1   19.77    2.78
  -1 -23   1   22.54    3.56
   1  23  -1   17.78    2.44
  -1  23   1   20.76    2.55
   1  23  -1   20.57    2.34
  -1  23   1   22.17    2.92
   1  23  -1   14.87    2.44
   0 -23  -1    5.83    1.53
   0 -23   1    5.94    1.62
   0  23   1    5.22    1.41
   0  23  -1    7.10    1.59
   0  23  -1    6.06    1.32
   0  23   1    8.60    1.93
  -1 -23  -1   14.92    3.25
  -1 -23  -1   12.27    2.25
   1 -23   1   12.74    2.35
  -1 -23  -1   14.08    1.84
  -1  23  -1   10.83    1.99
   1  23   1   10.86    2.00
   1  23   1   12.24    2.33
  -1  23  -1   10.97    1.83
  -2 -23  -1   33.36    3.46
  -2 -23  -1   32.80    4.24
   2 -23   1   23.93    3.65
  -2 -23  -1   29.96    3.80
  -2  23  -1   26.91    3.71
   2  23   1   32.42    3.82
   2  23   1   33.75    3.76
  -3 -23  -1    0.01    1.29
   3 -23   1    0.73    0.99
  -3 -23  -1    1.24    1.03
  -3 -23  -1    1.15    0.72
   3  23   1   -0.42    1.18
   3  23   1    2.29    1.07
  -3  23  -1   -1.39    1.10
  -3  23  -1    1.04    0.96
  -4 -23  -1    5.25    1.54
   4 -23   1    2.44    1.12
  -4 -23  -1    3.34    1.60
  -4  23  -1    3.17    1.24
  -4  23  -1    3.05    1.61
   4  23   1    4.57    1.47
   5 -23   1    5.78    1.62
  -5 -23  -1    2.65    1.43
   5 -23   1    4.07    1.38
  -5 -23  -1    4.85    1.59
   5  23   1    4.63    1.52
  -5  23  -1    4.37    1.53
   6 -23   1    0.64    1.26
   6 -23   1    3.39    1.16
  -6 -23  -1    1.04    1.36
  -6 -23  -1    1.73    1.22
  -6  23  -1    1.71    1.28
   6  23   1   -0.17    0.99
   7 -23   1   -0.88    1.17
  -7 -23  -1    1.46    1.34
   7 -23   1    1.43    1.15
  -7 -23  -1    1.55    1.27
  -7  23  -1    2.35    1.33
   7  23   1    1.19    1.13
  -7  23  -1    3.43    1.53
   8 -23   1    5.45    1.54
  -8 -23  -1    1.19    1.44
   8 -23   1    5.39    1.95
  -8  23  -1    1.15    1.51
  -8  23  -1    1.87    1.73
   8  23   1    2.35    1.45
   9 -23   1    3.27    1.33
   9  23   1    1.45    1.37
  -9  23  -1    4.01    1.70
  -9  23  -1    3.95    1.65
  10 -23   1   -0.75    1.41
  10 -23   1   -0.19    1.00
 -10 -23  -1   -0.76    1.34
 -10  23  -1    0.06    1.28
 -10  23  -1    1.35    1.54
  10  23   1   -0.08    1.15
  11 -23   1   -0.87    1.43
 -11 -23  -1    0.71    1.34
 -11 -23  -1    2.01    1.33
  11  23   1    0.42    1.51
 -11  23  -1    0.54    1.53
 -11  23  -1    1.27    1.64
 -12 -23  -1    1.28    1.60
 -12  23  -1    1.88    1.94
 -13 -23  -1    3.94    1.89
 -13  23  -1    0.66    2.32
  12 -24  -1   -0.66    1.38
 -12  24   1   -0.37    2.05
  11 -24  -1   -1.24    1.46
  11 -24  -1   -1.67    1.10
 -11 -24   1    1.45    1.42
 -11  24   1    0.58    1.56
  11  24  -1    0.25    1.36
 -11  24   1   -0.26    1.73
  10 -24  -1   -0.18    1.34
 -10 -24   1    0.91    1.31
  10 -24  -1    0.16    1.26
 -10  24   1   -1.25    1.38
  10  24  -1    1.68    1.43
 -10  24   1    2.74    1.51
   9 -24  -1   -1.11    1.21
   9  24  -1   -0.03    1.08
  -9  24   1    0.61    1.42
  -9  24   1   -0.84    1.32
   8 -24  -1    0.40    1.28
   8 -24  -1    1.88    1.36
  -8 -24   1   -1.49    1.05
  -8  24   1   -1.78    1.07
  -8  24   1    1.56    1.42
   8  24  -1   -1.30    0.99
  -7 -24   1    2.06    1.40
   7 -24  -1    7.05    1.75
   7 -24  -1    4.64    1.71
   7  24  -1    2.06    1.23
  -7  24   1    5.79    1.76
  -6 -24   1    0.32    1.13
   6 -24  -1    1.04    1.14
   6 -24  -1   -0.07    1.05
  -6 -24   1    0.12    1.07
  -6  24   1    2.82    1.21
   6  24  -1    1.35    1.02
   5 -24  -1   -0.49    1.09
  -5 -24   1   -1.24    1.10
   5 -24  -1    0.23    1.06
  -5 -24   1    0.86    1.06
  -5  24   1    0.15    1.07
   5  24  -1    0.51    0.89
   4 -24  -1   68.97    7.48
   4 -24  -1   72.65    7.62
  -4 -24   1   77.80    7.80
  -4 -24   1   71.23    7.60
  -4  24   1   68.11    7.49
  -4  24   1   67.39    7.86
   4  24  -1   65.84    7.37
  -3 -24   1    3.03    1.28
   3 -24  -1    0.57    1.07
  -3 -24   1    2.89    1.57
  -3  24   1    1.30    1.32
  -3  24   1    1.69    1.01
   3  24  -1    2.42    1.02
   2 -24  -1    0.39    1.09
  -2 -24   1    2.85    1.41
  -2 -24   1    1.72    1.07
   2  24  -1    0.95    0.65
   2  24  -1    1.97    0.98
  -2  24   1    0.74    1.32
  -2  24   1    0.54    0.76
  -1 -24   1   37.92    4.36
  -1 -24   1   30.38    4.79
   1  24  -1   37.07    3.99
   1  24  -1   33.00    4.03
   1  24  -1   36.47    3.85
   0 -24   1   17.92    2.62
   0 -24  -1   16.25    2.60
   0  24   1   14.54    2.31
   0  24   1   13.76    2.70
   0  24  -1   18.13    2.39
   0  24  -1   15.61    2.21
   1 -24   1    4.40    1.34
  -1 -24  -1    5.65    1.23
  -1 -24  -1    5.30    1.58
  -1 -24  -1    0.43    1.94
   1  24   1    5.82    1.55
  -1  24  -1    4.37    1.43
   1  24   1    4.03    1.29
  -1  24  -1    4.63    1.18
  -2 -24  -1    1.27    0.78
   2 -24   1    0.24    0.88
  -2 -24  -1    0.30    0.89
  -2 -24  -1   -0.74    1.23
  -2  24  -1    1.33    1.18
   2  24   1    1.11    1.02
   2  24   1   -0.80    0.91
  -2  24  -1    0.62    0.86
  -3 -24  -1    6.51    1.36
  -3 -24  -1    9.48    1.92
   3 -24   1    5.14    1.53
  -3 -24  -1    9.60    2.30
   3  24   1    7.18    1.82
  -3  24  -1    4.80    1.68
  -3  24  -1    6.84    1.64
   3  24   1    7.89    1.83
  -4 -24  -1   -0.04    1.00
  -4 -24  -1   -1.46    1.03
   4 -24   1   -0.53    0.86
  -4  24  -1   -1.40    1.11
  -4  24  -1   -0.89    0.78
   4  24   1    1.68    1.06
   5 -24   1    4.69    1.50
  -5 -24  -1    5.88    1.74
  -5 -24  -1    8.25    2.11
   5  24   1    6.66    1.80
  -5  24  -1    6.21    1.96
  -5  24  -1    5.50    1.63
  -6 -24  -1    1.24    1.36
  -6 -24  -1    0.25    1.02
   6 -24   1   -1.29    0.86
   6 -24   1   -0.40    1.10
  -6  24  -1    0.99    1.13
   6  24   1    1.22    1.12
   7 -24   1   -1.16    1.15
  -7 -24  -1    1.05    1.35
   7 -24   1    1.54    1.22
  -7 -24  -1    2.57    1.51
   7  24   1    0.45    1.20
  -7  24  -1    1.46    1.23
  -7  24  -1    1.73    1.48
  -8 -24  -1    8.50    2.23
  -8 -24  -1    7.56    2.12
   8 -24   1    5.79    1.74
   8 -24   1    7.32    2.11
   8  24   1    7.01    1.95
  -8  24  -1    6.53    2.11
  -8  24  -1    5.64    1.84
   9 -24   1    2.72    1.35
  -9 -24  -1    1.29    1.28
  -9  24  -1    3.55    1.76
   9  24   1   -0.96    1.02
  -9  24  -1    0.45    1.52
  10 -24   1   -2.54    1.23
  10 -24   1    0.04    1.03
 -10 -24  -1    0.60    1.38
 -10  24  -1    1.54    1.60
 -10  24  -1    2.54    1.70
  10  24   1    1.02    1.33
 -11 -24  -1   -0.51    1.89
 -11 -24  -1    1.51    1.56
  11 -24   1    2.42    1.64
 -11  24  -1   -1.46    1.66
  11  24   1   -0.16    1.53
 -11  24  -1    4.50    1.88
 -12 -24  -1    0.36    1.60
  12 -25  -1   -1.56    1.38
 -12  25   1    2.67    2.19
 -11 -25   1   -0.13    1.80
  11 -25  -1   -0.04    1.41
  11  25  -1    0.53    1.61
 -11  25   1    0.24    1.86
  10 -25  -1    0.99    1.45
 -10 -25   1   -2.16    1.22
  10 -25  -1   -2.14    1.37
 -10  25   1    1.81    1.69
 -10  25   1   -0.49    1.53
  10  25  -1    0.92    1.43
   9 -25  -1    3.28    1.59
  -9  25   1    1.11    1.56
  -9  25   1    1.33    1.46
   9  25  -1    1.90    1.39
  -8 -25   1    3.69    1.69
   8 -25  -1    0.23    1.52
   8 -25  -1    1.66    1.59
  -8  25   1    2.86    1.42
  -8  25   1    2.12    1.51
   8  25  -1    2.25    1.25
  -7 -25   1    0.42    1.14
   7 -25  -1    0.06    1.25
   7 -25  -1   -0.10    1.32
   7  25  -1    0.51    1.09
  -7  25   1    0.96    1.35
   6 -25  -1    0.34    1.22
  -6 -25   1    3.57    1.54
  -6 -25   1    1.90    1.32
   6 -25  -1    0.24    1.23
   6  25  -1    0.28    1.02
  -6  25   1    0.27    1.15
   5 -25  -1    1.37    1.17
   5 -25  -1    0.15    1.14
  -5 -25   1    0.86    1.31
  -5 -25   1    2.15    1.44
   5  25  -1   -0.26    0.91
  -5  25   1    2.49    1.69
  -5  25   1    2.17    1.30
   4 -25  -1   11.08    2.38
   4 -25  -1   14.09    2.23
  -4 -25   1    8.80    2.38
  -4 -25   1    9.53    2.19
  -4  25   1   14.39    2.35
  -4  25   1   13.37    2.97
   4  25  -1   12.35    2.11
  -3 -25   1   11.53    2.25
  -3 -25   1    9.21    2.38
   3 -25  -1    7.83    2.15
  -3  25   1   12.99    2.73
  -3  25   1   11.37    2.13
   3  25  -1   10.65    1.92
  -2 -25   1    2.12    1.19
   2 -25  -1    0.53    1.04
  -2 -25   1    2.03    1.58
  -2  25   1    0.83    1.38
  -2  25   1    1.77    1.01
   2  25  -1    0.71    1.03
   2  25  -1    0.83    0.71
  -1 -25   1    7.52    2.37
  -1 -25   1    5.15    1.57
   1 -25  -1    4.31    1.53
  -1  25   1    4.71    1.36
   1  25  -1    3.34    1.26
   1  25  -1    8.19    1.72
   1  25  -1    6.24    1.26
  -1  25   1    4.88    1.67
   0 -25   1   50.41    5.73
   0 -25  -1   57.24    5.86
   0  25   1   51.82    5.50
   0  25   1   54.38    5.76
   0  25  -1   45.31    5.47
   0  25  -1   47.62    5.38
  -1 -25  -1   11.92    1.93
  -1 -25  -1   13.65    2.32
   1 -25   1   16.89    2.31
   1  25   1   13.41    2.16
  -1  25  -1   14.70    2.03
   1  25   1    9.03    2.00
  -2 -25  -1    0.65    0.91
  -2 -25  -1   -0.41    0.72
  -2 -25  -1    0.90    1.35
   2 -25   1    0.86    0.95
  -2  25  -1   -0.55    0.73
   2  25   1    1.03    1.19
   2  25   1    0.33    0.92
  -2  25  -1    0.01    0.96
  -3 -25  -1    0.63    1.04
   3 -25   1    0.23    1.05
  -3 -25  -1   -0.04    1.31
  -3 -25  -1    2.60    0.91
  -3  25  -1    0.59    1.16
  -3  25  -1    1.42    1.00
   3  25   1    1.30    1.14
   4 -25   1    9.14    1.96
  -4 -25  -1   12.24    2.55
  -4 -25  -1   10.65    2.22
   4  25   1    9.92    2.05
  -4  25  -1    7.23    1.81
  -4  25  -1    7.41    2.18
  -5 -25  -1   -0.20    1.22
   5 -25   1    2.36    1.19
  -5 -25  -1   -1.63    1.22
  -5  25  -1    1.63    1.24
  -5  25  -1    2.81    1.35
   5  25   1    1.49    1.14
  -6 -25  -1    0.58    1.10
   6 -25   1    0.63    1.04
  -6 -25  -1   -1.89    1.17
   6  25   1   -0.47    1.00
  -6  25  -1   -0.12    1.10
   7 -25   1    4.22    1.81
  -7 -25  -1    5.88    1.84
   7 -25   1    5.20    1.65
  -7 -25  -1    5.24    1.95
   7  25   1    5.02    1.63
  -7  25  -1    3.21    1.46
  -7  25  -1    4.95    1.77
  -8 -25  -1   -0.51    1.47
   8 -25   1    0.74    1.49
   8 -25   1   -2.51    1.18
   8  25   1   -0.40    1.13
  -8  25  -1    1.91    1.51
  -8  25  -1    2.33    1.46
   9 -25   1   -0.77    1.12
  -9 -25  -1    2.07    1.26
   9 -25   1    2.03    1.31
  -9  25  -1    0.60    1.53
  -9  25  -1    3.62    1.83
   9  25   1    1.82    1.38
 -10 -25  -1    1.25    1.58
  10 -25   1    1.49    1.70
  10 -25   1   -1.90    1.07
 -10  25  -1   -2.57    1.47
  10  25   1    0.16    1.30
 -10  25  -1    1.87    1.70
  11 -25   1    0.19    1.16
 -11 -25  -1   -1.20    1.37
 -11  25  -1    1.21    1.81
 -12 -25  -1    2.44    1.79
 -12  25  -1    3.75    2.20
  12 -26  -1    2.32    1.54
 -12  26   1   -3.14    2.16
  11 -26  -1    1.81    1.57
 -11  26   1    0.60    1.90
 -10 -26   1    1.47    1.46
  10 -26  -1    0.38    1.30
  10 -26  -1   -1.64    1.30
  10  26  -1   -1.03    1.22
 -10  26   1   -0.85    1.58
   9 -26  -1    1.04    1.30
   9 -26  -1    0.75    1.44
  -9 -26   1    2.29    1.44
  -9  26   1   -0.81    1.37
   9  26  -1   -0.58    1.10
  -9  26   1    1.36    1.43
   8 -26  -1    1.84    1.78
   8 -26  -1    0.95    1.45
   8  26  -1   -0.98    1.06
  -8  26   1    1.55    1.34
  -8  26   1   -1.19    1.24
  -7 -26   1    0.15    1.32
   7 -26  -1    0.10    1.28
   7 -26  -1    0.23    1.36
   7  26  -1    0.46    1.18
  -7  26   1    0.18    1.17
  -6 -26   1    1.79    1.53
   6 -26  -1    5.27    1.69
  -6 -26   1    1.86    1.39
   6  26  -1    3.27    1.28
  -6  26   1    5.88    1.83
  -5 -26   1    1.39    1.46
   5 -26  -1   -1.60    1.18
  -5 -26   1    1.79    1.44
   5 -26  -1    1.09    1.38
   5  26  -1    3.10    1.29
  -5  26   1   -0.61    1.39
  -5  26   1    0.80    1.24
  -4 -26   1   -1.08    1.02
   4 -26  -1    0.12    1.28
  -4 -26   1   -1.52    1.26
  -4  26   1   -1.69    0.99
  -4  26   1    0.61    1.55
   4  26  -1    0.73    1.10
  -3 -26   1   20.38    3.14
  -3 -26   1   19.75    3.26
   3 -26  -1   22.26    3.21
   3  26  -1   21.54    2.83
  -3  26   1   18.44    3.30
  -3  26   1   20.55    2.91
  -2 -26   1    1.26    1.09
  -2 -26   1    3.24    1.74
   2 -26  -1    1.64    1.20
   2  26  -1    3.42    1.22
  -2  26   1    1.44    1.03
  -2  26   1    3.02    1.52
   2  26  -1    1.60    0.82
   1 -26  -1    8.91    2.09
  -1  26   1   14.67    2.40
  -1  26   1   10.30    1.95
   0 -26  -1    3.66    1.53
   0 -26   1    6.91    1.76
   0  26   1    4.51    1.37
   0  26   1    7.42    1.88
   0  26  -1    2.92    1.13
   0  26  -1    4.13    1.41
  -1 -26  -1   -0.49    0.86
   1 -26   1    1.11    1.05
   1  26   1    0.39    1.06
  -1  26  -1    1.89    1.11
  -1  26  -1    1.26    0.88
  -2 -26  -1    1.27    1.12
  -2 -26  -1    0.95    1.61
   2 -26   1    3.12    1.32
  -2 -26  -1    1.45    1.05
   2  26   1    2.12    1.18
   2  26   1    2.84    1.43
  -2  26  -1    2.40    1.09
  -2  26  -1    1.31    1.26
  -3 -26  -1   14.88    3.29
  -3 -26  -1   19.81    2.48
   3 -26   1   15.64    2.79
  -3 -26  -1   18.91    3.00
   3  26   1   20.84    2.83
  -3  26  -1   18.12    2.86
  -3  26  -1   18.00    2.70
  -4 -26  -1   32.34    4.30
  -4 -26  -1   24.65    4.23
   4 -26   1   39.87    4.23
   4  26   1   26.23    3.90
  -4  26  -1   34.41    4.25
  -4  26  -1   37.11    4.14
   5 -26   1    1.90    1.27
  -5 -26  -1    1.51    1.42
  -5 -26  -1    1.39    1.35
  -5  26  -1    2.55    1.26
   5  26   1    0.14    1.05
  -5  26  -1   -0.78    1.48
  -6 -26  -1   -2.54    1.10
   6 -26   1   -1.33    1.06
  -6 -26  -1    1.35    1.22
  -6  26  -1    0.20    1.10
  -6  26  -1   -0.75    1.41
   6  26   1   -0.47    0.96
  -7 -26  -1    1.47    1.46
   7 -26   1    0.17    1.37
  -7 -26  -1   -0.26    1.55
   7 -26   1    0.01    1.31
   7  26   1    0.93    1.26
  -7  26  -1    2.83    1.58
  -7  26  -1    0.05    1.29
   8 -26   1    4.74    1.55
  -8 -26  -1    3.56    1.80
  -8  26  -1    1.95    1.76
  -8  26  -1    7.05    1.88
   8  26   1    3.50    1.52
  -9 -26  -1   -1.26    1.29
   9 -26   1    0.06    1.26
   9 -26   1   -0.39    1.38
  -9  26  -1   -0.19    1.43
   9  26   1    0.80    1.34
  -9  26  -1   -1.70    1.43
 -10 -26  -1    2.96    1.62
  10 -26   1   -2.22    1.07
 -10  26  -1    0.10    1.68
  10  26   1    0.26    1.39
 -10  26  -1   -1.21    1.60
  11 -26   1   -0.97    1.20
 -11  26  -1   -3.39    1.88
 -12 -26  -1   -1.40    1.34
 -12  26  -1   -1.26    2.28
  12 -27  -1    0.58    1.42
  11 -27  -1    1.52    1.51
 -11  27   1    1.59    2.01
 -10 -27   1    3.26    1.91
  10 -27  -1   -2.26    1.51
  10 -27  -1    1.55    1.50
 -10  27   1    1.13    1.70
 -10  27   1    1.40    1.61
  10  27  -1   -0.91    1.31
   9 -27  -1    2.69    1.61
  -9 -27   1    4.46    1.79
   9 -27  -1   -0.20    1.45
  -9  27   1    0.04    1.49
   9  27  -1   -0.65    1.07
  -9  27   1    0.28    1.35
   8 -27  -1    3.53    1.61
   8  27  -1    1.13    1.20
  -8  27   1    2.22    1.49
  -8  27   1    1.87    1.49
  -7 -27   1   -0.15    1.36
   7 -27  -1   -0.68    1.29
   7 -27  -1    0.58    1.39
  -7  27   1    1.17    1.33
   7  27  -1    1.02    1.19
   6 -27  -1    2.03    1.49
  -6 -27   1    1.07    1.30
  -6 -27   1    0.64    1.37
   6 -27  -1   -0.58    1.22
  -6  27   1    0.96    1.27
  -6  27   1   -0.37    1.51
   6  27  -1    1.83    1.13
  -5 -27   1   16.89    2.87
   5 -27  -1   15.31    3.02
   5 -27  -1   15.55    2.70
  -5 -27   1   14.14    2.96
   5  27  -1   14.83    2.50
  -5  27   1   13.11    2.99
  -5  27   1   15.18    2.78
   4 -27  -1    9.00    2.31
  -4 -27   1   14.34    2.88
  -4  27   1    7.54    2.38
  -4  27   1   10.23    2.16
   3 -27  -1   -0.28    1.12
  -3 -27   1   -0.24    1.09
  -3 -27   1    1.58    1.42
   3  27  -1    1.35    1.12
  -3  27   1    1.99    1.48
  -3  27   1    0.74    0.97
  -2 -27   1   -1.71    1.36
  -2 -27   1    0.18    1.12
   2 -27  -1   -2.15    0.93
   2  27  -1    0.90    0.71
   2  27  -1   -0.38    0.95
  -2  27   1    0.36    1.43
  -2  27   1    1.10    1.02
   1 -27  -1    3.21    1.55
  -1 -27   1    4.00    1.54
   1  27  -1    4.31    1.30
  -1  27   1    2.60    1.22
   1  27  -1    4.22    1.39
   0 -27  -1    4.18    1.55
   0 -27   1    2.39    1.45
   0  27  -1    4.39    1.20
   0  27   1    4.86    1.31
   0  27   1    3.66    1.62
   0  27  -1    4.21    1.39
   1 -27   1    0.66    1.06
  -1 -27  -1    0.16    0.94
  -1  27  -1    1.30    1.08
   1  27   1    1.35    0.95
  -1  27  -1    1.39    0.89
   1  27   1    1.19    1.12
  -2 -27  -1    2.16    1.77
  -2 -27  -1    0.53    1.00
  -2 -27  -1    2.33    1.30
   2 -27   1    0.65    1.11
  -2  27  -1    2.19    1.06
  -2  27  -1   -0.80    1.08
   2  27   1    0.36    1.25
   2  27   1    1.12    1.19
  -3 -27  -1   24.04    2.91
  -3 -27  -1   26.65    3.52
  -3 -27  -1   23.47    3.71
   3  27   1   20.68    3.10
   3  27   1   20.01    3.50
  -3  27  -1   18.37    3.00
  -3  27  -1   21.31    3.22
  -4 -27  -1    1.38    1.34
   4 -27   1    1.11    1.33
  -4 -27  -1    3.16    1.82
  -4  27  -1    0.71    1.18
  -4  27  -1   -1.38    1.31
   4  27   1    0.02    1.11
  -5 -27  -1    0.92    1.55
  -5 -27  -1    1.76    1.36
   5 -27   1    3.13    1.46
   5  27   1    1.08    1.26
  -5  27  -1    0.31    1.08
  -5  27  -1   -0.71    1.30
   6 -27   1    2.26    1.38
  -6 -27  -1    0.20    1.19
  -6 -27  -1    0.33    1.48
  -6  27  -1    0.84    1.16
  -6  27  -1    1.42    1.41
   6  27   1    0.67    1.19
  -7 -27  -1    8.43    2.09
   7 -27   1    3.82    1.68
   7  27   1    8.28    1.95
  -7  27  -1    2.91    1.64
  -7  27  -1    5.65    1.71
  -8 -27  -1    0.40    1.63
   8 -27   1    1.73    1.58
  -8 -27  -1   -0.92    1.21
  -8  27  -1   -1.19    1.41
   8  27   1   -1.04    1.18
  -8  27  -1    2.67    1.72
   9 -27   1    1.33    1.83
   9 -27   1    1.37    1.43
  -9 -27  -1    0.90    1.62
   9  27   1    0.82    1.42
  -9  27  -1    1.97    1.80
  -9  27  -1    0.54    1.62
  10 -27   1    1.91    1.41
  10 -27   1    0.72    1.94
 -10 -27  -1    0.52    2.02
 -10  27  -1    4.65    1.91
 -10  27  -1    3.59    1.94
  10  27   1    1.66    1.61
  11 -27   1   -1.12    1.18
 -11  27  -1    3.61    2.05
  11 -28  -1   -0.71    1.45
  10 -28  -1   -0.66    1.62
  10 -28  -1    1.16    1.56
 -10 -28   1    0.93    2.09
 -10  28   1   -0.37    1.77
 -10  28   1    1.04    2.14
  10  28  -1   -2.03    1.19
   9 -28  -1    1.61    1.65
  -9 -28   1    1.50    1.66
   9 -28  -1    2.68    1.85
  -9  28   1    2.33    1.69
   9  28  -1    1.86    1.35
  -9  28   1    2.46    1.59
  -8 -28   1    0.45    1.29
   8 -28  -1    1.64    1.56
  -8  28   1   -0.80    1.13
  -8  28   1   -1.49    1.26
   8  28  -1    1.06    1.25
  -7 -28   1   -0.39    1.56
   7 -28  -1    1.00    1.42
   7 -28  -1    2.04    1.51
   7  28  -1   -0.61    1.00
  -7  28   1    3.61    1.54
  -6 -28   1    2.24    1.60
  -6 -28   1    2.11    1.48
   6 -28  -1    0.01    1.40
   6  28  -1    0.53    0.95
  -6  28   1    1.21    1.34
  -6  28   1   -0.46    1.36
   5 -28  -1    4.55    1.83
  -5 -28   1    4.69    2.02
  -5 -28   1    2.76    1.54
  -5  28   1    3.18    1.92
   5  28  -1    3.69    1.45
  -5  28   1    5.02    1.74
  -4 -28   1   34.12    4.28
  -4 -28   1   31.95    4.40
   4 -28  -1   35.22    4.36
  -4  28   1   32.56    4.41
  -4  28   1   28.62    4.00
   4  28  -1   28.09    3.88
   3 -28  -1    1.98    1.56
  -3 -28   1    2.78    1.47
  -3 -28   1    2.12    1.78
  -3  28   1   -1.04    1.46
  -3  28   1    0.15    1.08
   3  28  -1    3.89    1.35
  -2 -28   1    2.24    1.81
  -2 -28   1    1.40    1.34
   2 -28  -1    5.60    1.74
  -2  28   1    2.57    1.57
   2  28  -1    0.26    1.04
  -2  28   1    1.70    1.18
   1 -28  -1    8.70    1.93
  -1 -28   1    5.08    1.78
   1  28  -1    4.54    1.47
   1  28  -1    3.86    1.49
  -1  28   1    8.37    2.04
  -1  28   1    4.94    1.50
   0 -28   1    1.80    1.15
   0 -28  -1    0.42    1.21
   0  28   1    1.71    1.01
   0  28  -1    0.77    1.11
   0  28  -1    1.11    0.97
   0  28   1    1.74    1.27
  -1 -28  -1    0.76    1.13
   1 -28   1    0.76    1.08
  -1  28  -1   -0.10    0.77
   1  28   1   -0.12    1.07
   1  28   1    0.50    1.19
  -1  28  -1    0.14    1.07
   2 -28   1    1.95    1.30
  -2 -28  -1    3.09    1.19
  -2 -28  -1    3.73    2.06
  -2 -28  -1    2.06    1.41
  -2  28  -1    3.14    1.42
   2  28   1    2.64    1.50
  -2  28  -1    2.79    1.17
   2  28   1    4.41    1.54
  -3 -28  -1    8.52    1.71
  -3 -28  -1    7.04    1.94
  -3 -28  -1    6.27    2.36
   3 -28   1    7.56    1.97
  -3  28  -1    6.75    1.74
   3  28   1    7.59    1.90
  -3  28  -1    7.85    2.13
   3  28   1    1.96    1.81
  -4 -28  -1    3.04    1.69
  -4 -28  -1    3.89    1.82
   4 -28   1    8.12    1.94
   4  28   1    2.10    1.41
  -4  28  -1    6.51    2.03
  -4  28  -1    7.30    1.85
   5 -28   1    0.95    1.30
  -5 -28  -1   -1.25    1.05
  -5 -28  -1    0.79    1.55
  -5  28  -1   -2.04    0.90
  -5  28  -1    1.02    1.35
   5  28   1   -0.34    0.96
  -6 -28  -1    0.68    1.28
   6 -28   1    0.78    1.33
  -6 -28  -1    2.84    1.80
  -6  28  -1    0.11    1.31
   6  28   1    1.83    1.24
  -6  28  -1    1.87    1.28
  -7 -28  -1    4.10    1.75
   7 -28   1    1.02    1.37
  -7  28  -1    0.92    1.53
  -7  28  -1    2.33    1.43
   7  28   1    2.51    1.35
  -7  28  -1    0.80    1.43
  -8 -28  -1    3.42    1.82
   8 -28   1    2.91    1.61
  -8 -28  -1    2.18    1.73
  -8  28  -1    3.77    1.72
  -8  28  -1    2.48    1.74
   8  28   1    1.06    1.45
  -9 -28  -1    2.66    1.83
   9 -28   1   -0.40    1.25
   9 -28   1   -1.31    1.66
  -9  28  -1    3.30    1.76
  -9  28  -1   -0.34    1.49
   9  28   1   -0.68    1.25
  10 -28   1    0.00    1.30
 -10  28  -1   -3.77    1.66
  11 -28   1    1.43    1.37
 -11  28  -1   -2.34    2.08
  11 -29  -1    1.56    1.57
 -11  29   1    5.69    2.34
  10 -29  -1   -0.22    1.49
 -10  29   1    5.67    2.15
   9 -29  -1    0.79    1.58
   9 -29  -1    0.91    1.74
  -9 -29   1    3.34    2.08
  -9  29   1   -3.42    1.60
  -9  29   1    1.38    1.60
   9  29  -1   -0.07    1.29
  -8 -29   1    3.01    1.62
   8 -29  -1   -0.58    1.19
   8 -29  -1   -1.55    1.31
  -8  29   1    0.85    1.28
  -8  29   1   -1.86    1.36
   8  29  -1   -1.78    1.03
   7 -29  -1    2.15    1.92
   7 -29  -1    5.09    1.84
  -7  29   1    3.16    1.74
  -7  29   1    3.92    1.69
   7  29  -1    4.03    1.51
   6 -29  -1   -2.07    1.14
  -6 -29   1   -0.17    1.18
  -6 -29   1    0.30    1.53
   6  29  -1   -0.39    0.93
  -6  29   1    1.15    1.26
  -6  29   1    0.94    1.53
  -5 -29   1    0.46    1.30
   5 -29  -1    3.60    1.58
  -5 -29   1    1.15    1.52
  -5  29   1    2.81    1.45
   5  29  -1    1.64    1.18
  -5  29   1   -0.61    1.43
  -4 -29   1    6.89    2.36
   4 -29  -1    9.92    2.46
  -4 -29   1   12.62    2.47
  -4  29   1    9.75    2.16
   4  29  -1   14.89    2.46
  -4  29   1    8.11    2.48
  -3 -29   1   16.41    3.65
   3 -29  -1   13.58    2.99
  -3 -29   1   23.97    3.24
  -3  29   1   17.49    3.00
   3  29  -1   19.20    2.72
  -3  29   1   14.07    2.59
   2 -29  -1    2.77    1.57
  -2 -29   1    1.41    2.31
  -2 -29   1    4.88    1.79
  -2  29   1    1.67    1.18
   2  29  -1    4.12    1.40
  -2  29   1    2.90    1.55
  -1 -29   1    9.28    2.30
   1 -29  -1    7.80    2.17
  -1  29   1    8.58    2.27
  -1  29   1    7.98    1.88
   1  29  -1   11.99    2.06
   1  29  -1   11.56    2.03
   0 -29  -1   16.47    2.98
   0 -29   1   17.90    2.96
   0  29   1   15.39    2.86
   0  29  -1   14.23    2.35
   0  29  -1   14.63    2.29
   0  29   1   11.68    2.42
  -1 -29  -1    2.46    1.44
   1 -29   1    5.30    1.72
   1  29   1    3.39    1.49
  -1  29  -1    3.44    1.23
   1  29   1    4.51    1.57
  -1  29  -1    4.51    1.57
  -2 -29  -1   -1.75    1.65
  -2 -29  -1    0.00    1.17
   2 -29   1    1.19    1.35
  -2  29  -1   -0.38    1.03
   2  29   1   -0.07    1.19
  -2  29  -1   -1.18    0.73
   3 -29   1    0.82    1.30
  -3 -29  -1    4.70    1.74
  -3 -29  -1    3.52    2.04
  -3 -29  -1    6.34    1.44
   3  29   1    3.64    1.42
  -3  29  -1    5.24    1.76
  -4 -29  -1    0.36    1.35
  -4 -29  -1    1.90    1.50
   4 -29   1    0.71    1.30
  -4  29  -1    1.45    1.37
   4  29   1    0.20    1.00
  -4  29  -1    1.95    1.21
   5 -29   1    2.94    1.40
  -5 -29  -1    2.38    1.45
  -5 -29  -1    1.70    1.68
  -5  29  -1    3.36    1.76
   5  29   1   -0.30    1.10
  -5  29  -1    1.36    1.43
  -6 -29  -1   -0.48    1.88
  -6 -29  -1    1.52    1.38
   6 -29   1    0.85    1.45
   6  29   1    1.44    1.28
  -6  29  -1    2.35    1.30
  -6  29  -1   -1.52    1.38
  -7 -29  -1    3.55    1.74
   7 -29   1    1.85    1.43
  -7  29  -1    1.73    1.48
  -7  29  -1    1.96    1.52
  -7  29  -1    2.52    1.77
   7  29   1    2.30    1.34
  -8 -29  -1    0.59    1.52
  -8 -29  -1    2.73    1.90
   8 -29   1    0.69    1.45
  -8  29  -1   -1.57    1.42
   8  29   1   -2.17    1.14
  -8  29  -1   -0.63    1.39
   9 -29   1    1.18    1.40
  -9 -29  -1    3.01    1.89
  -9  29  -1   -1.69    1.41
   9  29   1   -0.48    1.28
  10 -29   1   -0.04    1.27
 -10  29  -1    1.49    1.77
  11 -29   1    2.23    1.48
  10 -30  -1   -1.13    1.56
 -10  30   1   -1.12    1.89
   9 -30  -1    1.21    1.88
  -9 -30   1   -2.60    1.65
   9 -30  -1    1.37    1.52
   9  30  -1    1.38    1.39
  -9  30   1   -1.11    1.39
  -9  30   1    0.89    1.70
   8 -30  -1    2.24    1.54
  -8 -30   1   -0.74    1.72
   8 -30  -1    0.93    1.60
  -8  30   1    3.12    1.58
  -8  30   1   -0.12    1.39
   8  30  -1    1.85    1.29
   7 -30  -1    0.51    1.51
  -7  30   1    1.99    1.37
   7  30  -1    1.59    1.29
  -7  30   1   -0.77    1.46
   6 -30  -1    0.54    1.32
  -6 -30   1    2.73    1.82
  -6 -30   1    1.10    1.32
  -6  30   1    1.14    1.26
   6  30  -1   -0.18    0.92
  -6  30   1   -0.66    1.42
  -5 -30   1    1.24    1.39
  -5 -30   1    3.50    1.76
   5 -30  -1    1.63    1.57
   5  30  -1    3.24    1.41
  -5  30   1    0.67    1.22
  -5  30   1    1.78    1.58
  -4 -30   1   -0.99    1.14
  -4 -30   1   -0.67    1.63
   4 -30  -1    1.91    1.55
   4  30  -1    0.24    1.05
  -4  30   1    0.20    1.05
  -4  30   1   -0.59    1.33
   3 -30  -1   -1.41    1.18
  -3 -30   1   -0.28    1.90
  -3 -30   1    0.77    1.32
   3  30  -1    2.24    1.21
  -3  30   1    1.43    1.50
  -3  30   1   -1.20    0.88
   2 -30  -1   14.51    2.94
  -2 -30   1   10.88    3.24
  -2  30   1   18.19    2.79
  -2  30   1   13.76    2.40
  -1 -30   1    5.72    1.82
   1 -30  -1    6.86    1.94
  -1  30   1    4.71    1.45
   1  30  -1    1.74    1.33
  -1  30   1    6.63    2.01
   1  30  -1    4.81    1.39
   0 -30   1   16.61    3.00
   0 -30  -1   18.22    2.96
   0  30   1   17.14    2.54
   0  30  -1   10.16    2.18
   0  30  -1   15.43    2.36
  -1 -30  -1    0.12    1.40
   1 -30   1    7.29    1.96
  -1  30  -1    4.07    1.51
  -1  30  -1    3.70    1.27
   1  30   1    1.49    1.40
   2 -30   1    0.83    1.36
  -2 -30  -1   -0.03    1.24
   2  30   1    2.23    1.37
  -2  30  -1    1.73    1.08
   2  30   1    2.35    1.43
  -2  30  -1    1.37    1.30
  -3 -30  -1    2.11    1.55
   3 -30   1    7.55    1.95
  -3 -30  -1    1.16    1.86
   3  30   1    3.91    1.91
  -3  30  -1    6.30    1.80
  -3  30  -1    6.77    1.59
   3  30   1    4.34    1.48
  -4 -30  -1    0.36    1.38
  -4 -30  -1    0.94    1.67
   4 -30   1   -1.89    1.10
  -4  30  -1   -1.90    1.10
  -4  30  -1   -1.62    1.04
   4  30   1   -0.29    0.96
  -5 -30  -1    3.08    1.94
   5 -30   1    0.50    1.48
  -5 -30  -1    1.30    1.58
  -5  30  -1    7.42    1.80
   5  30   1    4.39    1.47
  -5  30  -1    4.64    1.97
  -6 -30  -1    3.65    1.62
   6 -30   1    3.30    1.66
  -6  30  -1    1.56    1.52
   6  30   1    0.41    1.23
  -6  30  -1    3.10    1.43
  -7 -30  -1   -1.11    1.59
  -7 -30  -1    0.21    1.41
   7 -30   1   -0.67    1.34
  -7  30  -1    1.39    1.39
  -7  30  -1   -1.46    1.32
   7  30   1   -1.20    1.03
  -7  30  -1   -0.27    1.38
   8 -30   1   -0.13    1.47
  -8 -30  -1   -0.01    1.47
  -8 -30  -1    0.05    1.89
  -8  30  -1   -0.17    1.48
  -8  30  -1    0.93    1.43
  -8  30  -1    0.27    1.51
   8  30   1    1.50    1.46
   9 -30   1   -0.77    1.25
  -9  30  -1    3.32    1.79
  -9  30  -1   -0.62    1.43
   9  30   1   -2.61    1.58
  10 -30   1   -0.64    1.47
 -10  30  -1   -2.54    1.84
  10 -31  -1   -0.58    1.43
 -10  31   1    1.63    1.89
   9 -31  -1    1.20    2.05
   9 -31  -1    2.29    1.64
   9  31  -1   -0.15    1.70
  -8 -31   1   -0.55    1.78
   8 -31  -1    2.60    1.68
   8  31  -1   -0.08    1.18
  -8  31   1    1.38    1.56
  -8  31   1   -3.17    1.44
  -8  31   1    0.13    1.35
  -7 -31   1    3.15    1.66
   7 -31  -1   -0.30    1.44
  -7  31   1    0.76    1.49
   7  31  -1    1.05    1.25
  -7  31   1   -1.07    1.35
   6 -31  -1    0.36    1.47
  -6 -31   1    0.05    1.27
  -6  31   1    2.68    1.42
   6  31  -1    1.14    1.16
  -6  31   1   -0.18    1.37
  -5 -31   1   -0.41    1.22
  -5 -31   1    1.20    1.77
   5 -31  -1   -0.56    1.29
  -5  31   1    1.46    1.34
  -5  31   1   -1.81    1.46
   5  31  -1    1.37    1.08
  -4 -31   1    9.33    2.27
  -4 -31   1    6.93    2.51
   4 -31  -1    9.80    2.40
   4  31  -1   11.30    2.17
  -4  31   1    5.70    1.77
  -4  31   1    8.09    2.31
  -3 -31   1   10.33    2.93
   3 -31  -1   12.39    2.63
  -3 -31   1   11.76    2.42
   3  31  -1   15.25    2.27
  -3  31   1   10.08    2.44
  -3  31   1    6.92    1.89
   2 -31  -1   -0.38    1.37
  -2 -31   1   -0.96    1.07
  -2  31   1    1.88    1.19
  -2  31   1   -0.18    1.34
   2  31  -1   -0.07    0.92
   1 -31  -1    3.07    1.67
  -1 -31   1    0.85    1.36
   1  31  -1    1.26    1.19
  -1  31   1    3.74    1.31
  -1  31   1    2.31    1.50
   1  31  -1    1.08    1.17
   0 -31   1    3.62    1.80
   0 -31  -1    4.20    1.75
   0  31   1    4.15    1.43
   0  31   1    2.92    1.55
   0  31  -1    2.76    1.36
   0  31  -1    1.98    1.16
   1 -31   1   11.52    2.45
  -1 -31  -1    5.37    2.03
   1  31   1    8.32    1.88
   1  31   1    7.94    2.01
  -1  31  -1    8.10    1.74
  -1  31  -1    8.99    1.97
   2 -31   1    0.61    1.40
  -2 -31  -1    0.52    1.30
   2  31   1    0.98    1.31
   2  31   1    2.22    1.63
  -2  31  -1    2.81    1.13
  -2  31  -1    2.89    1.38
  -3 -31  -1    1.99    2.00
  -3 -31  -1    2.22    1.53
   3 -31   1   -0.96    1.30
  -3  31  -1    0.08    1.03
  -3  31  -1    0.98    1.26
   3  31   1    0.72    1.01
  -4 -31  -1    1.13    1.92
  -4 -31  -1    1.43    1.57
   4 -31   1    2.67    1.50
   4  31   1    1.41    1.17
  -4  31  -1    0.48    1.19
  -4  31  -1    0.66    1.45
   5 -31   1    2.23    1.50
  -5 -31  -1    1.85    1.51
   5  31   1   -1.79    1.03
  -5  31  -1    0.74    1.36
  -5  31  -1    0.46    1.21
  -6 -31  -1    0.12    1.25
   6 -31   1    1.03    1.39
   6  31   1    1.46    1.19
  -6  31  -1   -2.14    1.19
  -6  31  -1   -0.61    1.22
  -7 -31  -1    4.14    1.96
  -7 -31  -1    8.01    2.58
   7 -31   1    2.44    1.65
   7  31   1    3.78    1.58
  -7  31  -1    8.49    1.99
  -7  31  -1    2.84    1.78
  -7  31  -1    5.52    1.82
   8 -31   1    8.18    2.14
  -8 -31  -1    0.79    2.05
   8  31   1    4.99    1.80
  -8  31  -1    0.68    1.53
  -8  31  -1    2.82    1.85
  -8  31  -1    0.16    1.65
   9 -31   1    0.69    1.47
  -9  31  -1   -2.96    1.59
  10 -31   1    0.85    1.52
 -10  31  -1    4.31    2.16
   9 -32  -1    0.97    1.87
  -9  32   1    3.82    1.87
  -9  32   1    2.90    1.94
   8 -32  -1    0.36    1.61
  -8 -32   1   -0.92    1.84
  -8  32   1   -1.46    1.41
  -8  32   1    1.38    1.62
  -8  32   1   -0.84    1.38
   8  32  -1    0.47    1.27
   7 -32  -1   -0.17    1.52
  -7 -32   1    1.59    1.92
  -7  32   1   -0.07    1.44
   7  32  -1    1.71    1.20
  -7  32   1   -1.72    1.53
  -6 -32   1    0.80    1.41
   6 -32  -1    0.43    1.47
   6  32  -1    0.81    1.12
  -6  32   1    0.42    1.32
  -6  32   1    1.59    1.40
  -5 -32   1    0.13    1.66
  -5 -32   1    0.11    1.16
   5 -32  -1    1.64    1.57
   5  32  -1    0.26    1.06
  -5  32   1    1.89    1.24
  -5  32   1    0.81    1.66
  -4 -32   1   -1.47    1.10
   4 -32  -1    0.05    1.35
  -4 -32   1   -2.76    1.87
   4  32  -1   -0.12    1.08
  -4  32   1   -0.03    1.07
  -4  32   1    0.03    1.37
   3 -32  -1    1.99    1.65
  -3 -32   1    2.07    1.74
  -3 -32   1    6.95    2.59
  -3  32   1    3.75    1.71
   3  32  -1    4.47    1.58
  -3  32   1    4.43    1.52
   2 -32  -1    5.15    1.92
  -2 -32   1    1.33    1.52
  -2  32   1    2.82    1.30
   2  32  -1    3.90    1.31
  -2  32   1    3.27    1.65
  -1 -32   1   -1.63    1.15
   1 -32  -1   -0.28    1.27
  -1  32   1   -0.74    1.02
   1  32  -1    0.15    1.16
   1  32  -1   -1.25    1.10
  -1  32   1    2.22    1.49
   0 -32  -1   10.17    2.69
   0 -32   1   22.57    3.10
   0  32   1   13.71    2.69
   0  32   1   12.38    2.40
   0  32  -1   17.67    2.52
   0  32  -1   13.21    2.31
  -1 -32  -1   -0.16    1.29
   1 -32   1    0.71    1.40
  -1  32  -1    0.42    1.06
  -1  32  -1    2.05    1.07
   1  32   1   -1.89    1.05
  -2 -32  -1    0.47    1.34
   2 -32   1    0.55    1.43
   2  32   1    4.61    1.51
   2  32   1    1.51    1.54
  -2  32  -1    1.82    1.29
  -2  32  -1    0.42    0.91
   3 -32   1    1.47    1.60
  -3 -32  -1   -0.10    1.29
  -3 -32  -1   -0.93    2.05
  -3  32  -1   -1.12    1.14
  -3  32  -1    0.50    1.01
   3  32   1    0.02    1.00
  -4 -32  -1    5.45    2.02
   4 -32   1   11.88    2.59
  -4 -32  -1    6.31    2.82
  -4  32  -1   10.25    2.10
   4  32   1    7.44    2.07
  -4  32  -1    9.04    2.15
  -5 -32  -1    1.12    1.53
   5 -32   1   -0.30    1.40
  -5  32  -1    1.68    1.30
  -5  32  -1   -0.19    1.36
   5  32   1   -0.42    1.19
   6 -32   1   -1.12    1.46
  -6 -32  -1    3.02    1.63
  -6 -32  -1    1.43    1.69
   6  32   1   -0.86    1.22
  -6  32  -1    0.65    1.41
  -6  32  -1    1.33    1.38
  -7 -32  -1    6.14    2.57
   7 -32   1    3.15    1.80
  -7 -32  -1    3.80    1.85
  -7  32  -1    1.39    1.63
  -7  32  -1   -1.66    1.54
  -7  32  -1    1.05    1.66
   7  32   1    1.91    1.35
   8 -32   1    0.86    1.71
  -8 -32  -1   -0.88    2.46
  -8  32  -1    2.34    1.77
  -8  32  -1   -0.53    1.62
   8  32   1   -1.37    1.30
  -8  32  -1    0.93    1.67
   9 -32   1    2.51    1.69
  -9  32  -1   -3.10    1.74
  -9  32  -1    1.35    1.69
   9 -33  -1    2.04    1.95
  -9  33   1   -3.06    1.69
  -9  33   1    0.37    2.06
  -8 -33   1    1.18    2.34
   8 -33  -1   -0.16    1.67
  -8  33   1   -2.68    1.74
  -8  33   1    0.79    1.82
  -8  33   1    2.28    2.01
   8  33  -1    2.28    1.58
  -7 -33   1   -0.22    2.04
   7 -33  -1    0.40    1.72
   7  33  -1    1.25    1.21
  -7  33   1    0.04    1.36
  -7  33   1   -0.14    1.46
  -6 -33   1    3.61    1.78
  -6 -33   1   -1.41    1.31
   6 -33  -1   -0.90    1.54
   6  33  -1    1.31    1.19
  -6  33   1   -0.22    1.10
  -6  33   1   -2.78    1.51
  -5 -33   1   -1.26    1.17
   5 -33  -1   -1.60    1.39
  -5  33   1   -1.19    1.28
   5  33  -1    0.30    1.10
   4 -33  -1    0.10    1.44
  -4 -33   1    2.17    2.21
  -4 -33   1   -0.86    1.34
  -4  33   1   -3.07    1.33
  -4  33   1   -0.43    1.14
   4  33  -1    1.80    1.33
  -3 -33   1    2.87    1.75
   3 -33  -1    3.04    1.91
  -3 -33   1    1.86    2.59
  -3  33   1    3.25    1.74
  -3  33   1    1.88    1.29
   3  33  -1    2.05    1.34
   2 -33  -1    1.31    1.69
  -2 -33   1    1.07    1.54
  -2  33   1    0.96    1.12
  -2  33   1    1.30    1.46
   2  33  -1    0.27    1.06
   1 -33  -1    3.82    1.91
  -1 -33   1    8.98    2.31
   1  33  -1    9.14    1.96
  -1  33   1    6.25    2.03
  -1  33   1    4.29    1.49
   1  33  -1    8.81    1.86
   0 -33   1    6.93    2.14
   0 -33  -1    5.02    2.08
   0  33  -1    5.98    1.79
   0  33   1    6.11    1.87
   0  33   1    5.21    1.66
   0  33  -1    4.08    1.58
  -1 -33  -1    1.88    1.68
   1 -33   1    2.90    1.81
  -1  33  -1    2.54    1.26
   1  33   1    2.08    1.34
  -1  33  -1    4.09    1.51
  -2 -33  -1   -0.30    1.34
   2 -33   1    1.14    1.53
  -2  33  -1    1.39    1.00
   2  33   1   -1.84    1.43
  -2  33  -1    1.89    1.28
   2  33   1    0.35    1.19
  -3 -33  -1    2.95    2.54
   3 -33   1    2.48    1.70
  -3 -33  -1    3.10    1.65
  -3  33  -1    2.16    1.22
  -3  33  -1    2.67    1.41
   3  33   1    3.60    1.45
  -4 -33  -1   -2.55    1.14
   4 -33   1   -1.43    1.32
  -4  33  -1    0.46    1.15
  -4  33  -1    0.56    1.30
  -5 -33  -1    2.04    1.66
   5 -33   1    1.81    1.70
  -5  33  -1    1.49    1.31
   5  33   1    0.88    1.27
  -5  33  -1   -0.07    1.56
  -6 -33  -1    0.94    1.81
   6 -33   1    0.95    1.67
  -6 -33  -1   -1.65    1.39
   6  33   1   -1.31    1.15
  -6  33  -1   -0.54    1.38
  -6  33  -1    0.04    1.44
  -7 -33  -1    2.19    1.88
  -7 -33  -1    1.43    2.25
   7 -33   1    1.72    1.81
   7  33   1   -1.20    1.22
  -7  33  -1    1.76    1.57
  -7  33  -1    4.38    1.84
   8 -33   1   -0.90    1.62
  -8  33  -1    3.47    1.90
  -8  33  -1    0.40    1.76
  -8  33  -1    1.42    1.77
   9 -33   1    0.38    1.69
   8 -34  -1    3.34    1.97
  -8  34   1    1.80    1.79
  -8  34   1    3.93    2.11
  -7 -34   1    0.08    2.24
   7 -34  -1   -0.06    1.69
  -7  34   1   -1.53    1.38
   7  34  -1   -0.88    1.22
  -7  34   1    0.68    1.59
   6 -34  -1    4.75    2.21
  -6 -34   1    8.32    2.30
  -6 -34   1    6.07    2.65
   6  34  -1    6.55    1.94
  -6  34   1    1.72    1.71
  -6  34   1    4.16    2.05
   5 -34  -1    4.14    1.91
  -5 -34   1   -2.20    1.24
   5  34  -1    1.71    1.36
  -5  34   1    3.85    1.53
  -5  34   1   -1.67    1.49
  -4 -34   1   -1.02    1.26
  -4 -34   1    6.90    3.32
   4 -34  -1    0.41    1.77
  -4  34   1   -1.25    1.48
  -4  34   1    0.47    1.13
   4  34  -1    3.62    1.50
  -3 -34   1   14.11    3.78
  -3 -34   1    9.92    2.61
   3 -34  -1   11.50    2.86
  -3  34   1   10.54    2.57
   3  34  -1   16.51    2.50
  -3  34   1    9.04    2.14
   2 -34  -1    0.92    1.61
   2  34  -1    1.52    1.16
  -2  34   1    1.06    1.30
  -1 -34   1   25.59    4.05
   1  34  -1   19.97    3.35
  -1  34   1   33.51    3.95
  -1  34   1   27.49    3.49
   0 -34   1   34.46    5.22
   0 -34  -1   45.19    5.57
   0  34   1   40.26    5.02
   0  34  -1   40.99    4.78
   0  34   1   40.04    4.84
   0  34  -1   42.92    4.87
   1 -34   1    3.20    1.96
  -1 -34  -1    1.52    1.55
  -1  34  -1    1.25    1.16
   1  34   1   -0.50    1.29
   1  34   1    0.46    1.47
  -1  34  -1    2.27    1.44
   2 -34   1    3.00    1.77
  -2 -34  -1    1.42    1.57
   2  34   1   -0.94    1.55
   2  34   1    2.64    1.46
  -2  34  -1    0.39    0.90
  -2  34  -1    3.05    1.40
  -3 -34  -1    0.49    1.58
   3 -34   1    0.47    1.58
  -3  34  -1   -0.02    1.35
   3  34   1    4.52    1.52
  -3  34  -1    0.61    1.05
  -4 -34  -1    2.80    1.69
   4 -34   1    1.24    1.71
  -4  34  -1    0.75    1.30
   4  34   1    0.56    1.26
  -4  34  -1    0.83    1.51
  -5 -34  -1    3.85    2.39
   5 -34   1    1.68    1.67
  -5 -34  -1    2.20    1.81
  -5  34  -1    0.74    1.60
  -5  34  -1   -0.38    1.28
   6 -34   1    0.44    1.71
  -6 -34  -1    1.41    1.61
  -6 -34  -1   -2.42    2.03
  -6  34  -1    0.18    1.43
   6  34   1    2.25    1.42
  -6  34  -1   -0.29    1.37
  -7 -34  -1    2.52    2.54
   7 -34   1   -0.73    1.65
  -7 -34  -1    2.03    1.79
  -7  34  -1    1.79    1.78
  -7  34  -1    2.63    1.67
   7  34   1    0.81    1.44
   8 -34   1    0.46    1.75
  -8  34  -1    0.81    1.73
  -8  34  -1    1.67    1.79
   7 -35  -1    2.96    2.07
  -7 -35   1    0.45    2.39
   7  35  -1    3.32    1.67
  -7  35   1    0.75    1.66
  -7  35   1    1.60    1.77
   6 -35  -1    2.25    2.14
  -6 -35   1    1.44    2.31
  -6 -35   1    0.35    1.66
  -6  35   1   -0.29    1.32
  -6  35   1    0.13    1.48
   6  35  -1    1.50    1.37
  -5 -35   1    5.04    1.91
  -5 -35   1    8.73    3.05
   5 -35  -1    2.40    1.97
   5  35  -1    5.11    1.69
  -5  35   1    2.37    1.83
  -5  35   1    1.75    1.42
   4 -35  -1    0.44    1.64
  -4 -35   1   -1.50    1.24
  -4  35   1    1.22    1.19
  -4  35   1    0.51    1.32
   4  35  -1    1.19    1.25
  -3 -35   1    1.97    1.64
   3 -35  -1    5.65    2.09
   3  35  -1    2.36    1.38
  -3  35   1    2.33    1.65
  -3  35   1    3.09    1.36
   2 -35  -1    0.03    1.52
  -2 -35   1    1.50    1.49
  -2  35   1    4.62    1.57
   2  35  -1   -0.91    1.08
  -2  35   1   -0.57    1.08
   1 -35  -1   -1.76    1.37
  -1 -35   1   -0.74    1.52
   1  35  -1    0.09    1.16
  -1  35   1    1.46    1.54
   1  35  -1    1.81    1.10
  -1  35   1   -0.28    1.05
   0 -35   1    1.58    1.87
   0 -35  -1    6.32    2.17
   0  35   1    6.49    1.93
   0  35  -1    5.63    1.64
   0  35   1    5.23    1.65
   0  35  -1    4.02    1.70
  -1 -35  -1    4.16    2.05
   1 -35   1    4.37    2.05
  -1  35  -1    5.03    1.48
   1  35   1    2.80    1.71
  -1  35  -1    4.96    1.65
   1  35   1    1.63    1.65
   2 -35   1   -0.30    1.54
  -2 -35  -1    0.78    1.49
   2  35   1    1.99    1.15
  -2  35  -1   -1.35    0.97
   2  35   1   -0.40    1.59
  -2  35  -1   -1.66    1.12
   3 -35   1   10.09    2.70
  -3 -35  -1   16.28    3.05
  -3  35  -1   10.06    2.28
   3  35   1   11.84    2.45
  -3  35  -1   10.93    2.19
  -4 -35  -1    0.30    2.29
  -4 -35  -1   -2.23    1.42
   4 -35   1    0.39    1.49
   4  35   1    0.70    1.24
  -4  35  -1    2.12    1.21
  -4  35  -1    1.49    1.40
  -5 -35  -1    4.68    2.54
   5 -35   1   -1.11    1.59
  -5 -35  -1    1.03    1.60
   5  35   1    0.10    1.24
  -5  35  -1   -0.08    1.32
  -5  35  -1    0.95    1.18
  -6 -35  -1   -0.29    2.38
   6 -35   1    1.07    1.76
  -6 -35  -1    1.19    1.50
  -6  35  -1    0.13    1.44
  -6  35  -1    0.85    1.37
   6  35   1    3.04    1.54
  -7 -35  -1   -1.32    1.36
   7 -35   1    1.54    1.72
  -7  35  -1    1.00    1.64
  -7  35  -1   -0.15    1.45
   7 -36  -1    1.75    1.95
  -6 -36   1    1.04    1.63
  -6 -36   1   -0.97    2.61
   6 -36  -1    3.19    2.01
  -6  36   1    0.46    1.64
  -6  36   1   -1.74    1.36
   6  36  -1    0.72    1.26
   5 -36  -1    0.65    1.82
  -5 -36   1   -1.64    2.42
  -5 -36   1    0.48    1.61
   5  36  -1   -1.17    1.15
  -5  36   1    2.43    1.54
  -5  36   1   -1.35    1.34
   4 -36  -1    0.82    1.69
  -4 -36   1    0.73    2.90
  -4 -36   1    0.62    1.50
  -4  36   1    1.82    1.66
  -4  36   1    1.37    1.26
   4  36  -1   -0.77    1.28
   3 -36  -1   -0.03    1.63
  -3 -36   1    0.40    1.50
   3  36  -1   -0.94    1.09
  -3  36   1   -0.68    1.29
  -3  36   1   -0.85    1.20
   2 -36  -1   -0.20    1.70
  -2 -36   1    0.73    1.55
  -2  36   1   -0.28    1.32
  -2  36   1    1.93    1.30
   2  36  -1    3.53    1.45
  -1 -36   1    3.21    1.80
   1 -36  -1    0.25    1.63
  -1  36   1    0.54    1.32
  -1  36   1   -0.07    1.15
   1  36  -1    0.52    1.56
   0 -36   1    2.59    1.91
   0 -36  -1    1.62    1.80
   0  36   1    2.63    1.40
   0  36  -1   -0.07    1.21
   0  36  -1   -0.01    1.20
   1 -36   1    3.23    1.98
  -1 -36  -1    1.08    1.80
   1  36   1    1.70    1.61
  -1  36  -1    1.77    1.19
   1  36   1    1.20    1.24
  -1  36  -1    0.87    1.30
   2 -36   1   -1.14    1.48
  -2  36  -1    2.24    1.14
   2  36   1    1.43    1.71
   2  36   1    3.16    1.40
  -2  36  -1    1.81    1.34
   3 -36   1   -0.71    1.71
  -3 -36  -1    1.66    1.83
  -3  36  -1    1.17    1.42
   3  36   1    3.49    1.53
  -3  36  -1    1.97    1.20
   4 -36   1    0.54    1.77
  -4 -36  -1    0.37    2.87
  -4 -36  -1   -1.13    1.33
   4  36   1    0.55    1.31
  -4  36  -1    0.22    1.34
  -4  36  -1   -1.25    1.10
  -5 -36  -1    0.37    1.50
   5 -36   1    0.28    1.52
  -5 -36  -1    0.68    2.70
  -5  36  -1    0.30    1.30
   5  36   1    0.25    1.35
  -5  36  -1    0.74    1.56
   6 -36   1   -0.63    1.57
  -6  36  -1    1.91    1.47
  -6  36  -1    0.72    1.53
   6  36   1   -0.37    1.38
   6 -37  -1   -0.91    1.80
  -5 -37   1    2.06    1.89
  -5 -37   1    4.49    3.38
   5 -37  -1   -1.10    1.83
  -5  37   1    2.15    1.46
   5  37  -1    3.33    1.46
  -5  37   1    5.64    1.92
  -4 -37   1   13.25    4.36
  -4 -37   1   14.16    3.17
   4 -37  -1   15.98    3.40
   4  37  -1   18.37    2.78
  -4  37   1   14.88    2.70
  -4  37   1   11.67    2.82
   3 -37  -1    1.36    2.05
  -3 -37   1    1.82    1.57
  -3  37   1    0.79    1.49
  -3  37   1    3.54    1.44
   3  37  -1    1.02    1.28
   2 -37  -1    5.13    2.33
  -2 -37   1    4.17    2.02
  -2  37   1    7.30    2.05
   2  37  -1    2.77    1.44
  -2  37   1    4.50    1.64
  -1 -37   1    9.60    2.71
   1 -37  -1    7.20    2.51
  -1  37   1    8.13    2.03
  -1  37   1    8.42    2.19
   1  37  -1    7.83    1.91
   0 -37   1    4.51    2.11
   0 -37  -1    0.68    1.67
   0  37   1   -1.79    1.35
   0  37   1    0.54    1.19
   0  37  -1    1.75    1.32
  -1 -37  -1    3.89    2.05
   1 -37   1    6.24    2.32
   1  37   1    4.90    1.73
   1  37   1    3.96    2.15
  -1  37  -1    2.67    1.56
   2 -37   1    1.39    1.78
  -2 -37  -1    0.45    1.58
   2  37   1    0.71    1.36
  -2  37  -1    2.19    1.20
   2  37   1   -1.78    1.70
  -2  37  -1    4.37    1.50
  -3 -37  -1    1.69    1.83
   3 -37   1   -0.64    1.75
   3  37   1   -2.18    1.15
  -3  37  -1    1.69    1.24
  -3  37  -1    1.67    1.39
  -4 -37  -1    1.95    1.68
   4 -37   1   -0.40    1.71
  -4  37  -1   -0.18    1.54
  -4  37  -1    1.84    1.26
   4  37   1   -0.15    1.31
  -5 -37  -1    4.74    2.79
   5 -37   1    1.00    1.82
  -5 -37  -1    0.93    1.71
   5  37   1    1.77    1.48
  -5  37  -1    0.26    1.50
  -6 -37  -1    0.36    1.54
   6 -37   1   -1.16    1.68
  -5 -38   1   -1.03    1.53
   5 -38  -1    1.47    2.05
  -4 -38   1    1.91    1.61
   4 -38  -1   -2.69    1.61
  -4  38   1   -1.11    1.31
   4  38  -1   -1.54    1.16
  -4  38   1    0.16    1.32
   3 -38  -1   -2.75    1.53
  -3 -38   1   -0.21    1.33
   3  38  -1   -1.07    1.26
  -3  38   1   -0.85    1.20
  -3  38   1    0.18    1.47
  -2 -38   1   -1.27    1.41
   2 -38  -1   -0.49    1.56
  -2  38   1    0.42    1.20
  -2  38   1    0.01    1.53
   2  38  -1    0.24    1.28
   1 -38  -1    5.59    2.25
  -1 -38   1    2.12    2.01
  -1  38   1    1.93    1.30
   1  38  -1    2.79    1.43
  -1  38   1    0.30    1.52
   0 -38   1    1.07    1.74
   0 -38  -1   -0.32    1.74
   0  38   1   -1.23    1.40
   0  38  -1    0.57    1.28
   0  38   1    0.26    1.30
   0  38  -1   -0.54    1.31
  -1 -38  -1   -0.04    1.68
   1 -38   1   -0.34    1.66
   1  38   1    0.39    1.25
   1  38   1   -0.37    1.57
  -1  38  -1   -1.19    1.11
  -1  38  -1   -0.65    1.19
  -2 -38  -1    1.58    1.79
   2 -38   1    0.73    1.66
   2  38   1    1.68    1.28
  -2  38  -1   -0.07    1.12
  -2  38  -1    0.97    1.23
   2  38   1   -0.09    1.72
   3 -38   1    0.34    1.77
  -3 -38  -1    1.34    1.85
  -3  38  -1   -1.12    1.47
  -3  38  -1    1.39    1.21
   3  38   1    2.92    1.39
  -4 -38  -1    1.74    1.83
   4 -38   1    2.79    1.88
  -4  38  -1    2.60    1.48
  -4  38  -1    1.02    1.24
   4  38   1   -1.09    1.34
  -3 -39   1    1.56    1.65
   3 -39  -1   -1.18    1.83
  -3  39   1    2.48    1.44
  -3  39   1   -0.39    1.17
  -2 -39   1    0.33    1.51
   2 -39  -1    0.99    1.90
   2  39  -1    0.25    1.29
  -2  39   1    2.81    1.60
  -2  39   1   -1.09    1.23
   1 -39  -1    0.70    1.94
  -1 -39   1   -0.01    1.64
  -1  39   1    0.97    1.55
  -1  39   1    3.42    1.58
   1  39  -1    2.36    1.39
   0 -39  -1    0.55    1.62
   0  39  -1   -0.07    1.22
   0  39   1   -1.36    1.23
   0  39   1    1.75    1.48
   0  39  -1   -1.80    1.41
   1 -39   1    0.11    1.70
  -1 -39  -1    5.39    2.23
   1  39   1   -1.57    1.26
  -1  39  -1    0.80    1.37
  -1  39  -1    0.43    1.39
   1  39   1   -0.86    1.67
   2 -39   1    1.61    2.03
  -2 -39  -1   -0.38    1.71
   2  39   1   -0.55    1.26
  -2  39  -1    1.04    1.34
  -2  39  -1   -0.71    1.27
   3 -39   1   -1.45    1.74
  -3 -39  -1    0.09    1.72
 -16   0   2    0.67    2.05
  15   0  -2   -0.77    1.43
 -15   0   2    1.37    1.69
  14   0  -2   -1.55    1.24
 -14   0   2    0.47    1.42
 -13   0   2    2.43    1.51
  13   0  -2    2.29    1.60
  12   0  -2    0.89    1.24
 -12   0   2    0.21    1.14
 -11   0   2    0.28    1.08
  11   0  -2    0.71    1.11
  10   0  -2    2.47    1.11
 -10   0   2    2.48    1.11
  -9   0   2   14.38    2.31
   9   0  -2   12.71    2.33
   8   0  -2   -1.31    0.68
  -8   0   2    0.95    0.79
   7   0  -2    2.41    1.02
  -7   0   2    2.89    0.98
   6   0  -2   18.83    2.27
  -6   0   2   17.84    2.24
  -5   0   2  162.28   15.28
   5   0  -2  150.85   15.25
  -4   0   2   57.38    5.62
   4   0  -2   54.00    5.60
  -3   0   2   48.46    4.67
   3   0  -2   44.28    4.64
  -2   0   2    4.43    0.62
   2   0  -2    4.71    0.65
  -2   0   2    3.99    0.65
   1   0  -2   46.84    4.53
  -1   0   2   46.05    4.53
   1   0   2    6.83    0.79
  -1   0  -2    6.30    0.74
   1   0   2    6.38    0.74
  -1   0  -2    7.29    0.80
  -2   0  -2  297.71   29.55
   2   0   2  294.62   29.52
   2   0   2  331.73   29.55
  -2   0  -2  315.76   29.52
  -2   0  -2  304.73   29.54
  -3   0  -2    7.95    1.07
   3   0   2    7.67    1.09
  -3   0  -2    8.95    1.15
   3   0   2    9.73    1.13
   4   0   2    4.39    0.91
  -4   0  -2    4.63    0.88
   4   0   2    4.55    0.89
   5   0   2   -0.14    0.52
  -5   0  -2    0.43    0.47
   6   0   2    4.95    1.18
  -6   0  -2    6.47    1.10
  -7   0  -2   35.34    4.05
   7   0   2   38.71    4.12
  -8   0  -2    6.68    1.50
   8   0   2   10.15    1.71
  -9   0  -2    5.48    1.44
   9   0   2    5.82    1.38
   9   0   2    7.45    1.57
  10   0   2   -1.84    0.83
  10   0   2    0.74    0.91
 -10   0  -2    0.80    0.97
 -11   0  -2   -1.62    0.86
 -11   0  -2   -0.41    0.99
  11   0   2    0.84    1.00
  11   0   2   -0.74    1.00
  12   0   2   -0.78    1.27
  12   0   2   -0.73    1.06
 -12   0  -2    0.34    1.28
 -12   0  -2    0.74    1.28
 -13   0  -2    0.33    1.32
  13   0   2   -0.31    1.37
  13   0   2    1.27    1.19
 -13   0  -2    0.77    1.42
 -14   0  -2   -0.09    1.43
  14   0   2   -0.09    1.39
 -14   0  -2   -1.32    1.09
  14   0   2   -0.27    1.02
 -15   0  -2   -1.93    1.59
 -15   0  -2    1.39    1.67
  15   0   2    0.56    1.50
  15   0   2    2.25    1.28
  16   0   2   -0.04    1.64
 -16  -1   2    3.09    1.97
 -15  -1   2   -1.59    1.23
 -15  -1   2    1.43    1.80
  15  -1  -2    1.55    1.67
  15   1  -2    2.95    1.80
 -15   1   2    1.59    1.55
 -14  -1   2    1.37    1.34
  14  -1  -2   -0.88    1.26
 -14   1   2    0.12    1.25
  14   1  -2   -1.45    1.22
 -13  -1   2    0.00    1.41
  13  -1  -2    0.09    1.29
  13   1  -2    0.42    1.50
 -13   1   2    0.39    1.34
  12  -1  -2    0.38    1.16
 -12  -1   2   -0.64    1.02
  12   1  -2    1.58    1.45
 -12   1   2    1.19    1.26
  12   1  -2   -0.79    1.02
  11  -1  -2   -1.13    1.02
 -11  -1   2    0.93    1.02
  11   1  -2    0.54    0.98
 -11   1   2    0.95    1.04
 -10  -1   2   -1.06    0.97
  10  -1  -2    1.53    1.18
 -10   1   2   -1.21    0.90
  10   1  -2   -0.10    0.99
  -9  -1   2   67.97    7.35
   9  -1  -2   72.32    7.38
  -9   1   2   72.26    7.38
   9   1  -2   65.71    7.36
  -8  -1   2    6.65    1.53
   8  -1  -2    5.58    1.46
  -8   1   2    3.98    1.29
   8   1  -2    8.69    1.58
   7  -1  -2   18.26    2.48
  -7  -1   2   25.10    2.61
  -7   1   2   16.96    2.46
  -6  -1   2   12.96    1.56
   6  -1  -2    8.56    1.48
   6   1  -2   11.51    1.55
  -6   1   2    7.89    1.44
  -5  -1   2   13.96    1.95
   5  -1  -2   16.92    1.99
  -5   1   2   18.11    2.01
   5   1  -2   13.76    1.91
  -4  -1   2   86.11    8.49
   4  -1  -2   88.37    8.49
   4   1  -2   78.30    8.45
  -4   1   2   91.08    8.51
  -3  -1   2    5.22    0.84
   3  -1  -2    5.06    0.85
  -3   1   2    5.57    0.88
   3   1  -2    6.12    0.86
  -2  -1   2   68.00    6.82
  -2  -1   2   71.47    6.77
  -2   1   2   68.70    6.84
   2   1  -2   72.38    6.82
  -2   1   2   68.97    6.81
  -1  -1   2    4.16    0.47
   1  -1  -2    2.87    0.50
  -1  -1   2    3.77    0.48
   1   1  -2    3.64    0.46
   1   1  -2    3.53    0.45
  -1   1   2    2.85    0.48
   0  -1  -2  146.20   15.33
   0   1  -2  169.61   15.29
   1  -1   2   61.96    6.15
  -1  -1  -2   62.78    6.22
  -1  -1  -2   68.32    6.22
   1  -1   2   65.60    6.22
   1   1   2   60.78    6.21
   1   1   2   62.59    6.23
  -1   1  -2   64.61    6.15
  -1   1  -2   65.35    6.22
   2  -1   2   73.98    6.60
   2  -1   2   65.44    6.53
  -2  -1  -2   61.10    6.57
  -2  -1  -2   69.71    6.57
  -2  -1  -2   63.18    6.54
  -2   1  -2   69.09    6.53
   2   1   2   70.33    6.55
   2   1   2   67.69    6.60
  -2   1  -2   69.55    6.60
   2   1   2   63.63    6.57
   3  -1   2   12.09    1.79
  -3  -1  -2   19.21    1.89
  -3  -1  -2   17.51    1.89
   3   1   2   17.59    1.88
   3   1   2   18.77    1.85
   4  -1   2   20.73    2.18
   4  -1   2   19.20    2.13
  -4  -1  -2   18.00    2.12
  -4  -1  -2   16.33    2.12
   4   1   2   17.21    2.13
   4   1   2   20.04    2.12
  -4   1  -2   20.46    2.11
   5  -1   2   22.11    2.23
   5  -1   2   20.68    2.19
  -5  -1  -2   17.57    2.17
  -5  -1  -2   16.14    2.12
   5   1   2   15.52    2.15
  -5   1  -2   20.34    2.16
   6  -1   2    6.47    1.10
   6  -1   2    4.49    1.06
  -6  -1  -2    5.57    1.10
  -6   1  -2    4.28    1.00
   6   1   2    4.27    1.08
  -7  -1  -2   83.11    7.81
   7  -1   2   69.46    7.73
  -7   1  -2   67.27    7.68
   7   1   2   86.71    7.87
   8  -1   2    5.60    1.46
  -8  -1  -2   10.35    1.64
   8  -1   2    6.14    1.53
  -8  -1  -2    5.56    1.34
  -8   1  -2    5.44    1.32
   8   1   2    9.30    1.70
  -9  -1  -2    3.93    1.11
   9  -1   2    4.22    1.33
  -9  -1  -2    3.83    1.22
   9  -1   2    4.08    1.27
  -9   1  -2    2.88    1.16
   9   1   2    4.95    1.38
  10  -1   2    2.27    1.15
 -10  -1  -2    0.92    0.96
  10  -1   2    1.04    0.99
 -10  -1  -2    1.43    0.94
 -10   1  -2    1.47    1.07
  10   1   2    1.87    1.17
  10   1   2    0.83    0.90
  11  -1   2    1.16    1.21
 -11  -1  -2    0.80    1.06
  11  -1   2   -1.51    0.82
 -11  -1  -2    0.76    1.14
 -11   1  -2   -0.02    1.00
  11   1   2    0.49    1.00
  11   1   2    2.10    1.34
  12  -1   2    0.95    1.17
  12  -1   2    1.42    1.45
 -12  -1  -2    0.52    1.28
 -12  -1  -2    0.33    1.20
 -12   1  -2    1.29    1.27
  12   1   2    0.19    1.13
 -12   1  -2   -1.26    1.11
  12   1   2    2.06    1.57
 -13  -1  -2    3.72    1.57
 -13  -1  -2   -0.96    1.24
  13  -1   2    0.63    1.16
  13  -1   2    1.29    1.48
  13   1   2    1.92    1.47
  13   1   2   -0.52    1.01
 -13   1  -2    2.18    1.32
 -13   1  -2    0.84    1.26
 -14  -1  -2   -1.62    1.24
  14  -1   2    0.65    1.20
  14   1   2    0.17    1.12
  14   1   2    0.71    1.50
 -14   1  -2   -0.50    1.37
 -14   1  -2   -1.07    1.11
 -15  -1  -2   -0.23    1.72
  15  -1   2    0.04    1.17
  15  -1   2   -0.87    1.64
 -15  -1  -2    0.81    1.59
  15   1   2   -1.36    1.54
 -15   1  -2   -0.12    1.58
 -15   1  -2    0.08    1.46
  16   1   2   -1.44    1.30
 -16  -2   2    1.85    1.88
  15  -2  -2   -0.15    1.46
  15   2  -2   -0.28    1.57
 -15   2   2   -2.23    1.33
  14  -2  -2   -2.12    1.14
 -14  -2   2    0.83    1.44
  14   2  -2   -0.65    1.48
 -14   2   2    2.24    1.41
 -13  -2   2   -0.84    1.18
  13  -2  -2   -0.52    1.32
  13   2  -2    1.24    1.45
  13   2  -2   -1.30    1.19
  12  -2  -2    1.93    1.41
 -12  -2   2    1.16    1.32
 -12   2   2    2.66    1.39
  12   2  -2    3.40    1.66
  12   2  -2    0.83    1.08
 -11  -2   2    1.60    1.10
  11  -2  -2    0.34    1.06
  11   2  -2    1.02    0.98
 -11   2   2    0.85    1.10
  11   2  -2    0.98    1.14
 -10  -2   2    6.72    1.64
  10  -2  -2    8.99    1.83
  10   2  -2    5.85    1.72
 -10   2   2    7.82    1.68
   9  -2  -2    4.32    1.48
   9   2  -2    3.76    1.53
  -9   2   2    3.52    1.32
   8  -2  -2    1.54    1.01
  -8  -2   2    2.38    1.04
   8   2  -2    2.47    1.11
   7  -2  -2    4.41    1.16
  -7   2   2    4.33    1.13
   6  -2  -2    3.06    0.87
  -6  -2   2    1.81    0.76
   6   2  -2    2.15    0.84
  -6   2   2    2.73    0.81
  -5  -2   2   31.26    3.01
   5  -2  -2   22.61    2.90
  -5   2   2   24.30    2.93
   5   2  -2   27.95    2.96
  -4  -2   2   13.99    1.67
   4  -2  -2   13.54    1.68
  -4   2   2   14.72    1.71
   4   2  -2   11.49    1.64
  -3  -2   2    7.25    1.13
   3  -2  -2   10.19    1.22
  -3   2   2   11.25    1.25
   3   2  -2    8.23    1.15
  -2  -2   2    3.19    0.58
   2  -2  -2    4.10    0.66
  -2   2   2    3.29    0.60
   2   2  -2    3.72    0.65
  -2   2   2    3.67    0.70
  -1  -2   2   -0.13    0.15
   1  -2  -2    0.04    0.19
   1   2  -2    0.23    0.15
  -1   2   2    0.50    0.23
   0  -2  -2   56.40    5.61
   0  -2   2   55.47    5.49
   0   2  -2   58.73    5.49
  -1  -2  -2   55.24    5.27
  -1  -2  -2   55.00    5.31
  -1  -2  -2   56.25    5.32
   1   2   2   52.38    5.31
   1   2   2   54.56    5.32
  -1   2  -2   51.41    5.28
  -2  -2  -2    4.35    0.68
  -2  -2  -2    3.98    0.62
  -2  -2  -2    2.99    0.49
   2  -2   2    3.67    0.63
   2  -2   2    2.76    0.52
  -2   2  -2    4.51    0.71
   2   2   2    3.30    0.51
   2   2   2    4.04    0.66
   2   2   2    3.91    0.67
  -2   2  -2    3.24    0.52
   2   2   2    3.72    0.53
   3  -2   2    0.25    0.37
  -3  -2  -2    0.01    0.38
   3  -2   2   -0.11    0.39
  -3  -2  -2    0.54    0.44
  -3   2  -2    0.30    0.36
   3   2   2    0.25    0.33
   3   2   2   -0.36    0.35
  -4  -2  -2  109.09   10.94
  -4  -2  -2  111.76   10.94
   4  -2   2  108.89   10.90
   4  -2   2  115.25   10.98
   4   2   2  109.05   10.95
  -4   2  -2  117.54   10.91
  -5  -2  -2    7.22    1.14
  -5  -2  -2    7.75    1.20
   5  -2   2    6.39    1.08
   5  -2   2    6.34    1.14
   5   2   2    6.64    1.16
  -5   2  -2    6.02    1.07
  -6  -2  -2    2.73    0.83
   6  -2   2    5.29    1.02
  -6  -2  -2    3.48    0.91
   6   2   2    3.40    0.94
  -6   2  -2    3.88    0.90
  -7  -2  -2    2.56    0.92
  -7  -2  -2    2.04    0.86
   7  -2   2    0.78    0.93
   7  -2   2    0.72    0.79
   7   2   2    1.52    1.00
  -7   2  -2    0.33    0.79
   8  -2   2    1.92    1.05
   8  -2   2    0.67    0.77
  -8  -2  -2    0.49    0.81
  -8  -2  -2   -0.01    0.82
   8   2   2    0.71    1.04
  -8   2  -2    0.06    0.77
   9  -2   2    4.46    1.25
   9  -2   2    5.37    1.29
  -9  -2  -2    2.51    1.08
  -9  -2  -2    1.34    0.94
  -9   2  -2    2.66    1.10
   9   2   2    2.37    1.12
 -10  -2  -2    1.51    0.93
  10  -2   2    0.43    0.86
  10  -2   2   -0.30    0.89
 -10  -2  -2    0.69    0.97
 -10   2  -2    1.23    0.98
  10   2   2    0.62    0.97
  10   2   2    0.37    0.86
  11  -2   2   -0.24    0.97
 -11  -2  -2    2.19    1.25
  11  -2   2    0.14    1.10
 -11  -2  -2    1.39    1.19
  11   2   2    0.94    1.30
  11   2   2   -0.74    0.86
 -11   2  -2   -0.81    1.03
 -12  -2  -2    3.06    1.60
 -12  -2  -2    0.17    1.24
  12  -2   2   -0.27    1.11
  12  -2   2    1.95    1.50
  12   2   2    1.13    1.15
  12   2   2    3.57    1.62
 -12   2  -2    1.57    1.34
  13  -2   2   -1.17    1.23
  13  -2   2    0.76    1.19
 -13  -2  -2   -0.29    1.29
 -13  -2  -2   -1.39    1.11
 -13   2  -2    0.92    1.70
  13   2   2   -1.22    0.88
  13   2   2   -0.61    1.18
 -13   2  -2    0.03    1.23
  14  -2   2    0.51    1.22
 -14  -2  -2    0.98    1.39
  14  -2   2    0.15    1.52
 -14   2  -2    3.84    1.53
  14   2   2    1.01    1.55
  14   2   2    0.82    1.08
 -14   2  -2   -2.31    1.28
 -15  -2  -2    0.40    1.48
 -15  -2  -2    1.24    1.64
  15  -2   2    2.11    1.32
  15  -2   2   -1.32    1.48
  15   2   2   -0.01    1.58
 -15   2  -2   -1.64    1.55
  15   2   2   -0.56    1.08
  16   2   2    1.27    1.44
 -16  -3   2    1.77    2.21
  15  -3  -2    0.71    1.66
  15   3  -2    0.46    1.89
 -15   3   2    0.47    1.53
  14  -3  -2   -0.21    1.31
 -14  -3   2    3.18    1.57
 -14  -3   2   -1.98    1.14
  14   3  -2    0.96    1.49
 -14   3   2    0.48    1.43
  13  -3  -2    1.35    1.34
 -13  -3   2    1.54    1.33
  13   3  -2    3.98    1.51
  13   3  -2    1.74    1.50
 -13   3   2    2.53    1.45
  12  -3  -2    0.48    1.25
 -12  -3   2   -1.09    1.01
 -12   3   2   -0.04    1.22
  12   3  -2    1.60    1.40
  11  -3  -2    1.57    1.15
 -11  -3   2   -0.67    0.91
  11   3  -2    1.08    1.13
 -11   3   2    1.30    1.16
  11   3  -2    1.32    0.88
  10  -3  -2    0.62    1.10
 -10  -3   2   -0.82    0.84
  10   3  -2   -0.43    0.87
  10   3  -2    0.89    0.86
 -10   3   2   -0.30    0.90
   9  -3  -2   21.55    3.28
  -9  -3   2   21.81    3.12
   9   3  -2   27.96    3.27
   8  -3  -2    5.84    1.43
  -8  -3   2    1.02    0.97
   8   3  -2    2.11    1.17
  -8   3   2    3.43    1.16
  -7  -3   2    2.29    0.94
   7  -3  -2    4.19    1.09
   7   3  -2    1.13    0.83
  -7   3   2    3.02    0.98
  -6  -3   2    9.51    1.33
   6  -3  -2    5.71    1.29
  -6   3   2    5.42    1.24
   6   3  -2    7.60    1.28
  -5  -3   2  143.88   13.14
   5  -3  -2  122.39   13.07
   5   3  -2  131.33   13.09
  -5   3   2  137.74   13.12
   4  -3  -2  157.83   16.58
  -4  -3   2  166.29   16.57
  -4   3   2  170.55   16.60
   4   3  -2  189.57   16.60
  -3  -3   2   45.06    4.60
  -3   3   2   45.11    4.65
   3   3  -2   46.44    4.60
  -3   3   2   46.32    4.64
  -2  -3   2    2.89    0.60
   2  -3  -2    3.44    0.63
   2   3  -2    2.42    0.54
  -2   3   2    3.01    0.60
  -1  -3   2   13.24    1.38
   1  -3  -2   12.16    1.45
   1   3  -2   14.17    1.38
  -1   3   2   13.43    1.45
   0  -3  -2   22.72    2.42
   0   3  -2   24.44    2.27
   0   3   2   21.27    2.40
  -1  -3  -2   43.96    4.49
  -1  -3  -2   45.29    4.55
  -1  -3  -2   47.06    4.56
   1   3   2   48.25    4.51
   1   3   2   44.45    4.56
   1   3   2   46.22    4.57
  -1   3  -2   45.24    4.43
  -2  -3  -2  116.74   11.80
   2  -3   2  116.47   11.77
   2  -3   2  122.52   11.88
  -2  -3  -2  123.90   11.86
  -2  -3  -2  127.86   11.87
   2   3   2  122.86   11.80
   2   3   2  140.57   11.90
  -2   3  -2  112.29   11.87
   2   3   2  127.73   11.77
   2   3   2  116.17   11.86
  -2   3  -2  122.44   11.77
  -3  -3  -2   12.92    1.48
  -3  -3  -2   17.30    1.65
   3  -3   2   11.75    1.61
  -3  -3  -2   13.74    1.61
   3  -3   2   11.12    1.51
  -3   3  -2   10.55    1.49
   3   3   2   15.10    1.65
   3   3   2   16.36    1.53
   3   3   2   15.51    1.66
   3   3   2   14.28    1.48
   4  -3   2   13.82    1.91
  -4  -3  -2   15.66    1.73
  -4  -3  -2   17.85    1.94
   4  -3   2   12.95    1.82
  -4  -3  -2   17.12    1.93
   4   3   2   17.39    1.75
   4   3   2   17.80    1.97
  -5  -3  -2   11.27    1.49
   5  -3   2    9.33    1.38
   5  -3   2    9.31    1.48
   5   3   2   11.88    1.51
  -5   3  -2    9.98    1.38
   6  -3   2    7.60    1.26
  -6  -3  -2    4.49    1.03
  -6  -3  -2    5.16    1.16
   6   3   2    4.27    1.16
  -6   3  -2    7.64    1.16
   7  -3   2   11.43    1.67
   7  -3   2   10.83    1.75
  -7  -3  -2    8.67    1.65
  -7   3  -2   10.29    1.61
  -8  -3  -2   -0.52    0.71
  -8  -3  -2    0.06    0.77
   8  -3   2    0.31    0.87
   8  -3   2    0.00    0.80
   8   3   2    0.13    0.95
  -8   3  -2    1.13    0.80
   9  -3   2   -0.81    0.78
  -9  -3  -2    1.16    0.86
  -9  -3  -2    0.00    0.77
   9  -3   2    0.62    0.91
  -9   3  -2    1.00    0.83
   9   3   2   -1.12    0.77
  10  -3   2    2.89    1.24
 -10  -3  -2    0.15    0.89
 -10  -3  -2    1.02    1.01
  10  -3   2    2.01    1.08
 -10   3  -2    2.35    1.05
  10   3   2    0.72    0.98
 -11  -3  -2   -0.50    1.07
  11  -3   2   -0.34    1.07
  11  -3   2    0.75    1.15
 -11  -3  -2   -0.78    1.01
 -11   3  -2   -0.57    1.01
  11   3   2    0.55    1.20
  11   3   2    0.54    1.02
 -12  -3  -2    3.41    1.47
  12  -3   2    0.91    1.51
 -12  -3  -2    1.91    1.51
  12  -3   2    0.61    1.29
  12   3   2    1.38    1.20
  12   3   2   -0.36    1.51
 -12   3  -2   -0.65    1.41
 -13  -3  -2   -1.03    1.22
  13  -3   2   -1.72    0.90
 -13  -3  -2   -1.13    1.21
  13  -3   2   -0.11    1.18
  13   3   2    1.32    1.04
  13   3   2   -1.56    1.17
 -13   3  -2   -1.30    1.19
  14  -3   2   -0.78    1.12
  14  -3   2    0.96    1.17
 -14   3  -2    1.67    1.49
  14   3   2   -1.92    0.91
  14   3   2   -0.74    1.47
 -14   3  -2    0.59    1.38
  15  -3   2   -0.07    1.62
  15  -3   2    1.32    1.38
 -15  -3  -2   -0.14    1.60
 -15   3  -2    1.49    1.67
 -15   3  -2    0.38    1.62
  15   3   2    0.12    1.08
  15   3   2    0.84    1.67
  16   3   2   -2.55    1.30
 -16  -4   2   -0.28    1.90
  15  -4  -2    0.50    1.76
 -15   4   2   -1.92    1.44
 -14  -4   2    0.80    1.47
  14  -4  -2   -0.88    1.44
 -14  -4   2   -2.64    1.19
  14   4  -2    1.49    1.65
 -14   4   2   -0.82    1.33
 -13  -4   2   -0.96    1.18
 -13  -4   2   -0.43    1.15
  13  -4  -2    2.85    1.57
 -13   4   2   -1.14    1.22
  13   4  -2    0.35    1.31
  13   4  -2    3.04    1.41
 -12  -4   2   -0.19    1.04
  12  -4  -2    1.84    1.49
 -12   4   2    2.28    1.44
  12   4  -2    2.12    1.45
  12   4  -2    1.10    1.08
 -11  -4   2    1.60    1.16
  11  -4  -2   -0.95    1.00
  11   4  -2    0.24    0.90
  11   4  -2    1.97    1.24
 -11   4   2    0.98    1.09
  10  -4  -2    2.38    1.24
 -10  -4   2    1.22    1.12
  10   4  -2    3.04    0.96
 -10   4   2    0.97    1.00
  10   4  -2    0.88    1.06
   9  -4  -2    1.72    1.31
  -9  -4   2    1.91    1.16
   9   4  -2    2.53    0.98
   9   4  -2    2.69    1.32
  -9   4   2    1.45    1.19
   8  -4  -2   26.11    3.16
  -8  -4   2   27.12    3.12
  -8   4   2   22.07    3.03
   8   4  -2   23.02    3.09
  -7  -4   2    1.49    0.85
   7  -4  -2    0.81    0.85
   7   4  -2    1.16    0.78
  -7   4   2    1.01    0.80
   6  -4  -2    0.56    0.70
  -6  -4   2    2.35    0.85
  -6   4   2    1.94    0.74
   6   4  -2    2.38    0.83
  -5  -4   2   44.58    4.79
   5  -4  -2   50.18    4.86
   5   4  -2   41.89    4.76
  -5   4   2   48.01    4.83
  -4  -4   2    8.43    1.37
   4   4  -2    9.78    1.40
  -4   4   2   13.09    1.55
  -3  -4   2   59.93    5.63
   3   4  -2   58.89    5.62
  -3   4   2   49.76    5.63
  -3   4   2   56.68    5.69
   2  -4  -2    3.99    0.76
  -2  -4   2    4.91    0.71
   2   4  -2    5.08    0.72
  -2   4   2    4.83    0.83
   1  -4  -2   15.88    1.68
  -1  -4   2   14.66    1.58
  -1   4   2   18.28    1.69
   1   4  -2   13.37    1.56
   0  -4  -2  137.74   12.53
   0  -4  -2  126.67   12.46
   0   4   2  130.11   12.52
   0   4  -2  122.45   12.41
  -1  -4  -2    9.66    1.18
  -1  -4  -2    9.17    1.09
  -1  -4  -2    9.45    1.19
   1   4   2    8.51    1.16
   1   4   2   10.21    1.22
   1   4   2    8.80    1.07
  -2  -4  -2    0.30    0.37
  -2  -4  -2    0.43    0.39
   2  -4   2    0.51    0.39
   2  -4   2    0.62    0.29
  -2  -4  -2    0.90    0.32
   2   4   2    0.69    0.44
   2   4   2    0.07    0.38
   2   4   2    0.79    0.30
  -2   4  -2    0.76    0.40
  -2   4  -2    0.58    0.26
  -3  -4  -2    1.61    0.61
  -3  -4  -2    0.63    0.35
   3  -4   2    1.42    0.46
  -3  -4  -2    0.75    0.47
   3  -4   2    2.33    0.61
  -3   4  -2    1.97    0.48
   3   4   2    0.54    0.32
   3   4   2    0.81    0.53
   3   4   2    0.59    0.53
   4  -4   2   57.55    4.84
  -4  -4  -2   44.68    4.84
  -4  -4  -2   45.72    4.73
  -4  -4  -2   46.04    4.83
   4   4   2   42.61    4.86
   4   4   2   48.54    4.73
  -5  -4  -2   25.33    2.42
   5  -4   2   17.24    2.37
   5  -4   2   18.71    2.29
  -5  -4  -2   21.42    2.39
   5   4   2   20.91    2.42
  -5   4  -2   17.07    2.25
   5   4   2   22.64    2.21
  -6  -4  -2    3.51    0.98
   6  -4   2    2.88    0.95
  -6  -4  -2    4.17    0.96
   6  -4   2    4.68    1.03
  -6   4  -2    3.17    0.92
   6   4   2    4.89    1.13
   6   4   2    3.53    0.69
  -7  -4  -2    0.62    0.81
  -7  -4  -2   -0.10    0.68
   7  -4   2    1.19    0.79
   7  -4   2    0.18    0.70
  -7   4  -2    0.22    0.68
   7   4   2   -0.16    0.80
   8  -4   2    7.30    1.59
   8  -4   2   10.49    1.66
  -8  -4  -2    8.01    1.56
  -8  -4  -2   10.18    1.66
  -8   4  -2    6.80    1.46
   8   4   2    7.03    1.64
   9  -4   2    1.14    0.95
  -9  -4  -2   -0.50    0.79
   9  -4   2    0.37    0.93
  -9  -4  -2    1.56    0.90
  -9   4  -2    2.04    0.93
   9   4   2    2.47    1.13
  10  -4   2    0.31    0.95
 -10  -4  -2    0.00    0.78
  10  -4   2   -0.89    0.80
 -10  -4  -2   -0.22    0.83
 -10   4  -2    2.74    1.09
  10   4   2    1.07    1.02
  11  -4   2    4.80    1.65
  11  -4   2    2.96    1.41
 -11  -4  -2    3.17    1.38
 -11  -4  -2    1.33    1.26
  11   4   2    1.59    1.07
 -11   4  -2    3.54    1.45
  11   4   2    1.11    1.31
 -12  -4  -2    2.57    1.44
  12  -4   2    1.27    1.60
  12  -4   2    0.03    1.30
 -12  -4  -2    1.65    1.46
 -12   4  -2    1.27    1.50
  12   4   2    3.15    1.30
  12   4   2    5.76    1.98
  13  -4   2    1.90    1.30
 -13  -4  -2   -0.03    1.06
  13  -4   2    0.80    1.08
 -13  -4  -2    0.48    1.25
  13   4   2    0.07    1.29
 -13   4  -2    1.22    1.48
  13   4   2   -1.48    0.87
  14  -4   2   -0.81    1.14
 -14  -4  -2   -2.06    1.06
  14  -4   2   -1.41    1.30
 -14   4  -2   -0.53    1.47
 -14   4  -2   -0.80    1.42
  14   4   2   -0.28    0.98
  14   4   2    1.96    1.47
 -15  -4  -2   -0.59    1.56
  15  -4   2   -1.83    1.57
  15  -4   2   -0.13    1.32
  15   4   2   -1.16    1.17
 -15   4  -2    3.46    1.78
 -15   4  -2    2.67    1.98
 -16  -5   2   -0.45    1.89
 -15   5   2   -0.13    1.66
 -14  -5   2    0.75    1.41
  14  -5  -2    1.20    1.70
 -14  -5   2    1.23    1.39
  14   5  -2    1.91    1.56
 -14   5   2    4.60    1.68
 -13  -5   2    0.63    1.26
  13  -5  -2    1.29    1.49
 -13  -5   2   -0.35    1.18
  13   5  -2    0.33    1.42
 -13   5   2    0.90    1.30
  13   5  -2    1.85    1.40
 -12  -5   2   -0.39    1.05
 -12  -5   2    1.24    1.09
  12  -5  -2    0.20    1.28
  12   5  -2   -0.51    1.07
 -12   5   2    0.42    1.21
  12   5  -2    0.37    1.25
  11  -5  -2    1.09    1.17
 -11  -5   2   -1.07    0.93
  11   5  -2   -0.31    0.93
 -11   5   2    0.12    1.01
  11   5  -2   -1.76    0.78
  10  -5  -2    1.14    1.19
 -10  -5   2    1.86    1.10
  10   5  -2    1.99    0.91
 -10   5   2    0.82    0.92
  10   5  -2    0.47    1.05
  -9  -5   2   38.85    4.21
   9  -5  -2   28.38    4.11
  -9   5   2   31.14    4.12
   9   5  -2   38.60    4.30
   9   5  -2   38.98    3.95
  -8  -5   2   12.05    1.92
   8  -5  -2    8.08    1.84
  -8   5   2    6.97    1.64
   8   5  -2   12.79    1.95
   8   5  -2   12.56    1.69
   7  -5  -2    3.41    1.13
  -7  -5   2    3.20    1.09
   7   5  -2    3.80    1.11
  -7   5   2    3.81    1.10
   6  -5  -2    0.40    0.65
  -6  -5   2   -0.36    0.51
   6   5  -2    0.92    0.71
  -6   5   2    0.52    0.70
  -5  -5   2    2.62    0.88
  -5   5   2    2.79    0.91
   5   5  -2    2.63    0.83
  -4  -5   2  150.94   15.54
   4   5  -2  162.77   15.56
  -4   5   2  166.84   15.62
  -3  -5   2    8.10    1.10
   3   5  -2    7.38    1.10
  -3   5   2    7.94    1.18
  -2  -5   2    1.55    0.47
   2  -5  -2    1.15    0.45
  -2   5   2    1.55    0.50
   2   5  -2    1.76    0.46
   2   5  -2    1.05    0.45
   1  -5  -2    5.49    0.73
  -1  -5   2    3.56    0.56
   1   5  -2    3.43    0.61
   1   5  -2    3.98    0.56
   0  -5  -2   26.66    2.60
   0  -5  -2   25.66    2.66
   0  -5  -2   20.84    2.94
   0  -5   2   26.31    2.54
   0   5   2   25.04    2.64
   0   5   2   25.56    2.58
   0   5   2   21.00    2.87
   0   5  -2   24.68    2.53
  -1  -5  -2    5.32    0.93
   1  -5   2    5.16    0.70
  -1  -5  -2    6.07    0.95
  -1  -5  -2    5.26    0.79
   1   5   2    7.15    1.00
   1   5   2    5.40    0.79
   1   5   2    5.50    0.92
  -1   5  -2    4.92    0.69
  -1   5  -2    5.34    0.81
   2  -5   2    0.68    0.42
  -2  -5  -2    0.59    0.35
   2  -5   2    0.83    0.27
  -2  -5  -2    1.40    0.52
  -2  -5  -2    1.19    0.51
  -2   5  -2    0.99    0.45
   2   5   2    1.39    0.51
   2   5   2    1.44    0.54
   2   5   2    0.41    0.31
  -2   5  -2    0.76    0.26
  -3  -5  -2   16.97    1.96
  -3  -5  -2   17.39    1.90
  -3  -5  -2   16.86    1.99
   3   5   2   16.10    2.00
   3   5   2   17.48    1.88
   3   5   2   18.59    2.00
  -4  -5  -2    1.84    0.50
   4  -5   2    0.87    0.53
   4  -5   2    1.37    0.64
  -4  -5  -2    0.69    0.57
  -4  -5  -2    0.99    0.56
   4   5   2    1.39    0.46
   4   5   2    0.94    0.62
  -4   5  -2    1.86    0.59
   4   5   2    1.19    0.62
   5  -5   2    9.98    1.63
  -5  -5  -2   11.35    1.43
   5  -5   2   11.52    1.52
  -5  -5  -2   12.23    1.61
  -5  -5  -2   14.57    1.62
   5   5   2   13.44    1.69
  -5   5  -2   10.79    1.49
   5   5   2   10.85    1.42
  -6  -5  -2    5.84    1.14
   6  -5   2    5.21    1.12
  -6  -5  -2    5.43    1.16
   6   5   2    7.13    1.36
   6   5   2    5.91    0.93
  -6   5  -2    3.96    1.02
   7  -5   2   10.33    1.99
  -7  -5  -2   18.16    2.09
   7  -5   2   12.72    1.92
   7   5   2   16.71    1.75
  -7   5  -2   12.53    1.88
  -8  -5  -2    1.42    0.92
   8  -5   2    0.66    0.90
   8  -5   2    0.20    0.83
  -8  -5  -2    1.82    0.89
   8   5   2    3.38    1.19
  -8   5  -2   -0.11    0.76
   8   5   2    1.60    0.60
   9  -5   2    4.49    1.26
   9  -5   2    5.08    1.33
  -9  -5  -2    3.87    1.17
  -9  -5  -2    5.80    1.26
   9   5   2    4.52    1.41
  -9   5  -2    1.76    1.00
 -10  -5  -2    0.75    1.02
  10  -5   2    0.54    1.00
 -10  -5  -2   -0.24    0.81
  10  -5   2    0.24    0.82
 -10   5  -2    1.05    0.94
  10   5   2   -1.61    0.85
  11  -5   2    2.29    1.34
 -11  -5  -2   -0.85    1.12
  11  -5   2    2.39    1.39
 -11  -5  -2    1.66    1.35
  11   5   2    0.35    1.00
  11   5   2    0.26    1.15
 -11   5  -2    2.18    1.36
 -12  -5  -2    0.68    1.48
  12  -5   2    4.04    1.75
  12  -5   2    7.10    1.84
 -12  -5  -2    4.49    1.62
  12   5   2    3.07    1.37
  12   5   2    3.84    1.79
 -12   5  -2    5.01    1.77
[truncated: 3,157,692 more chars]
