# Supplementary material for: Ultrafiltration separation of Am(VI)-polyoxometalate from lanthanides
Source: Nature. 2023 Apr 19;616(7957):482–7. doi: 10.1038/s41586-023-05840-z (PMC10115636; doi:10.1038/s41586-023-05840-z)
Supplement: Supplementary file 6 — Supplementary data cif files with CCDC deposit numbers from 2150690 to 2150694. These can be obtained free of charge from The Cambridge Crystallographic Data Centre via http://www.ccdc.cam.ac.uk/data_request/cif. [file 41586_2023_5840_MOESM6_ESM.zip › 2022-03-03978C-2150694-AmPOM.txt]

data_ampom
_audit_creation_date               2022-07-07
_audit_creation_method
;
Olex2 1.5
(compiled 2022.04.07 svn.rca3783a0 for OlexSys, GUI svn.r6498)
;
_shelx_SHELXL_version_number       '2018/1'
_audit_contact_author_address      ?
_audit_contact_author_email        ?
_audit_contact_author_name         ''
_audit_contact_author_phone        ?
_publ_contact_author_id_orcid      ?
_publ_section_references
;
Dolomanov, O.V., Bourhis, L.J., Gildea, R.J, Howard, J.A.K. & Puschmann, H.
 (2009), J. Appl. Cryst. 42, 339-341.

Sheldrick, G.M. (2015). Acta Cryst. C71, 3-8.
;
_chemical_name_common              ?
_chemical_name_systematic          ?
_chemical_formula_moiety           'Am O172 Se6 W45, 0.14(W)'
_chemical_formula_sum              'Am O172 Se6 W45.14'
_chemical_formula_weight           11767.75
_chemical_melting_point            ?
loop_
  _atom_type_symbol
  _atom_type_description
  _atom_type_scat_dispersion_real
  _atom_type_scat_dispersion_imag
  _atom_type_scat_source
 'Am' 'Am' -7.8986 4.5125
 'International Tables Vol C Tables 4.2.6.8 and 6.1.1.4'
 'O' 'O' 0.0106 0.0060 'International Tables Vol C Tables 4.2.6.8 and 6.1.1.4'
 'Se' 'Se' -0.0929 2.2259
 'International Tables Vol C Tables 4.2.6.8 and 6.1.1.4'
 'W' 'W' -0.8490 6.8722 'International Tables Vol C Tables 4.2.6.8 and 6.1.1.4'

_shelx_space_group_comment
;
The symmetry employed for this shelxl refinement is uniquely defined
by the following loop, which should always be used as a source of
symmetry information in preference to the above space-group names.
They are only intended as comments.
;
_space_group_crystal_system        'monoclinic'
_space_group_IT_number             11
_space_group_name_H-M_alt          'P 1 21/m 1'
_space_group_name_Hall             '-P 2yb'
loop_
  _space_group_symop_operation_xyz
 'x, y, z'
 '-x, y+1/2, -z'
 '-x, -y, -z'
 'x, -y-1/2, z'

_cell_length_a                     13.5104(13)
_cell_length_b                     33.262(3)
_cell_length_c                     22.8592(19)
_cell_angle_alpha                  90
_cell_angle_beta                   95.555(4)
_cell_angle_gamma                  90
_cell_volume                       10224.4(16)
_cell_formula_units_Z              2
_cell_measurement_reflns_used      9472
_cell_measurement_temperature      120.0
_cell_measurement_theta_max        60.465
_cell_measurement_theta_min        2.311
_shelx_estimated_absorpt_T_max     0.175
_shelx_estimated_absorpt_T_min     0.057
_exptl_absorpt_coefficient_mu      26.802
_exptl_absorpt_correction_T_max    0.7519
_exptl_absorpt_correction_T_min    0.2964
_exptl_absorpt_correction_type     multi-scan
_exptl_absorpt_process_details    
 'SADABS-2016/2 (Bruker,2016/2) was used for absorption correction.'
_exptl_absorpt_special_details     ?
_exptl_crystal_colour              'clear light yellow'
_exptl_crystal_colour_lustre       clear
_exptl_crystal_colour_modifier     light
_exptl_crystal_colour_primary      yellow
_exptl_crystal_density_diffrn      3.822
_exptl_crystal_density_meas        ?
_exptl_crystal_density_method      ?
_exptl_crystal_description         block
_exptl_crystal_F_000               10031
_exptl_crystal_size_max            0.25
_exptl_crystal_size_mid            0.15
_exptl_crystal_size_min            0.1
_exptl_transmission_factor_max     ?
_exptl_transmission_factor_min     ?
_diffrn_reflns_av_R_equivalents    0.0716
_diffrn_reflns_av_unetI/netI       0.0358
_diffrn_reflns_Laue_measured_fraction_full  0.994
_diffrn_reflns_Laue_measured_fraction_max  0.994
_diffrn_reflns_limit_h_max         16
_diffrn_reflns_limit_h_min         -16
_diffrn_reflns_limit_k_max         39
_diffrn_reflns_limit_k_min         -39
_diffrn_reflns_limit_l_max         26
_diffrn_reflns_limit_l_min         -27
_diffrn_reflns_number              195846
_diffrn_reflns_point_group_measured_fraction_full  0.994
_diffrn_reflns_point_group_measured_fraction_max  0.994
_diffrn_reflns_theta_full          25.027
_diffrn_reflns_theta_max           25.027
_diffrn_reflns_theta_min           1.224
_diffrn_ambient_temperature        120
_diffrn_detector_area_resol_mean   ?
_diffrn_measured_fraction_theta_full  0.994
_diffrn_measured_fraction_theta_max  0.994
_diffrn_measurement_device_type    'CCD area detector'
_diffrn_measurement_method         ?
_diffrn_radiation_type             MoK\a
_diffrn_radiation_wavelength       0.71073
_diffrn_source                     ?
_diffrn_special_details            ?
_reflns_Friedel_coverage           0.000
_reflns_Friedel_fraction_full      .
_reflns_Friedel_fraction_max       .
_reflns_number_gt                  16119
_reflns_number_total               18287
_reflns_special_details
;
 Reflections were merged by SHELXL according to the crystal
 class for the calculation of statistics and refinement.
 
 Structure factors included contributions from the .fab file.
 
 _reflns_Friedel_fraction is defined as the number of unique
 Friedel pairs measured divided by the number that would be
 possible theoretically, ignoring centric projections and
 systematic absences.
;
_reflns_threshold_expression       'I > 2\s(I)'
_computing_cell_refinement         ?
_computing_data_collection         ?
_computing_data_reduction          ?
_computing_molecular_graphics      'Olex2 1.5 (Dolomanov et al., 2009)'
_computing_publication_material    'Olex2 1.5 (Dolomanov et al., 2009)'
_computing_structure_refinement    'SHELXL 2018/1 (Sheldrick, 2015)'
_computing_structure_solution      'SHELXT 2014/5 (Sheldrick, 2014)'
_refine_diff_density_max           6.884
_refine_diff_density_min           -7.727
_refine_diff_density_rms           0.447
_refine_ls_extinction_coef         0.00035(3)
_refine_ls_extinction_expression  
 'Fc^*^=kFc[1+0.001xFc^2^\l^3^/sin(2\q)]^-1/4^'
_refine_ls_extinction_method       'SHELXL-2018/1 (Sheldrick 2018)'
_refine_ls_goodness_of_fit_ref     1.037
_refine_ls_hydrogen_treatment      undef
_refine_ls_matrix_type             full
_refine_ls_number_parameters       1285
_refine_ls_number_reflns           18287
_refine_ls_number_restraints       4509
_refine_ls_R_factor_all            0.0946
_refine_ls_R_factor_gt             0.0886
_refine_ls_restrained_S_all        48.127
_refine_ls_shift/su_max            0.001
_refine_ls_shift/su_mean           0.000
_refine_ls_structure_factor_coef   Fsqd
_refine_ls_weighting_details      
 'w=1/[\s^2^(Fo^2^)+(0.1274P)^2^+696.1746P] where P=(Fo^2^+2Fc^2^)/3'
_refine_ls_weighting_scheme        calc
_refine_ls_wR_factor_gt            0.2430
_refine_ls_wR_factor_ref           0.2476
_refine_special_details            ?
_olex2_refinement_description
;
1. Restrained distances
 W3_2-O40A
 1.8 with sigma of 0.01
 O8_3-W2_3
 1.681 with sigma of 0.001
 W2_3-O8_3
 1.718 with sigma of 0.001
 O8_3-Am1_3
 2.399 with sigma of 0.001
 O6_3-Am1_3
 1.718 with sigma of 0.001
 W14-O51
 2.2 with sigma of 0.02
 O8_3-O6_3
 3.2 with sigma of 0.04
2. Uiso/Uaniso restraints and constraints
All non-hydrogen atoms have similar U: within 3A with sigma of 0.01 and sigma
for terminal atoms of 0.02 within 3A
W1_3 \\sim O1_3 \\sim O2_3 \\sim O3_3 \\sim O5_3 \\sim O4_3 \\sim O7_3 \\sim
O6_3 \\sim O8_3 \\sim O9_3 \\sim O10_3 \\sim Am1_3 \\sim W2_3: within 2A with
sigma of 0.04 and sigma for terminal atoms of 0.08 within 2A
Uanis(O8S_2) \\sim Ueq: with sigma of 0.01 and sigma for terminal atoms of 0.02
3. Rigid body (RIGU) restrains
 W1_3, O1_3, O2_3, O3_3, O5_3, O4_3, O7_3, O6_3, O8_3, O9_3, O10_3, Am1_3, W2_3
 with sigma for 1-2 distances of 0.004 and sigma for 1-3 distances of 0.004
4. Same fragment restrains
5. Others
 Sof(O40A)=Sof(W12B)=Sof(W16B)=Sof(W15B)=Sof(W3)=Sof(W13B)=Sof(W71B)=Sof(W10B)=
 Sof(O3)=Sof(O5)=Sof(O4)=Sof(O7)=Sof(O6)=Sof(W2)=1-FVAR(1)
 Sof(O8)=Sof(O5)=Sof(O7)=Sof(O2S)=Sof(O4)=Sof(O3)=Sof(O2)=Sof(O7S)=Sof(O6S)=
 Sof(O5S)=Sof(O8S)=Sof(W1)=Sof(W2)=Sof(W3)=Sof(W1)=Sof(O1)=Sof(O2)=Sof(O8)=
 Sof(O9)=Sof(O10)=Sof(Am1)=0.5*(1-FVAR(2))
 Sof(W1)=Sof(O1)=Sof(O2)=Sof(O8)=Sof(O9)=Sof(O10)=Sof(Am1)=Sof(W1)=Sof(O1)=
 Sof(O2)=Sof(O3)=Sof(O5)=Sof(O6)=Sof(W2)=Sof(W3)=Sof(O7)=Sof(O8)=Sof(O9)=
 Sof(O10)=Sof(O11)=Sof(O12)=0.5*FVAR(2)
 Sof(W10A)=Sof(W12A)=Sof(W13A)=Sof(W14)=Sof(W15A)=Sof(W16A)=Sof(W71A)=Sof(O40)=
 Sof(O3)=Sof(O5)=Sof(O6)=Sof(O7)=Sof(W2)=Sof(O4)=FVAR(1)
 Sof(W11B)=1-FVAR(2)
 Sof(W11A)=FVAR(2)
 Fixed Sof: W3A(0.07)
 Fixed U22: O13(0.092)
 Fixed X: O13(-0.014271) O44(0.2984) O65(0.15161) O1(0.654201) O2(0.374009)
 O9(0.2556) O10(0.5005) O1(0.278419) O2(-0.013251) O3(0.11943) O5(0.22904)
 O4(0.18031) O7(0.0447) W1(0.025701) O1(0.1105) O2(-0.053951) O3(0.2379)
 O4(0.122781) O5(-0.130679) O6(0.161121) W2(0.08542) W3(-0.065401) O7(0.070449)
 O8(0.00014) O9(0.04991) O10(0.00221) O11(-0.12396)
 Fixed Y: O13(0.68069) O44(0.489789) O65(0.704609) O1(0.75) O2(0.75) O9(0.75)
 O10(0.75) O1(0.75) O2(0.75) O3(0.71123) O5(0.67345) O4(0.6426) O7(0.71327)
 W1(0.674399) O1(0.75) O2(0.67771) O3(0.6806) O4(0.631301) O5(0.68217)
 O6(0.676) W2(0.68271) W3(0.776199) O7(0.688261) O8(0.72797) O9(0.79282)
 O10(0.77391) O11(0.78056) O12(0.74175)
 Fixed Z: O13(0.811351) O44(0.648311) O65(0.48512) O1(0.653221) O2(0.591371)
 O9(0.8396) O10(0.8904) O1(0.561981) O2(0.50711) O3(0.591201) O5(0.67991)
 O4(0.586539) O7(0.688761) W1(0.712399) O1(0.562901) O2(0.53552) O3(0.5804)
 O4(0.578489) O5(0.68859) O6(0.7224) W2(0.557469) W3(0.7665) O7(0.63575)
 O8(0.72707) O9(0.73088) O10(0.859409) O11(0.697371) O12(0.78725)
6.a Free rotating group:
 O8(O5,O7,O2S,O4,O3,O2,O7S,O6S,O5S,O8S,W1,W2,W3A,W3), O6(O8,O9,O10,Am1,W2)
;
_atom_sites_solution_hydrogens     .
_atom_sites_solution_primary       ?
_atom_sites_solution_secondary     ?
loop_
  _atom_site_label
  _atom_site_type_symbol
  _atom_site_fract_x
  _atom_site_fract_y
  _atom_site_fract_z
  _atom_site_U_iso_or_equiv
  _atom_site_adp_type
  _atom_site_occupancy
  _atom_site_site_symmetry_order
  _atom_site_calc_flag
  _atom_site_refinement_flags_posn
  _atom_site_refinement_flags_adp
  _atom_site_refinement_flags_occupancy
  _atom_site_disorder_assembly
  _atom_site_disorder_group
 W7 W 0.08614(13) 0.750000 1.00662(6) 0.0538(4) Uani 1 2 d S TU P . .
 W2 W 0.20565(9) 0.65432(3) 1.04613(4) 0.0538(3) Uani 1 1 d . U . . .
 W4 W -0.08899(10) 0.63952(4) 0.83128(5) 0.0692(3) Uani 1 1 d . U . . .
 W5 W -0.00902(10) 0.55735(3) 0.91235(5) 0.0626(3) Uani 1 1 d . U . . .
 W6 W 0.25654(10) 0.55822(3) 0.97713(4) 0.0569(3) Uani 1 1 d . U . . .
 W9 W 0.32738(14) 0.50402(3) 0.84093(6) 0.0817(5) Uani 1 1 d . U . . .
 W10A W 0.0491(3) 0.50713(12) 0.77008(17) 0.0592(8) Uani 0.565(2) 1 d . U P A
 1
 W11A W -0.0233(3) 0.5911(3) 0.6949(2) 0.0605(13) Uani 0.60(2) 1 d . U P A 1
 W11B W -0.0078(9) 0.5770(4) 0.7012(4) 0.0791(15) Uani 0.40(2) 1 d . U P A 2
 W12A W 0.1431(2) 0.52093(13) 0.62736(18) 0.0544(8) Uani 0.565(2) 1 d . U P A
 1
 W13A W 0.3804(3) 0.51470(16) 0.6871(2) 0.0477(7) Uani 0.565(2) 1 d . U P A 1
 W14 W 0.3256(4) 0.5711(2) 0.5501(3) 0.0538(11) Uani 0.565(2) 1 d D U P A 1
 W15A W 0.2689(3) 0.60286(18) 0.3990(2) 0.0723(12) Uani 0.565(2) 1 d . U P A
 1
 W16A W 0.5100(4) 0.60058(19) 0.4500(2) 0.0613(10) Uani 0.565(2) 1 d . U P A
 1
 W17 W 0.63144(14) 0.69380(5) 0.52116(9) 0.0974(5) Uani 1 1 d . U . . .
 W18 W 0.58329(16) 0.69284(4) 0.37476(7) 0.0979(6) Uani 1 1 d . U . . .
 W19 W 0.31705(18) 0.69296(5) 0.31254(5) 0.1063(6) Uani 1 1 d . U . . .
 W20 W 0.13598(15) 0.69437(5) 0.40674(7) 0.0920(5) Uani 1 1 d . U . . .
 W23 W -0.03376(9) 0.65183(3) 0.99067(5) 0.0570(3) Uani 1 1 d . U . . .
 W51 W 0.39928(10) 0.63888(4) 0.94500(5) 0.0609(3) Uani 1 1 d . U . . .
 W71A W 0.4628(4) 0.5835(3) 0.8086(3) 0.0510(10) Uani 0.565(2) 1 d . U P A 1
 Se1 Se 0.15497(17) 0.64357(6) 0.88885(8) 0.0397(5) Uani 1 1 d . U . . .
 Se2 Se 0.22870(19) 0.58811(6) 0.74841(9) 0.0448(5) Uani 1 1 d . U . . .
 Se3 Se 0.3815(2) 0.69237(6) 0.47121(9) 0.0500(6) Uani 1 1 d . U . . .
 O1 O 0.044(2) 0.750000 1.1010(10) 0.057(4) Uani 1 2 d S TU P . .
 O2 O 0.123(2) 0.750000 0.9384(11) 0.068(4) Uani 1 2 d S TU P . .
 O3 O 0.1787(14) 0.7104(5) 1.0423(7) 0.052(2) Uani 1 1 d . U . . .
 O4 O -0.0159(14) 0.7090(5) 0.9967(7) 0.054(2) Uani 1 1 d . U . . .
 O5S O -0.1403(15) 0.6499(5) 1.0276(8) 0.059(3) Uani 1 1 d . U . . .
 O6 O 0.0641(14) 0.6470(5) 1.0556(7) 0.051(2) Uani 1 1 d . U . . .
 O7 O -0.0848(15) 0.6593(5) 0.9123(7) 0.0598(19) Uani 1 1 d . U . . .
 O8 O -0.0170(14) 0.5962(5) 0.9744(7) 0.0556(19) Uani 1 1 d . U . . .
 O9S O 0.1194(14) 0.6579(5) 0.9545(7) 0.0507(17) Uani 1 1 d . U . . .
 O10 O 0.3191(14) 0.6597(5) 1.0051(7) 0.0528(19) Uani 1 1 d . U . . .
 O11S O 0.2538(15) 0.6507(5) 1.1182(7) 0.054(3) Uani 1 1 d . U . . .
 O12 O 0.2049(14) 0.5974(5) 1.0270(7) 0.0517(19) Uani 1 1 d . U . . .
 O13 O -0.014271 0.680690 0.811351 0.0819(17) Uani 1 1 d . U . . .
 O14 O -0.2126(16) 0.6537(7) 0.8121(8) 0.073(4) Uani 1 1 d . U . . .
 O15 O -0.1153(15) 0.5859(5) 0.8687(8) 0.061(2) Uani 1 1 d . U . . .
 O16 O 0.0598(14) 0.6111(5) 0.8655(7) 0.0567(16) Uani 1 1 d . U . . .
 O17 O -0.0717(15) 0.5192(5) 0.9458(8) 0.060(3) Uani 1 1 d . U . . .
 O18 O 0.1252(14) 0.5475(5) 0.9449(7) 0.0537(19) Uani 1 1 d . U . . .
 O19 O 0.2756(15) 0.5208(5) 1.0283(7) 0.057(3) Uani 1 1 d . U . . .
 O20 O 0.3811(15) 0.5859(5) 0.9856(7) 0.055(2) Uani 1 1 d . U . . .
 O21 O 0.2496(14) 0.6114(4) 0.9110(7) 0.0504(16) Uani 1 1 d . U . . .
 O22 O 0.3023(15) 0.5289(5) 0.9126(7) 0.0585(19) Uani 1 1 d . U . . .
 O24 O 0.0174(15) 0.5287(5) 0.8446(8) 0.0617(18) Uani 1 1 d . U . . .
 O25 O -0.0724(17) 0.6079(6) 0.7646(8) 0.0718(18) Uani 1 1 d . U . . .
 O26 O 0.0576(18) 0.6303(7) 0.6860(9) 0.0761(18) Uani 1 1 d . U . . .
 O27 O -0.1205(17) 0.5941(7) 0.6467(9) 0.075(2) Uani 1 1 d . U . . .
 O28 O -0.0426(16) 0.5327(6) 0.7280(8) 0.0677(18) Uani 1 1 d . U . . .
 O30 O 0.1147(15) 0.5685(5) 0.7602(8) 0.0616(16) Uani 1 1 d . U . . .
 O31 O 0.0111(16) 0.4582(5) 0.7815(8) 0.066(2) Uani 1 1 d . U . . .
 O32 O 0.1890(16) 0.4964(5) 0.8194(8) 0.0628(18) Uani 1 1 d . U . . .
 O33 O 0.3047(15) 0.5678(5) 0.8053(7) 0.0564(16) Uani 1 1 d . U . . .
 O34 O 0.3556(17) 0.4572(5) 0.8675(8) 0.068(3) Uani 1 1 d . U . . .
 O35 O 0.4528(16) 0.5300(5) 0.8447(7) 0.0613(19) Uani 1 1 d . U . . .
 O36 O 0.4259(16) 0.6286(5) 0.7736(8) 0.0659(16) Uani 1 1 d . U . . .
 O37 O 0.5919(16) 0.5864(6) 0.8175(8) 0.063(2) Uani 1 1 d . U . . .
 O38 O 0.4472(15) 0.6058(5) 0.8862(7) 0.0575(18) Uani 1 1 d . U . . .
 O39 O 0.5103(16) 0.6522(6) 0.9801(8) 0.064(3) Uani 1 1 d . U . . .
 O40 O 0.360(3) 0.6819(12) 0.8948(19) 0.0614(18) Uani 0.565(2) 1 d . U P A 1
 O40A O 0.377(3) 0.8226(13) 0.904(3) 0.062(2) Uani 0.435(2) 1 d D U P A -1
 O41 O 0.4597(15) 0.5549(5) 0.7363(7) 0.0584(17) Uani 1 1 d . U . . .
 O42 O 0.3467(16) 0.4933(5) 0.7587(7) 0.0615(18) Uani 1 1 d . U . . .
 O43 O 0.2597(15) 0.5594(5) 0.6917(7) 0.0596(16) Uani 1 1 d . U . . .
 O44 O 0.298400 0.489789 0.648311 0.0645(19) Uani 1 1 d . U . . .
 O45 O 0.4821(16) 0.4815(5) 0.6781(7) 0.062(2) Uani 1 1 d . U . . .
 O46 O 0.4037(16) 0.5472(5) 0.6187(7) 0.0617(17) Uani 1 1 d . U . . .
 O47 O 0.2136(16) 0.5514(6) 0.5737(8) 0.0648(17) Uani 1 1 d . U . . .
 O48 O 0.0905(17) 0.4840(6) 0.5843(8) 0.071(2) Uani 1 1 d . U . . .
 O49 O 0.0589(16) 0.5582(6) 0.6405(8) 0.0678(17) Uani 1 1 d . U . . .
 O50 O 0.1200(16) 0.4948(5) 0.7038(8) 0.0641(17) Uani 1 1 d . U . . .
 O51 O 0.3383(16) 0.5086(4) 0.5159(7) 0.064(2) Uani 1 1 d D U . . .
 O52 O 0.3249(17) 0.6206(6) 0.5763(8) 0.067(2) Uani 1 1 d . U . . .
 O53 O 0.2739(17) 0.5778(6) 0.4736(8) 0.0684(18) Uani 1 1 d . U . . .
 O54 O 0.4575(16) 0.5768(5) 0.5172(8) 0.0647(17) Uani 1 1 d . U . . .
 O55 O 0.6151(18) 0.5680(6) 0.4482(8) 0.072(2) Uani 1 1 d . U . . .
 O56 O 0.5845(18) 0.6395(6) 0.5075(9) 0.0748(19) Uani 1 1 d . U . . .
 O57 O 0.3866(18) 0.6421(6) 0.4594(8) 0.0693(16) Uani 1 1 d . U . . .
 O58 O 0.4154(18) 0.5794(6) 0.4030(8) 0.0721(18) Uani 1 1 d . U . . .
 O59 O 0.5475(19) 0.6369(6) 0.3918(9) 0.0760(19) Uani 1 1 d . U . . .
 O60 O 0.2167(19) 0.5675(6) 0.3556(8) 0.077(2) Uani 1 1 d . U . . .
 O62 O 0.185(2) 0.6405(6) 0.4141(8) 0.0782(19) Uani 1 1 d . U . . .
 O63 O 0.012(2) 0.6815(7) 0.3949(10) 0.091(5) Uani 1 1 d . U . . .
 O64 O 0.126(3) 0.750000 0.3878(13) 0.086(3) Uani 1 2 d S TU P . .
 O65 O 0.151610 0.704609 0.485120 0.085(2) Uani 1 1 d . U . . .
 O66 O 0.307(2) 0.7063(6) 0.4089(8) 0.0791(18) Uani 1 1 d . U . . .
 O67 O 0.188(2) 0.6896(7) 0.3241(9) 0.087(2) Uani 1 1 d . U . . .
 O68 O 0.310(2) 0.6833(7) 0.2393(8) 0.092(4) Uani 1 1 d . U . . .
 O69 O 0.311(3) 0.750000 0.3075(12) 0.089(3) Uani 1 2 d S TU P . .
 O70 O 0.323(2) 0.6378(6) 0.3393(8) 0.0801(19) Uani 1 1 d . U . . .
 O72 O 0.5001(19) 0.7060(6) 0.4548(9) 0.0777(18) Uani 1 1 d . U . . .
 O73 O 0.661(2) 0.6818(6) 0.3207(10) 0.091(4) Uani 1 1 d . U . . .
 O74 O 0.453(2) 0.6943(6) 0.3303(9) 0.085(2) Uani 1 1 d . U . . .
 O75 O 0.597(3) 0.750000 0.3727(14) 0.087(3) Uani 1 2 d S TU P . .
 O76 O 0.679(2) 0.6909(6) 0.4431(10) 0.085(2) Uani 1 1 d . U . . .
 O77 O 0.738(2) 0.6803(8) 0.5604(12) 0.096(4) Uani 1 1 d . U . . .
 O78 O 0.658(3) 0.750000 0.5151(15) 0.086(3) Uani 1 2 d S TU P . .
 O79 O 0.5441(18) 0.7066(6) 0.5734(9) 0.0789(19) Uani 1 1 d . U . . .
 O81 O 0.496(2) 0.6297(6) 0.6662(9) 0.081(2) Uani 1 1 d . U . . .
 W12B W 0.1762(5) 0.51334(19) 0.6377(3) 0.0762(13) Uani 0.435(2) 1 d . U P A
 2
 W16B W 0.5382(6) 0.6039(2) 0.4622(3) 0.0727(14) Uani 0.435(2) 1 d . U P A 2
 W15B W 0.3067(5) 0.6018(2) 0.3996(3) 0.0758(14) Uani 0.435(2) 1 d . U P A 2
 W3 W 0.3531(6) 0.5727(3) 0.5549(4) 0.0641(15) Uani 0.435(2) 1 d . U P A 2
 W13B W 0.4148(5) 0.5171(2) 0.6950(3) 0.0681(14) Uani 0.435(2) 1 d . U P A 2
 W71B W 0.4798(7) 0.5834(3) 0.8188(4) 0.0656(16) Uani 0.435(2) 1 d . U P A 2
 W10B W 0.0860(4) 0.50005(16) 0.7836(2) 0.0665(12) Uani 0.435(2) 1 d . U P A
 2
 W1_1 W 0.4954(2) 0.750000 0.61905(11) 0.0561(7) Uani 0.565(2) 2 d S TU P A 1
 O1_1 O 0.654201 0.750000 0.653221 0.079(3) Uani 0.565(2) 2 d S TU P A 1
 O2_1 O 0.374009 0.750000 0.591371 0.074(3) Uani 0.565(2) 2 d S TU P A 1
 O3_1 O 0.476(3) 0.7124(11) 0.6774(16) 0.0767(19) Uani 0.565(2) 1 d . U P A 1
 O5_1 O 0.591(3) 0.6718(11) 0.7639(17) 0.080(2) Uani 0.565(2) 1 d . U P A 1
 O6_1 O 0.318(3) 0.6710(11) 0.6869(16) 0.078(3) Uani 0.565(2) 1 d . U P A 1
 O7_1 O 0.403(3) 0.7099(10) 0.7786(15) 0.0694(18) Uani 0.565(2) 1 d . U P A 1
 O8_1 O 0.343(4) 0.750000 0.9678(19) 0.061(2) Uani 0.565(2) 2 d S TU P A 1
 O9_1 O 0.255600 0.750000 0.839600 0.065(2) Uani 0.565(2) 2 d S TU P A 1
 O10_1 O 0.500500 0.750000 0.890400 0.065(2) Uani 0.565(2) 2 d S TU P A 1
 Am1_1 Am 0.37719(16) 0.750000 0.86368(7) 0.0363(5) Uani 0.565(2) 2 d S TU P A
 1
 W2_1 W 0.4474(2) 0.67587(6) 0.73274(10) 0.0778(7) Uani 0.565(2) 1 d . U P A 1
 O8_2 O 0.3998(8) 0.7088(3) 0.6369(2) 0.079(2) Uani 0.2177(10) 1 d G U P A -1
 O5_2 O 0.5332(10) 0.7602(2) 0.6809(3) 0.078(3) Uani 0.2177(10) 1 d G U P A -1
 O7_2 O 0.6836(6) 0.6931(3) 0.6971(4) 0.086(6) Uani 0.2177(10) 1 d G U P A -1
 O2S_2 O 0.4937(5) 0.69166(15) 0.7425(2) 0.0784(19) Uani 0.2177(10) 1 d G U P A
 -1
 O4_2 O 0.5886(7) 0.6774(3) 0.8395(3) 0.076(2) Uani 0.2177(10) 1 d G U P A -1
 O3_2 O 0.3192(4) 0.6967(3) 0.7718(4) 0.070(2) Uani 0.2177(10) 1 d G U P A -1
 O2_2 O 0.4495(4) 0.73086(14) 0.84108(19) 0.0684(18) Uani 0.2177(10) 1 d G U P A
 -1
 O7S_2 O 0.5860(6) 0.7792(3) 0.9141(3) 0.070(3) Uani 0.2177(10) 1 d G U P A -1
 O6S_2 O 0.4069(7) 0.7639(2) 0.9460(2) 0.064(2) Uani 0.2177(10) 1 d G U P A -1
 O5S_2 O 0.4810(9) 0.80620(13) 0.7967(3) 0.064(3) Uani 0.2177(10) 1 d G U P A
 -1
 O8S_2 O 0.3106(6) 0.7875(3) 0.8351(3) 0.065(2) Uani 0.2177(10) 1 d G U P A -1
 W1_2 W 0.4305(6) 0.68283(14) 0.8070(2) 0.0903(14) Uani 0.2177(10) 1 d G U P A
 -1
 W2_2 W 0.5474(7) 0.6966(2) 0.6676(2) 0.1018(15) Uani 0.2177(10) 1 d G U P A -1
 W3A_2 W 0.4326(5) 0.74998(17) 0.8813(2) 0.0620(16) Uani 0.07 1 d G U P A -2
 W3_2 W 0.4512(6) 0.78128(17) 0.8812(2) 0.0854(14) Uani 0.2177(10) 1 d DG U P A
 -1
 W1_3 W 0.1550(3) 0.750000 0.53905(14) 0.0602(9) Uani 0.435(2) 2 d S TU P A 2
 O1_3 O 0.278419 0.750000 0.561981 0.080(4) Uani 0.435(2) 2 d S TU P A 2
 O2_3 O -0.013251 0.750000 0.507110 0.090(5) Uani 0.435(2) 2 d S TU P A 2
 O3_3 O 0.119430 0.711230 0.591201 0.085(2) Uani 0.435(2) 1 d . U P A 2
 O5_3 O 0.229040 0.673450 0.679910 0.085(3) Uani 0.435(2) 1 d . U P A 2
 O4_3 O 0.180310 0.642600 0.586539 0.089(4) Uani 0.435(2) 1 d . U P A 2
 O7_3 O 0.044700 0.713270 0.688761 0.084(2) Uani 0.435(2) 1 d . U P A 2
 O6_3 O -0.0405(7) 0.6794(8) 0.6125(8) 0.093(4) Uani 0.435(2) 1 d DG U P A 2
 O8_3 O -0.0713(17) 0.7546(3) 0.8736(6) 0.084(3) Uani 0.2177(10) 1 d DG U P A 2
 O9_3 O -0.1145(4) 0.7500(8) 0.7550(8) 0.087(4) Uani 0.435(2) 2 d G TU P A 2
 O10_3 O 0.1296(6) 0.7500(8) 0.8129(7) 0.080(4) Uani 0.435(2) 2 d G TU P A 2
 Am1_3 Am 0.0136(3) 0.75000(16) 0.77917(11) 0.0509(7) Uani 0.435(2) 2 d DG TU P A
 2
 W2_3 W 0.0870(3) 0.67614(9) 0.64928(12) 0.0759(8) Uani 0.435(2) 1 d DG U P A 2
 W1_4 W 0.025701 0.674399 0.712399 0.1084(14) Uani 0.2823(10) 1 d . U P A -1
 O1_4 O 0.110500 0.750000 0.562901 0.092(4) Uani 0.2823(10) 1 d S U P A -1
 O2_4 O -0.053951 0.677710 0.535520 0.097(5) Uani 0.2823(10) 1 d . U P A -1
 O3_4 O 0.237900 0.680600 0.580400 0.085(3) Uani 0.2823(10) 1 d . U P A -1
 O4_4 O 0.122781 0.631301 0.578489 0.086(3) Uani 0.565(2) 1 d . U P A -1
 O5_4 O -0.130679 0.682170 0.688590 0.096(6) Uani 0.2823(10) 1 d . U P A -1
 O6_4 O 0.161121 0.676000 0.722400 0.086(4) Uani 0.2823(10) 1 d . U P A -1
 W2_4 W 0.085420 0.682710 0.557469 0.1166(16) Uani 0.2823(10) 1 d . U P A -1
 W3_4 W -0.065401 0.776199 0.766500 0.1249(19) Uani 0.2823(10) 1 d . U P A -1
 O7_4 O 0.070449 0.688261 0.635750 0.090(2) Uani 0.2823(10) 1 d . U P A -1
 O8_4 O 0.000140 0.727970 0.727070 0.088(2) Uani 0.2823(10) 1 d . U P A -1
 O9_4 O 0.049910 0.792820 0.730880 0.086(5) Uani 0.2823(10) 1 d . U P A -1
 O10_4 O 0.002210 0.773910 0.859409 0.085(5) Uani 0.2823(10) 1 d . U P A -1
 O11_4 O -0.123960 0.780560 0.697371 0.091(5) Uani 0.2823(10) 1 d . U P A -1
 O12_4 O -0.166(6) 0.741750 0.787250 0.089(4) Uani 0.2823(10) 1 d . U P A -1

loop_
  _atom_site_aniso_label
  _atom_site_aniso_U_11
  _atom_site_aniso_U_22
  _atom_site_aniso_U_33
  _atom_site_aniso_U_23
  _atom_site_aniso_U_13
  _atom_site_aniso_U_12
 W7 0.0927(11) 0.0330(7) 0.0395(7) 0.000 0.0260(7) 0.000
 W2 0.0907(8) 0.0377(5) 0.0343(5) -0.0060(4) 0.0130(5) 0.0070(5)
 W4 0.0811(8) 0.0785(8) 0.0495(6) -0.0018(5) 0.0137(5) 0.0011(6)
 W5 0.0984(8) 0.0388(5) 0.0558(6) -0.0070(4) 0.0345(6) -0.0228(5)
 W6 0.1046(8) 0.0293(5) 0.0404(5) 0.0050(4) 0.0253(5) 0.0064(5)
 W9 0.1684(14) 0.0270(5) 0.0585(7) 0.0030(4) 0.0556(8) 0.0111(6)
 W10A 0.089(2) 0.0425(16) 0.0491(17) -0.0115(12) 0.0235(14) -0.0223(14)
 W11A 0.0620(16) 0.074(3) 0.0461(14) -0.0178(15) 0.0085(10) 0.0029(14)
 W11B 0.112(3) 0.069(3) 0.055(2) -0.012(2) 0.001(2) 0.008(3)
 W12A 0.0652(16) 0.0572(17) 0.0419(15) -0.0189(12) 0.0104(11) -0.0056(12)
 W13A 0.0636(16) 0.0443(13) 0.0369(12) -0.0140(9) 0.0144(12) 0.0052(13)
 W14 0.075(2) 0.0535(19) 0.0343(12) -0.0183(12) 0.0092(14) 0.0042(16)
 W15A 0.114(3) 0.0565(16) 0.0426(14) -0.0215(11) -0.0099(19) 0.017(2)
 W16A 0.106(2) 0.0401(17) 0.0401(15) -0.0092(11) 0.0179(13) 0.0107(16)
 W17 0.0986(11) 0.0752(9) 0.1206(13) -0.0064(9) 0.0213(9) 0.0209(8)
 W18 0.1768(16) 0.0493(7) 0.0825(9) -0.0031(6) 0.0882(10) 0.0054(8)
 W19 0.217(2) 0.0781(9) 0.0258(5) -0.0083(5) 0.0195(8) -0.0013(11)
 W20 0.1331(13) 0.0647(8) 0.0719(8) -0.0039(7) -0.0222(8) -0.0111(8)
 W23 0.0851(8) 0.0419(5) 0.0478(5) -0.0068(4) 0.0253(5) -0.0085(5)
 W51 0.0843(8) 0.0547(6) 0.0459(6) -0.0060(5) 0.0171(5) -0.0074(5)
 W71A 0.0596(15) 0.0557(15) 0.0373(18) -0.0072(13) 0.0022(11) 0.0181(11)
 Se1 0.0679(13) 0.0236(9) 0.0297(9) 0.0008(7) 0.0149(9) -0.0060(9)
 Se2 0.0772(14) 0.0308(10) 0.0302(10) -0.0060(8) 0.0240(9) -0.0061(9)
 Se3 0.1010(18) 0.0295(10) 0.0223(9) -0.0040(7) 0.0204(10) 0.0022(11)
 O1 0.095(10) 0.040(9) 0.041(8) 0.000 0.031(8) 0.000
 O2 0.102(8) 0.058(7) 0.047(7) 0.000 0.021(7) 0.000
 O3 0.086(4) 0.033(4) 0.037(4) -0.005(3) 0.017(4) 0.000(4)
 O4 0.086(4) 0.037(4) 0.042(4) -0.003(4) 0.020(4) 0.000(4)
 O5S 0.087(7) 0.046(7) 0.050(7) -0.006(6) 0.026(6) 0.001(6)
 O6 0.085(4) 0.035(4) 0.035(4) -0.004(3) 0.021(4) -0.001(4)
 O7 0.087(4) 0.051(4) 0.044(3) -0.004(3) 0.021(3) -0.003(3)
 O8 0.089(4) 0.039(3) 0.043(3) -0.004(3) 0.025(3) -0.009(3)
 O9S 0.084(3) 0.034(3) 0.037(3) -0.005(3) 0.021(3) -0.002(3)
 O10 0.086(4) 0.037(3) 0.038(3) -0.003(3) 0.020(3) -0.002(3)
 O11S 0.094(8) 0.037(6) 0.031(6) -0.004(5) 0.013(6) 0.001(6)
 O12 0.090(4) 0.033(3) 0.035(3) -0.002(3) 0.024(3) 0.002(3)
 O13 0.102(4) 0.092 0.054(4) 0.000(4) 0.020(4) -0.004(4)
 O14 0.089(8) 0.079(8) 0.051(7) -0.003(7) 0.009(7) 0.001(7)
 O15 0.087(4) 0.051(4) 0.047(4) -0.007(4) 0.022(4) -0.011(4)
 O16 0.087(3) 0.045(3) 0.041(3) -0.006(3) 0.022(3) -0.008(3)
 O17 0.097(8) 0.036(6) 0.055(7) -0.006(6) 0.043(6) -0.022(6)
 O18 0.094(4) 0.031(3) 0.040(3) -0.004(3) 0.029(3) -0.007(3)
 O19 0.105(8) 0.031(6) 0.039(6) 0.005(5) 0.026(6) 0.008(6)
 O20 0.092(4) 0.036(4) 0.039(4) -0.001(3) 0.023(4) 0.004(4)
 O21 0.088(3) 0.031(3) 0.036(3) -0.002(3) 0.024(3) 0.000(3)
 O22 0.107(4) 0.031(3) 0.042(3) 0.002(3) 0.031(3) 0.004(3)
 O24 0.097(3) 0.044(3) 0.048(3) -0.011(3) 0.024(3) -0.016(3)
 O25 0.096(3) 0.069(3) 0.052(3) -0.009(3) 0.016(3) -0.003(3)
 O26 0.106(3) 0.068(3) 0.055(3) -0.007(3) 0.016(3) -0.003(3)
 O27 0.097(4) 0.074(4) 0.054(4) -0.014(4) 0.010(4) -0.002(4)
 O28 0.096(3) 0.059(3) 0.050(3) -0.013(3) 0.017(3) -0.010(3)
 O30 0.093(3) 0.051(3) 0.044(3) -0.011(3) 0.021(3) -0.009(3)
 O31 0.104(4) 0.046(4) 0.053(4) -0.014(4) 0.027(4) -0.017(4)
 O32 0.106(3) 0.039(3) 0.048(3) -0.007(3) 0.031(3) -0.008(3)
 O33 0.097(3) 0.037(3) 0.039(3) -0.004(3) 0.029(3) 0.004(3)
 O34 0.131(8) 0.030(6) 0.049(7) 0.005(6) 0.038(7) 0.008(7)
 O35 0.102(4) 0.041(3) 0.044(3) -0.001(3) 0.027(3) 0.010(3)
 O36 0.104(3) 0.048(3) 0.050(3) 0.000(3) 0.027(3) 0.004(3)
 O37 0.094(4) 0.052(4) 0.047(4) -0.003(4) 0.021(4) 0.014(4)
 O38 0.090(3) 0.044(3) 0.042(3) -0.001(3) 0.022(3) 0.007(3)
 O39 0.090(8) 0.055(7) 0.048(7) -0.006(6) 0.020(6) 0.001(7)
 O40 0.098(3) 0.042(3) 0.048(3) -0.001(3) 0.023(3) -0.001(3)
 O40A 0.098(4) 0.039(4) 0.052(4) 0.000(4) 0.021(4) 0.002(4)
 O41 0.093(3) 0.044(3) 0.042(3) -0.006(3) 0.027(3) 0.008(3)
 O42 0.105(3) 0.039(3) 0.045(3) -0.008(3) 0.031(3) 0.003(3)
 O43 0.095(3) 0.047(3) 0.041(3) -0.013(3) 0.024(3) -0.003(3)
 O44 0.102(4) 0.049(3) 0.045(3) -0.015(3) 0.023(3) -0.004(3)
 O45 0.101(4) 0.044(4) 0.044(4) -0.010(4) 0.029(4) 0.004(4)
 O46 0.099(3) 0.047(3) 0.042(3) -0.011(3) 0.026(3) 0.000(3)
 O47 0.101(3) 0.053(3) 0.043(3) -0.017(3) 0.020(3) -0.007(3)
 O48 0.104(5) 0.062(4) 0.049(4) -0.019(4) 0.017(4) -0.011(4)
 O49 0.096(3) 0.062(3) 0.047(3) -0.015(3) 0.016(3) -0.006(3)
 O50 0.099(3) 0.051(3) 0.046(3) -0.015(3) 0.022(3) -0.012(3)
 O51 0.105(4) 0.047(4) 0.042(4) -0.011(4) 0.025(4) -0.003(4)
 O52 0.109(4) 0.050(3) 0.046(3) -0.013(3) 0.023(3) -0.002(4)
 O53 0.116(3) 0.047(3) 0.044(3) -0.014(3) 0.019(3) -0.004(3)
 O54 0.111(3) 0.043(3) 0.045(3) -0.010(3) 0.030(3) 0.000(3)
 O55 0.124(5) 0.043(4) 0.054(4) -0.008(4) 0.037(4) 0.005(4)
 O56 0.120(4) 0.048(3) 0.062(3) -0.007(3) 0.037(3) 0.008(3)
 O57 0.122(3) 0.044(3) 0.045(3) -0.010(3) 0.025(3) 0.001(3)
 O58 0.126(4) 0.045(3) 0.048(3) -0.011(3) 0.025(3) -0.001(3)
 O59 0.132(4) 0.045(3) 0.057(3) -0.008(3) 0.042(3) 0.006(3)
 O60 0.132(5) 0.052(4) 0.048(4) -0.014(4) 0.013(4) -0.003(4)
 O62 0.133(4) 0.054(3) 0.048(3) -0.010(3) 0.008(3) -0.004(3)
 O63 0.123(9) 0.076(9) 0.068(8) 0.002(8) -0.019(8) -0.011(8)
 O64 0.138(5) 0.062(5) 0.056(5) 0.000 -0.003(5) 0.000
 O65 0.128(4) 0.068(4) 0.057(4) -0.007(4) 0.007(4) -0.003(4)
 O66 0.143(3) 0.054(3) 0.042(3) -0.007(3) 0.016(3) -0.001(3)
 O67 0.156(4) 0.060(4) 0.044(4) -0.003(4) 0.005(4) -0.006(4)
 O68 0.177(9) 0.066(8) 0.036(7) -0.009(6) 0.018(7) -0.007(8)
 O69 0.170(5) 0.061(5) 0.038(5) 0.000 0.018(5) 0.000
 O70 0.145(4) 0.054(3) 0.043(3) -0.011(3) 0.019(3) -0.002(3)
 O72 0.128(3) 0.050(3) 0.061(3) -0.005(3) 0.041(3) 0.005(3)
 O73 0.157(9) 0.053(7) 0.076(8) 0.000(7) 0.066(7) 0.009(8)
 O74 0.158(4) 0.054(4) 0.049(4) -0.007(3) 0.038(4) 0.004(4)
 O75 0.149(5) 0.053(5) 0.067(5) 0.000 0.056(5) 0.000
 O76 0.130(4) 0.053(4) 0.080(4) -0.003(4) 0.046(4) 0.008(4)
 O77 0.123(9) 0.072(8) 0.096(8) -0.003(8) 0.026(8) 0.008(8)
 O78 0.117(5) 0.060(5) 0.085(5) 0.000 0.032(5) 0.000
 O79 0.114(4) 0.060(3) 0.067(3) -0.005(3) 0.032(3) 0.005(3)
 O81 0.125(4) 0.058(4) 0.063(4) 0.000(4) 0.026(4) -0.002(4)
 W12B 0.124(3) 0.061(2) 0.046(2) -0.0206(16) 0.019(2) -0.008(2)
 W16B 0.134(4) 0.0331(16) 0.060(3) -0.006(2) 0.052(2) -0.005(2)
 W15B 0.137(4) 0.0439(19) 0.051(2) -0.0144(15) 0.032(3) -0.019(3)
 W3 0.114(4) 0.0376(17) 0.047(3) -0.0126(16) 0.038(3) -0.023(3)
 W13B 0.116(4) 0.0421(16) 0.051(2) -0.0117(16) 0.033(3) 0.000(3)
 W71B 0.101(4) 0.053(2) 0.047(3) 0.005(2) 0.026(3) 0.009(3)
 W10B 0.110(3) 0.0420(19) 0.049(2) -0.0093(15) 0.017(2) -0.018(2)
 W1_1 0.0899(18) 0.0459(13) 0.0359(11) 0.000 0.0232(11) 0.000
 O1_1 0.116(5) 0.063(5) 0.062(5) 0.000 0.025(5) 0.000
 O2_1 0.111(5) 0.057(5) 0.057(5) 0.000 0.026(5) 0.000
 O3_1 0.118(3) 0.057(3) 0.059(3) 0.000(3) 0.030(3) 0.002(3)
 O5_1 0.123(4) 0.058(4) 0.063(4) 0.002(4) 0.027(4) 0.000(4)
 O6_1 0.118(6) 0.059(6) 0.060(6) 0.002(6) 0.025(6) -0.003(6)
 O7_1 0.112(3) 0.046(3) 0.054(3) 0.001(3) 0.026(3) 0.000(3)
 O8_1 0.097(4) 0.037(4) 0.050(4) 0.000 0.022(4) 0.000
 O9_1 0.102(4) 0.043(4) 0.053(4) 0.000 0.021(4) 0.000
 O10_1 0.101(4) 0.042(3) 0.055(4) 0.000 0.021(4) 0.000
 Am1_1 0.0748(13) 0.0147(7) 0.0223(8) 0.000 0.0199(8) 0.000
 W2_1 0.1454(19) 0.0405(10) 0.0546(11) -0.0007(8) 0.0456(12) -0.0015(11)
 O8_2 0.120(4) 0.060(4) 0.061(4) 0.000(3) 0.028(4) 0.000(4)
 O5_2 0.117(4) 0.061(4) 0.060(4) 0.001(4) 0.026(4) 0.000(4)
 O7_2 0.125(10) 0.068(10) 0.066(9) 0.002(9) 0.023(9) 0.000(9)
 O2S_2 0.121(3) 0.057(3) 0.061(3) 0.000(3) 0.027(3) 0.000(3)
 O4_2 0.120(4) 0.052(4) 0.060(4) 0.000(4) 0.028(4) 0.000(4)
 O3_2 0.111(4) 0.047(4) 0.054(4) 0.000(3) 0.026(4) 0.001(4)
 O2_2 0.107(3) 0.046(3) 0.055(3) 0.001(3) 0.022(3) 0.000(3)
 O7S_2 0.106(5) 0.047(5) 0.060(5) 0.000(5) 0.020(5) 0.001(5)
 O6S_2 0.100(4) 0.042(4) 0.054(4) 0.000(4) 0.020(4) 0.001(4)
 O5S_2 0.099(4) 0.042(4) 0.054(4) -0.001(4) 0.021(4) 0.002(4)
 O8S_2 0.097(4) 0.045(4) 0.055(4) 0.000(4) 0.019(4) 0.000(4)
 W1_2 0.129(3) 0.071(3) 0.074(3) -0.001(2) 0.025(3) 0.001(3)
 W2_2 0.139(3) 0.086(3) 0.083(3) 0.004(3) 0.021(3) -0.002(3)
 W3A_2 0.101(3) 0.035(3) 0.053(3) 0.000(3) 0.023(3) 0.000(3)
 W3_2 0.117(3) 0.063(2) 0.078(3) -0.001(2) 0.017(3) 0.000(2)
 W1_3 0.094(2) 0.0563(19) 0.0322(15) 0.000 0.0147(15) 0.000
 O1_3 0.120(8) 0.065(8) 0.056(8) 0.000 0.018(8) 0.000
 O2_3 0.125(8) 0.077(9) 0.068(9) 0.000 0.015(8) 0.000
 O3_3 0.124(4) 0.072(4) 0.061(4) -0.004(4) 0.019(4) -0.004(4)
 O5_3 0.122(6) 0.069(6) 0.065(6) -0.001(6) 0.022(6) -0.004(6)
 O4_3 0.126(7) 0.075(6) 0.069(6) -0.003(6) 0.020(6) -0.007(6)
 O7_3 0.122(4) 0.070(4) 0.063(4) -0.003(4) 0.022(4) -0.002(4)
 O6_3 0.126(6) 0.081(7) 0.074(7) -0.003(6) 0.019(6) -0.003(6)
 O8_3 0.114(6) 0.079(6) 0.061(5) -0.001(5) 0.020(5) -0.006(5)
 O9_3 0.122(7) 0.075(7) 0.066(7) 0.000 0.020(7) 0.000
 O10_3 0.115(7) 0.066(8) 0.061(7) 0.000 0.020(7) 0.000
 Am1_3 0.095(2) 0.0295(12) 0.0325(12) 0.000 0.0266(12) 0.000
 W2_3 0.125(2) 0.0562(15) 0.0507(13) -0.0007(11) 0.0308(14) -0.0016(15)
 W1_4 0.138(3) 0.100(3) 0.088(3) -0.001(2) 0.015(3) 0.000(3)
 O1_4 0.129(8) 0.077(8) 0.070(8) -0.002(8) 0.010(8) -0.002(8)
 O2_4 0.131(9) 0.083(9) 0.078(9) -0.002(9) 0.020(9) -0.004(9)
 O3_4 0.123(6) 0.070(6) 0.063(6) -0.001(6) 0.019(6) -0.003(6)
 O4_4 0.121(6) 0.074(6) 0.067(6) -0.007(6) 0.022(6) -0.007(6)
 O5_4 0.131(10) 0.085(10) 0.075(10) 0.000(9) 0.020(10) 0.000(9)
 O6_4 0.123(7) 0.072(7) 0.067(7) -0.001(7) 0.021(7) -0.004(7)
 W2_4 0.152(4) 0.103(3) 0.096(3) -0.001(3) 0.018(3) -0.004(3)
 W3_4 0.148(4) 0.127(4) 0.100(4) -0.003(3) 0.012(3) -0.020(4)
 O7_4 0.126(4) 0.078(4) 0.069(4) -0.003(4) 0.020(4) -0.003(4)
 O8_4 0.122(4) 0.079(4) 0.066(4) -0.001(4) 0.021(4) -0.004(4)
 O9_4 0.124(8) 0.070(8) 0.065(8) -0.002(8) 0.018(8) 0.001(8)
 O10_4 0.117(8) 0.075(8) 0.066(8) 0.002(8) 0.017(8) -0.004(8)
 O11_4 0.126(9) 0.080(9) 0.070(9) -0.002(9) 0.020(9) -0.003(9)
 O12_4 0.120(8) 0.081(8) 0.068(8) 0.000(8) 0.022(8) -0.004(8)

_geom_special_details
;
 All esds (except the esd in the dihedral angle between two l.s. planes)
 are estimated using the full covariance matrix.  The cell esds are taken
 into account individually in the estimation of esds in distances, angles
 and torsion angles; correlations between esds in cell parameters are only
 used when they are defined by crystal symmetry.  An approximate (isotropic)
 treatment of cell esds is used for estimating esds involving l.s. planes.
;
loop_
  _geom_bond_atom_site_label_1
  _geom_bond_atom_site_label_2
  _geom_bond_distance
  _geom_bond_site_symmetry_2
  _geom_bond_publ_flag
 W7 O1 2.29(2) . ?
 W7 O2 1.68(3) . ?
 W7 O3 1.941(17) 4_575 ?
 W7 O3 1.941(17) . ?
 W7 O4 1.937(18) 4_575 ?
 W7 O4 1.937(18) . ?
 W2 O3 1.902(15) . ?
 W2 O6 1.960(18) . ?
 W2 O9S 2.300(17) . ?
 W2 O10 1.882(17) . ?
 W2 O11S 1.717(16) . ?
 W2 O12 1.943(15) . ?
 W4 O7 1.961(17) . ?
 W4 O13 1.7863(14) . ?
 W4 O14 1.75(2) . ?
 W4 O15 2.024(18) . ?
 W4 O16 2.29(2) . ?
 W4 O25 1.883(19) . ?
 W5 O8 1.929(16) . ?
 W5 O15 1.92(2) . ?
 W5 O16 2.324(17) . ?
 W5 O17 1.743(15) . ?
 W5 O18 1.92(2) . ?
 W5 O24 1.881(17) . ?
 W6 O12 1.907(15) . ?
 W6 O18 1.888(19) . ?
 W6 O19 1.710(15) . ?
 W6 O20 1.912(19) . ?
 W6 O21 2.323(15) . ?
 W6 O22 1.919(16) . ?
 W9 O22 1.896(16) . ?
 W9 O32 1.90(2) . ?
 W9 O33 2.282(16) . ?
 W9 O34 1.700(17) . ?
 W9 O35 1.90(2) . ?
 W9 O42 1.956(16) . ?
 W10A O24 1.935(17) . ?
 W10A O28 1.72(2) . ?
 W10A O30 2.244(19) . ?
 W10A O31 1.733(18) . ?
 W10A O32 2.14(2) . ?
 W10A O50 1.914(18) . ?
 W11A O25 1.870(19) . ?
 W11A O26 1.73(2) . ?
 W11A O27 1.63(2) . ?
 W11A O28 2.11(2) . ?
 W11A O30 2.39(2) . ?
 W11A O49 2.06(2) . ?
 W11A W1_4 2.869(8) . ?
 W11B O25 2.04(2) . ?
 W11B O26 2.03(2) . ?
 W11B O27 1.96(3) . ?
 W11B O28 1.68(2) . ?
 W11B O30 2.05(2) . ?
 W11B O49 1.83(2) . ?
 W12A O43 2.415(19) . ?
 W12A O44 2.347(3) . ?
 W12A O47 1.915(19) . ?
 W12A O48 1.686(19) . ?
 W12A O49 1.73(2) . ?
 W12A O50 2.003(19) . ?
 W13A O41 1.992(19) . ?
 W13A O42 1.881(18) . ?
 W13A O43 2.22(2) . ?
 W13A O44 1.584(4) . ?
 W13A O45 1.790(19) . ?
 W13A O46 1.951(18) . ?
 W14 O46 1.97(2) . ?
 W14 O47 1.78(2) . ?
 W14 O51 2.232(14) . ?
 W14 O52 1.753(19) . ?
 W14 O53 1.83(2) . ?
 W14 O54 2.01(2) . ?
 W15A O53 1.893(19) . ?
 W15A O57 2.39(2) . ?
 W15A O58 2.12(2) . ?
 W15A O60 1.65(2) . ?
 W15A O62 1.75(2) . ?
 W15A O70 1.99(2) . ?
 W16A O54 1.924(18) . ?
 W16A O55 1.79(2) . ?
 W16A O56 2.04(2) . ?
 W16A O57 2.19(2) . ?
 W16A O58 1.74(2) . ?
 W16A O59 1.90(2) . ?
 W17 O56 1.93(2) . ?
 W17 O72 2.26(3) . ?
 W17 O76 1.96(2) . ?
 W17 O77 1.68(3) . ?
 W17 O78 1.911(8) . ?
 W17 O79 1.81(2) . ?
 W18 O59 1.97(2) . ?
 W18 O72 2.281(19) . ?
 W18 O73 1.74(2) . ?
 W18 O74 1.95(3) . ?
 W18 O75 1.912(4) . ?
 W18 O76 1.93(3) . ?
 W19 O66 2.263(18) . ?
 W19 O67 1.79(3) . ?
 W19 O68 1.698(19) . ?
 W19 O69 1.902(3) . ?
 W19 O70 1.93(2) . ?
 W19 O74 1.84(3) . ?
 W20 O62 1.91(2) . ?
 W20 O63 1.73(3) . ?
 W20 O64 1.902(7) . ?
 W20 O65 1.8159(15) . ?
 W20 O66 2.35(3) . ?
 W20 O67 2.09(2) . ?
 W23 O4 1.921(16) . ?
 W23 O5S 1.738(18) . ?
 W23 O6 1.897(18) . ?
 W23 O7 1.873(18) . ?
 W23 O8 1.905(16) . ?
 W23 O9S 2.311(17) . ?
 W51 O10 1.957(16) . ?
 W51 O20 2.017(16) . ?
 W51 O21 2.285(18) . ?
 W51 O38 1.899(16) . ?
 W51 O39 1.69(2) . ?
 W51 O40 1.88(3) . ?
 W71A O33 2.19(2) . ?
 W71A O35 1.973(19) . ?
 W71A O36 1.75(2) . ?
 W71A O37 1.74(2) . ?
 W71A O38 1.952(17) . ?
 W71A O41 1.905(17) . ?
 Se1 O9S 1.688(15) . ?
 Se1 O16 1.724(18) . ?
 Se1 O21 1.707(18) . ?
 Se2 O30 1.72(2) . ?
 Se2 O33 1.716(19) . ?
 Se2 O43 1.695(15) . ?
 Se3 O57 1.695(18) . ?
 Se3 O66 1.72(2) . ?
 Se3 O72 1.74(2) . ?
 O13 Am1_3 2.460(6) . ?
 O13 W1_4 2.38502(15) . ?
 O24 W10B 1.992(18) . ?
 O26 W2_3 1.80(2) . ?
 O26 W1_4 1.66(2) . ?
 O28 W10B 2.32(2) . ?
 O30 W10B 2.377(19) . ?
 O31 W10B 1.718(19) . ?
 O32 W10B 1.55(2) . ?
 O33 W71B 2.41(2) . ?
 O35 W71B 1.92(2) . ?
 O36 W71B 1.93(2) . ?
 O36 W2_1 1.865(18) . ?
 O36 W1_2 1.957(19) . ?
 O37 W71B 1.52(2) . ?
 O38 W71B 1.803(19) . ?
 O40 Am1_1 2.39(3) . ?
 O40 W1_2 2.30(4) . ?
 O40A Am1_1 2.58(3) . ?
 O40A W3_2 1.802(10) . ?
 O41 W13B 1.652(19) . ?
 O41 W71B 2.105(19) . ?
 O42 W13B 1.964(19) . ?
 O43 W12B 2.207(19) . ?
 O43 W13B 2.52(2) . ?
 O44 W12B 1.822(6) . ?
 O44 W13B 2.028(6) . ?
 O45 W13B 1.565(19) . ?
 O46 W3 1.76(2) . ?
 O46 W13B 2.003(19) . ?
 O47 W12B 2.04(2) . ?
 O47 W3 2.10(2) . ?
 O48 W12B 1.87(2) . ?
 O49 W12B 2.18(2) . ?
 O50 W12B 1.860(19) . ?
 O50 W10B 1.931(18) . ?
 O51 W3 2.310(17) . ?
 O52 W3 1.72(2) . ?
 O53 W15B 1.96(2) . ?
 O53 W3 2.06(2) . ?
 O54 W16B 1.96(2) . ?
 O54 W3 1.73(2) . ?
 O55 W16B 1.63(2) . ?
 O56 W16B 1.66(2) . ?
 O57 W16B 2.41(2) . ?
 O57 W15B 2.13(2) . ?
 O58 W16B 2.19(2) . ?
 O58 W15B 1.64(2) . ?
 O59 W16B 1.96(2) . ?
 O60 W15B 1.89(2) . ?
 O62 W15B 2.14(3) . ?
 O65 W1_3 1.947(2) . ?
 O65 W2_4 2.08611(13) . ?
 O70 W15B 1.86(2) . ?
 O79 W1_1 1.93(2) . ?
 O79 W2_2 2.18(2) . ?
 O81 W2_1 2.30(2) . ?
 O81 W2_2 2.33(2) . ?
 W1_1 O1_1 2.210(3) . ?
 W1_1 O2_1 1.700(3) . ?
 W1_1 O3_1 1.86(4) 4_575 ?
 W1_1 O3_1 1.86(4) . ?
 W1_1 O8_2 1.952(13) . ?
 W1_1 O5_2 1.494(9) . ?
 W1_1 W2_2 2.175(8) . ?
 O1_1 W2_2 2.332(8) . ?
 O2_1 O8_2 1.735(9) . ?
 O3_1 W2_1 1.82(4) . ?
 O3_1 O8_2 1.33(4) . ?
 O3_1 O5_2 1.76(4) . ?
 O3_1 O2S_2 1.64(4) . ?
 O3_1 W2_2 1.14(4) . ?
 O5_1 W2_1 2.00(5) . ?
 O5_1 O2S_2 1.51(5) . ?
 O5_1 O4_2 1.74(4) . ?
 O5_1 W1_2 2.49(4) . ?
 O5_1 W2_2 2.37(4) . ?
 O6_1 W2_1 1.96(4) . ?
 O7_1 Am1_1 2.41(3) . ?
 O7_1 W2_1 1.69(3) . ?
 O7_1 O2S_2 1.66(4) . ?
 O7_1 O3_2 1.21(4) . ?
 O7_1 O2_2 1.66(4) . ?
 O7_1 W1_2 1.15(4) . ?
 O8_1 Am1_1 2.47(4) . ?
 O8_1 O6S_2 1.14(4) . ?
 O9_1 Am1_1 1.681(2) . ?
 O9_1 O8S_2 1.461(11) . ?
 O10_1 Am1_1 1.718(2) . ?
 O10_1 O2_2 1.414(5) . ?
 O10_1 O7S_2 1.566(6) . ?
 O10_1 W3_2 1.242(6) . ?
 Am1_1 O2_2 1.313(5) . ?
 Am1_1 O6S_2 1.942(6) . ?
 Am1_1 O8S_2 1.637(7) . ?
 Am1_1 W3_2 1.471(6) . ?
 W2_1 O8_2 2.479(7) . ?
 W2_1 O2S_2 0.832(7) . ?
 W2_1 O3_2 2.139(7) . ?
 W2_1 W1_2 1.750(5) . ?
 W2_1 W2_2 2.214(6) . ?
 O8_2 W2_2 2.0883 . ?
 O5_2 W2_2 2.1485 . ?
 O7_2 W2_2 1.9014 . ?
 O2S_2 W1_2 1.7988 . ?
 O2S_2 W2_2 1.9278 . ?
 O4_2 W1_2 2.2003 . ?
 O3_2 W1_2 1.6998 . ?
 O2_2 W1_2 1.7853 . ?
 O2_2 W3_2 1.9108 . ?
 O7S_2 W3_2 1.9033 . ?
 O6S_2 W3_2 1.7481 . ?
 O5S_2 W3_2 2.1746 . ?
 O8S_2 W3_2 2.0913 . ?
 W1_3 O1_3 1.699(4) . ?
 W1_3 O2_3 2.319(4) . ?
 W1_3 O3_3 1.851(2) 4_575 ?
 W1_3 O3_3 1.851(2) . ?
 O3_3 W2_3 1.852(3) . ?
 O5_3 W2_3 1.980(4) . ?
 O4_3 W2_3 2.289(3) . ?
 O7_3 Am1_3 2.471(2) . ?
 O7_3 W2_3 1.663(3) . ?
 O6_3 W2_3 1.8455 . ?
 O8_3 O8_3 0.31(2) 4_575 ?
 O8_3 Am1_3 2.5458 . ?
 O9_3 Am1_3 1.7649 . ?
 O10_3 Am1_3 1.6783 . ?
 W1_4 O5_4 2.1457(2) . ?
 W1_4 O6_4 1.82250(18) . ?
 W1_4 O7_4 1.96296(17) . ?
 W1_4 O8_4 1.85182(12) . ?
 O1_4 W2_4 2.26533(18) . ?
 O2_4 W2_4 1.90841(18) . ?
 O3_4 W2_4 2.0771(2) . ?
 O4_4 W2_4 1.83377(14) . ?
 W2_4 O7_4 1.82952(15) . ?
 W3_4 O8_4 2.07954(13) . ?
 W3_4 O9_4 1.90820(14) . ?
 W3_4 O10_4 2.2305(2) . ?
 W3_4 O11_4 1.70354(13) . ?
 W3_4 O12_4 1.87(6) . ?

loop_
  _geom_angle_atom_site_label_1
  _geom_angle_atom_site_label_2
  _geom_angle_atom_site_label_3
  _geom_angle
  _geom_angle_site_symmetry_1
  _geom_angle_site_symmetry_3
  _geom_angle_publ_flag
 O2 W7 O1 177.1(13) . . ?
 O2 W7 O3 98.7(9) . . ?
 O2 W7 O3 98.7(9) . 4_575 ?
 O2 W7 O4 99.5(9) . . ?
 O2 W7 O4 99.5(9) . 4_575 ?
 O3 W7 O1 79.2(7) . . ?
 O3 W7 O1 79.2(7) 4_575 . ?
 O3 W7 O3 85.5(10) 4_575 . ?
 O4 W7 O1 82.6(7) 4_575 . ?
 O4 W7 O1 82.6(7) . . ?
 O4 W7 O3 89.7(8) 4_575 4_575 ?
 O4 W7 O3 161.7(7) . 4_575 ?
 O4 W7 O3 89.7(7) . . ?
 O4 W7 O3 161.7(7) 4_575 . ?
 O4 W7 O4 89.5(11) . 4_575 ?
 O3 W2 O6 86.7(7) . . ?
 O3 W2 O9S 80.2(6) . . ?
 O3 W2 O12 161.6(7) . . ?
 O6 W2 O9S 72.2(6) . . ?
 O10 W2 O3 92.6(7) . . ?
 O10 W2 O6 156.6(7) . . ?
 O10 W2 O9S 84.6(7) . . ?
 O10 W2 O12 88.1(7) . . ?
 O11S W2 O3 99.5(7) . . ?
 O11S W2 O6 99.7(8) . . ?
 O11S W2 O9S 171.9(8) . . ?
 O11S W2 O10 103.5(8) . . ?
 O11S W2 O12 98.2(7) . . ?
 O12 W2 O6 85.5(7) . . ?
 O12 W2 O9S 81.6(6) . . ?
 O7 W4 O15 83.5(7) . . ?
 O7 W4 O16 82.6(7) . . ?
 O13 W4 O7 91.1(5) . . ?
 O13 W4 O15 155.5(6) . . ?
 O13 W4 O16 84.5(4) . . ?
 O13 W4 O25 96.1(7) . . ?
 O14 W4 O7 94.9(9) . . ?
 O14 W4 O13 106.1(7) . . ?
 O14 W4 O15 98.1(9) . . ?
 O14 W4 O16 169.2(8) . . ?
 O14 W4 O25 97.7(10) . . ?
 O15 W4 O16 71.1(7) . . ?
 O25 W4 O7 163.1(9) . . ?
 O25 W4 O15 83.7(8) . . ?
 O25 W4 O16 82.9(8) . . ?
 O8 W5 O16 82.9(6) . . ?
 O15 W5 O8 87.6(8) . . ?
 O15 W5 O16 72.1(7) . . ?
 O15 W5 O18 156.5(7) . . ?
 O17 W5 O8 95.8(7) . . ?
 O17 W5 O15 102.6(9) . . ?
 O17 W5 O16 174.5(9) . . ?
 O17 W5 O18 100.7(9) . . ?
 O17 W5 O24 97.5(7) . . ?
 O18 W5 O8 87.0(7) . . ?
 O18 W5 O16 84.6(7) . . ?
 O24 W5 O8 166.6(7) . . ?
 O24 W5 O15 90.8(8) . . ?
 O24 W5 O16 83.9(7) . . ?
 O24 W5 O18 89.2(8) . . ?
 O12 W6 O20 88.8(7) . . ?
 O12 W6 O21 82.8(6) . . ?
 O12 W6 O22 165.9(7) . . ?
 O18 W6 O12 88.7(7) . . ?
 O18 W6 O20 156.3(7) . . ?
 O18 W6 O21 85.0(7) . . ?
 O18 W6 O22 88.0(8) . . ?
 O19 W6 O12 97.3(7) . . ?
 O19 W6 O18 101.7(8) . . ?
 O19 W6 O20 102.0(9) . . ?
 O19 W6 O21 173.2(9) . . ?
 O19 W6 O22 96.8(7) . . ?
 O20 W6 O21 71.3(7) . . ?
 O20 W6 O22 88.7(8) . . ?
 O22 W6 O21 83.3(6) . . ?
 O22 W9 O32 91.6(8) . . ?
 O22 W9 O33 82.7(6) . . ?
 O22 W9 O35 89.8(8) . . ?
 O22 W9 O42 164.3(7) . . ?
 O32 W9 O33 86.4(7) . . ?
 O32 W9 O42 86.9(8) . . ?
 O34 W9 O22 98.3(7) . . ?
 O34 W9 O32 98.7(10) . . ?
 O34 W9 O33 174.8(9) . . ?
 O34 W9 O35 103.4(10) . . ?
 O34 W9 O42 97.5(8) . . ?
 O35 W9 O32 157.4(8) . . ?
 O35 W9 O33 71.4(7) . . ?
 O35 W9 O42 85.7(8) . . ?
 O42 W9 O33 81.5(6) . . ?
 O24 W10A O30 82.8(7) . . ?
 O24 W10A O32 81.8(8) . . ?
 O28 W10A O24 95.8(9) . . ?
 O28 W10A O30 76.3(9) . . ?
 O28 W10A O31 110.0(10) . . ?
 O28 W10A O32 158.7(8) . . ?
 O28 W10A O50 93.0(9) . . ?
 O31 W10A O24 97.0(8) . . ?
 O31 W10A O30 173.7(10) . . ?
 O31 W10A O32 91.3(9) . . ?
 O31 W10A O50 95.5(8) . . ?
 O32 W10A O30 82.3(7) . . ?
 O50 W10A O24 161.3(9) . . ?
 O50 W10A O30 83.2(7) . . ?
 O50 W10A O32 84.1(8) . . ?
 O25 W11A O28 84.5(9) . . ?
 O25 W11A O30 83.2(8) . . ?
 O25 W11A O49 158.4(10) . . ?
 O25 W11A W1_4 71.8(7) . . ?
 O26 W11A O25 98.9(10) . . ?
 O26 W11A O28 147.0(11) . . ?
 O26 W11A O30 81.2(9) . . ?
 O26 W11A O49 86.8(9) . . ?
 O26 W11A W1_4 31.4(7) . . ?
 O27 W11A O25 103.2(10) . . ?
 O27 W11A O26 110.5(12) . . ?
 O27 W11A O28 100.4(10) . . ?
 O27 W11A O30 165.2(10) . . ?
 O27 W11A O49 94.1(9) . . ?
 O27 W11A W1_4 101.2(9) . . ?
 O28 W11A O30 66.6(8) . . ?
 O28 W11A W1_4 150.9(5) . . ?
 O30 W11A W1_4 93.5(4) . . ?
 O49 W11A O28 79.7(8) . . ?
 O49 W11A O30 77.1(8) . . ?
 O49 W11A W1_4 117.8(6) . . ?
 O25 W11B O30 88.6(8) . . ?
 O26 W11B O25 84.5(10) . . ?
 O26 W11B O30 84.1(9) . . ?
 O27 W11B O25 86.9(10) . . ?
 O27 W11B O26 87.8(11) . . ?
 O27 W11B O30 171.0(10) . . ?
 O28 W11B O25 91.7(10) . . ?
 O28 W11B O26 166.5(11) . . ?
 O28 W11B O27 105.0(11) . . ?
 O28 W11B O30 82.9(10) . . ?
 O28 W11B O49 98.8(11) . . ?
 O49 W11B O25 169.5(11) . . ?
 O49 W11B O26 85.0(9) . . ?
 O49 W11B O27 91.5(10) . . ?
 O49 W11B O30 91.5(10) . . ?
 O44 W12A O43 65.9(5) . . ?
 O47 W12A O43 77.0(7) . . ?
 O47 W12A O44 82.8(7) . . ?
 O47 W12A O50 156.6(9) . . ?
 O48 W12A O43 162.5(9) . . ?
 O48 W12A O44 96.6(8) . . ?
 O48 W12A O47 102.7(9) . . ?
 O48 W12A O49 112.1(10) . . ?
 O48 W12A O50 95.8(9) . . ?
 O49 W12A O43 85.2(8) . . ?
 O49 W12A O44 150.6(7) . . ?
 O49 W12A O47 96.2(9) . . ?
 O49 W12A O50 89.9(9) . . ?
 O50 W12A O43 81.1(7) . . ?
 O50 W12A O44 80.9(6) . . ?
 O41 W13A O43 83.2(7) . . ?
 O42 W13A O41 85.7(8) . . ?
 O42 W13A O43 88.3(7) . . ?
 O42 W13A O46 168.1(8) . . ?
 O44 W13A O41 167.4(6) . . ?
 O44 W13A O42 94.2(7) . . ?
 O44 W13A O43 84.2(5) . . ?
 O44 W13A O45 96.7(7) . . ?
 O44 W13A O46 90.0(6) . . ?
 O45 W13A O41 95.9(8) . . ?
 O45 W13A O42 96.9(8) . . ?
 O45 W13A O43 174.6(8) . . ?
 O45 W13A O46 93.7(8) . . ?
 O46 W13A O41 87.7(8) . . ?
 O46 W13A O43 81.0(7) . . ?
 O46 W14 O51 81.4(7) . . ?
 O46 W14 O54 84.8(8) . . ?
 O47 W14 O46 90.9(9) . . ?
 O47 W14 O51 82.0(8) . . ?
 O47 W14 O53 94.4(9) . . ?
 O47 W14 O54 163.6(9) . . ?
 O52 W14 O46 97.3(9) . . ?
 O52 W14 O47 102.0(9) . . ?
 O52 W14 O51 175.8(10) . . ?
 O52 W14 O53 101.4(9) . . ?
 O52 W14 O54 94.3(9) . . ?
 O53 W14 O46 159.0(9) . . ?
 O53 W14 O51 79.3(8) . . ?
 O53 W14 O54 84.4(10) . . ?
 O54 W14 O51 81.7(7) . . ?
 O53 W15A O57 75.9(8) . . ?
 O53 W15A O58 81.2(9) . . ?
 O53 W15A O70 153.2(10) . . ?
 O58 W15A O57 67.1(7) . . ?
 O60 W15A O53 101.8(10) . . ?
 O60 W15A O57 163.2(10) . . ?
 O60 W15A O58 96.1(10) . . ?
 O60 W15A O62 112.3(12) . . ?
 O60 W15A O70 99.7(10) . . ?
 O62 W15A O53 96.1(9) . . ?
 O62 W15A O57 84.5(9) . . ?
 O62 W15A O58 151.3(10) . . ?
 O62 W15A O70 90.4(10) . . ?
 O70 W15A O57 78.8(8) . . ?
 O70 W15A O58 80.7(9) . . ?
 O54 W16A O56 86.7(8) . . ?
 O54 W16A O57 80.7(8) . . ?
 O55 W16A O54 97.1(9) . . ?
 O55 W16A O56 93.2(10) . . ?
 O55 W16A O57 175.2(9) . . ?
 O55 W16A O59 95.9(10) . . ?
 O56 W16A O57 82.5(9) . . ?
 O58 W16A O54 91.2(9) . . ?
 O58 W16A O55 106.1(10) . . ?
 O58 W16A O56 160.7(10) . . ?
 O58 W16A O57 78.2(9) . . ?
 O58 W16A O59 93.2(10) . . ?
 O59 W16A O54 164.6(8) . . ?
 O59 W16A O56 84.2(9) . . ?
 O59 W16A O57 85.7(9) . . ?
 O56 W17 O72 80.5(9) . . ?
 O56 W17 O76 86.5(9) . . ?
 O76 W17 O72 72.8(10) . . ?
 O77 W17 O56 95.0(11) . . ?
 O77 W17 O72 169.4(10) . . ?
 O77 W17 O76 97.5(12) . . ?
 O77 W17 O78 98.1(15) . . ?
 O77 W17 O79 106.9(12) . . ?
 O78 W17 O56 164.8(13) . . ?
 O78 W17 O72 85.2(13) . . ?
 O78 W17 O76 84.3(12) . . ?
 O79 W17 O56 95.8(9) . . ?
 O79 W17 O72 83.2(9) . . ?
 O79 W17 O76 155.1(11) . . ?
 O79 W17 O78 87.6(12) . . ?
 O59 W18 O72 82.7(7) . . ?
 O73 W18 O59 96.8(9) . . ?
 O73 W18 O72 172.1(12) . . ?
 O73 W18 O74 102.3(12) . . ?
 O73 W18 O75 97.2(11) . . ?
 O73 W18 O76 99.4(12) . . ?
 O74 W18 O59 84.2(10) . . ?
 O74 W18 O72 85.6(9) . . ?
 O75 W18 O59 166.0(10) . . ?
 O75 W18 O72 83.5(10) . . ?
 O75 W18 O74 92.8(14) . . ?
 O75 W18 O76 89.6(14) . . ?
 O76 W18 O59 88.1(10) . . ?
 O76 W18 O72 72.7(9) . . ?
 O76 W18 O74 157.7(9) . . ?
 O67 W19 O66 73.8(9) . . ?
 O67 W19 O69 92.0(15) . . ?
 O67 W19 O70 84.7(11) . . ?
 O67 W19 O74 158.7(9) . . ?
 O68 W19 O66 173.4(13) . . ?
 O68 W19 O67 99.7(12) . . ?
 O68 W19 O69 97.6(11) . . ?
 O68 W19 O70 97.4(10) . . ?
 O68 W19 O74 100.6(12) . . ?
 O69 W19 O66 81.8(10) . . ?
 O69 W19 O70 165.0(10) . . ?
 O70 W19 O66 83.3(8) . . ?
 O74 W19 O66 86.0(9) . . ?
 O74 W19 O69 91.5(14) . . ?
 O74 W19 O70 86.5(10) . . ?
 O62 W20 O66 80.0(9) . . ?
 O62 W20 O67 82.2(9) . . ?
 O63 W20 O62 95.9(11) . . ?
 O63 W20 O64 99.1(15) . . ?
 O63 W20 O65 102.7(8) . . ?
 O63 W20 O66 170.9(10) . . ?
 O63 W20 O67 104.4(11) . . ?
 O64 W20 O62 161.6(14) . . ?
 O64 W20 O66 83.7(13) . . ?
 O64 W20 O67 83.8(12) . . ?
 O65 W20 O62 94.8(6) . . ?
 O65 W20 O64 92.4(9) . . ?
 O65 W20 O66 85.8(4) . . ?
 O65 W20 O67 152.9(8) . . ?
 O67 W20 O66 67.1(9) . . ?
 O4 W23 O9S 80.1(7) . . ?
 O5S W23 O4 96.1(8) . . ?
 O5S W23 O6 99.5(8) . . ?
 O5S W23 O7 102.9(9) . . ?
 O5S W23 O8 100.3(8) . . ?
 O5S W23 O9S 171.6(7) . . ?
 O6 W23 O4 87.4(7) . . ?
 O6 W23 O8 89.1(7) . . ?
 O6 W23 O9S 73.0(6) . . ?
 O7 W23 O4 88.3(8) . . ?
 O7 W23 O6 157.6(8) . . ?
 O7 W23 O8 88.9(8) . . ?
 O7 W23 O9S 84.6(7) . . ?
 O8 W23 O4 163.6(8) . . ?
 O8 W23 O9S 83.5(7) . . ?
 O10 W51 O20 83.5(6) . . ?
 O10 W51 O21 81.3(7) . . ?
 O20 W51 O21 70.4(7) . . ?
 O38 W51 O10 162.2(8) . . ?
 O38 W51 O20 83.4(7) . . ?
 O38 W51 O21 83.0(7) . . ?
 O39 W51 O10 95.8(8) . . ?
 O39 W51 O20 98.7(9) . . ?
 O39 W51 O21 168.9(8) . . ?
 O39 W51 O38 98.0(9) . . ?
 O39 W51 O40 105.9(14) . . ?
 O40 W51 O10 91.0(16) . . ?
 O40 W51 O20 155.2(14) . . ?
 O40 W51 O21 84.9(13) . . ?
 O40 W51 O38 95.9(16) . . ?
 O35 W71A O33 72.1(8) . . ?
 O36 W71A O33 87.4(9) . . ?
 O36 W71A O35 159.6(10) . . ?
 O36 W71A O38 92.2(8) . . ?
 O36 W71A O41 92.8(8) . . ?
 O37 W71A O33 168.5(9) . . ?
 O37 W71A O35 96.3(9) . . ?
 O37 W71A O36 104.1(10) . . ?
 O37 W71A O38 93.9(9) . . ?
 O37 W71A O41 93.8(9) . . ?
 O38 W71A O33 86.1(8) . . ?
 O38 W71A O35 86.9(7) . . ?
 O41 W71A O33 85.0(8) . . ?
 O41 W71A O35 85.2(8) . . ?
 O41 W71A O38 169.5(9) . . ?
 O9S Se1 O16 100.6(8) . . ?
 O9S Se1 O21 100.5(8) . . ?
 O21 Se1 O16 102.4(9) . . ?
 O33 Se2 O30 102.2(9) . . ?
 O43 Se2 O30 101.4(9) . . ?
 O43 Se2 O33 100.6(8) . . ?
 O57 Se3 O66 99.4(10) . . ?
 O57 Se3 O72 99.8(10) . . ?
 O66 Se3 O72 103.0(11) . . ?
 W2 O3 W7 142.9(10) . . ?
 W23 O4 W7 142.0(10) . . ?
 W23 O6 W2 121.1(8) . . ?
 W23 O7 W4 146.5(11) . . ?
 W23 O8 W5 144.1(10) . . ?
 W2 O9S W23 93.5(5) . . ?
 Se1 O9S W2 129.3(10) . . ?
 Se1 O9S W23 129.5(9) . . ?
 W2 O10 W51 148.1(9) . . ?
 W6 O12 W2 143.7(9) . . ?
 W4 O13 Am1_3 154.34(9) . . ?
 W4 O13 W1_4 111.11(4) . . ?
 W5 O15 W4 120.2(10) . . ?
 W4 O16 W5 95.6(7) . . ?
 Se1 O16 W4 116.8(9) . . ?
 Se1 O16 W5 131.2(9) . . ?
 W6 O18 W5 159.3(9) . . ?
 W6 O20 W51 121.3(9) . . ?
 W51 O21 W6 96.0(7) . . ?
 Se1 O21 W6 130.7(9) . . ?
 Se1 O21 W51 117.6(8) . . ?
 W9 O22 W6 169.7(12) . . ?
 W5 O24 W10A 171.3(10) . . ?
 W5 O24 W10B 163.2(12) . . ?
 W4 O25 W11B 161.6(13) . . ?
 W11A O25 W4 159.6(13) . . ?
 W2_3 O26 W11B 160.0(13) . . ?
 W1_4 O26 W11A 115.8(13) . . ?
 W10A O28 W11A 123.4(11) . . ?
 W11B O28 W10B 112.9(11) . . ?
 W10A O30 W11A 93.3(7) . . ?
 W11B O30 W10B 98.1(8) . . ?
 Se2 O30 W10A 136.9(11) . . ?
 Se2 O30 W11A 116.0(9) . . ?
 Se2 O30 W11B 121.5(10) . . ?
 Se2 O30 W10B 124.6(10) . . ?
 W9 O32 W10A 155.7(10) . . ?
 W10B O32 W9 159.3(11) . . ?
 W9 O33 W71B 93.3(7) . . ?
 W71A O33 W9 96.5(8) . . ?
 Se2 O33 W9 133.3(10) . . ?
 Se2 O33 W71A 116.2(8) . . ?
 Se2 O33 W71B 121.3(9) . . ?
 W9 O35 W71A 119.3(10) . . ?
 W9 O35 W71B 127.1(11) . . ?
 W71A O36 W2_1 154.2(14) . . ?
 W71A O36 W1_2 127.9(11) . . ?
 W2_1 O36 W1_2 54.4(5) . . ?
 W51 O38 W71A 159.6(11) . . ?
 W71B O38 W51 166.5(11) . . ?
 W51 O40 Am1_1 151(2) . . ?
 W51 O40 W1_2 115(2) . . ?
 W1_2 O40 Am1_1 70.7(10) . . ?
 W3_2 O40A Am1_1 33.6(8) . . ?
 W71A O41 W13A 142.2(10) . . ?
 W13B O41 W71B 149.6(11) . . ?
 W9 O42 W13B 139.0(10) . . ?
 W13A O42 W9 146.4(10) . . ?
 W13A O43 W12A 93.2(6) . . ?
 Se2 O43 W12A 124.7(10) . . ?
 Se2 O43 W13A 130.7(11) . . ?
 Se2 O43 W12B 131.9(11) . . ?
 Se2 O43 W13B 124.0(10) . . ?
 W12B O43 W13B 90.5(6) . . ?
 W13A O44 W12A 116.5(2) . . ?
 W12B O44 W13B 121.5(3) . . ?
 W13A O46 W14 138.2(11) . . ?
 W3 O46 W13B 161.6(13) . . ?
 W14 O47 W12A 151.6(13) . . ?
 W12B O47 W3 130.3(11) . . ?
 W11B O49 W12B 131.7(12) . . ?
 W12A O49 W11A 152.7(12) . . ?
 W10A O50 W12A 136.9(11) . . ?
 W12B O50 W10B 152.9(11) . . ?
 W14 O53 W15A 152.9(13) . . ?
 W15B O53 W3 132.2(12) . . ?
 W16A O54 W14 138.3(12) . . ?
 W3 O54 W16B 152.5(12) . . ?
 W17 O56 W16A 146.3(12) . . ?
 W16B O56 W17 150.3(13) . . ?
 W16A O57 W15A 93.9(7) . . ?
 Se3 O57 W15A 126.6(12) . . ?
 Se3 O57 W16A 132.9(13) . . ?
 Se3 O57 W16B 124.4(12) . . ?
 Se3 O57 W15B 134.2(13) . . ?
 W15B O57 W16B 93.4(7) . . ?
 W16A O58 W15A 120.3(9) . . ?
 W15B O58 W16B 118.7(10) . . ?
 W16A O59 W18 145.6(10) . . ?
 W16B O59 W18 136.7(11) . . ?
 W15A O62 W20 151.6(14) . . ?
 W20 O62 W15B 144.4(13) . . ?
 W20 O64 W20 153.2(18) . 4_575 ?
 W20 O65 W1_3 139.78(9) . . ?
 W20 O65 W2_4 134.34(6) . . ?
 W19 O66 W20 95.5(8) . . ?
 Se3 O66 W19 132.0(13) . . ?
 Se3 O66 W20 117.7(11) . . ?
 W19 O67 W20 123.3(12) . . ?
 W19 O69 W19 172(2) 4_575 . ?
 W19 O70 W15A 139.9(12) . . ?
 W15B O70 W19 147.5(11) . . ?
 W17 O72 W18 95.1(9) . . ?
 Se3 O72 W17 119.3(10) . . ?
 Se3 O72 W18 131.1(12) . . ?
 W19 O74 W18 161.2(12) . . ?
 W18 O75 W18 168(2) 4_575 . ?
 W18 O76 W17 118.7(13) . . ?
 W17 O78 W17 156(2) 4_575 . ?
 W17 O79 W1_1 144.0(13) . . ?
 W17 O79 W2_2 131.8(13) . . ?
 W1_1 O79 W2_2 63.6(6) . . ?
 W2_1 O81 W2_2 57.1(5) . . ?
 O44 W12B O43 79.5(6) . . ?
 O44 W12B O47 94.5(7) . . ?
 O44 W12B O48 111.0(7) . . ?
 O44 W12B O49 160.3(6) . . ?
 O44 W12B O50 100.7(7) . . ?
 O47 W12B O43 79.7(7) . . ?
 O47 W12B O49 80.0(8) . . ?
 O48 W12B O43 167.4(9) . . ?
 O48 W12B O47 92.0(9) . . ?
 O48 W12B O49 88.3(9) . . ?
 O49 W12B O43 80.9(8) . . ?
 O50 W12B O43 90.2(7) . . ?
 O50 W12B O47 159.9(9) . . ?
 O50 W12B O48 94.7(9) . . ?
 O50 W12B O49 81.3(9) . . ?
 O54 W16B O57 74.7(8) . . ?
 O54 W16B O58 77.9(8) . . ?
 O54 W16B O59 150.1(11) . . ?
 O55 W16B O54 101.2(10) . . ?
 O55 W16B O56 115.9(12) . . ?
 O55 W16B O57 159.5(10) . . ?
 O55 W16B O58 93.7(10) . . ?
 O55 W16B O59 98.9(9) . . ?
 O56 W16B O54 97.4(9) . . ?
 O56 W16B O57 84.7(10) . . ?
 O56 W16B O58 150.3(11) . . ?
 O56 W16B O59 93.6(10) . . ?
 O58 W16B O57 65.7(7) . . ?
 O59 W16B O57 78.7(9) . . ?
 O59 W16B O58 78.8(9) . . ?
 O53 W15B O57 81.1(8) . . ?
 O53 W15B O62 82.5(9) . . ?
 O57 W15B O62 82.6(9) . . ?
 O58 W15B O53 92.9(10) . . ?
 O58 W15B O57 82.0(9) . . ?
 O58 W15B O60 106.3(10) . . ?
 O58 W15B O62 164.4(10) . . ?
 O58 W15B O70 99.0(11) . . ?
 O60 W15B O53 91.5(9) . . ?
 O60 W15B O57 169.3(10) . . ?
 O60 W15B O62 88.8(10) . . ?
 O70 W15B O53 163.1(9) . . ?
 O70 W15B O57 88.8(9) . . ?
 O70 W15B O60 96.5(10) . . ?
 O70 W15B O62 82.9(10) . . ?
 O46 W3 O47 87.3(9) . . ?
 O46 W3 O51 83.6(8) . . ?
 O46 W3 O53 155.6(9) . . ?
 O47 W3 O51 73.9(7) . . ?
 O52 W3 O46 106.7(9) . . ?
 O52 W3 O47 91.5(9) . . ?
 O52 W3 O51 161.9(10) . . ?
 O52 W3 O53 94.0(9) . . ?
 O52 W3 O54 106.4(10) . . ?
 O53 W3 O47 79.3(8) . . ?
 O53 W3 O51 73.2(7) . . ?
 O54 W3 O46 100.4(10) . . ?
 O54 W3 O47 157.3(9) . . ?
 O54 W3 O51 85.7(8) . . ?
 O54 W3 O53 85.5(10) . . ?
 O41 W13B O42 93.2(8) . . ?
 O41 W13B O43 81.4(8) . . ?
 O41 W13B O44 149.9(8) . . ?
 O41 W13B O46 96.3(9) . . ?
 O42 W13B O43 78.4(7) . . ?
 O42 W13B O44 79.3(6) . . ?
 O42 W13B O46 147.8(9) . . ?
 O44 W13B O43 68.5(4) . . ?
 O45 W13B O41 121.8(11) . . ?
 O45 W13B O42 101.6(9) . . ?
 O45 W13B O43 156.5(9) . . ?
 O45 W13B O44 88.3(8) . . ?
 O45 W13B O46 99.2(9) . . ?
 O46 W13B O43 72.8(7) . . ?
 O46 W13B O44 77.1(6) . . ?
 O35 W71B O33 68.1(8) . . ?
 O35 W71B O36 144.6(10) . . ?
 O35 W71B O41 81.3(8) . . ?
 O36 W71B O33 77.5(8) . . ?
 O36 W71B O41 82.0(8) . . ?
 O37 W71B O33 167.9(10) . . ?
 O37 W71B O35 106.7(11) . . ?
 O37 W71B O36 105.2(11) . . ?
 O37 W71B O38 108.3(11) . . ?
 O37 W71B O41 93.1(10) . . ?
 O38 W71B O33 83.2(8) . . ?
 O38 W71B O35 92.9(8) . . ?
 O38 W71B O36 91.4(9) . . ?
 O38 W71B O41 158.5(10) . . ?
 O41 W71B O33 75.5(7) . . ?
 O24 W10B O28 77.6(8) . . ?
 O24 W10B O30 78.3(7) . . ?
 O28 W10B O30 63.8(7) . . ?
 O31 W10B O24 95.4(8) . . ?
 O31 W10B O28 87.5(9) . . ?
 O31 W10B O30 151.3(10) . . ?
 O31 W10B O50 95.4(8) . . ?
 O32 W10B O24 97.0(9) . . ?
 O32 W10B O28 155.8(9) . . ?
 O32 W10B O30 92.1(9) . . ?
 O32 W10B O31 116.6(10) . . ?
 O32 W10B O50 102.0(10) . . ?
 O50 W10B O24 151.0(9) . . ?
 O50 W10B O28 76.1(8) . . ?
 O50 W10B O30 79.4(7) . . ?
 O79 W1_1 O79 96.7(13) . 4_575 ?
 O79 W1_1 O1_1 79.7(8) . . ?
 O79 W1_1 O1_1 79.7(8) 4_575 . ?
 O79 W1_1 O8_2 154.5(8) 4_575 . ?
 O79 W1_1 O8_2 81.7(7) . . ?
 O79 W1_1 W2_2 140.9(8) 4_575 . ?
 O79 W1_1 W2_2 63.6(7) . . ?
 O2_1 W1_1 O79 99.5(8) . . ?
 O2_1 W1_1 O79 99.5(8) . 4_575 ?
 O2_1 W1_1 O1_1 178.85(14) . . ?
 O2_1 W1_1 O3_1 94.1(14) . . ?
 O2_1 W1_1 O3_1 94.1(14) . 4_575 ?
 O2_1 W1_1 O8_2 56.2(3) . . ?
 O2_1 W1_1 W2_2 116.2(3) . . ?
 O3_1 W1_1 O79 87.9(13) 4_575 4_575 ?
 O3_1 W1_1 O79 164.7(16) 4_575 . ?
 O3_1 W1_1 O79 87.9(13) . . ?
 O3_1 W1_1 O79 164.7(16) . 4_575 ?
 O3_1 W1_1 O1_1 86.8(14) 4_575 . ?
 O3_1 W1_1 O1_1 86.8(14) . . ?
 O3_1 W1_1 O3_1 84(2) 4_575 . ?
 O3_1 W1_1 O8_2 100.4(13) 4_575 . ?
 O3_1 W1_1 O8_2 40.6(14) . . ?
 O3_1 W1_1 W2_2 31.5(13) . . ?
 O3_1 W1_1 W2_2 104.0(12) 4_575 . ?
 O8_2 W1_1 O1_1 124.4(3) . . ?
 O8_2 W1_1 W2_2 60.5(2) . . ?
 O5_2 W1_1 O79 125.2(8) . . ?
 O5_2 W1_1 O79 103.8(8) . 4_575 ?
 O5_2 W1_1 O1_1 55.6(5) . . ?
 O5_2 W1_1 O2_1 125.5(5) . . ?
 O5_2 W1_1 O3_1 62.2(13) . . ?
 O5_2 W1_1 O3_1 39.6(13) . 4_575 ?
 O5_2 W1_1 O8_2 97.7(3) . . ?
 O5_2 W1_1 W2_2 68.8(3) . . ?
 W2_2 W1_1 O1_1 64.3(3) . . ?
 W1_1 O1_1 W2_2 57.1(2) . . ?
 W1_1 O2_1 O8_2 69.3(4) . . ?
 W2_1 O3_1 W1_1 176(3) . . ?
 O8_2 O3_1 W1_1 73.3(18) . . ?
 O8_2 O3_1 W2_1 103(2) . . ?
 O8_2 O3_1 O5_2 115(2) . . ?
 O8_2 O3_1 O2S_2 129(3) . . ?
 O5_2 O3_1 W1_1 48.6(10) . . ?
 O5_2 O3_1 W2_1 134(2) . . ?
 O2S_2 O3_1 W1_1 156(3) . . ?
 O2S_2 O3_1 W2_1 27.1(6) . . ?
 O2S_2 O3_1 O5_2 108(2) . . ?
 W2_2 O3_1 W1_1 90(2) . . ?
 W2_2 O3_1 W2_1 94(2) . . ?
 W2_2 O3_1 O8_2 116(3) . . ?
 W2_2 O3_1 O5_2 93(3) . . ?
 W2_2 O3_1 O2S_2 86(2) . . ?
 W2_1 O5_1 W1_2 44.2(9) . . ?
 W2_1 O5_1 W2_2 60.1(12) . . ?
 O2S_2 O5_1 W2_1 22.2(8) . . ?
 O2S_2 O5_1 O4_2 100(2) . . ?
 O2S_2 O5_1 W1_2 45.7(12) . . ?
 O2S_2 O5_1 W2_2 54.3(12) . . ?
 O4_2 O5_1 W2_1 104(2) . . ?
 O4_2 O5_1 W1_2 59.6(12) . . ?
 O4_2 O5_1 W2_2 149(2) . . ?
 W2_2 O5_1 W1_2 99.7(17) . . ?
 W2_1 O7_1 Am1_1 163(2) . . ?
 O2S_2 O7_1 Am1_1 141(2) . . ?
 O2S_2 O7_1 W2_1 28.7(6) . . ?
 O2S_2 O7_1 O2_2 110(2) . . ?
 O3_2 O7_1 Am1_1 95.6(19) . . ?
 O3_2 O7_1 W2_1 94(2) . . ?
 O3_2 O7_1 O2S_2 122(2) . . ?
 O3_2 O7_1 O2_2 122(2) . . ?
 O2_2 O7_1 Am1_1 31.2(7) . . ?
 O2_2 O7_1 W2_1 134(3) . . ?
 W1_2 O7_1 Am1_1 92.4(19) . . ?
 W1_2 O7_1 W2_1 73.3(18) . . ?
 W1_2 O7_1 O2S_2 77(2) . . ?
 W1_2 O7_1 O3_2 92(2) . . ?
 W1_2 O7_1 O2_2 77(2) . . ?
 O6S_2 O8_1 Am1_1 49.9(17) . . ?
 O8S_2 O9_1 Am1_1 62.3(2) . . ?
 O2_2 O10_1 Am1_1 48.4(2) . . ?
 O2_2 O10_1 O7S_2 147.3(5) . . ?
 O7S_2 O10_1 Am1_1 141.3(4) . . ?
 W3_2 O10_1 Am1_1 56.9(3) . . ?
 W3_2 O10_1 O2_2 91.7(4) . . ?
 W3_2 O10_1 O7S_2 84.5(4) . . ?
 O40 Am1_1 O40 143(2) . 4_575 ?
 O40 Am1_1 O40A 6.2(17) 4_575 . ?
 O40 Am1_1 O40A 141.0(9) . . ?
 O40 Am1_1 O7_1 75.0(14) 4_575 4_575 ?
 O40 Am1_1 O7_1 75.0(14) . . ?
 O40 Am1_1 O7_1 142.1(14) 4_575 . ?
 O40 Am1_1 O7_1 142.1(14) . 4_575 ?
 O40 Am1_1 O8_1 71.4(11) 4_575 . ?
 O40 Am1_1 O8_1 71.4(11) . . ?
 O7_1 Am1_1 O40A 76.9(16) 4_575 . ?
 O7_1 Am1_1 O40A 143.9(17) . . ?
 O7_1 Am1_1 O7_1 67.2(16) . 4_575 ?
 O7_1 Am1_1 O8_1 146.4(8) 4_575 . ?
 O7_1 Am1_1 O8_1 146.4(8) . . ?
 O8_1 Am1_1 O40A 69.6(14) . . ?
 O9_1 Am1_1 O40 88.8(10) . . ?
 O9_1 Am1_1 O40 88.8(10) . 4_575 ?
 O9_1 Am1_1 O40A 94.8(10) . . ?
 O9_1 Am1_1 O7_1 87.1(10) . 4_575 ?
 O9_1 Am1_1 O7_1 87.1(10) . . ?
 O9_1 Am1_1 O8_1 92.6(13) . . ?
 O9_1 Am1_1 O10_1 178.30(10) . . ?
 O9_1 Am1_1 O6S_2 114.9(3) . . ?
 O10_1 Am1_1 O40 90.6(10) . 4_575 ?
 O10_1 Am1_1 O40 90.6(10) . . ?
 O10_1 Am1_1 O40A 84.6(10) . . ?
 O10_1 Am1_1 O7_1 94.3(10) . . ?
 O10_1 Am1_1 O7_1 94.3(10) . 4_575 ?
 O10_1 Am1_1 O8_1 85.7(12) . . ?
 O10_1 Am1_1 O6S_2 63.4(3) . . ?
 O2_2 Am1_1 O40 132.2(12) . 4_575 ?
 O2_2 Am1_1 O40 75.7(12) . . ?
 O2_2 Am1_1 O40A 128.1(12) . . ?
 O2_2 Am1_1 O7_1 40.8(10) . . ?
 O2_2 Am1_1 O7_1 77.3(9) . 4_575 ?
 O2_2 Am1_1 O8_1 126.6(10) . . ?
 O2_2 Am1_1 O9_1 127.7(2) . . ?
 O2_2 Am1_1 O10_1 53.6(2) . . ?
 O2_2 Am1_1 O6S_2 113.9(4) . . ?
 O2_2 Am1_1 O8S_2 127.9(4) . . ?
 O2_2 Am1_1 W3_2 86.5(3) . . ?
 O6S_2 Am1_1 O40 60.2(11) . 4_575 ?
 O6S_2 Am1_1 O40 87.4(11) . . ?
 O6S_2 Am1_1 O40A 55.9(14) . . ?
 O6S_2 Am1_1 O7_1 151.8(10) . . ?
 O6S_2 Am1_1 O7_1 128.1(9) . 4_575 ?
 O6S_2 Am1_1 O8_1 26.7(11) . . ?
 O8S_2 Am1_1 O40 48.1(11) . 4_575 ?
 O8S_2 Am1_1 O40 141.0(11) . . ?
 O8S_2 Am1_1 O40A 53.9(12) . . ?
 O8S_2 Am1_1 O7_1 51.2(10) . 4_575 ?
 O8S_2 Am1_1 O7_1 102.5(9) . . ?
 O8S_2 Am1_1 O8_1 103.7(8) . . ?
 O8S_2 Am1_1 O9_1 52.2(4) . . ?
 O8S_2 Am1_1 O10_1 128.2(4) . . ?
 O8S_2 Am1_1 O6S_2 105.0(3) . . ?
 W3_2 Am1_1 O40 48.0(11) . 4_575 ?
 W3_2 Am1_1 O40 132.1(10) . . ?
 W3_2 Am1_1 O40A 42.6(11) . . ?
 W3_2 Am1_1 O7_1 71.4(10) . 4_575 ?
 W3_2 Am1_1 O7_1 117.6(10) . . ?
 W3_2 Am1_1 O8_1 85.6(9) . . ?
 W3_2 Am1_1 O9_1 134.9(3) . . ?
 W3_2 Am1_1 O10_1 45.0(3) . . ?
 W3_2 Am1_1 O6S_2 59.7(2) . . ?
 W3_2 Am1_1 O8S_2 84.4(3) . . ?
 O36 W2_1 O81 80.6(8) . . ?
 O36 W2_1 O5_1 87.5(13) . . ?
 O36 W2_1 O6_1 91.4(13) . . ?
 O36 W2_1 O8_2 140.9(7) . . ?
 O36 W2_1 O3_2 83.9(7) . . ?
 O36 W2_1 W2_2 137.2(6) . . ?
 O81 W2_1 O8_2 77.1(6) . . ?
 O3_1 W2_1 O36 164.4(13) . . ?
 O3_1 W2_1 O81 83.8(13) . . ?
 O3_1 W2_1 O5_1 91.6(18) . . ?
 O3_1 W2_1 O6_1 85.7(18) . . ?
 O3_1 W2_1 O8_2 31.4(14) . . ?
 O3_1 W2_1 O3_2 108.0(13) . . ?
 O3_1 W2_1 W2_2 30.8(13) . . ?
 O5_1 W2_1 O81 82.0(13) . . ?
 O5_1 W2_1 O8_2 120.2(11) . . ?
 O5_1 W2_1 O3_2 131.9(11) . . ?
 O5_1 W2_1 W2_2 68.2(11) . . ?
 O6_1 W2_1 O81 83.6(13) . . ?
 O6_1 W2_1 O5_1 165.6(16) . . ?
 O6_1 W2_1 O8_2 54.7(11) . . ?
 O6_1 W2_1 O3_2 62.1(11) . . ?
 O6_1 W2_1 W2_2 103.7(11) . . ?
 O7_1 W2_1 O36 99.9(12) . . ?
 O7_1 W2_1 O81 175.6(16) . . ?
 O7_1 W2_1 O3_1 95.5(16) . . ?
 O7_1 W2_1 O5_1 102.3(18) . . ?
 O7_1 W2_1 O6_1 92.0(18) . . ?
 O7_1 W2_1 O8_2 100.1(12) . . ?
 O7_1 W2_1 O3_2 34.4(14) . . ?
 O7_1 W2_1 W1_2 39.0(12) . . ?
 O7_1 W2_1 W2_2 118.9(12) . . ?
 O2S_2 W2_1 O36 123.2(8) . . ?
 O2S_2 W2_1 O81 110.0(7) . . ?
 O2S_2 W2_1 O3_1 63.7(14) . . ?
 O2S_2 W2_1 O5_1 43.1(12) . . ?
 O2S_2 W2_1 O6_1 143.8(12) . . ?
 O2S_2 W2_1 O7_1 73.4(14) . . ?
 O2S_2 W2_1 O8_2 94.7(5) . . ?
 O2S_2 W2_1 O3_2 107.6(4) . . ?
 O2S_2 W2_1 W1_2 79.8(4) . . ?
 O2S_2 W2_1 W2_2 59.3(4) . . ?
 O3_2 W2_1 O81 141.9(7) . . ?
 O3_2 W2_1 O8_2 94.3(3) . . ?
 O3_2 W2_1 W2_2 138.6(4) . . ?
 W1_2 W2_1 O36 65.5(6) . . ?
 W1_2 W2_1 O81 143.3(6) . . ?
 W1_2 W2_1 O3_1 129.9(12) . . ?
 W1_2 W2_1 O5_1 82.9(11) . . ?
 W1_2 W2_1 O6_1 109.7(11) . . ?
 W1_2 W2_1 O8_2 138.8(4) . . ?
 W1_2 W2_1 O3_2 50.63(16) . . ?
 W1_2 W2_1 W2_2 139.1(4) . . ?
 W2_2 W2_1 O81 62.1(6) . . ?
 W2_2 W2_1 O8_2 52.48(14) . . ?
 W1_1 O8_2 W2_1 112.0(4) . . ?
 W1_1 O8_2 W2_2 65.0(4) . . ?
 O2_1 O8_2 W1_1 54.5(3) . . ?
 O2_1 O8_2 W2_1 154.0(4) . . ?
 O2_1 O8_2 W2_2 119.1(6) . . ?
 O3_1 O8_2 W1_1 66.1(17) . . ?
 O3_1 O8_2 O2_1 116.5(18) . . ?
 O3_1 O8_2 W2_1 45.9(16) . . ?
 O3_1 O8_2 W2_2 29.3(16) . . ?
 W2_2 O8_2 W2_1 57.24(18) . . ?
 W1_1 O5_2 O3_1 69.2(13) . . ?
 W1_1 O5_2 W2_2 70.7(3) . . ?
 O3_1 O5_2 W2_2 31.8(14) . . ?
 O3_1 O2S_2 O7_1 104.5(19) . . ?
 O3_1 O2S_2 W1_2 140.9(15) . . ?
 O3_1 O2S_2 W2_2 36.0(14) . . ?
 O5_1 O2S_2 O3_1 122(2) . . ?
 O5_1 O2S_2 O7_1 131.3(19) . . ?
 O5_1 O2S_2 W1_2 97.4(14) . . ?
 O5_1 O2S_2 W2_2 86.4(14) . . ?
 O7_1 O2S_2 W1_2 38.6(12) . . ?
 O7_1 O2S_2 W2_2 140.4(12) . . ?
 W2_1 O2S_2 O3_1 89.2(16) . . ?
 W2_1 O2S_2 O5_1 114.7(16) . . ?
 W2_1 O2S_2 O7_1 77.9(14) . . ?
 W2_1 O2S_2 W1_2 73.2(4) . . ?
 W2_1 O2S_2 W2_2 98.9(4) . . ?
 W1_2 O2S_2 W2_2 172.0 . . ?
 O5_1 O4_2 W1_2 77.4(16) . . ?
 O7_1 O3_2 Am1_1 59.0(16) . . ?
 O7_1 O3_2 W2_1 52.1(16) . . ?
 O7_1 O3_2 W1_2 42.5(17) . . ?
 W2_1 O3_2 Am1_1 109.8(2) . . ?
 W1_2 O3_2 Am1_1 69.29(13) . . ?
 W1_2 O3_2 W2_1 52.73(19) . . ?
 O7_1 O2_2 W1_2 38.8(12) . . ?
 O7_1 O2_2 W3_2 140.3(12) . . ?
 O10_1 O2_2 O7_1 172.3(14) . . ?
 O10_1 O2_2 W1_2 142.1(3) . . ?
 O10_1 O2_2 W3_2 40.5(3) . . ?
 Am1_1 O2_2 O7_1 108.0(14) . . ?
 Am1_1 O2_2 O10_1 78.0(2) . . ?
 Am1_1 O2_2 W1_2 121.6(3) . . ?
 Am1_1 O2_2 W3_2 50.2(3) . . ?
 W1_2 O2_2 W3_2 171.7 . . ?
 O10_1 O7S_2 W3_2 40.5(2) . . ?
 O8_1 O6S_2 Am1_1 103(2) . . ?
 O8_1 O6S_2 W3_2 147(3) . . ?
 W3_2 O6S_2 Am1_1 46.63(19) . . ?
 W3_2 O5S_2 Am1_1 30.14(12) . . ?
 O9_1 O8S_2 Am1_1 65.4(4) . . ?
 O9_1 O8S_2 W3_2 108.8(4) . . ?
 Am1_1 O8S_2 W3_2 44.4(2) . . ?
 O36 W1_2 O40 109.1(11) . . ?
 O36 W1_2 O5_1 72.9(11) . . ?
 O36 W1_2 Am1_1 160.9(7) . . ?
 O36 W1_2 O4_2 92.8(8) . . ?
 O40 W1_2 O5_1 142.1(15) . . ?
 O40 W1_2 Am1_1 56.2(10) . . ?
 O5_1 W1_2 Am1_1 126.2(9) . . ?
 O7_1 W1_2 O36 120.3(18) . . ?
 O7_1 W1_2 O40 111(2) . . ?
 O7_1 W1_2 O5_1 98(2) . . ?
 O7_1 W1_2 Am1_1 62.6(17) . . ?
 O7_1 W1_2 W2_1 67.7(17) . . ?
 O7_1 W1_2 O2S_2 64.0(18) . . ?
 O7_1 W1_2 O4_2 120(2) . . ?
 O7_1 W1_2 O3_2 45(2) . . ?
 O7_1 W1_2 O2_2 64.6(18) . . ?
 W2_1 W1_2 O36 60.1(5) . . ?
 W2_1 W1_2 O40 161.4(11) . . ?
 W2_1 W1_2 O5_1 52.9(10) . . ?
 W2_1 W1_2 Am1_1 129.6(3) . . ?
 W2_1 W1_2 O2S_2 27.1(2) . . ?
 W2_1 W1_2 O4_2 96.0(3) . . ?
 W2_1 W1_2 O2_2 121.02(19) . . ?
 O2S_2 W1_2 O36 80.2(6) . . ?
 O2S_2 W1_2 O40 170.3(10) . . ?
 O2S_2 W1_2 O5_1 36.9(9) . . ?
 O2S_2 W1_2 Am1_1 115.22(13) . . ?
 O2S_2 W1_2 O4_2 76.6 . . ?
 O4_2 W1_2 O40 99.9(11) . . ?
 O4_2 W1_2 O5_1 43.0(10) . . ?
 O4_2 W1_2 Am1_1 101.52(13) . . ?
 O3_2 W1_2 O36 94.2(8) . . ?
 O3_2 W1_2 O40 89.8(11) . . ?
 O3_2 W1_2 O5_1 128.0(10) . . ?
 O3_2 W1_2 Am1_1 74.86(14) . . ?
 O3_2 W1_2 W2_1 76.6(3) . . ?
 O3_2 W1_2 O2S_2 92.1 . . ?
 O3_2 W1_2 O4_2 165.5 . . ?
 O3_2 W1_2 O2_2 92.7 . . ?
 O2_2 W1_2 O36 173.1(8) . . ?
 O2_2 W1_2 O40 71.6(10) . . ?
 O2_2 W1_2 O5_1 102.2(9) . . ?
 O2_2 W1_2 Am1_1 24.32(13) . . ?
 O2_2 W1_2 O2S_2 98.7 . . ?
 O2_2 W1_2 O4_2 80.3 . . ?
 O79 W2_2 O81 98.9(8) . . ?
 O79 W2_2 O1_1 72.4(7) . . ?
 O79 W2_2 O5_1 162.1(12) . . ?
 O79 W2_2 W2_1 139.3(8) . . ?
 O81 W2_2 O1_1 155.9(7) . . ?
 O81 W2_2 O5_1 74.2(11) . . ?
 W1_1 W2_2 O79 52.8(6) . . ?
 W1_1 W2_2 O81 133.8(8) . . ?
 W1_1 W2_2 O1_1 58.61(19) . . ?
 W1_1 W2_2 O5_1 142.9(10) . . ?
 W1_1 W2_2 W2_1 114.2(4) . . ?
 O1_1 W2_2 O5_1 107.2(11) . . ?
 O3_1 W2_2 O79 101(2) . . ?
 O3_1 W2_2 O81 101(2) . . ?
 O3_1 W2_2 W1_1 59.0(19) . . ?
 O3_1 W2_2 O1_1 103(2) . . ?
 O3_1 W2_2 O5_1 97(2) . . ?
 O3_1 W2_2 W2_1 55.3(18) . . ?
 O3_1 W2_2 O8_2 35(2) . . ?
 O3_1 W2_2 O5_2 55(2) . . ?
 O3_1 W2_2 O7_2 140(2) . . ?
 O3_1 W2_2 O2S_2 57.9(19) . . ?
 W2_1 W2_2 O81 60.8(6) . . ?
 W2_1 W2_2 O1_1 139.3(3) . . ?
 W2_1 W2_2 O5_1 51.7(11) . . ?
 O8_2 W2_2 O79 73.1(8) . . ?
 O8_2 W2_2 O81 84.8(7) . . ?
 O8_2 W2_2 W1_1 54.5(4) . . ?
 O8_2 W2_2 O1_1 112.8(4) . . ?
 O8_2 W2_2 O5_1 121.5(11) . . ?
 O8_2 W2_2 W2_1 70.3(2) . . ?
 O8_2 W2_2 O5_2 76.1 . . ?
 O5_2 W2_2 O79 89.7(6) . . ?
 O5_2 W2_2 O81 155.8(7) . . ?
 O5_2 W2_2 W1_1 40.4(2) . . ?
 O5_2 W2_2 O1_1 48.3(3) . . ?
 O5_2 W2_2 O5_1 103.3(9) . . ?
 O5_2 W2_2 W2_1 98.26(15) . . ?
 O7_2 W2_2 O79 106.6(8) . . ?
 O7_2 W2_2 O81 102.8(7) . . ?
 O7_2 W2_2 W1_1 119.0(4) . . ?
 O7_2 W2_2 O1_1 60.4(4) . . ?
 O7_2 W2_2 O5_1 60.4(11) . . ?
 O7_2 W2_2 W2_1 112.1(2) . . ?
 O7_2 W2_2 O8_2 172.3 . . ?
 O7_2 W2_2 O5_2 96.2 . . ?
 O7_2 W2_2 O2S_2 96.6 . . ?
 O2S_2 W2_2 O79 156.6(8) . . ?
 O2S_2 W2_2 O81 78.2(5) . . ?
 O2S_2 W2_2 W1_1 113.1(2) . . ?
 O2S_2 W2_2 O1_1 118.75(18) . . ?
 O2S_2 W2_2 O5_1 39.4(11) . . ?
 O2S_2 W2_2 W2_1 21.78(15) . . ?
 O2S_2 W2_2 O8_2 83.5 . . ?
 O2S_2 W2_2 O5_2 85.0 . . ?
 O40A W3_2 O2_2 145.7(18) . . ?
 O40A W3_2 O7S_2 116.7(17) . . ?
 O40A W3_2 O5S_2 97(2) . . ?
 O40A W3_2 O8S_2 64.4(17) . . ?
 O10_1 W3_2 O40A 153(2) . . ?
 O10_1 W3_2 Am1_1 78.0(3) . . ?
 O10_1 W3_2 O2_2 47.7(2) . . ?
 O10_1 W3_2 O7S_2 55.0(3) . . ?
 O10_1 W3_2 O6S_2 78.6(3) . . ?
 O10_1 W3_2 O5S_2 109.1(3) . . ?
 O10_1 W3_2 O8S_2 127.9(3) . . ?
 Am1_1 W3_2 O40A 103.8(19) . . ?
 Am1_1 W3_2 O2_2 43.30(19) . . ?
 Am1_1 W3_2 O7S_2 132.9(2) . . ?
 Am1_1 W3_2 O6S_2 73.6(2) . . ?
 Am1_1 W3_2 O5S_2 102.0(2) . . ?
 Am1_1 W3_2 O8S_2 51.2(3) . . ?
 O2_2 W3_2 O5S_2 84.4 . . ?
 O2_2 W3_2 O8S_2 82.9 . . ?
 O7S_2 W3_2 O2_2 97.1 . . ?
 O7S_2 W3_2 O5S_2 96.4 . . ?
 O7S_2 W3_2 O8S_2 172.0 . . ?
 O6S_2 W3_2 O40A 76(2) . . ?
 O6S_2 W3_2 O2_2 97.4 . . ?
 O6S_2 W3_2 O7S_2 92.7 . . ?
 O6S_2 W3_2 O5S_2 170.5 . . ?
 O6S_2 W3_2 O8S_2 95.2 . . ?
 O8S_2 W3_2 O5S_2 75.6 . . ?
 O65 W1_3 O65 101.70(14) . 4_575 ?
 O65 W1_3 O2_3 80.71(13) 4_575 . ?
 O65 W1_3 O2_3 80.71(13) . . ?
 O1_3 W1_3 O65 99.05(15) . . ?
 O1_3 W1_3 O2_3 179.61(18) . . ?
 O1_3 W1_3 O3_3 96.28(15) . . ?
 O3_3 W1_3 O65 163.1(2) 4_575 . ?
 O3_3 W1_3 O65 82.87(3) . . ?
 O3_3 W1_3 O2_3 84.00(15) 4_575 . ?
 O3_3 W1_3 O2_3 84.00(15) . . ?
 W1_3 O3_3 W2_3 174.29(12) . . ?
 W2_3 O7_3 Am1_3 156.33(15) . . ?
 O8_3 O8_3 Am1_3 86.5 4_575 . ?
 O13 Am1_3 O13 139.16(11) . 4_575 ?
 O13 Am1_3 O7_3 139.2(2) 4_575 . ?
 O13 Am1_3 O7_3 80.22(17) 4_575 4_575 ?
 O13 Am1_3 O7_3 80.22(14) . . ?
 O13 Am1_3 O7_3 139.17(13) . 4_575 ?
 O13 Am1_3 O8_3 66.1(2) 4_575 . ?
 O13 Am1_3 O8_3 73.0(3) 4_575 4_575 ?
 O13 Am1_3 O8_3 66.1(3) . 4_575 ?
 O13 Am1_3 O8_3 73.05(16) . . ?
 O7_3 Am1_3 O8_3 150.00(18) . . ?
 O7_3 Am1_3 O8_3 143.7(6) . 4_575 ?
 O7_3 Am1_3 O8_3 143.7(4) 4_575 . ?
 O7_3 Am1_3 O8_3 150.0(4) 4_575 4_575 ?
 O8_3 Am1_3 O8_3 6.9(5) . 4_575 ?
 O9_3 Am1_3 O13 85.4(10) . . ?
 O9_3 Am1_3 O7_3 88.81(16) . . ?
 O9_3 Am1_3 O8_3 75.9 . 4_575 ?
 O9_3 Am1_3 O8_3 75.9 . . ?
 O10_3 Am1_3 O13 91.5(10) . . ?
 O10_3 Am1_3 O7_3 99.07(15) . . ?
 O10_3 Am1_3 O8_3 95.0 . . ?
 O10_3 Am1_3 O8_3 95.0 . 4_575 ?
 O10_3 Am1_3 O9_3 170.9 . . ?
 O26 W2_3 O3_3 160.8(7) . . ?
 O26 W2_3 O5_3 92.7(8) . . ?
 O26 W2_3 O4_3 92.2(7) . . ?
 O26 W2_3 O6_3 91.4(13) . . ?
 O3_3 W2_3 O5_3 89.64(15) . . ?
 O3_3 W2_3 O4_3 71.05(9) . . ?
 O5_3 W2_3 O4_3 68.04(11) . . ?
 O7_3 W2_3 O26 105.8(7) . . ?
 O7_3 W2_3 O3_3 92.21(14) . . ?
 O7_3 W2_3 O5_3 102.35(17) . . ?
 O7_3 W2_3 O4_3 160.19(19) . . ?
 O7_3 W2_3 O6_3 81.3(2) . . ?
 O6_3 W2_3 O3_3 84.9(10) . . ?
 O6_3 W2_3 O5_3 173.6(8) . . ?
 O6_3 W2_3 O4_3 106.9(2) . . ?
 O13 W1_4 W11A 98.44(9) . . ?
 O26 W1_4 W11A 32.8(8) . . ?
 O26 W1_4 O13 120.9(7) . . ?
 O26 W1_4 O5_4 107.4(8) . . ?
 O26 W1_4 O6_4 77.2(8) . . ?
 O26 W1_4 O7_4 76.7(7) . . ?
 O26 W1_4 O8_4 167.5(7) . . ?
 O5_4 W1_4 W11A 82.68(11) . . ?
 O5_4 W1_4 O13 85.539(5) . . ?
 O6_4 W1_4 W11A 105.13(10) . . ?
 O6_4 W1_4 O13 101.256(5) . . ?
 O6_4 W1_4 O5_4 168.567(2) . . ?
 O6_4 W1_4 O7_4 73.316(4) . . ?
 O6_4 W1_4 O8_4 98.727(1) . . ?
 O7_4 W1_4 W11A 100.91(9) . . ?
 O7_4 W1_4 O13 160.651(2) . . ?
 O7_4 W1_4 O5_4 97.242(5) . . ?
 O8_4 W1_4 W11A 155.56(9) . . ?
 O8_4 W1_4 O13 71.369(1) . . ?
 O8_4 W1_4 O5_4 74.558(1) . . ?
 O8_4 W1_4 O7_4 90.835(2) . . ?
 O65 W2_4 O1_4 67.984(2) . . ?
 O2_4 W2_4 O65 108.045(5) . . ?
 O2_4 W2_4 O1_4 103.8 . . ?
 O2_4 W2_4 O3_4 173.032(1) . . ?
 O3_4 W2_4 O65 73.803(5) . . ?
 O3_4 W2_4 O1_4 83.114(1) . . ?
 O4_4 W2_4 O65 113.897(3) . . ?
 O4_4 W2_4 O1_4 150.581(3) . . ?
 O4_4 W2_4 O2_4 103.131(3) . . ?
 O4_4 W2_4 O3_4 70.200(2) . . ?
 O7_4 W2_4 O65 146.787(3) . . ?
 O7_4 W2_4 O1_4 82.922(1) . . ?
 O7_4 W2_4 O2_4 93.800(4) . . ?
 O7_4 W2_4 O3_4 87.561(4) . . ?
 O7_4 W2_4 O4_4 83.772(2) . . ?
 O8_4 W3_4 O10_4 103.535(4) . . ?
 O9_4 W3_4 O8_4 68.843(5) . . ?
 O9_4 W3_4 O10_4 98.058(6) . . ?
 O11_4 W3_4 O8_4 80.945(4) . . ?
 O11_4 W3_4 O9_4 84.523(6) . . ?
 O11_4 W3_4 O10_4 175.387(2) . . ?
 O11_4 W3_4 O12_4 90.3(9) . . ?
 O12_4 W3_4 O8_4 89.2(11) . . ?
 O12_4 W3_4 O9_4 158.0(10) . . ?
 O12_4 W3_4 O10_4 88.7(8) . . ?
 W2_4 O7_4 W1_4 157.236(2) . . ?
 W1_4 O8_4 W3_4 156.273(2) . . ?

loop_
  _geom_torsion_atom_site_label_1
  _geom_torsion_atom_site_label_2
  _geom_torsion_atom_site_label_3
  _geom_torsion_atom_site_label_4
  _geom_torsion
  _geom_torsion_site_symmetry_1
  _geom_torsion_site_symmetry_2
  _geom_torsion_site_symmetry_3
  _geom_torsion_site_symmetry_4
  _geom_torsion_publ_flag
 W9 O32 W10B O24 -116(3) . . . . ?
 W9 O32 W10B O28 -41(5) . . . . ?
 W9 O32 W10B O30 -38(3) . . . . ?
 W9 O32 W10B O31 144(3) . . . . ?
 W9 O32 W10B O50 42(3) . . . . ?
 W11A O26 W1_4 O13 52.3(15) . . . . ?
 W11A O26 W1_4 O5_4 -43.0(13) . . . . ?
 W11A O26 W1_4 O6_4 147.8(13) . . . . ?
 W11A O26 W1_4 O7_4 -136.6(13) . . . . ?
 W11A O26 W1_4 O8_4 -140(3) . . . . ?
 W11A W1_4 O8_4 W3_4 38.8(3) . . . . ?
 W11B O26 W2_3 O3_3 -48(6) . . . . ?
 W11B O26 W2_3 O5_3 -145(4) . . . . ?
 W11B O26 W2_3 O4_3 -77(4) . . . . ?
 W11B O26 W2_3 O7_3 112(4) . . . . ?
 W11B O26 W2_3 O6_3 30(4) . . . . ?
 W17 O56 W16B O54 -147(3) . . . . ?
 W17 O56 W16B O55 107(3) . . . . ?
 W17 O56 W16B O57 -73(3) . . . . ?
 W17 O56 W16B O58 -68(4) . . . . ?
 W17 O56 W16B O59 5(3) . . . . ?
 W19 O70 W15B O53 7(6) . . . . ?
 W19 O70 W15B O57 -46(3) . . . . ?
 W19 O70 W15B O58 -128(3) . . . . ?
 W19 O70 W15B O60 124(3) . . . . ?
 W19 O70 W15B O62 37(3) . . . . ?
 W51 O38 W71B O33 -73(5) . . . . ?
 W51 O38 W71B O35 -141(5) . . . . ?
 W51 O38 W71B O36 4(5) . . . . ?
 W51 O38 W71B O37 111(5) . . . . ?
 W51 O38 W71B O41 -67(6) . . . . ?
 W71A O36 W2_1 O81 61(3) . . . . ?
 W71A O36 W2_1 O3_1 65(7) . . . . ?
 W71A O36 W2_1 O5_1 -22(3) . . . . ?
 W71A O36 W2_1 O6_1 144(3) . . . . ?
 W71A O36 W2_1 O7_1 -124(3) . . . . ?
 W71A O36 W2_1 O8_2 117(3) . . . . ?
 W71A O36 W2_1 O2S_2 -47(3) . . . . ?
 W71A O36 W2_1 O3_2 -154(3) . . . . ?
 W71A O36 W2_1 W1_2 -105(3) . . . . ?
 W71A O36 W2_1 W2_2 32(3) . . . . ?
 O3 W2 O10 W51 -138.2(19) . . . . ?
 O4 W23 O6 W2 -76.0(9) . . . . ?
 O4 W23 O7 W4 139(2) . . . . ?
 O5S W23 O6 W2 -171.7(9) . . . . ?
 O5S W23 O7 W4 -125.2(19) . . . . ?
 O6 W2 O10 W51 -51(3) . . . . ?
 O6 W23 O7 W4 60(3) . . . . ?
 O7 W4 O13 Am1_3 -84.7(6) . . . . ?
 O7 W4 O13 W1_4 175.6(6) . . . . ?
 O7 W4 O25 W11A -106(4) . . . . ?
 O7 W4 O25 W11B -61(6) . . . . ?
 O7 W23 O6 W2 3(2) . . . . ?
 O8 W5 O24 W10B 61(6) . . . . ?
 O8 W23 O6 W2 88.0(9) . . . . ?
 O8 W23 O7 W4 -24.9(19) . . . . ?
 O9S W2 O10 W51 -58.4(18) . . . . ?
 O9S W23 O6 W2 4.5(8) . . . . ?
 O9S W23 O7 W4 58.7(19) . . . . ?
 O9S Se1 O16 W4 76.0(9) . . . . ?
 O9S Se1 O16 W5 -50.0(13) . . . . ?
 O9S Se1 O21 W6 49.3(12) . . . . ?
 O9S Se1 O21 W51 -78.0(9) . . . . ?
 O10 W51 O38 W71A 88(4) . . . . ?
 O10 W51 O38 W71B 104(5) . . . . ?
 O10 W51 O40 Am1_1 82(5) . . . . ?
 O10 W51 O40 W1_2 177.8(18) . . . . ?
 O11S W2 O10 W51 121.3(18) . . . . ?
 O12 W2 O10 W51 23.4(19) . . . . ?
 O12 W6 O18 W5 45(2) . . . . ?
 O13 W4 O25 W11A 9(4) . . . . ?
 O13 W4 O25 W11B 53(4) . . . . ?
 O13 W1_4 O8_4 W3_4 -29.678(2) . . . . ?
 O14 W4 O13 Am1_3 10.7(7) . . . . ?
 O14 W4 O13 W1_4 -89.0(7) . . . . ?
 O14 W4 O25 W11A 116(4) . . . . ?
 O14 W4 O25 W11B 161(4) . . . . ?
 O15 W4 O13 Am1_3 -161.3(11) . . . . ?
 O15 W4 O13 W1_4 99.1(11) . . . . ?
 O15 W4 O25 W11A -147(4) . . . . ?
 O15 W4 O25 W11B -102(4) . . . . ?
 O15 W5 O24 W10B 144(4) . . . . ?
 O16 W4 O13 Am1_3 -167.2(4) . . . . ?
 O16 W4 O13 W1_4 93.1(4) . . . . ?
 O16 W4 O25 W11A -75(4) . . . . ?
 O16 W4 O25 W11B -30(4) . . . . ?
 O16 W5 O24 W10B 72(4) . . . . ?
 O16 Se1 O9S W2 124.4(11) . . . . ?
 O16 Se1 O9S W23 -16.5(13) . . . . ?
 O16 Se1 O21 W6 -54.2(12) . . . . ?
 O16 Se1 O21 W51 178.6(8) . . . . ?
 O17 W5 O24 W10B -113(4) . . . . ?
 O18 W5 O24 W10B -12(4) . . . . ?
 O19 W6 O18 W5 142(2) . . . . ?
 O20 W6 O18 W5 -39(3) . . . . ?
 O20 W51 O38 W71A 130(3) . . . . ?
 O20 W51 O38 W71B 147(5) . . . . ?
 O20 W51 O40 Am1_1 158(2) . . . . ?
 O20 W51 O40 W1_2 -106(3) . . . . ?
 O21 W6 O18 W5 -38(2) . . . . ?
 O21 W51 O38 W71A 59(3) . . . . ?
 O21 W51 O38 W71B 76(5) . . . . ?
 O21 W51 O40 Am1_1 163(5) . . . . ?
 O21 W51 O40 W1_2 -101.0(18) . . . . ?
 O21 Se1 O9S W2 19.6(12) . . . . ?
 O21 Se1 O9S W23 -121.3(11) . . . . ?
 O21 Se1 O16 W4 179.4(8) . . . . ?
 O21 Se1 O16 W5 53.4(13) . . . . ?
 O22 W6 O18 W5 -121(2) . . . . ?
 O22 W9 O35 W71A -89.6(10) . . . . ?
 O22 W9 O35 W71B -84.2(12) . . . . ?
 O24 W10A O28 W11A 87.6(11) . . . . ?
 O25 W4 O13 Am1_3 110.5(7) . . . . ?
 O25 W4 O13 W1_4 10.9(7) . . . . ?
 O25 W11A O26 W1_4 -30.2(15) . . . . ?
 O25 W11B O28 W10B -101.6(11) . . . . ?
 O25 W11B O49 W12B 122(6) . . . . ?
 O26 W11A O25 W4 -2(4) . . . . ?
 O26 W11B O28 W10B -28(6) . . . . ?
 O26 W11B O49 W12B 115.6(15) . . . . ?
 O26 W1_4 O8_4 W3_4 161(4) . . . . ?
 O27 W11A O25 W4 -116(4) . . . . ?
 O27 W11A O26 W1_4 77.5(15) . . . . ?
 O27 W11B O28 W10B 171.2(9) . . . . ?
 O27 W11B O49 W12B -156.8(15) . . . . ?
 O28 W11A O25 W4 145(4) . . . . ?
 O28 W11A O26 W1_4 -123.9(15) . . . . ?
 O28 W11B O49 W12B -51.4(17) . . . . ?
 O30 W10A O28 W11A 6.4(10) . . . . ?
 O30 W11A O25 W4 78(4) . . . . ?
 O30 W11A O26 W1_4 -111.9(13) . . . . ?
 O30 W11B O28 W10B -13.2(9) . . . . ?
 O30 W11B O49 W12B 31.6(15) . . . . ?
 O30 Se2 O33 W9 49.4(13) . . . . ?
 O30 Se2 O33 W71A 178.9(8) . . . . ?
 O30 Se2 O33 W71B -178.8(9) . . . . ?
 O30 Se2 O43 W12A 19.5(13) . . . . ?
 O30 Se2 O43 W13A -113.7(13) . . . . ?
 O30 Se2 O43 W12B 6.3(15) . . . . ?
 O30 Se2 O43 W13B -121.9(11) . . . . ?
 O31 W10A O28 W11A -172.8(10) . . . . ?
 O32 W9 O22 W6 -37(6) . . . . ?
 O32 W9 O35 W71A 4(2) . . . . ?
 O32 W9 O35 W71B 9(3) . . . . ?
 O32 W10A O28 W11A 5(3) . . . . ?
 O33 W9 O22 W6 49(6) . . . . ?
 O33 W9 O35 W71A -7.2(8) . . . . ?
 O33 W9 O35 W71B -1.8(10) . . . . ?
 O33 W71A O36 W2_1 -166(3) . . . . ?
 O33 W71A O36 W1_2 108.8(14) . . . . ?
 O33 Se2 O30 W10A -55.8(15) . . . . ?
 O33 Se2 O30 W11A 176.3(8) . . . . ?
 O33 Se2 O30 W11B -173.7(10) . . . . ?
 O33 Se2 O30 W10B -45.1(11) . . . . ?
 O33 Se2 O43 W12A 124.3(11) . . . . ?
 O33 Se2 O43 W13A -8.9(14) . . . . ?
 O33 Se2 O43 W12B 111.1(14) . . . . ?
 O33 Se2 O43 W13B -17.0(12) . . . . ?
 O34 W9 O22 W6 -136(6) . . . . ?
 O34 W9 O35 W71A 171.9(9) . . . . ?
 O34 W9 O35 W71B 177.3(11) . . . . ?
 O35 W9 O22 W6 120(6) . . . . ?
 O35 W71A O36 W2_1 -165(2) . . . . ?
 O35 W71A O36 W1_2 110(3) . . . . ?
 O36 W2_1 O2S_2 O3_1 163.9(16) . . . . ?
 O36 W2_1 O2S_2 O5_1 39.0(18) . . . . ?
 O36 W2_1 O2S_2 O7_1 -91.1(14) . . . . ?
 O36 W2_1 O2S_2 W1_2 -51.5(7) . . . . ?
 O36 W2_1 O2S_2 W2_2 129.1(7) . . . . ?
 O36 W2_1 W1_2 O40 -58(3) . . . . ?
 O36 W2_1 W1_2 O5_1 90.5(13) . . . . ?
 O36 W2_1 W1_2 O7_1 -150(2) . . . . ?
 O36 W2_1 W1_2 Am1_1 -159.9(9) . . . . ?
 O36 W2_1 W1_2 O2S_2 134.0(9) . . . . ?
 O36 W2_1 W1_2 O4_2 89.8(8) . . . . ?
 O36 W2_1 W1_2 O3_2 -102.9(8) . . . . ?
 O36 W2_1 W1_2 O2_2 172.1(9) . . . . ?
 O37 W71A O36 W2_1 14(3) . . . . ?
 O37 W71A O36 W1_2 -71.7(15) . . . . ?
 O38 W51 O40 Am1_1 -114(5) . . . . ?
 O38 W51 O40 W1_2 -18.6(19) . . . . ?
 O38 W71A O36 W2_1 108(3) . . . . ?
 O38 W71A O36 W1_2 22.9(15) . . . . ?
 O39 W51 O38 W71A -132(3) . . . . ?
 O39 W51 O38 W71B -115(5) . . . . ?
 O39 W51 O40 Am1_1 -14(5) . . . . ?
 O39 W51 O40 W1_2 82(2) . . . . ?
 O40 W51 O38 W71A -25(3) . . . . ?
 O40 Am1_1 O2_2 O7_1 -125.5(19) 4_575 . . . ?
 O40 Am1_1 O2_2 O7_1 83.4(16) . . . . ?
 O40 Am1_1 O2_2 O10_1 -101.6(11) . . . . ?
 O40 Am1_1 O2_2 O10_1 49.5(15) 4_575 . . . ?
 O40 Am1_1 O2_2 W1_2 43.1(11) . . . . ?
 O40 Am1_1 O2_2 W1_2 -165.8(15) 4_575 . . . ?
 O40 Am1_1 O2_2 W3_2 16.0(15) 4_575 . . . ?
 O40 Am1_1 O2_2 W3_2 -135.1(11) . . . . ?
 O40 Am1_1 O8S_2 O9_1 -5.3(19) . . . . ?
 O40 Am1_1 O8S_2 O9_1 -131.3(16) 4_575 . . . ?
 O40 Am1_1 O8S_2 W3_2 35.4(16) 4_575 . . . ?
 O40 Am1_1 O8S_2 W3_2 161.4(19) . . . . ?
 O40 Am1_1 W3_2 O40A -124.4(15) . . . . ?
 O40 Am1_1 W3_2 O40A 4(3) 4_575 . . . ?
 O40 Am1_1 W3_2 O10_1 28.2(16) . . . . ?
 O40 Am1_1 W3_2 O10_1 157.0(16) 4_575 . . . ?
 O40 Am1_1 W3_2 O2_2 67.1(16) . . . . ?
 O40 Am1_1 W3_2 O2_2 -164.1(15) 4_575 . . . ?
 O40 Am1_1 W3_2 O7S_2 153.6(16) 4_575 . . . ?
 O40 Am1_1 W3_2 O7S_2 24.8(16) . . . . ?
 O40 Am1_1 W3_2 O6S_2 75.6(16) 4_575 . . . ?
 O40 Am1_1 W3_2 O6S_2 -53.3(16) . . . . ?
 O40 Am1_1 W3_2 O5S_2 -95.7(15) 4_575 . . . ?
 O40 Am1_1 W3_2 O5S_2 135.4(16) . . . . ?
 O40 Am1_1 W3_2 O8S_2 -35.4(16) 4_575 . . . ?
 O40 Am1_1 W3_2 O8S_2 -164.3(16) . . . . ?
 O40A Am1_1 O2_2 O7_1 -132(2) . . . . ?
 O40A Am1_1 O2_2 O10_1 43.4(17) . . . . ?
 O40A Am1_1 O2_2 W1_2 -171.9(17) . . . . ?
 O40A Am1_1 O2_2 W3_2 9.9(17) . . . . ?
 O40A Am1_1 O8S_2 O9_1 -134.2(17) . . . . ?
 O40A Am1_1 O8S_2 W3_2 32.5(16) . . . . ?
 O40A Am1_1 W3_2 O10_1 153(2) . . . . ?
 O40A Am1_1 W3_2 O2_2 -169(2) . . . . ?
 O40A Am1_1 W3_2 O7S_2 149(2) . . . . ?
 O40A Am1_1 W3_2 O6S_2 71(2) . . . . ?
 O40A Am1_1 W3_2 O5S_2 -100(2) . . . . ?
 O40A Am1_1 W3_2 O8S_2 -40(2) . . . . ?
 O41 W13A O42 W9 28(2) . . . . ?
 O41 W13A O44 W12A 2(3) . . . . ?
 O41 W71A O36 W2_1 -81(3) . . . . ?
 O41 W71A O36 W1_2 -166.4(14) . . . . ?
 O42 W9 O22 W6 47(8) . . . . ?
 O42 W9 O35 W71A 75.3(10) . . . . ?
 O42 W9 O35 W71B 80.7(12) . . . . ?
 O42 W13A O44 W12A 91.6(6) . . . . ?
 O43 W12A O49 W11A -62(3) . . . . ?
 O43 W13A O42 W9 -56(2) . . . . ?
 O43 W13A O44 W12A 3.7(5) . . . . ?
 O43 Se2 O30 W10A 47.8(15) . . . . ?
 O43 Se2 O30 W11A -80.1(10) . . . . ?
 O43 Se2 O30 W11B -70.1(13) . . . . ?
 O43 Se2 O30 W10B 58.5(12) . . . . ?
 O43 Se2 O33 W9 -54.8(13) . . . . ?
 O43 Se2 O33 W71A 74.7(10) . . . . ?
 O43 Se2 O33 W71B 77.0(11) . . . . ?
 O44 W12A O49 W11A -52(4) . . . . ?
 O44 W13A O42 W9 -140(2) . . . . ?
 O45 W13A O42 W9 123(2) . . . . ?
 O45 W13A O44 W12A -171.0(6) . . . . ?
 O46 W13A O42 W9 -29(6) . . . . ?
 O46 W13A O44 W12A -77.2(6) . . . . ?
 O46 W14 O47 W12A -2(2) . . . . ?
 O46 W14 O53 W15A -102(3) . . . . ?
 O47 W12A O49 W11A -138(3) . . . . ?
 O47 W14 O53 W15A 154(3) . . . . ?
 O48 W12A O49 W11A 115(3) . . . . ?
 O49 W11A O25 W4 102(4) . . . . ?
 O49 W11A O26 W1_4 170.7(13) . . . . ?
 O49 W11B O28 W10B 77.3(11) . . . . ?
 O50 W10A O28 W11A -75.9(11) . . . . ?
 O50 W12A O49 W11A 19(3) . . . . ?
 O51 W14 O47 W12A 79(2) . . . . ?
 O51 W14 O53 W15A -125(3) . . . . ?
 O52 W14 O47 W12A -99(2) . . . . ?
 O52 W14 O53 W15A 51(3) . . . . ?
 O53 W14 O47 W12A 158(2) . . . . ?
 O53 W15A O62 W20 144(3) . . . . ?
 O54 W14 O47 W12A 73(4) . . . . ?
 O54 W14 O53 W15A -42(3) . . . . ?
 O54 W16A O58 W15A 73.9(12) . . . . ?
 O55 W16A O58 W15A 171.7(10) . . . . ?
 O56 W16A O58 W15A -10(3) . . . . ?
 O56 W17 O79 W1_1 -173(2) . . . . ?
 O56 W17 O79 W2_2 84.1(17) . . . . ?
 O57 W15A O53 W14 -7(3) . . . . ?
 O57 W15A O62 W20 69(3) . . . . ?
 O57 W16A O58 W15A -6.3(10) . . . . ?
 O57 Se3 O66 W19 -50.7(17) . . . . ?
 O57 Se3 O66 W20 77.4(12) . . . . ?
 O57 Se3 O72 W17 -76.9(12) . . . . ?
 O57 Se3 O72 W18 51.8(16) . . . . ?
 O58 W15A O53 W14 61(3) . . . . ?
 O58 W15A O62 W20 61(4) . . . . ?
 O59 W16A O58 W15A -91.3(12) . . . . ?
 O60 W15A O53 W14 156(3) . . . . ?
 O60 W15A O62 W20 -111(3) . . . . ?
 O62 W15A O53 W14 -90(3) . . . . ?
 O62 W20 O65 W1_3 165.0(8) . . . . ?
 O62 W20 O65 W2_4 -66.4(8) . . . . ?
 O63 W20 O65 W1_3 -97.9(9) . . . . ?
 O63 W20 O65 W2_4 30.7(9) . . . . ?
 O64 W20 O65 W1_3 1.9(12) . . . . ?
 O64 W20 O65 W2_4 130.5(12) . . . . ?
 O65 W2_4 O7_4 W1_4 -174.302(1) . . . . ?
 O66 W19 O67 W20 -5.3(11) . . . . ?
 O66 W19 O74 W18 20(4) . . . . ?
 O66 W20 O65 W1_3 85.4(6) . . . . ?
 O66 W20 O65 W2_4 -146.0(5) . . . . ?
 O66 Se3 O57 W15A -23.3(14) . . . . ?
 O66 Se3 O57 W16A 120.2(15) . . . . ?
 O66 Se3 O57 W16B 127.6(12) . . . . ?
 O66 Se3 O57 W15B -12.4(18) . . . . ?
 O66 Se3 O72 W17 -179.0(10) . . . . ?
 O66 Se3 O72 W18 -50.3(16) . . . . ?
 O67 W19 O74 W18 2(6) . . . . ?
 O67 W20 O65 W1_3 82.9(14) . . . . ?
 O67 W20 O65 W2_4 -148.6(14) . . . . ?
 O68 W19 O67 W20 175.9(13) . . . . ?
 O68 W19 O74 W18 -161(4) . . . . ?
 O69 W19 O67 W20 -86.1(15) . . . . ?
 O69 W19 O74 W18 101(4) . . . . ?
 O70 W15A O53 W14 13(4) . . . . ?
 O70 W15A O62 W20 -10(3) . . . . ?
 O70 W19 O67 W20 79.3(13) . . . . ?
 O70 W19 O74 W18 -64(4) . . . . ?
 O72 W17 O79 W1_1 -94(2) . . . . ?
 O72 W17 O79 W2_2 163.8(16) . . . . ?
 O72 Se3 O57 W15A -128.4(13) . . . . ?
 O72 Se3 O57 W16A 15.1(15) . . . . ?
 O72 Se3 O57 W16B 22.5(13) . . . . ?
 O72 Se3 O57 W15B -117.5(16) . . . . ?
 O72 Se3 O66 W19 51.7(17) . . . . ?
 O72 Se3 O66 W20 179.8(10) . . . . ?
 O74 W19 O67 W20 13(3) . . . . ?
 O76 W17 O79 W1_1 -79(4) . . . . ?
 O76 W17 O79 W2_2 178.4(17) . . . . ?
 O77 W17 O79 W1_1 89(3) . . . . ?
 O77 W17 O79 W2_2 -12.9(19) . . . . ?
 O78 W17 O79 W1_1 -8(3) . . . . ?
 O78 W17 O79 W2_2 -110.7(19) . . . . ?
 O79 W1_1 O2_1 O8_2 171.6(7) 4_575 . . . ?
 O79 W1_1 O2_1 O8_2 73.2(7) . . . . ?
 O79 W1_1 O3_1 O8_2 -79.6(15) . . . . ?
 O79 W1_1 O3_1 O8_2 173(4) 4_575 . . . ?
 O79 W1_1 O3_1 O5_2 25(6) 4_575 . . . ?
 O79 W1_1 O3_1 O5_2 132.3(11) . . . . ?
 O79 W1_1 O3_1 O2S_2 117(6) . . . . ?
 O79 W1_1 O3_1 O2S_2 9(11) 4_575 . . . ?
 O79 W1_1 O3_1 W2_2 -70(6) 4_575 . . . ?
 O79 W1_1 O3_1 W2_2 38(2) . . . . ?
 O79 W1_1 O5_2 O3_1 -173.5(17) 4_575 . . . ?
 O79 W1_1 O5_2 O3_1 -64.9(17) . . . . ?
 O79 W1_1 O5_2 W2_2 -31.0(9) . . . . ?
 O79 W1_1 O5_2 W2_2 -139.6(8) 4_575 . . . ?
 O81 W2_1 O2S_2 O3_1 72.1(15) . . . . ?
 O81 W2_1 O2S_2 O5_1 -52.8(17) . . . . ?
 O81 W2_1 O2S_2 O7_1 177.1(14) . . . . ?
 O81 W2_1 O2S_2 W1_2 -143.3(7) . . . . ?
 O81 W2_1 O2S_2 W2_2 37.3(7) . . . . ?
 O81 W2_1 W1_2 O36 -24.2(14) . . . . ?
 O81 W2_1 W1_2 O40 -83(4) . . . . ?
 O81 W2_1 W1_2 O5_1 66.3(16) . . . . ?
 O81 W2_1 W1_2 O7_1 -174(2) . . . . ?
 O81 W2_1 W1_2 Am1_1 176.0(11) . . . . ?
 O81 W2_1 W1_2 O2S_2 109.8(13) . . . . ?
 O81 W2_1 W1_2 O4_2 65.7(11) . . . . ?
 O81 W2_1 W1_2 O3_2 -127.0(11) . . . . ?
 O81 W2_1 W1_2 O2_2 147.9(11) . . . . ?
 W16B O54 W3 O46 -150(2) . . . . ?
 W16B O54 W3 O47 101(3) . . . . ?
 W16B O54 W3 O51 127(3) . . . . ?
 W16B O54 W3 O52 -39(3) . . . . ?
 W16B O54 W3 O53 54(3) . . . . ?
 W16B O58 W15B O53 -77.8(12) . . . . ?
 W16B O58 W15B O57 2.8(11) . . . . ?
 W16B O58 W15B O60 -170.2(10) . . . . ?
 W16B O58 W15B O62 -6(4) . . . . ?
 W16B O58 W15B O70 90.2(12) . . . . ?
 W13B O44 W12B O43 -0.6(6) . . . . ?
 W13B O44 W12B O47 78.1(6) . . . . ?
 W13B O44 W12B O48 172.0(7) . . . . ?
 W13B O44 W12B O49 5.2(19) . . . . ?
 W13B O44 W12B O50 -88.7(7) . . . . ?
 W13B O46 W3 O47 -12(3) . . . . ?
 W13B O46 W3 O51 -86(3) . . . . ?
 W13B O46 W3 O52 79(3) . . . . ?
 W13B O46 W3 O53 -68(4) . . . . ?
 W13B O46 W3 O54 -170(3) . . . . ?
 W71B O41 W13B O42 5(2) . . . . ?
 W71B O41 W13B O43 83(2) . . . . ?
 W71B O41 W13B O44 79(3) . . . . ?
 W71B O41 W13B O45 -101(2) . . . . ?
 W71B O41 W13B O46 154(2) . . . . ?
 W10B O50 W12B O43 16(3) . . . . ?
 W10B O50 W12B O44 96(3) . . . . ?
 W10B O50 W12B O47 -43(5) . . . . ?
 W10B O50 W12B O48 -152(3) . . . . ?
 W10B O50 W12B O49 -64(3) . . . . ?
 W1_1 O2_1 O8_2 O3_1 24.5(18) . . . . ?
 W1_1 O2_1 O8_2 W2_1 65.7(14) . . . . ?
 W1_1 O2_1 O8_2 W2_2 -8.53(17) . . . . ?
 W1_1 O3_1 O8_2 O2_1 -21.7(15) . . . . ?
 W1_1 O3_1 O8_2 W2_1 -178(2) . . . . ?
 W1_1 O3_1 O8_2 W2_2 81(3) . . . . ?
 W1_1 O3_1 O5_2 W2_2 -87(2) . . . . ?
 W1_1 O3_1 O2S_2 O5_1 -68(7) . . . . ?
 W1_1 O3_1 O2S_2 O7_1 96(7) . . . . ?
 W1_1 O3_1 O2S_2 W2_1 173(6) . . . . ?
 W1_1 O3_1 O2S_2 W1_2 112(6) . . . . ?
 W1_1 O3_1 O2S_2 W2_2 -80(7) . . . . ?
 W1_1 O3_1 W2_2 O79 -33.6(17) . . . . ?
 W1_1 O3_1 W2_2 O81 -134.9(12) . . . . ?
 W1_1 O3_1 W2_2 O1_1 40.6(16) . . . . ?
 W1_1 O3_1 W2_2 O5_1 150.0(15) . . . . ?
 W1_1 O3_1 W2_2 W2_1 -177(3) . . . . ?
 W1_1 O3_1 W2_2 O8_2 -71(3) . . . . ?
 W1_1 O3_1 W2_2 O5_2 48.5(10) . . . . ?
 W1_1 O3_1 W2_2 O7_2 99(2) . . . . ?
 W1_1 O3_1 W2_2 O2S_2 157(2) . . . . ?
 O1_1 W1_1 O3_1 O8_2 -159.5(14) . . . . ?
 O1_1 W1_1 O3_1 O5_2 52.4(8) . . . . ?
 O1_1 W1_1 O3_1 O2S_2 37(6) . . . . ?
 O1_1 W1_1 O3_1 W2_2 -42(2) . . . . ?
 O1_1 W1_1 O5_2 O3_1 -106.5(15) . . . . ?
 O1_1 W1_1 O5_2 W2_2 -72.6(3) . . . . ?
 O2_1 W1_1 O3_1 O8_2 19.8(14) . . . . ?
 O2_1 W1_1 O3_1 O5_2 -128.3(8) . . . . ?
 O2_1 W1_1 O3_1 O2S_2 -144(6) . . . . ?
 O2_1 W1_1 O3_1 W2_2 137(2) . . . . ?
 O2_1 W1_1 O5_2 O3_1 73.9(15) . . . . ?
 O2_1 W1_1 O5_2 W2_2 107.8(3) . . . . ?
 O3_1 W1_1 O2_1 O8_2 -15.4(11) . . . . ?
 O3_1 W1_1 O2_1 O8_2 -99.8(12) 4_575 . . . ?
 O3_1 W1_1 O3_1 O8_2 113.5(14) 4_575 . . . ?
 O3_1 W1_1 O3_1 O5_2 -34.7(19) 4_575 . . . ?
 O3_1 W1_1 O3_1 O2S_2 -50(7) 4_575 . . . ?
 O3_1 W1_1 O3_1 W2_2 -129.2(15) 4_575 . . . ?
 O3_1 W1_1 O5_2 O3_1 117(3) 4_575 . . . ?
 O3_1 W1_1 O5_2 W2_2 33.9(15) . . . . ?
 O3_1 W1_1 O5_2 W2_2 151.2(19) 4_575 . . . ?
 O3_1 W2_1 O2S_2 O5_1 -125(2) . . . . ?
 O3_1 W2_1 O2S_2 O7_1 105.0(18) . . . . ?
 O3_1 W2_1 O2S_2 W1_2 144.7(14) . . . . ?
 O3_1 W2_1 O2S_2 W2_2 -34.8(14) . . . . ?
 O3_1 W2_1 W1_2 O36 -177(2) . . . . ?
 O3_1 W2_1 W1_2 O40 125(4) . . . . ?
 O3_1 W2_1 W1_2 O5_1 -86(2) . . . . ?
 O3_1 W2_1 W1_2 O7_1 34(3) . . . . ?
 O3_1 W2_1 W1_2 Am1_1 24(2) . . . . ?
 O3_1 W2_1 W1_2 O2S_2 -42.5(19) . . . . ?
 O3_1 W2_1 W1_2 O4_2 -86.7(19) . . . . ?
 O3_1 W2_1 W1_2 O3_2 80.6(19) . . . . ?
 O3_1 W2_1 W1_2 O2_2 -4(2) . . . . ?
 O3_1 O2S_2 W1_2 O36 106(2) . . . . ?
 O3_1 O2S_2 W1_2 O5_1 -180(3) . . . . ?
 O3_1 O2S_2 W1_2 O7_1 -25(3) . . . . ?
 O3_1 O2S_2 W1_2 Am1_1 -62(2) . . . . ?
 O3_1 O2S_2 W1_2 W2_1 67(2) . . . . ?
 O3_1 O2S_2 W1_2 O4_2 -159(2) . . . . ?
 O3_1 O2S_2 W1_2 O3_2 12(2) . . . . ?
 O3_1 O2S_2 W1_2 O2_2 -81(2) . . . . ?
 O5_1 W2_1 O2S_2 O3_1 125(2) . . . . ?
 O5_1 W2_1 O2S_2 O7_1 -130(2) . . . . ?
 O5_1 W2_1 O2S_2 W1_2 -90.5(16) . . . . ?
 O5_1 W2_1 O2S_2 W2_2 90.1(16) . . . . ?
 O5_1 W2_1 W1_2 O36 -90.5(13) . . . . ?
 O5_1 W2_1 W1_2 O40 -149(4) . . . . ?
 O5_1 W2_1 W1_2 O7_1 120(2) . . . . ?
 O5_1 W2_1 W1_2 Am1_1 109.7(12) . . . . ?
 O5_1 W2_1 W1_2 O2S_2 43.5(12) . . . . ?
 O5_1 W2_1 W1_2 O4_2 -0.7(11) . . . . ?
 O5_1 W2_1 W1_2 O3_2 166.6(11) . . . . ?
 O5_1 W2_1 W1_2 O2_2 81.6(11) . . . . ?
 O5_1 O2S_2 W1_2 O36 -74.4(17) . . . . ?
 O5_1 O2S_2 W1_2 O7_1 155(3) . . . . ?
 O5_1 O2S_2 W1_2 Am1_1 117.5(16) . . . . ?
 O5_1 O2S_2 W1_2 W2_1 -113.7(16) . . . . ?
 O5_1 O2S_2 W1_2 O4_2 20.9(16) . . . . ?
 O5_1 O2S_2 W1_2 O3_2 -168.3(16) . . . . ?
 O5_1 O2S_2 W1_2 O2_2 98.7(16) . . . . ?
 O6_1 W2_1 O2S_2 O3_1 -35(2) . . . . ?
 O6_1 W2_1 O2S_2 O5_1 -160(2) . . . . ?
 O6_1 W2_1 O2S_2 O7_1 70(2) . . . . ?
 O6_1 W2_1 O2S_2 W1_2 109.5(19) . . . . ?
 O6_1 W2_1 O2S_2 W2_2 -70.0(19) . . . . ?
 O6_1 W2_1 W1_2 O36 82.2(14) . . . . ?
 O6_1 W2_1 W1_2 O40 24(4) . . . . ?
 O6_1 W2_1 W1_2 O5_1 172.7(16) . . . . ?
 O6_1 W2_1 W1_2 O7_1 -68(3) . . . . ?
 O6_1 W2_1 W1_2 Am1_1 -77.6(12) . . . . ?
 O6_1 W2_1 W1_2 O2S_2 -143.8(13) . . . . ?
 O6_1 W2_1 W1_2 O4_2 172.1(12) . . . . ?
 O6_1 W2_1 W1_2 O3_2 -20.6(12) . . . . ?
 O6_1 W2_1 W1_2 O2_2 -105.7(12) . . . . ?
 O7_1 Am1_1 O2_2 O7_1 -69.7(18) 4_575 . . . ?
 O7_1 Am1_1 O2_2 O10_1 175.0(12) . . . . ?
 O7_1 Am1_1 O2_2 O10_1 105.2(10) 4_575 . . . ?
 O7_1 Am1_1 O2_2 W1_2 -110.0(10) 4_575 . . . ?
 O7_1 Am1_1 O2_2 W1_2 -40.3(12) . . . . ?
 O7_1 Am1_1 O2_2 W3_2 141.4(12) . . . . ?
 O7_1 Am1_1 O2_2 W3_2 71.7(10) 4_575 . . . ?
 O7_1 Am1_1 O8S_2 O9_1 76.2(10) . . . . ?
 O7_1 Am1_1 O8S_2 O9_1 122.7(12) 4_575 . . . ?
 O7_1 Am1_1 O8S_2 W3_2 -70.6(12) 4_575 . . . ?
 O7_1 Am1_1 O8S_2 W3_2 -117.1(10) . . . . ?
 O7_1 Am1_1 W3_2 O40A 141(2) . . . . ?
 O7_1 Am1_1 W3_2 O40A 91(2) 4_575 . . . ?
 O7_1 Am1_1 W3_2 O10_1 -66.3(10) . . . . ?
 O7_1 Am1_1 W3_2 O10_1 -116.7(10) 4_575 . . . ?
 O7_1 Am1_1 W3_2 O2_2 -27.4(10) . . . . ?
 O7_1 Am1_1 W3_2 O2_2 -77.8(10) 4_575 . . . ?
 O7_1 Am1_1 W3_2 O7S_2 -69.7(11) . . . . ?
 O7_1 Am1_1 W3_2 O7S_2 -120.1(10) 4_575 . . . ?
 O7_1 Am1_1 W3_2 O6S_2 161.9(9) 4_575 . . . ?
 O7_1 Am1_1 W3_2 O6S_2 -147.8(10) . . . . ?
 O7_1 Am1_1 W3_2 O5S_2 40.9(10) . . . . ?
 O7_1 Am1_1 W3_2 O5S_2 -9.4(9) 4_575 . . . ?
 O7_1 Am1_1 W3_2 O8S_2 101.2(10) . . . . ?
 O7_1 Am1_1 W3_2 O8S_2 50.9(10) 4_575 . . . ?
 O7_1 W2_1 O2S_2 O3_1 -105.0(18) . . . . ?
 O7_1 W2_1 O2S_2 O5_1 130(2) . . . . ?
 O7_1 W2_1 O2S_2 W1_2 39.6(13) . . . . ?
 O7_1 W2_1 O2S_2 W2_2 -139.8(12) . . . . ?
 O7_1 W2_1 W1_2 O36 150(2) . . . . ?
 O7_1 W2_1 W1_2 O40 91(4) . . . . ?
 O7_1 W2_1 W1_2 O5_1 -120(2) . . . . ?
 O7_1 W2_1 W1_2 Am1_1 -10(2) . . . . ?
 O7_1 W2_1 W1_2 O2S_2 -76(2) . . . . ?
 O7_1 W2_1 W1_2 O4_2 -120(2) . . . . ?
 O7_1 W2_1 W1_2 O3_2 47(2) . . . . ?
 O7_1 W2_1 W1_2 O2_2 -38(2) . . . . ?
 O7_1 O2S_2 W1_2 O36 131(2) . . . . ?
 O7_1 O2S_2 W1_2 O5_1 -155(3) . . . . ?
 O7_1 O2S_2 W1_2 Am1_1 -37(2) . . . . ?
 O7_1 O2S_2 W1_2 W2_1 92(2) . . . . ?
 O7_1 O2S_2 W1_2 O4_2 -134(2) . . . . ?
 O7_1 O2S_2 W1_2 O3_2 37(2) . . . . ?
 O7_1 O2S_2 W1_2 O2_2 -56(2) . . . . ?
 O7_1 O3_2 W1_2 O36 -130(2) . . . . ?
 O7_1 O3_2 W1_2 O40 121(3) . . . . ?
 O7_1 O3_2 W1_2 O5_1 -58(3) . . . . ?
 O7_1 O3_2 W1_2 Am1_1 66(2) . . . . ?
 O7_1 O3_2 W1_2 W2_1 -72(2) . . . . ?
 O7_1 O3_2 W1_2 O2S_2 -49(2) . . . . ?
 O7_1 O3_2 W1_2 O4_2 -11(2) . . . . ?
 O7_1 O3_2 W1_2 O2_2 50(2) . . . . ?
 O7_1 O2_2 W1_2 O40 -126(2) . . . . ?
 O7_1 O2_2 W1_2 O5_1 93(2) . . . . ?
 O7_1 O2_2 W1_2 Am1_1 -79(2) . . . . ?
 O7_1 O2_2 W1_2 W2_1 39(2) . . . . ?
 O7_1 O2_2 W1_2 O2S_2 56(2) . . . . ?
 O7_1 O2_2 W1_2 O4_2 130(2) . . . . ?
 O7_1 O2_2 W1_2 O3_2 -37(2) . . . . ?
 O8_1 Am1_1 O2_2 O7_1 136.7(15) . . . . ?
 O8_1 Am1_1 O2_2 O10_1 -48.4(10) . . . . ?
 O8_1 Am1_1 O2_2 W1_2 96.3(10) . . . . ?
 O8_1 Am1_1 O2_2 W3_2 -81.9(10) . . . . ?
 O8_1 Am1_1 O8S_2 O9_1 -82.6(10) . . . . ?
 O8_1 Am1_1 O8S_2 W3_2 84.1(10) . . . . ?
 O8_1 Am1_1 W3_2 O40A -64(2) . . . . ?
 O8_1 Am1_1 W3_2 O10_1 88.2(9) . . . . ?
 O8_1 Am1_1 W3_2 O2_2 127.1(9) . . . . ?
 O8_1 Am1_1 W3_2 O7S_2 84.8(9) . . . . ?
 O8_1 Am1_1 W3_2 O6S_2 6.8(9) . . . . ?
 O8_1 Am1_1 W3_2 O5S_2 -164.5(9) . . . . ?
 O8_1 Am1_1 W3_2 O8S_2 -104.2(9) . . . . ?
 O8_1 O6S_2 W3_2 O40A 81(3) . . . . ?
 O8_1 O6S_2 W3_2 O10_1 -109(2) . . . . ?
 O8_1 O6S_2 W3_2 Am1_1 -28(2) . . . . ?
 O8_1 O6S_2 W3_2 O2_2 -65(2) . . . . ?
 O8_1 O6S_2 W3_2 O7S_2 -162(2) . . . . ?
 O8_1 O6S_2 W3_2 O8S_2 19(2) . . . . ?
 O9_1 Am1_1 O2_2 O7_1 6.3(13) . . . . ?
 O9_1 Am1_1 O2_2 O10_1 -178.70(8) . . . . ?
 O9_1 Am1_1 O2_2 W1_2 -34.0(3) . . . . ?
 O9_1 Am1_1 O2_2 W3_2 147.8(4) . . . . ?
 O9_1 Am1_1 O8S_2 W3_2 166.7(2) . . . . ?
 O9_1 Am1_1 W3_2 O40A 25(2) . . . . ?
 O9_1 Am1_1 W3_2 O10_1 177.60(15) . . . . ?
 O9_1 Am1_1 W3_2 O2_2 -143.5(4) . . . . ?
 O9_1 Am1_1 W3_2 O7S_2 174.2(2) . . . . ?
 O9_1 Am1_1 W3_2 O6S_2 96.1(3) . . . . ?
 O9_1 Am1_1 W3_2 O5S_2 -75.2(3) . . . . ?
 O9_1 Am1_1 W3_2 O8S_2 -14.9(2) . . . . ?
 O10_1 Am1_1 O2_2 O7_1 -175.0(13) . . . . ?
 O10_1 Am1_1 O2_2 W1_2 144.7(3) . . . . ?
 O10_1 Am1_1 O2_2 W3_2 -33.5(4) . . . . ?
 O10_1 Am1_1 O8S_2 O9_1 -177.91(13) . . . . ?
 O10_1 Am1_1 O8S_2 W3_2 -11.20(18) . . . . ?
 O10_1 Am1_1 W3_2 O40A -153(2) . . . . ?
 O10_1 Am1_1 W3_2 O2_2 38.9(4) . . . . ?
 O10_1 Am1_1 W3_2 O7S_2 -3.4(2) . . . . ?
 O10_1 Am1_1 W3_2 O6S_2 -81.5(3) . . . . ?
 O10_1 Am1_1 W3_2 O5S_2 107.3(2) . . . . ?
 O10_1 Am1_1 W3_2 O8S_2 167.5(2) . . . . ?
 O10_1 O2_2 W1_2 O40 66.6(12) . . . . ?
 O10_1 O2_2 W1_2 O5_1 -74.5(10) . . . . ?
 O10_1 O2_2 W1_2 O7_1 -168(2) . . . . ?
 O10_1 O2_2 W1_2 Am1_1 113.2(5) . . . . ?
 O10_1 O2_2 W1_2 W2_1 -128.4(6) . . . . ?
 O10_1 O2_2 W1_2 O2S_2 -111.9(4) . . . . ?
 O10_1 O2_2 W1_2 O4_2 -37.2(4) . . . . ?
 O10_1 O2_2 W1_2 O3_2 155.6(4) . . . . ?
 Am1_1 O40A W3_2 O10_1 -91(4) . . . . ?
 Am1_1 O40A W3_2 O2_2 14(3) . . . . ?
 Am1_1 O40A W3_2 O7S_2 -155.2(16) . . . . ?
 Am1_1 O40A W3_2 O6S_2 -69.1(8) . . . . ?
 Am1_1 O40A W3_2 O5S_2 104.1(6) . . . . ?
 Am1_1 O40A W3_2 O8S_2 33.6(15) . . . . ?
 Am1_1 O7_1 W2_1 O36 60(7) . . . . ?
 Am1_1 O7_1 W2_1 O3_1 -123(7) . . . . ?
 Am1_1 O7_1 W2_1 O5_1 -30(7) . . . . ?
 Am1_1 O7_1 W2_1 O6_1 151(7) . . . . ?
 Am1_1 O7_1 W2_1 O8_2 -154(7) . . . . ?
 Am1_1 O7_1 W2_1 O2S_2 -62(7) . . . . ?
 Am1_1 O7_1 W2_1 O3_2 123(8) . . . . ?
 Am1_1 O7_1 W2_1 W1_2 32(6) . . . . ?
 Am1_1 O7_1 W2_1 W2_2 -102(7) . . . . ?
 Am1_1 O7_1 O2S_2 O3_1 -118(3) . . . . ?
 Am1_1 O7_1 O2S_2 O5_1 44(4) . . . . ?
 Am1_1 O7_1 O2S_2 W2_1 156(3) . . . . ?
 Am1_1 O7_1 O2S_2 W1_2 78(3) . . . . ?
 Am1_1 O7_1 O2S_2 W2_2 -115(3) . . . . ?
 Am1_1 O7_1 O3_2 W2_1 -166(2) . . . . ?
 Am1_1 O7_1 O3_2 W1_2 -93(2) . . . . ?
 Am1_1 O7_1 O2_2 W1_2 118.4(16) . . . . ?
 Am1_1 O7_1 O2_2 W3_2 -48.6(14) . . . . ?
 Am1_1 O7_1 W1_2 O36 158.4(9) . . . . ?
 Am1_1 O7_1 W1_2 O40 29(2) . . . . ?
 Am1_1 O7_1 W1_2 O5_1 -126.9(13) . . . . ?
 Am1_1 O7_1 W1_2 W2_1 -171.3(19) . . . . ?
 Am1_1 O7_1 W1_2 O2S_2 -141.8(19) . . . . ?
 Am1_1 O7_1 W1_2 O4_2 -87.6(14) . . . . ?
 Am1_1 O7_1 W1_2 O3_2 96(2) . . . . ?
 Am1_1 O7_1 W1_2 O2_2 -27.1(4) . . . . ?
 Am1_1 O8_1 O6S_2 W3_2 20.6(14) . . . . ?
 Am1_1 O9_1 O8S_2 W3_2 -9.79(12) . . . . ?
 Am1_1 O10_1 O2_2 W1_2 -126.8(4) . . . . ?
 Am1_1 O10_1 O2_2 W3_2 40.8(4) . . . . ?
 Am1_1 O10_1 O7S_2 W3_2 -4.1(3) . . . . ?
 Am1_1 O10_1 W3_2 O40A 97(4) . . . . ?
 Am1_1 O10_1 W3_2 O2_2 -35.6(3) . . . . ?
 Am1_1 O10_1 W3_2 O7S_2 177.0(2) . . . . ?
 Am1_1 O10_1 W3_2 O6S_2 75.5(2) . . . . ?
 Am1_1 O10_1 W3_2 O5S_2 -98.7(2) . . . . ?
 Am1_1 O10_1 W3_2 O8S_2 -12.3(3) . . . . ?
 Am1_1 O3_2 W1_2 O36 164.1(6) . . . . ?
 Am1_1 O3_2 W1_2 O40 54.9(10) . . . . ?
 Am1_1 O3_2 W1_2 O5_1 -124.5(12) . . . . ?
 Am1_1 O3_2 W1_2 O7_1 -66(2) . . . . ?
 Am1_1 O3_2 W1_2 W2_1 -138.0(3) . . . . ?
 Am1_1 O3_2 W1_2 O2S_2 -115.59(14) . . . . ?
 Am1_1 O3_2 W1_2 O4_2 -77.38(14) . . . . ?
 Am1_1 O3_2 W1_2 O2_2 -16.73(14) . . . . ?
 Am1_1 O2_2 W1_2 O40 -46.5(11) . . . . ?
 Am1_1 O2_2 W1_2 O5_1 172.3(10) . . . . ?
 Am1_1 O2_2 W1_2 O7_1 79(2) . . . . ?
 Am1_1 O2_2 W1_2 W2_1 118.4(5) . . . . ?
 Am1_1 O2_2 W1_2 O2S_2 134.9(3) . . . . ?
 Am1_1 O2_2 W1_2 O4_2 -150.4(3) . . . . ?
 Am1_1 O2_2 W1_2 O3_2 42.4(3) . . . . ?
 Am1_1 O6S_2 W3_2 O40A 109.0(18) . . . . ?
 Am1_1 O6S_2 W3_2 O10_1 -80.7(3) . . . . ?
 Am1_1 O6S_2 W3_2 O2_2 -36.6(2) . . . . ?
 Am1_1 O6S_2 W3_2 O7S_2 -134.2(2) . . . . ?
 Am1_1 O6S_2 W3_2 O8S_2 46.9(2) . . . . ?
 W2_1 O3_1 O8_2 W1_1 178(2) . . . . ?
 W2_1 O3_1 O8_2 O2_1 156.4(11) . . . . ?
 W2_1 O3_1 O8_2 W2_2 -101(4) . . . . ?
 W2_1 O3_1 O5_2 W1_1 -175(4) . . . . ?
 W2_1 O3_1 O5_2 W2_2 99(4) . . . . ?
 W2_1 O3_1 O2S_2 O5_1 119(2) . . . . ?
 W2_1 O3_1 O2S_2 O7_1 -77.2(15) . . . . ?
 W2_1 O3_1 O2S_2 W1_2 -61.5(18) . . . . ?
 W2_1 O3_1 O2S_2 W2_2 106(2) . . . . ?
 W2_1 O3_1 W2_2 O79 143.7(13) . . . . ?
 W2_1 O3_1 W2_2 O81 42.4(18) . . . . ?
 W2_1 O3_1 W2_2 W1_1 177(3) . . . . ?
 W2_1 O3_1 W2_2 O1_1 -142.1(11) . . . . ?
 W2_1 O3_1 W2_2 O5_1 -33(2) . . . . ?
 W2_1 O3_1 W2_2 O8_2 106(4) . . . . ?
 W2_1 O3_1 W2_2 O5_2 -134(3) . . . . ?
 W2_1 O3_1 W2_2 O7_2 -83(3) . . . . ?
 W2_1 O3_1 W2_2 O2S_2 -26.0(6) . . . . ?
 W2_1 O5_1 O2S_2 O3_1 -105(2) . . . . ?
 W2_1 O5_1 O2S_2 O7_1 96(2) . . . . ?
 W2_1 O5_1 O2S_2 W1_2 74.8(8) . . . . ?
 W2_1 O5_1 O2S_2 W2_2 -98.1(8) . . . . ?
 W2_1 O5_1 O4_2 W1_2 -0.7(12) . . . . ?
 W2_1 O7_1 O2S_2 O3_1 85.9(16) . . . . ?
 W2_1 O7_1 O2S_2 O5_1 -112(2) . . . . ?
 W2_1 O7_1 O2S_2 W1_2 -78.2(17) . . . . ?
 W2_1 O7_1 O2S_2 W2_2 89.3(16) . . . . ?
 W2_1 O7_1 O3_2 Am1_1 166(2) . . . . ?
 W2_1 O7_1 O3_2 W1_2 73.4(19) . . . . ?
 W2_1 O7_1 O2_2 Am1_1 -169(2) . . . . ?
 W2_1 O7_1 O2_2 W1_2 -51(2) . . . . ?
 W2_1 O7_1 O2_2 W3_2 142.3(18) . . . . ?
 W2_1 O7_1 W1_2 O36 -30(2) . . . . ?
 W2_1 O7_1 W1_2 O40 -160.0(12) . . . . ?
 W2_1 O7_1 W1_2 O5_1 44.4(14) . . . . ?
 W2_1 O7_1 W1_2 Am1_1 171.3(19) . . . . ?
 W2_1 O7_1 W1_2 O2S_2 29.4(5) . . . . ?
 W2_1 O7_1 W1_2 O4_2 83.7(14) . . . . ?
 W2_1 O7_1 W1_2 O3_2 -93.1(19) . . . . ?
 W2_1 O7_1 W1_2 O2_2 144.2(17) . . . . ?
 W2_1 O2S_2 W1_2 O36 39.3(7) . . . . ?
 W2_1 O2S_2 W1_2 O5_1 113.7(16) . . . . ?
 W2_1 O2S_2 W1_2 O7_1 -92(2) . . . . ?
 W2_1 O2S_2 W1_2 Am1_1 -128.9(6) . . . . ?
 W2_1 O2S_2 W1_2 O4_2 134.6(6) . . . . ?
 W2_1 O2S_2 W1_2 O3_2 -54.6(6) . . . . ?
 W2_1 O2S_2 W1_2 O2_2 -147.7(6) . . . . ?
 W2_1 O3_2 W1_2 O36 -57.9(6) . . . . ?
 W2_1 O3_2 W1_2 O40 -167.1(10) . . . . ?
 W2_1 O3_2 W1_2 O5_1 13.5(12) . . . . ?
 W2_1 O3_2 W1_2 O7_1 72(2) . . . . ?
 W2_1 O3_2 W1_2 Am1_1 138.0(3) . . . . ?
 W2_1 O3_2 W1_2 O2S_2 22.4(2) . . . . ?
 W2_1 O3_2 W1_2 O4_2 60.62(19) . . . . ?
 W2_1 O3_2 W1_2 O2_2 121.27(19) . . . . ?
 O8_2 W1_1 O3_1 O5_2 -148(2) . . . . ?
 O8_2 W1_1 O3_1 O2S_2 -163(8) . . . . ?
 O8_2 W1_1 O3_1 W2_2 117(3) . . . . ?
 O8_2 W1_1 O5_2 O3_1 20.3(15) . . . . ?
 O8_2 W1_1 O5_2 W2_2 54.2(3) . . . . ?
 O8_2 O3_1 W2_1 O36 71(7) . . . . ?
 O8_2 O3_1 W2_1 O81 75(2) . . . . ?
 O8_2 O3_1 W2_1 O5_1 157(2) . . . . ?
 O8_2 O3_1 W2_1 O6_1 -9(2) . . . . ?
 O8_2 O3_1 W2_1 O7_1 -100(2) . . . . ?
 O8_2 O3_1 W2_1 O2S_2 -169(3) . . . . ?
 O8_2 O3_1 W2_1 O3_2 -67(2) . . . . ?
 O8_2 O3_1 W2_1 W1_2 -120.8(17) . . . . ?
 O8_2 O3_1 W2_1 W2_2 118(3) . . . . ?
 O8_2 O3_1 O5_2 W1_1 -34(2) . . . . ?
 O8_2 O3_1 O5_2 W2_2 -121(4) . . . . ?
 O8_2 O3_1 O2S_2 O5_1 133(3) . . . . ?
 O8_2 O3_1 O2S_2 O7_1 -63(4) . . . . ?
 O8_2 O3_1 O2S_2 W2_1 14(3) . . . . ?
 O8_2 O3_1 O2S_2 W1_2 -47(4) . . . . ?
 O8_2 O3_1 O2S_2 W2_2 121(4) . . . . ?
 O8_2 O3_1 W2_2 O79 38(3) . . . . ?
 O8_2 O3_1 W2_2 O81 -64(3) . . . . ?
 O8_2 O3_1 W2_2 W1_1 71(3) . . . . ?
 O8_2 O3_1 W2_2 O1_1 112(3) . . . . ?
 O8_2 O3_1 W2_2 O5_1 -139(3) . . . . ?
 O8_2 O3_1 W2_2 W2_1 -106(4) . . . . ?
 O8_2 O3_1 W2_2 O5_2 120(3) . . . . ?
 O8_2 O3_1 W2_2 O7_2 170.5(7) . . . . ?
 O8_2 O3_1 W2_2 O2S_2 -132(4) . . . . ?
 O8_2 W2_1 O2S_2 O3_1 -5.9(14) . . . . ?
 O8_2 W2_1 O2S_2 O5_1 -130.7(16) . . . . ?
 O8_2 W2_1 O2S_2 O7_1 99.2(13) . . . . ?
 O8_2 W2_1 O2S_2 W1_2 138.8(3) . . . . ?
 O8_2 W2_1 O2S_2 W2_2 -40.6(3) . . . . ?
 O8_2 W2_1 W1_2 O36 140.6(9) . . . . ?
 O8_2 W2_1 W1_2 O40 82(3) . . . . ?
 O8_2 W2_1 W1_2 O5_1 -128.9(12) . . . . ?
 O8_2 W2_1 W1_2 O7_1 -9(2) . . . . ?
 O8_2 W2_1 W1_2 Am1_1 -19.2(7) . . . . ?
 O8_2 W2_1 W1_2 O2S_2 -85.4(5) . . . . ?
 O8_2 W2_1 W1_2 O4_2 -129.5(5) . . . . ?
 O8_2 W2_1 W1_2 O3_2 37.8(5) . . . . ?
 O8_2 W2_1 W1_2 O2_2 -47.3(6) . . . . ?
 O5_2 W1_1 O2_1 O8_2 -73.8(3) . . . . ?
 O5_2 W1_1 O3_1 O8_2 148(2) . . . . ?
 O5_2 W1_1 O3_1 O2S_2 -15(6) . . . . ?
 O5_2 W1_1 O3_1 W2_2 -95(2) . . . . ?
 O5_2 O3_1 W2_1 O36 -145(4) . . . . ?
 O5_2 O3_1 W2_1 O81 -141(3) . . . . ?
 O5_2 O3_1 W2_1 O5_1 -59(3) . . . . ?
 O5_2 O3_1 W2_1 O6_1 135(3) . . . . ?
 O5_2 O3_1 W2_1 O7_1 44(4) . . . . ?
 O5_2 O3_1 W2_1 O8_2 144(5) . . . . ?
 O5_2 O3_1 W2_1 O2S_2 -25(3) . . . . ?
 O5_2 O3_1 W2_1 O3_2 77(3) . . . . ?
 O5_2 O3_1 W2_1 W1_2 23(4) . . . . ?
 O5_2 O3_1 W2_1 W2_2 -98(5) . . . . ?
 O5_2 O3_1 O8_2 W1_1 25.9(15) . . . . ?
 O5_2 O3_1 O8_2 O2_1 4(3) . . . . ?
 O5_2 O3_1 O8_2 W2_1 -152(4) . . . . ?
 O5_2 O3_1 O8_2 W2_2 107(4) . . . . ?
 O5_2 O3_1 O2S_2 O5_1 -80(3) . . . . ?
 O5_2 O3_1 O2S_2 O7_1 84(2) . . . . ?
 O5_2 O3_1 O2S_2 W2_1 162(2) . . . . ?
 O5_2 O3_1 O2S_2 W1_2 100(3) . . . . ?
 O5_2 O3_1 O2S_2 W2_2 -92(3) . . . . ?
 O5_2 O3_1 W2_2 O79 -82.0(17) . . . . ?
 O5_2 O3_1 W2_2 O81 176.6(11) . . . . ?
 O5_2 O3_1 W2_2 W1_1 -48.5(10) . . . . ?
 O5_2 O3_1 W2_2 O1_1 -7.9(18) . . . . ?
 O5_2 O3_1 W2_2 O5_1 101.5(17) . . . . ?
 O5_2 O3_1 W2_2 W2_1 134(3) . . . . ?
 O5_2 O3_1 W2_2 O8_2 -120(3) . . . . ?
 O5_2 O3_1 W2_2 O7_2 51(3) . . . . ?
 O5_2 O3_1 W2_2 O2S_2 108(2) . . . . ?
 O2S_2 O3_1 W2_1 O36 -120(6) . . . . ?
 O2S_2 O3_1 W2_1 O81 -115.9(10) . . . . ?
 O2S_2 O3_1 W2_1 O5_1 -34.1(13) . . . . ?
 O2S_2 O3_1 W2_1 O6_1 160.0(14) . . . . ?
 O2S_2 O3_1 W2_1 O7_1 68.4(16) . . . . ?
 O2S_2 O3_1 W2_1 O8_2 169(3) . . . . ?
 O2S_2 O3_1 W2_1 O3_2 101.2(8) . . . . ?
 O2S_2 O3_1 W2_1 W1_2 47.9(17) . . . . ?
 O2S_2 O3_1 W2_1 W2_2 -74(2) . . . . ?
 O2S_2 O3_1 O8_2 W1_1 171(4) . . . . ?
 O2S_2 O3_1 O8_2 O2_1 150(2) . . . . ?
 O2S_2 O3_1 O8_2 W2_1 -6.6(15) . . . . ?
 O2S_2 O3_1 O8_2 W2_2 -107(5) . . . . ?
 O2S_2 O3_1 O5_2 W1_1 174(3) . . . . ?
 O2S_2 O3_1 O5_2 W2_2 87(3) . . . . ?
 O2S_2 O3_1 W2_2 O79 169.7(11) . . . . ?
 O2S_2 O3_1 W2_2 O81 68.4(16) . . . . ?
 O2S_2 O3_1 W2_2 W1_1 -157(2) . . . . ?
 O2S_2 O3_1 W2_2 O1_1 -116.1(11) . . . . ?
 O2S_2 O3_1 W2_2 O5_1 -6.7(19) . . . . ?
 O2S_2 O3_1 W2_2 W2_1 26.0(6) . . . . ?
 O2S_2 O3_1 W2_2 O8_2 132(4) . . . . ?
 O2S_2 O3_1 W2_2 O5_2 -108(2) . . . . ?
 O2S_2 O3_1 W2_2 O7_2 -57(3) . . . . ?
 O2S_2 O5_1 O4_2 W1_2 21.7(16) . . . . ?
 O2S_2 O7_1 W2_1 O36 121.9(9) . . . . ?
 O2S_2 O7_1 W2_1 O3_1 -60.5(15) . . . . ?
 O2S_2 O7_1 W2_1 O5_1 32.3(13) . . . . ?
 O2S_2 O7_1 W2_1 O6_1 -146.3(12) . . . . ?
 O2S_2 O7_1 W2_1 O8_2 -91.9(7) . . . . ?
 O2S_2 O7_1 W2_1 O3_2 -175(2) . . . . ?
 O2S_2 O7_1 W2_1 W1_2 94.2(19) . . . . ?
 O2S_2 O7_1 W2_1 W2_2 -39.4(11) . . . . ?
 O2S_2 O7_1 O3_2 Am1_1 169(3) . . . . ?
 O2S_2 O7_1 O3_2 W2_1 3.1(12) . . . . ?
 O2S_2 O7_1 O3_2 W1_2 76(3) . . . . ?
 O2S_2 O7_1 O2_2 Am1_1 170.7(13) . . . . ?
 O2S_2 O7_1 O2_2 W1_2 -71(2) . . . . ?
 O2S_2 O7_1 O2_2 W3_2 122.1(17) . . . . ?
 O2S_2 O7_1 W1_2 O36 -60(2) . . . . ?
 O2S_2 O7_1 W1_2 O40 170.6(11) . . . . ?
 O2S_2 O7_1 W1_2 O5_1 15.0(16) . . . . ?
 O2S_2 O7_1 W1_2 Am1_1 141.8(19) . . . . ?
 O2S_2 O7_1 W1_2 W2_1 -29.4(5) . . . . ?
 O2S_2 O7_1 W1_2 O4_2 54.3(17) . . . . ?
 O2S_2 O7_1 W1_2 O3_2 -122(2) . . . . ?
 O2S_2 O7_1 W1_2 O2_2 114.7(17) . . . . ?
 O2S_2 W2_1 W1_2 O36 -134.0(9) . . . . ?
 O2S_2 W2_1 W1_2 O40 168(3) . . . . ?
 O2S_2 W2_1 W1_2 O5_1 -43.5(12) . . . . ?
 O2S_2 W2_1 W1_2 O7_1 76(2) . . . . ?
 O2S_2 W2_1 W1_2 Am1_1 66.1(7) . . . . ?
 O2S_2 W2_1 W1_2 O4_2 -44.2(5) . . . . ?
 O2S_2 W2_1 W1_2 O3_2 123.1(5) . . . . ?
 O2S_2 W2_1 W1_2 O2_2 38.1(7) . . . . ?
 O4_2 O5_1 O2S_2 O3_1 153.4(18) . . . . ?
 O4_2 O5_1 O2S_2 O7_1 -6(3) . . . . ?
 O4_2 O5_1 O2S_2 W2_1 -101.2(17) . . . . ?
 O4_2 O5_1 O2S_2 W1_2 -26.4(18) . . . . ?
 O4_2 O5_1 O2S_2 W2_2 160.6(17) . . . . ?
 O3_2 O7_1 W2_1 O36 -63(2) . . . . ?
 O3_2 O7_1 W2_1 O3_1 114(2) . . . . ?
 O3_2 O7_1 W2_1 O5_1 -153.0(19) . . . . ?
 O3_2 O7_1 W2_1 O6_1 28(2) . . . . ?
 O3_2 O7_1 W2_1 O8_2 82.7(17) . . . . ?
 O3_2 O7_1 W2_1 O2S_2 175(2) . . . . ?
 O3_2 O7_1 W2_1 W1_2 -91(2) . . . . ?
 O3_2 O7_1 W2_1 W2_2 135.2(13) . . . . ?
 O3_2 O7_1 O2S_2 O3_1 80(3) . . . . ?
 O3_2 O7_1 O2S_2 O5_1 -119(3) . . . . ?
 O3_2 O7_1 O2S_2 W2_1 -6(3) . . . . ?
 O3_2 O7_1 O2S_2 W1_2 -85(3) . . . . ?
 O3_2 O7_1 O2S_2 W2_2 83(3) . . . . ?
 O3_2 O7_1 O2_2 Am1_1 -34(3) . . . . ?
 O3_2 O7_1 O2_2 W1_2 84(3) . . . . ?
 O3_2 O7_1 O2_2 W3_2 -83(3) . . . . ?
 O3_2 O7_1 W1_2 O36 63(2) . . . . ?
 O3_2 O7_1 W1_2 O40 -67(2) . . . . ?
 O3_2 O7_1 W1_2 O5_1 137.5(18) . . . . ?
 O3_2 O7_1 W1_2 Am1_1 -96(2) . . . . ?
 O3_2 O7_1 W1_2 W2_1 93.1(19) . . . . ?
 O3_2 O7_1 W1_2 O2S_2 122(2) . . . . ?
 O3_2 O7_1 W1_2 O4_2 176.8(7) . . . . ?
 O3_2 O7_1 W1_2 O2_2 -123(2) . . . . ?
 O3_2 W2_1 O2S_2 O3_1 -101.8(14) . . . . ?
 O3_2 W2_1 O2S_2 O5_1 133.3(16) . . . . ?
 O3_2 W2_1 O2S_2 O7_1 3.2(13) . . . . ?
 O3_2 W2_1 O2S_2 W1_2 42.8(2) . . . . ?
 O3_2 W2_1 O2S_2 W2_2 -136.6(3) . . . . ?
 O3_2 W2_1 W1_2 O36 102.9(8) . . . . ?
 O3_2 W2_1 W1_2 O40 44(3) . . . . ?
 O3_2 W2_1 W1_2 O5_1 -166.6(11) . . . . ?
 O3_2 W2_1 W1_2 O7_1 -47(2) . . . . ?
 O3_2 W2_1 W1_2 Am1_1 -57.0(3) . . . . ?
 O3_2 W2_1 W1_2 O2S_2 -123.1(5) . . . . ?
 O3_2 W2_1 W1_2 O4_2 -167.3 . . . . ?
 O3_2 W2_1 W1_2 O2_2 -85.02(17) . . . . ?
 O2_2 O7_1 W2_1 O36 79(3) . . . . ?
 O2_2 O7_1 W2_1 O3_1 -103(3) . . . . ?
 O2_2 O7_1 W2_1 O5_1 -10(3) . . . . ?
 O2_2 O7_1 W2_1 O6_1 171(3) . . . . ?
 O2_2 O7_1 W2_1 O8_2 -134(3) . . . . ?
 O2_2 O7_1 W2_1 O2S_2 -42(3) . . . . ?
 O2_2 O7_1 W2_1 O3_2 143(4) . . . . ?
 O2_2 O7_1 W2_1 W1_2 52(2) . . . . ?
 O2_2 O7_1 W2_1 W2_2 -82(3) . . . . ?
 O2_2 O7_1 O2S_2 O3_1 -126(2) . . . . ?
 O2_2 O7_1 O2S_2 O5_1 36(3) . . . . ?
 O2_2 O7_1 O2S_2 W2_1 148.5(19) . . . . ?
 O2_2 O7_1 O2S_2 W1_2 70(2) . . . . ?
 O2_2 O7_1 O2S_2 W2_2 -122.1(17) . . . . ?
 O2_2 O7_1 O3_2 Am1_1 17.1(16) . . . . ?
 O2_2 O7_1 O3_2 W2_1 -149(4) . . . . ?
 O2_2 O7_1 O3_2 W1_2 -75(3) . . . . ?
 O2_2 O7_1 W1_2 O36 -174.5(8) . . . . ?
 O2_2 O7_1 W1_2 O40 55.9(19) . . . . ?
 O2_2 O7_1 W1_2 O5_1 -99.8(13) . . . . ?
 O2_2 O7_1 W1_2 Am1_1 27.1(4) . . . . ?
 O2_2 O7_1 W1_2 W2_1 -144.2(17) . . . . ?
 O2_2 O7_1 W1_2 O2S_2 -114.7(17) . . . . ?
 O2_2 O7_1 W1_2 O4_2 -60.5(16) . . . . ?
 O2_2 O7_1 W1_2 O3_2 123(2) . . . . ?
 O2_2 O10_1 Am1_1 O40 71.7(12) . . . . ?
 O2_2 O10_1 Am1_1 O40 -145.7(12) . . . 4_575 ?
 O2_2 O10_1 Am1_1 O40A -147.1(15) . . . . ?
 O2_2 O10_1 Am1_1 O7_1 -3.3(8) . . . . ?
 O2_2 O10_1 Am1_1 O7_1 -70.7(8) . . . 4_575 ?
 O2_2 O10_1 Am1_1 O8_1 143.0(3) . . . . ?
 O2_2 O10_1 Am1_1 O6S_2 158.5(5) . . . . ?
 O2_2 O10_1 Am1_1 O8S_2 -113.0(5) . . . . ?
 O2_2 O10_1 Am1_1 W3_2 -128.8(5) . . . . ?
 O2_2 O10_1 O7S_2 W3_2 84.6(9) . . . . ?
 O2_2 O10_1 W3_2 O40A 133(4) . . . . ?
 O2_2 O10_1 W3_2 Am1_1 35.6(3) . . . . ?
 O2_2 O10_1 W3_2 O7S_2 -147.4(4) . . . . ?
 O2_2 O10_1 W3_2 O6S_2 111.1(3) . . . . ?
 O2_2 O10_1 W3_2 O5S_2 -63.0(4) . . . . ?
 O2_2 O10_1 W3_2 O8S_2 23.3(5) . . . . ?
 O2_2 Am1_1 O8S_2 O9_1 112.2(5) . . . . ?
 O2_2 Am1_1 O8S_2 W3_2 -81.1(5) . . . . ?
 O2_2 Am1_1 W3_2 O40A 169(2) . . . . ?
 O2_2 Am1_1 W3_2 O10_1 -38.9(4) . . . . ?
 O2_2 Am1_1 W3_2 O7S_2 -42.3(4) . . . . ?
 O2_2 Am1_1 W3_2 O6S_2 -120.4(3) . . . . ?
 O2_2 Am1_1 W3_2 O5S_2 68.3(3) . . . . ?
 O2_2 Am1_1 W3_2 O8S_2 128.6(4) . . . . ?
 O7S_2 O10_1 Am1_1 O40 -12.0(13) . . . 4_575 ?
 O7S_2 O10_1 Am1_1 O40 -154.6(13) . . . . ?
 O7S_2 O10_1 Am1_1 O40A -13.5(15) . . . . ?
 O7S_2 O10_1 Am1_1 O7_1 63.0(10) . . . 4_575 ?
 O7S_2 O10_1 Am1_1 O7_1 130.4(9) . . . . ?
 O7S_2 O10_1 Am1_1 O8_1 -83.3(5) . . . . ?
 O7S_2 O10_1 Am1_1 O2_2 133.7(6) . . . . ?
 O7S_2 O10_1 Am1_1 O6S_2 -67.9(5) . . . . ?
 O7S_2 O10_1 Am1_1 O8S_2 20.7(6) . . . . ?
 O7S_2 O10_1 Am1_1 W3_2 4.8(4) . . . . ?
 O7S_2 O10_1 O2_2 Am1_1 -123.3(8) . . . . ?
 O7S_2 O10_1 O2_2 W1_2 109.9(8) . . . . ?
 O7S_2 O10_1 O2_2 W3_2 -82.5(9) . . . . ?
 O7S_2 O10_1 W3_2 O40A -80(4) . . . . ?
 O7S_2 O10_1 W3_2 Am1_1 -177.0(2) . . . . ?
 O7S_2 O10_1 W3_2 O2_2 147.4(4) . . . . ?
 O7S_2 O10_1 W3_2 O6S_2 -101.50(16) . . . . ?
 O7S_2 O10_1 W3_2 O5S_2 84.36(16) . . . . ?
 O7S_2 O10_1 W3_2 O8S_2 170.7 . . . . ?
 O6S_2 Am1_1 O2_2 O7_1 164.0(12) . . . . ?
 O6S_2 Am1_1 O2_2 O10_1 -21.1(5) . . . . ?
 O6S_2 Am1_1 O2_2 W1_2 123.7(3) . . . . ?
 O6S_2 Am1_1 O2_2 W3_2 -54.6(3) . . . . ?
 O6S_2 Am1_1 O8S_2 O9_1 -110.1(4) . . . . ?
 O6S_2 Am1_1 O8S_2 W3_2 56.6(2) . . . . ?
 O6S_2 Am1_1 W3_2 O40A -71(2) . . . . ?
 O6S_2 Am1_1 W3_2 O10_1 81.5(3) . . . . ?
 O6S_2 Am1_1 W3_2 O2_2 120.4(3) . . . . ?
 O6S_2 Am1_1 W3_2 O7S_2 78.06(19) . . . . ?
 O6S_2 Am1_1 W3_2 O5S_2 -171.3 . . . . ?
 O6S_2 Am1_1 W3_2 O8S_2 -111.01(18) . . . . ?
 O8S_2 O9_1 Am1_1 O40 176.6(12) . . . . ?
 O8S_2 O9_1 Am1_1 O40 34.0(12) . . . 4_575 ?
 O8S_2 O9_1 Am1_1 O40A 35.6(15) . . . . ?
 O8S_2 O9_1 Am1_1 O7_1 -41.0(8) . . . 4_575 ?
 O8S_2 O9_1 Am1_1 O7_1 -108.3(8) . . . . ?
 O8S_2 O9_1 Am1_1 O8_1 105.3(3) . . . . ?
 O8S_2 O9_1 Am1_1 O2_2 -112.5(5) . . . . ?
 O8S_2 O9_1 Am1_1 O6S_2 90.1(3) . . . . ?
 O8S_2 O9_1 Am1_1 W3_2 18.8(3) . . . . ?
 O8S_2 Am1_1 O2_2 O7_1 -61.4(14) . . . . ?
 O8S_2 Am1_1 O2_2 O10_1 113.6(5) . . . . ?
 O8S_2 Am1_1 O2_2 W1_2 -101.7(5) . . . . ?
 O8S_2 Am1_1 O2_2 W3_2 80.1(5) . . . . ?
 O8S_2 Am1_1 W3_2 O40A 40(2) . . . . ?
 O8S_2 Am1_1 W3_2 O10_1 -167.5(2) . . . . ?
 O8S_2 Am1_1 W3_2 O2_2 -128.6(4) . . . . ?
 O8S_2 Am1_1 W3_2 O7S_2 -170.9 . . . . ?
 O8S_2 Am1_1 W3_2 O6S_2 111.01(17) . . . . ?
 O8S_2 Am1_1 W3_2 O5S_2 -60.29(17) . . . . ?
 W1_2 O36 W2_1 O81 165.6(9) . . . . ?
 W1_2 O36 W2_1 O3_1 170(6) . . . . ?
 W1_2 O36 W2_1 O5_1 83.3(12) . . . . ?
 W1_2 O36 W2_1 O6_1 -111.1(12) . . . . ?
 W1_2 O36 W2_1 O7_1 -18.8(15) . . . . ?
 W1_2 O36 W2_1 O8_2 -138.5(8) . . . . ?
 W1_2 O36 W2_1 O2S_2 57.8(7) . . . . ?
 W1_2 O36 W2_1 O3_2 -49.3(4) . . . . ?
 W1_2 O36 W2_1 W2_2 136.9(7) . . . . ?
 W1_2 O5_1 O2S_2 O3_1 180(2) . . . . ?
 W1_2 O5_1 O2S_2 O7_1 21(2) . . . . ?
 W1_2 O5_1 O2S_2 W2_1 -74.8(8) . . . . ?
 W1_2 O5_1 O2S_2 W2_2 -172.95(11) . . . . ?
 W1_2 O7_1 W2_1 O36 28(2) . . . . ?
 W1_2 O7_1 W2_1 O3_1 -155(2) . . . . ?
 W1_2 O7_1 W2_1 O5_1 -62(2) . . . . ?
 W1_2 O7_1 W2_1 O6_1 119(2) . . . . ?
 W1_2 O7_1 W2_1 O8_2 173.9(15) . . . . ?
 W1_2 O7_1 W2_1 O2S_2 -94.2(19) . . . . ?
 W1_2 O7_1 W2_1 O3_2 91(2) . . . . ?
 W1_2 O7_1 W2_1 W2_2 -133.6(13) . . . . ?
 W1_2 O7_1 O2S_2 O3_1 164(2) . . . . ?
 W1_2 O7_1 O2S_2 O5_1 -34(3) . . . . ?
 W1_2 O7_1 O2S_2 W2_1 78.2(17) . . . . ?
 W1_2 O7_1 O2S_2 W2_2 167.5(4) . . . . ?
 W1_2 O7_1 O3_2 Am1_1 93(2) . . . . ?
 W1_2 O7_1 O3_2 W2_1 -73.4(19) . . . . ?
 W1_2 O7_1 O2_2 Am1_1 -118.4(16) . . . . ?
 W1_2 O7_1 O2_2 W3_2 -167.0(4) . . . . ?
 W1_2 W2_1 O2S_2 O3_1 -144.7(14) . . . . ?
 W1_2 W2_1 O2S_2 O5_1 90.5(16) . . . . ?
 W1_2 W2_1 O2S_2 O7_1 -39.6(13) . . . . ?
 W1_2 W2_1 O2S_2 W2_2 -179.42(8) . . . . ?
 W2_2 W1_1 O2_1 O8_2 7.98(18) . . . . ?
 W2_2 W1_1 O3_1 O8_2 -117(3) . . . . ?
 W2_2 W1_1 O3_1 O5_2 95(2) . . . . ?
 W2_2 W1_1 O3_1 O2S_2 79(7) . . . . ?
 W2_2 W1_1 O5_2 O3_1 -33.9(15) . . . . ?
 W2_2 O3_1 W2_1 O36 -47(7) . . . . ?
 W2_2 O3_1 W2_1 O81 -42(2) . . . . ?
 W2_2 O3_1 W2_1 O5_1 39(2) . . . . ?
 W2_2 O3_1 W2_1 O6_1 -126(3) . . . . ?
 W2_2 O3_1 W2_1 O7_1 142(3) . . . . ?
 W2_2 O3_1 W2_1 O8_2 -118(3) . . . . ?
 W2_2 O3_1 W2_1 O2S_2 74(2) . . . . ?
 W2_2 O3_1 W2_1 O3_2 174.8(18) . . . . ?
 W2_2 O3_1 W2_1 W1_2 121.5(18) . . . . ?
 W2_2 O3_1 O8_2 W1_1 -81(3) . . . . ?
 W2_2 O3_1 O8_2 O2_1 -103(3) . . . . ?
 W2_2 O3_1 O8_2 W2_1 101(4) . . . . ?
 W2_2 O3_1 O5_2 W1_1 87(2) . . . . ?
 W2_2 O3_1 O2S_2 O5_1 12(3) . . . . ?
 W2_2 O3_1 O2S_2 O7_1 176(2) . . . . ?
 W2_2 O3_1 O2S_2 W2_1 -106(2) . . . . ?
 W2_2 O3_1 O2S_2 W1_2 -167.9(5) . . . . ?
 W2_2 O5_1 O2S_2 O3_1 -7(2) . . . . ?
 W2_2 O5_1 O2S_2 O7_1 -166(2) . . . . ?
 W2_2 O5_1 O2S_2 W2_1 98.1(8) . . . . ?
 W2_2 O5_1 O2S_2 W1_2 172.95(11) . . . . ?
 W2_2 O5_1 O4_2 W1_2 53(4) . . . . ?
 W2_2 W2_1 O2S_2 O3_1 34.8(14) . . . . ?
 W2_2 W2_1 O2S_2 O5_1 -90.1(16) . . . . ?
 W2_2 W2_1 O2S_2 O7_1 139.8(12) . . . . ?
 W2_2 W2_1 O2S_2 W1_2 179.42(8) . . . . ?
 W2_2 W2_1 W1_2 O36 -134.8(9) . . . . ?
 W2_2 W2_1 W1_2 O40 167(3) . . . . ?
 W2_2 W2_1 W1_2 O5_1 -44.3(12) . . . . ?
 W2_2 W2_1 W1_2 O7_1 75(2) . . . . ?
 W2_2 W2_1 W1_2 Am1_1 65.4(8) . . . . ?
 W2_2 W2_1 W1_2 O2S_2 -0.76(11) . . . . ?
 W2_2 W2_1 W1_2 O4_2 -44.9(6) . . . . ?
 W2_2 W2_1 W1_2 O3_2 122.4(6) . . . . ?
 W2_2 W2_1 W1_2 O2_2 37.3(8) . . . . ?
 W3_2 O10_1 Am1_1 O40 -16.9(12) . . . 4_575 ?
 W3_2 O10_1 Am1_1 O40 -159.5(12) . . . . ?
 W3_2 O10_1 Am1_1 O40A -18.3(15) . . . . ?
 W3_2 O10_1 Am1_1 O7_1 58.1(8) . . . 4_575 ?
 W3_2 O10_1 Am1_1 O7_1 125.5(8) . . . . ?
 W3_2 O10_1 Am1_1 O8_1 -88.2(3) . . . . ?
 W3_2 O10_1 Am1_1 O2_2 128.8(5) . . . . ?
 W3_2 O10_1 Am1_1 O6S_2 -72.7(2) . . . . ?
 W3_2 O10_1 Am1_1 O8S_2 15.8(3) . . . . ?
 W3_2 O10_1 O2_2 Am1_1 -40.8(4) . . . . ?
 W3_2 O10_1 O2_2 W1_2 -167.61(8) . . . . ?
 W3_2 Am1_1 O2_2 O7_1 -141.4(12) . . . . ?
 W3_2 Am1_1 O2_2 O10_1 33.5(4) . . . . ?
 W3_2 Am1_1 O2_2 W1_2 178.25(6) . . . . ?
 W3_2 Am1_1 O8S_2 O9_1 -166.7(2) . . . . ?
 Am1_3 O7_3 W2_3 O26 42.7(9) . . . . ?
 Am1_3 O7_3 W2_3 O3_3 -143.8(3) . . . . ?
 Am1_3 O7_3 W2_3 O5_3 -53.7(4) . . . . ?
 Am1_3 O7_3 W2_3 O4_3 -112.2(5) . . . . ?
 Am1_3 O7_3 W2_3 O6_3 131.7(11) . . . . ?
 W1_4 W11A O25 W4 -18(4) . . . . ?
 O1_4 W2_4 O7_4 W1_4 157.254(2) . . . . ?
 O2_4 W2_4 O7_4 W1_4 53.770(2) . . . . ?
 O3_4 W2_4 O7_4 W1_4 -119.385(3) . . . . ?
 O4_4 W2_4 O7_4 W1_4 -49.044(5) . . . . ?
 O5_4 W1_4 O8_4 W3_4 60.779(6) . . . . ?
 O6_4 W1_4 O8_4 W3_4 -128.691(6) . . . . ?
 O7_4 W1_4 O8_4 W3_4 158.062(2) . . . . ?

_shelx_res_file
;
TITL am_a.res in P2(1)/m
    am_sq_sq.res
    created by SHELXL-2018/1 at 20:21:44 on 07-Jul-2022
REM Old TITL am in P2(1)/m
REM SHELXT solution in P2(1)/m
REM R1 0.530, Rweak 0.026, Alpha 0.046, Orientation as inAMt
REM Formula found by SHELXT: O173 Se19 W34
REM REFINED BYZETA
REM ABIN
REM sadi 0.01 W51 O40 W51 O40A
REM #####
CELL 0.71073 13.5104 33.2622 22.8592 90 95.555 90
ZERR 2 0.0013 0.0029 0.0019 0 0.004 0
LATT 1
SYMM -X,0.5+Y,-Z
SFAC Am O Se W
UNIT 2 344 12 90.28
SIMU 0.01 0.02 3
RIGU_W2U W1 > W2
SIMU_W2U W1 > W2
DFIX 1.8 0.01 W3_2 O40A
DFIX_3 1.681 0.001 O8 W2
DFIX_3 1.718 0.001 W2 O8
DFIX_3 2.399 0.001 O8 Am1
DANG_3 3.2 O8 O6
DFIX_3 1.718 0.001 O6 Am1
ISOR_2 0.01 0.02 O8S
DFIX 2.2 W14 O51
SAME_WO6 0.02 0.04 W1 > O6
SAME_W2U 0.02 0.04 W1 > W2
SAME_W3O 0.02 0.04 O9 > W3

L.S. 5 0 459
PLAN  10
SIZE 0.1 0.15 0.25
TEMP -153.15
CONF
MORE -1
list 4
ABIN
fmap 2
acta
SHEL 999 0.84
OMIT 2 2 0
OMIT -1 4 6
OMIT 2 0 8
OMIT 3 0 4
OMIT -1 10 3
OMIT -1 8 1
OMIT 0 13 5
OMIT -5 0 2
OMIT 1 1 5
OMIT -3 1 3
OMIT 2 2 2
OMIT 0 5 6
OMIT 1 13 1
OMIT 2 12 0
OMIT -1 2 8
OMIT -1 8 7
OMIT -2 5 4
OMIT 2 7 1
OMIT 5 0 1
OMIT -2 5 10
OMIT 1 0 12
OMIT 1 9 12
OMIT -6 0 11
OMIT 4 3 1
OMIT -2 11 8
OMIT -2 3 1
OMIT -3 6 10
OMIT -1 8 3
OMIT -1 3 5
OMIT 0 14 4
OMIT -3 9 2
OMIT -1 4 7
OMIT 2 9 1
OMIT 2 3 1
OMIT -3 20 1
OMIT 5 14 2
OMIT 2 11 5
OMIT 0 2 14
OMIT -3 0 3
OMIT 9 0 13
OMIT 0 0 1
OMIT -3 7 6
OMIT 3 6 4
OMIT -5 17 4
OMIT 2 5 5
OMIT -1 5 6
OMIT -1 7 5
OMIT -1 8 6
OMIT -2 0 2
OMIT 3 1 0
OMIT 0 8 0
OMIT 2 4 0
OMIT 0 0 3
OMIT -2 1 3
OMIT -4 7 1
REM <olex2.extras>
REM <HklSrc "%.\\am_sq_sq.hkl">
REM </olex2.extras>

WGHT    0.127400  696.174622
EXTI    0.000355
FVAR       0.06582   0.56454   0.60494
W7    4    0.086135    0.750000    1.006617    10.50000    0.09268    0.03302 =
         0.03953    0.00000    0.02601    0.00000
W2    4    0.205647    0.654315    1.046132    11.00000    0.09075    0.03772 =
         0.03432   -0.00596    0.01296    0.00699
W4    4   -0.088994    0.639522    0.831285    11.00000    0.08110    0.07852 =
         0.04946   -0.00182    0.01369    0.00111
W5    4   -0.009022    0.557348    0.912349    11.00000    0.09842    0.03884 =
         0.05582   -0.00696    0.03449   -0.02279
W6    4    0.256536    0.558225    0.977133    11.00000    0.10458    0.02926 =
         0.04037    0.00495    0.02532    0.00641
W9    4    0.327382    0.504017    0.840927    11.00000    0.16840    0.02704 =
         0.05851    0.00305    0.05557    0.01105
PART 1
W10A  4    0.049062    0.507131    0.770082    21.00000    0.08925    0.04248 =
         0.04914   -0.01152    0.02354   -0.02230
W11A  4   -0.023318    0.591064    0.694880    31.00000    0.06200    0.07399 =
         0.04612   -0.01783    0.00855    0.00288
PART 2
W11B  4   -0.007768    0.576982    0.701233   -31.00000    0.11218    0.06924 =
         0.05450   -0.01180    0.00068    0.00844
PART 1
W12A  4    0.143105    0.520933    0.627362    21.00000    0.06521    0.05723 =
         0.04191   -0.01887    0.01045   -0.00561
W13A  4    0.380409    0.514697    0.687087    21.00000    0.06360    0.04435 =
         0.03692   -0.01404    0.01439    0.00521
W14   4    0.325600    0.571085    0.550066    21.00000    0.07453    0.05350 =
         0.03426   -0.01826    0.00922    0.00423
W15A  4    0.268854    0.602857    0.399048    21.00000    0.11443    0.05645 =
         0.04259   -0.02146   -0.00986    0.01683
W16A  4    0.509953    0.600579    0.449984    21.00000    0.10579    0.04013 =
         0.04013   -0.00920    0.01792    0.01068
PART 0
W17   4    0.631436    0.693802    0.521157    11.00000    0.09860    0.07516 =
         0.12064   -0.00643    0.02128    0.02089
W18   4    0.583295    0.692843    0.374755    11.00000    0.17680    0.04931 =
         0.08253   -0.00312    0.08824    0.00539
W19   4    0.317052    0.692964    0.312540    11.00000    0.21666    0.07807 =
         0.02578   -0.00831    0.01947   -0.00132
W20   4    0.135976    0.694367    0.406741    11.00000    0.13310    0.06470 =
         0.07187   -0.00386   -0.02224   -0.01115
W23   4   -0.033759    0.651825    0.990674    11.00000    0.08509    0.04192 =
         0.04777   -0.00683    0.02528   -0.00848
W51   4    0.399282    0.638878    0.945002    11.00000    0.08426    0.05468 =
         0.04589   -0.00599    0.01714   -0.00737
PART 1
W71A  4    0.462785    0.583503    0.808620    21.00000    0.05960    0.05569 =
         0.03727   -0.00724    0.00219    0.01811
PART 0
SE1   3    0.154971    0.643567    0.888845    11.00000    0.06795    0.02360 =
         0.02967    0.00077    0.01490   -0.00598
SE2   3    0.228698    0.588109    0.748410    11.00000    0.07720    0.03081 =
         0.03019   -0.00601    0.02405   -0.00606
SE3   3    0.381478    0.692369    0.471211    11.00000    0.10104    0.02954 =
         0.02231   -0.00395    0.02043    0.00224
O1    2    0.043929    0.750000    1.101039    10.50000    0.09470    0.03994 =
         0.04147    0.00000    0.03094    0.00000
O2    2    0.123329    0.750000    0.938438    10.50000    0.10235    0.05841 =
         0.04727    0.00000    0.02136    0.00000
O3    2    0.178730    0.710416    1.042287    11.00000    0.08635    0.03329 =
         0.03715   -0.00513    0.01707   -0.00045
O4    2   -0.015920    0.709017    0.996686    11.00000    0.08613    0.03708 =
         0.04235   -0.00325    0.01954    0.00047
O5S   2   -0.140264    0.649901    1.027559    11.00000    0.08664    0.04565 =
         0.04963   -0.00640    0.02626    0.00095
O6    2    0.064123    0.647046    1.055637    11.00000    0.08545    0.03465 =
         0.03543   -0.00400    0.02113   -0.00065
O7    2   -0.084830    0.659265    0.912315    11.00000    0.08725    0.05062 =
         0.04418   -0.00371    0.02070   -0.00289
O8    2   -0.017018    0.596188    0.974382    11.00000    0.08874    0.03915 =
         0.04265   -0.00437    0.02514   -0.00912
O9S   2    0.119408    0.657871    0.954477    11.00000    0.08351    0.03446 =
         0.03691   -0.00463    0.02050   -0.00197
O10   2    0.319136    0.659724    1.005105    11.00000    0.08576    0.03714 =
         0.03822   -0.00337    0.02011   -0.00188
O11S  2    0.253824    0.650744    1.118243    11.00000    0.09449    0.03693 =
         0.03097   -0.00408    0.01342    0.00148
O12   2    0.204863    0.597394    1.026965    11.00000    0.09013    0.03279 =
         0.03547   -0.00227    0.02367    0.00157
O13   2    9.985729   10.680690   10.811351    11.00000    0.10179   10.09200 =
         0.05429   -0.00005    0.01978   -0.00368
O14   2   -0.212571    0.653749    0.812139    11.00000    0.08934    0.07938 =
         0.05053   -0.00337    0.00886    0.00092
O15   2   -0.115309    0.585911    0.868692    11.00000    0.08724    0.05111 =
         0.04652   -0.00678    0.02235   -0.01076
O16   2    0.059820    0.611105    0.865484    11.00000    0.08726    0.04501 =
         0.04089   -0.00564    0.02222   -0.00802
O17   2   -0.071657    0.519185    0.945776    11.00000    0.09728    0.03611 =
         0.05507   -0.00614    0.04344   -0.02150
O18   2    0.125245    0.547485    0.944934    11.00000    0.09413    0.03124 =
         0.04020   -0.00372    0.02934   -0.00689
O19   2    0.275643    0.520844    1.028338    11.00000    0.10495    0.03120 =
         0.03871    0.00499    0.02552    0.00812
O20   2    0.381113    0.585918    0.985629    11.00000    0.09189    0.03601 =
         0.03936   -0.00092    0.02328    0.00428
O21   2    0.249649    0.611393    0.910998    11.00000    0.08751    0.03118 =
         0.03598   -0.00177    0.02377    0.00000
O22   2    0.302263    0.528894    0.912636    11.00000    0.10727    0.03066 =
         0.04227    0.00195    0.03147    0.00352
O24   2    0.017353    0.528699    0.844643    11.00000    0.09658    0.04376 =
         0.04820   -0.01050    0.02441   -0.01608
O25   2   -0.072364    0.607923    0.764592    11.00000    0.09597    0.06917 =
         0.05180   -0.00906    0.01551   -0.00324
O26   2    0.057634    0.630274    0.685972    11.00000    0.10608    0.06844 =
         0.05548   -0.00692    0.01623   -0.00298
O27   2   -0.120541    0.594109    0.646701    11.00000    0.09695    0.07354 =
         0.05370   -0.01394    0.01040   -0.00211
O28   2   -0.042563    0.532715    0.727979    11.00000    0.09637    0.05856 =
         0.05020   -0.01292    0.01709   -0.01007
O30   2    0.114651    0.568453    0.760191    11.00000    0.09283    0.05069 =
         0.04396   -0.01078    0.02082   -0.00891
O31   2    0.011144    0.458227    0.781487    11.00000    0.10386    0.04560 =
         0.05257   -0.01369    0.02653   -0.01703
O32   2    0.189005    0.496421    0.819430    11.00000    0.10618    0.03867 =
         0.04818   -0.00668    0.03070   -0.00815
O33   2    0.304674    0.567790    0.805327    11.00000    0.09676    0.03741 =
         0.03936   -0.00401    0.02895    0.00365
O34   2    0.355617    0.457241    0.867469    11.00000    0.13123    0.03032 =
         0.04923    0.00482    0.03754    0.00760
O35   2    0.452801    0.529955    0.844675    11.00000    0.10245    0.04114 =
         0.04411   -0.00107    0.02709    0.01007
O36   2    0.425890    0.628620    0.773578    11.00000    0.10398    0.04761 =
         0.04978    0.00002    0.02655    0.00371
O37   2    0.591862    0.586435    0.817523    11.00000    0.09407    0.05157 =
         0.04669   -0.00347    0.02111    0.01427
O38   2    0.447237    0.605797    0.886190    11.00000    0.08985    0.04381 =
         0.04203   -0.00080    0.02241    0.00709
O39   2    0.510306    0.652153    0.980062    11.00000    0.09039    0.05530 =
         0.04786   -0.00648    0.01980    0.00109
PART 1
O40   2    0.360439    0.681899    0.894798    21.00000    0.09751    0.04177 =
         0.04791   -0.00112    0.02283   -0.00061
PART -1
O40A  2    0.377490    0.822599    0.903825   -21.00000    0.09761    0.03929 =
         0.05236   -0.00012    0.02128    0.00155
PART 0
O41   2    0.459724    0.554926    0.736258    11.00000    0.09324    0.04412 =
         0.04184   -0.00623    0.02739    0.00810
O42   2    0.346672    0.493283    0.758690    11.00000    0.10486    0.03903 =
         0.04508   -0.00832    0.03087    0.00297
O43   2    0.259691    0.559373    0.691721    11.00000    0.09486    0.04665 =
         0.04051   -0.01266    0.02354   -0.00341
O44   2   10.298400   10.489789   10.648311    11.00000    0.10207    0.04934 =
         0.04520   -0.01529    0.02333   -0.00364
O45   2    0.482066    0.481487    0.678098    11.00000    0.10078    0.04393 =
         0.04441   -0.00986    0.02912    0.00393
O46   2    0.403672    0.547209    0.618686    11.00000    0.09913    0.04724 =
         0.04235   -0.01139    0.02584   -0.00030
O47   2    0.213602    0.551425    0.573699    11.00000    0.10106    0.05318 =
         0.04277   -0.01671    0.02029   -0.00701
O48   2    0.090507    0.484041    0.584308    11.00000    0.10365    0.06198 =
         0.04853   -0.01854    0.01731   -0.01120
O49   2    0.058853    0.558225    0.640546    11.00000    0.09602    0.06248 =
         0.04673   -0.01456    0.01647   -0.00603
O50   2    0.120022    0.494801    0.703806    11.00000    0.09873    0.05051 =
         0.04606   -0.01512    0.02188   -0.01173
O51   2    0.338330    0.508625    0.515896    11.00000    0.10461    0.04692 =
         0.04249   -0.01087    0.02490   -0.00313
O52   2    0.324915    0.620602    0.576322    11.00000    0.10874    0.04958 =
         0.04564   -0.01320    0.02292   -0.00247
O53   2    0.273890    0.577792    0.473617    11.00000    0.11616    0.04746 =
         0.04370   -0.01429    0.01926   -0.00414
O54   2    0.457487    0.576752    0.517191    11.00000    0.11106    0.04262 =
         0.04482   -0.01027    0.02997    0.00015
O55   2    0.615090    0.567991    0.448172    11.00000    0.12407    0.04339 =
         0.05367   -0.00816    0.03686    0.00490
O56   2    0.584467    0.639457    0.507522    11.00000    0.11958    0.04834 =
         0.06193   -0.00729    0.03662    0.00753
O57   2    0.386563    0.642135    0.459423    11.00000    0.12245    0.04411 =
         0.04469   -0.01039    0.02485    0.00138
O58   2    0.415389    0.579381    0.403006    11.00000    0.12643    0.04546 =
         0.04761   -0.01120    0.02494   -0.00083
O59   2    0.547501    0.636895    0.391830    11.00000    0.13237    0.04453 =
         0.05736   -0.00818    0.04160    0.00577
O60   2    0.216656    0.567509    0.355563    11.00000    0.13207    0.05189 =
         0.04832   -0.01446    0.01292   -0.00292
O62   2    0.184637    0.640509    0.414085    11.00000    0.13310    0.05379 =
         0.04779   -0.00966    0.00841   -0.00398
O63   2    0.011754    0.681482    0.394933    11.00000    0.12340    0.07607 =
         0.06843    0.00209   -0.01882   -0.01094
O64   2    0.125760    0.750000    0.387797    10.50000    0.13842    0.06197 =
         0.05637    0.00000   -0.00292    0.00000
O65   2   10.151610   10.704609   10.485120    11.00000    0.12826    0.06849 =
         0.05691   -0.00681    0.00745   -0.00316
O66   2    0.307470    0.706317    0.408884    11.00000    0.14299    0.05388 =
         0.04179   -0.00666    0.01588   -0.00092
O67   2    0.188372    0.689580    0.324100    11.00000    0.15642    0.06024 =
         0.04379   -0.00332    0.00475   -0.00650
O68   2    0.309678    0.683264    0.239335    11.00000    0.17667    0.06632 =
         0.03553   -0.00884    0.01815   -0.00654
O69   2    0.311088    0.750000    0.307475    10.50000    0.17005    0.06093 =
         0.03757    0.00000    0.01825    0.00000
O70   2    0.323394    0.637848    0.339332    11.00000    0.14527    0.05395 =
         0.04294   -0.01116    0.01858   -0.00170
O72   2    0.500147    0.705987    0.454844    11.00000    0.12797    0.05002 =
         0.06119   -0.00503    0.04095    0.00462
O73   2    0.660967    0.681774    0.320674    11.00000    0.15685    0.05254 =
         0.07557   -0.00033    0.06639    0.00946
O74   2    0.452841    0.694267    0.330296    11.00000    0.15765    0.05444 =
         0.04897   -0.00699    0.03798    0.00367
O75   2    0.597265    0.750000    0.372706    10.50000    0.14857    0.05291 =
         0.06743    0.00000    0.05618    0.00000
O76   2    0.679322    0.690900    0.443100    11.00000    0.13046    0.05286 =
         0.08001   -0.00338    0.04562    0.00760
O77   2    0.738196    0.680321    0.560370    11.00000    0.12300    0.07236 =
         0.09569   -0.00311    0.02639    0.00809
O78   2    0.658102    0.750000    0.515094    10.50000    0.11682    0.05994 =
         0.08491    0.00000    0.03244    0.00000
O79   2    0.544116    0.706576    0.573426    11.00000    0.11352    0.06038 =
         0.06728   -0.00491    0.03152    0.00485
O81   2    0.496089    0.629696    0.666194    11.00000    0.12487    0.05843 =
         0.06279   -0.00048    0.02595   -0.00200
PART 2
W12B  4    0.176247    0.513343    0.637736   -21.00000    0.12402    0.06098 =
         0.04575   -0.02061    0.01919   -0.00798
W16B  4    0.538161    0.603859    0.462236   -21.00000    0.13362    0.03308 =
         0.05965   -0.00642    0.05232   -0.00469
W15B  4    0.306747    0.601757    0.399565   -21.00000    0.13690    0.04388 =
         0.05093   -0.01441    0.03166   -0.01936
W3    4    0.353106    0.572654    0.554919   -21.00000    0.11370    0.03761 =
         0.04698   -0.01257    0.03781   -0.02328
W13B  4    0.414764    0.517142    0.694954   -21.00000    0.11573    0.04214 =
         0.05128   -0.01166    0.03257    0.00016
W71B  4    0.479788    0.583358    0.818831   -21.00000    0.10090    0.05264 =
         0.04709    0.00488    0.02628    0.00907
W10B  4    0.085988    0.500048    0.783564   -21.00000    0.11023    0.04198 =
         0.04912   -0.00927    0.01672   -0.01756

RESI  1
PART 1
W1    4    0.495443    0.750000    0.619049    20.50000    0.08990    0.04592 =
         0.03591    0.00000    0.02316    0.00000
O1    2   10.654201   10.750000   10.653221    20.50000    0.11620    0.06313 =
         0.06191    0.00000    0.02541    0.00000
O2    2   10.374009   10.750000   10.591371    20.50000    0.11141    0.05728 =
         0.05722    0.00000    0.02620    0.00000
O3    2    0.476364    0.712434    0.677388    21.00000    0.11809    0.05716 =
         0.05912    0.00003    0.02988    0.00241
O5    2    0.590709    0.671766    0.763930    21.00000    0.12301    0.05848 =
         0.06317    0.00158    0.02686    0.00019
O6    2    0.317891    0.670994    0.686876    21.00000    0.11759    0.05877 =
         0.05988    0.00171    0.02546   -0.00268
O7    2    0.403025    0.709871    0.778585    21.00000    0.11180    0.04584 =
         0.05416    0.00113    0.02641    0.00034
O8    2    0.342717    0.750000    0.967799    20.50000    0.09724    0.03742 =
         0.04973    0.00000    0.02153    0.00000
O9    2   10.255600   10.750000   10.839600    20.50000    0.10243    0.04347 =
         0.05279    0.00000    0.02117    0.00000
O10   2   10.500500   10.750000   10.890400    20.50000    0.10149    0.04205 =
         0.05453    0.00000    0.02099    0.00000
AM1   1    0.377189    0.750000    0.863680    20.50000    0.07478    0.01470 =
         0.02226    0.00000    0.01993    0.00000
W2    4    0.447360    0.675865    0.732736    21.00000    0.14543    0.04049 =
         0.05456   -0.00075    0.04557   -0.00151

RESI W3O 2
PART -1
AFIX   6
O8    2    0.399842    0.708821    0.636870   -20.50000    0.12027    0.05963 =
         0.06088   -0.00044    0.02785    0.00006
O5    2    0.533170    0.760203    0.680867   -20.50000    0.11679    0.06121 =
         0.06042    0.00083    0.02596    0.00005
O7    2    0.683616    0.693055    0.697055   -20.50000    0.12543    0.06775 =
         0.06610    0.00246    0.02252   -0.00042
O2S   2    0.493750    0.691663    0.742469   -20.50000    0.12068    0.05706 =
         0.06116    0.00044    0.02719    0.00011
O4    2    0.588576    0.677395    0.839538   -20.50000    0.12008    0.05220 =
         0.06029    0.00023    0.02811   -0.00007
O3    2    0.319171    0.696741    0.771752   -20.50000    0.11125    0.04749 =
         0.05389   -0.00008    0.02587    0.00051
O2    2    0.449492    0.730863    0.841079   -20.50000    0.10653    0.04618 =
         0.05541    0.00055    0.02238    0.00017
O7S   2    0.586021    0.779225    0.914076   -20.50000    0.10615    0.04665 =
         0.06006    0.00019    0.02026    0.00064
O6S   2    0.406945    0.763933    0.946020   -20.50000    0.10022    0.04164 =
         0.05405   -0.00013    0.02037    0.00069
O5S   2    0.481022    0.806203    0.796747   -20.50000    0.09939    0.04167 =
         0.05395   -0.00084    0.02124    0.00161
O8S   2    0.310597    0.787531    0.835121   -20.50000    0.09714    0.04467 =
         0.05546   -0.00014    0.01851    0.00048
W1    4    0.430474    0.682832    0.806980   -20.50000    0.12873    0.07069 =
         0.07440   -0.00112    0.02537    0.00096
W2    4    0.547355    0.696593    0.667648   -20.50000    0.13868    0.08589 =
         0.08291    0.00352    0.02128   -0.00153
PART -2
W3A   4    0.432623    0.749983    0.881319    10.07000    0.10061    0.03526 =
         0.05310   -0.00024    0.02311    0.00045
PART -1
W3    4    0.451180    0.781283    0.881219   -20.50000    0.11662    0.06297 =
         0.07809   -0.00140    0.01671    0.00014
AFIX   0

RESI W2U 3
PART 2
W1    4    0.154964    0.750000    0.539053   -20.50000    0.09372    0.05635 =
         0.03224    0.00000    0.01473    0.00000
O1    2   10.278419   10.750000   10.561981   -20.50000    0.11975    0.06518 =
         0.05596    0.00000    0.01766    0.00000
O2    2    9.986749   10.750000   10.507110   -20.50000    0.12463    0.07701 =
         0.06814    0.00000    0.01461    0.00000
O3    2   10.119430   10.711230   10.591201   -21.00000    0.12412    0.07157 =
         0.06123   -0.00351    0.01903   -0.00361
O5    2   10.229040   10.673450   10.679910   -21.00000    0.12196    0.06922 =
         0.06547   -0.00093    0.02227   -0.00413
O4    2   10.180310   10.642600   10.586539   -21.00000    0.12607    0.07525 =
         0.06853   -0.00319    0.01982   -0.00652
O7    2   10.044700   10.713270   10.688761   -21.00000    0.12156    0.06991 =
         0.06280   -0.00262    0.02190   -0.00191
AFIX   6
O6    2   -0.040514    0.679416    0.612543   -21.00000    0.12619    0.08055 =
         0.07399   -0.00255    0.01912   -0.00279
O8    2   -0.071349    0.754628    0.873599   -20.50000    0.11434    0.07922 =
         0.06120   -0.00064    0.02028   -0.00621
O9    2   -0.114458    0.750013    0.755015   -20.50000    0.12206    0.07452 =
         0.06591    0.00000    0.01994    0.00000
O10   2    0.129625    0.749980    0.812916   -20.50000    0.11543    0.06629 =
         0.06104    0.00000    0.01951    0.00000
AM1   1    0.013636    0.749996    0.779171   -20.50000    0.09481    0.02948 =
         0.03248    0.00000    0.02663    0.00000
W2    4    0.087022    0.676138    0.649278   -21.00000    0.12530    0.05620 =
         0.05070   -0.00069    0.03083   -0.00162
AFIX   0

RESI  4
PART -1
W1    4   10.025701   10.674399   10.712399    20.50000    0.13763    0.10042 =
         0.08810   -0.00128    0.01516    0.00047
O1    2   10.110500   10.750000   10.562901    20.50000    0.12878    0.07715 =
         0.06975   -0.00193    0.01041   -0.00197
O2    2    9.946049   10.677710   10.535520    20.50000    0.13076    0.08329 =
         0.07760   -0.00189    0.02015   -0.00372
O3    2   10.237900   10.680600   10.580400    20.50000    0.12279    0.06987 =
         0.06348   -0.00142    0.01925   -0.00293
O4    2   10.122781   10.631301   10.578489    21.00000    0.12103    0.07354 =
         0.06686   -0.00680    0.02233   -0.00667
O5    2    9.869321   10.682170   10.688590    20.50000    0.13076    0.08472 =
         0.07453    0.00013    0.01963   -0.00024
O6    2   10.161121   10.676000   10.722400    20.50000    0.12280    0.07194 =
         0.06686   -0.00052    0.02080   -0.00385
W2    4   10.085420   10.682710   10.557469    20.50000    0.15165    0.10330 =
         0.09610   -0.00132    0.01787   -0.00353
W3    4    9.934599   10.776199   10.766500    20.50000    0.14832    0.12704 =
         0.09957   -0.00310    0.01237   -0.01951
O7    2   10.070449   10.688261   10.635750    20.50000    0.12638    0.07796 =
         0.06877   -0.00289    0.02015   -0.00283
O8    2   10.000140   10.727970   10.727070    20.50000    0.12238    0.07866 =
         0.06626   -0.00066    0.02115   -0.00370
O9    2   10.049910   10.792820   10.730880    20.50000    0.12426    0.07027 =
         0.06532   -0.00185    0.01796    0.00096
O10   2   10.002210   10.773910   10.859409    20.50000    0.11705    0.07519 =
         0.06569    0.00207    0.01698   -0.00397
O11   2    9.876040   10.780560   10.697371    20.50000    0.12604    0.08021 =
         0.06966   -0.00155    0.01954   -0.00309
O12   2   -0.165615   10.741750   10.787250    20.50000    0.11956    0.08053 =
         0.06798   -0.00023    0.02173   -0.00368
HKLF 4


REM  am_a.res in P2(1)/m
REM R1 =  0.0886 for   16119 Fo > 4sig(Fo)  and  0.0946 for all   18287 data
REM   1285 parameters refined using   4509 restraints

END

WGHT      0.1273    696.3204

REM Highest difference peak  6.884,  deepest hole -7.727,  1-sigma level  0.447
Q1    1   0.2415  0.4991  0.6438  11.00000  0.05    4.74
Q2    1   0.1885  0.6772  0.4130  11.00000  0.05    4.62
Q3    1   0.4225  0.6230  0.9652  11.00000  0.05    3.87
Q4    1   0.3824  0.5037  0.8557  11.00000  0.05    3.78
Q5    1   0.1281  0.4986  0.6398  11.00000  0.05    3.70
Q6    1  -0.0802  0.6162  0.8203  11.00000  0.05    3.58
Q7    1   0.0924  0.7996  0.7265  11.00000  0.05    3.37
Q8    1   0.4184  0.6755  0.6645  11.00000  0.05    3.22
Q9    1   0.2689  0.6794  0.3175  11.00000  0.05    3.22
Q10   1   0.2855  0.5829  0.7593  11.00000  0.05    3.16
;
_shelx_res_checksum                87704
_shelx_hkl_file
;
  -1   0   0   50.29    4.50
   1   0   0   59.49    5.80
   1   0   0   57.99    4.50
   1   0   0   53.29    4.50
   1   0   0   61.69    4.50
   1   0   0   54.39    4.50
  -1   0   0   63.39    4.50
  -1   0   0   55.19    4.50
  -1   0   0   49.40    5.60
   4   0   0  134.49   10.40
  -4   0   0  115.99   10.40
   4   0   0  113.19   10.50
   4   0   0  159.48   16.20
  -4   0   0  134.79   11.00
   5   0   0   61.49   12.50
  -5   0   0   68.99   12.90
  -5   0   0   91.09    7.20
   5   0   0   81.49    6.70
   5   0   0   77.99    6.70
   5   0   0   88.49    7.20
   5   0   0   87.09    7.10
  -6   0   0  234.58   25.10
   6   0   0  200.78   16.90
   6   0   0  230.18   24.90
   6   0   0  209.28   16.50
   6   0   0  195.88   16.90
  -6   0   0  226.38   17.70
  -6   0   0  213.68   17.00
   6   0   0  196.68   16.60
   6   0   0  200.78   16.50
   7   0   0   36.50    4.00
  -7   0   0   36.80   12.20
  -7   0   0   25.50    5.00
   7   0   0   28.80    4.00
  -7   0   0   39.90    4.10
   7   0   0   38.70    3.30
   7   0   0   35.60   11.30
   8   0   0  364.46   39.10
  -8   0   0  361.46   29.00
  -8   0   0  347.97   28.00
   8   0   0  325.97   27.80
   8   0   0  344.57   27.50
   9   0   0    5.90    8.00
   9   0   0    8.80   11.90
  -9   0   0   12.20    3.50
  -9   0   0    8.00    2.90
   9   0   0    6.10    1.20
 -10   0   0   15.80    4.20
 -10   0   0   16.80    3.00
 -10   0   0   15.40    3.10
  10   0   0   16.40    2.40
  10   0   0   34.20   25.10
  10   0   0   12.40    2.60
  11   0   0    0.20    1.50
 -11   0   0   -0.40    3.70
  11   0   0   10.50   26.90
 -11   0   0    1.90    4.10
 -11   0   0    3.90    2.60
 -12   0   0    7.60    5.30
 -12   0   0    7.70    4.00
 -12   0   0    9.30    2.90
  12   0   0   10.40    2.30
 -13   0   0  113.49   10.90
 -13   0   0   87.49    8.90
 -13   0   0   83.19   13.00
 -14   0   0   14.60    4.20
  14   0   0    7.80    2.50
 -14   0   0   11.20    5.60
 -14   0   0   18.10    3.70
  15   0   0    0.00    1.80
 -15   0   0    1.00    3.10
 -15   0   0    0.40    5.40
 -15   0   0   -1.60    3.80
 -16   0   0   21.60    8.70
 -16   0   0   18.20    5.20
  16   0   0   14.50    4.40
  17   0   0   30.20    7.70
 -17   0   0   17.70    5.00
  -2  -1   0    8.80    3.60
   2  -1   0   13.10    1.20
  -2  -1   0    6.90    1.50
  -2  -1   0    9.00    1.20
   2  -1   0   11.70    1.50
  -2  -1   0    9.50    1.10
   2  -1   0   12.10    0.90
   2  -1   0    4.80    2.70
   2  -1   0    9.40    1.00
   2   1   0    5.40    3.10
   2   1   0   11.80    1.00
  -2   1   0    7.20    2.90
  -2   1   0    9.30    1.40
   2   1   0   10.80    1.20
  -2   1   0    9.30    1.10
   2   1   0   10.40    1.40
  -3  -1   0  178.58   14.30
  -3  -1   0  193.28   14.70
   3  -1   0  153.48   14.10
   3  -1   0  194.78   14.20
   3  -1   0  173.88   18.10
  -3  -1   0  167.78   18.10
   3  -1   0  172.58   14.40
   3  -1   0  198.48   14.30
  -3   1   0  170.98   14.30
   3   1   0  161.58   17.70
  -3   1   0  177.68   14.40
  -3   1   0  154.78   17.70
   3   1   0  186.38   14.30
   3   1   0  173.18   14.10
   3   1   0  190.68   14.20
   3   1   0  197.98   14.30
   4  -1   0  631.24   49.99
   4  -1   0  699.33   50.39
   4  -1   0  621.64   55.09
   4  -1   0  622.94   50.09
   4   1   0  655.33   50.09
  -4   1   0  553.64   56.59
   4   1   0  602.44   54.69
  -4   1   0  699.13   50.39
   5  -1   0  234.28   21.30
  -5  -1   0  311.37   22.40
   5  -1   0  263.67   21.70
   5  -1   0  320.77   28.70
  -5  -1   0  263.27   21.70
   5  -1   0  273.57   21.50
   5   1   0  257.37   21.40
  -5   1   0  295.47   22.30
   5   1   0  251.47   21.60
  -5   1   0  300.77   28.20
   5   1   0  272.27   21.80
   5   1   0  260.67   21.70
   5   1   0  302.77   28.20
  -5   1   0  254.47   21.80
   6  -1   0  498.85   35.40
  -6  -1   0  463.85   35.40
  -6  -1   0  393.26   35.80
   6  -1   0  393.26   42.10
  -6  -1   0  427.56   42.90
   6  -1   0  404.36   35.00
   6  -1   0  472.15   35.40
   6  -1   0  497.75   35.10
   6   1   0  499.55   35.10
   6   1   0  478.85   35.40
  -6   1   0  470.15   35.40
   6   1   0  442.36   42.40
   6   1   0  374.36   34.90
  -6   1   0  384.36   35.80
   6   1   0  446.16   35.30
   7  -1   0   44.80    4.80
   7  -1   0   50.69    4.80
   7  -1   0   41.10    3.90
  -7  -1   0   49.10    4.70
   7  -1   0   47.90   13.80
   7  -1   0   46.50    4.00
  -7  -1   0   43.90    5.70
   7   1   0   40.90    3.80
   7   1   0   48.70    4.10
  -7   1   0   47.30    4.80
  -7   1   0   48.80    6.20
   7   1   0   42.70    4.60
   7   1   0   43.40   12.00
   8  -1   0   26.40   10.80
  -8  -1   0   24.20    4.80
  -8  -1   0   32.20    3.90
   8  -1   0   35.10    3.00
   8  -1   0   34.60    4.00
   8  -1   0   13.10    9.40
   8  -1   0   28.00    4.00
  -8   1   0   27.30    3.90
   8   1   0   25.60    3.70
   8   1   0   30.10    3.00
  -8   1   0   27.10    5.20
   9  -1   0   21.20   13.30
  -9  -1   0   33.80    4.50
   9  -1   0   11.10   12.80
   9  -1   0   29.40    4.20
   9  -1   0   36.10    3.20
  -9  -1   0   30.80    5.70
   9   1   0   12.40   10.20
  -9   1   0   34.20    5.80
   9   1   0   36.70    3.20
   9   1   0   26.30    4.50
 -10  -1   0   33.50    5.90
  10  -1   0   18.40   33.00
 -10  -1   0   29.70    3.50
  10  -1   0   22.20    3.50
 -10  -1   0   21.40    3.60
  10   1   0   21.20    2.60
  10   1   0   22.70    3.30
 -10   1   0   23.50    5.10
  10   1   0   23.70   31.50
 -10   1   0   24.40    4.20
 -11  -1   0    6.00    2.90
 -11  -1   0    6.60    4.20
 -11  -1   0    4.80    2.50
  11  -1   0    7.40    1.80
  11  -1   0   23.80   29.80
  11   1   0   15.00   27.80
 -11   1   0    6.80    4.70
 -11   1   0    9.90    3.40
 -11   1   0    3.90    3.80
  11   1   0    7.90    1.90
 -12  -1   0   87.59    8.90
 -12  -1   0  102.09   12.00
 -12  -1   0   95.49    9.70
  12  -1   0   88.09    8.20
 -12   1   0  104.79    9.90
  12   1   0   84.59    8.20
 -12   1   0  112.99   12.50
 -12   1   0   84.09    8.90
 -13  -1   0    9.20    3.80
 -13  -1   0   11.80    5.20
 -13  -1   0   10.40    2.90
  13  -1   0    1.40    2.80
 -13   1   0    9.60    2.60
  13   1   0    2.60    2.40
 -13   1   0    9.30    6.10
 -13   1   0    7.20    3.50
  14  -1   0    1.80    2.00
 -14  -1   0    5.40    5.10
 -14  -1   0    9.10    4.20
 -14  -1   0    5.70    2.90
 -14   1   0    7.00    2.90
  14   1   0    2.30    2.00
 -14   1   0    6.50    3.70
 -14   1   0    6.90    5.90
  15  -1   0    0.50    2.00
 -15  -1   0   -1.80    5.50
 -15  -1   0    3.50    5.70
  15  -1   0    2.10    4.40
 -15  -1   0    0.70    3.20
 -15   1   0   -5.40    4.40
  15   1   0    3.60    3.30
  15   1   0   -0.80    5.70
 -15   1   0    0.80    4.90
 -15   1   0    0.20    3.20
 -16  -1   0    4.70   10.40
 -16  -1   0    4.00    4.10
  16  -1   0    5.40    3.70
 -16   1   0    4.60    4.40
 -16   1   0    8.00   10.40
  16   1   0    3.20    3.40
 -17  -1   0   -0.60    4.10
  17  -1   0    0.20    4.20
 -17   1   0    2.80    4.20
  17   1   0    0.30    4.20
   0  -2   0   99.69    7.80
  -1  -2   0  233.28   16.30
  -1  -2   0  199.28   16.30
  -1  -2   0  196.08   16.50
  -1  -2   0  193.58   17.80
   1  -2   0  234.98   18.30
   1  -2   0  195.68   16.30
   1  -2   0  210.88   16.30
  -1  -2   0  225.48   16.30
   1   2   0  198.08   17.80
  -1   2   0  231.88   18.40
  -1   2   0  187.08   16.40
   1   2   0  225.08   16.30
  -1   2   0  197.38   16.30
  -1   2   0  183.78   16.40
  -1   2   0  206.68   16.40
  -2  -2   0  294.17   24.40
  -2  -2   0  269.17   24.30
  -2  -2   0  317.47   24.60
   2  -2   0  312.07   24.40
   2  -2   0  346.07   27.40
  -2  -2   0  322.07   24.40
   2  -2   0  311.87   27.20
   2   2   0  311.27   24.30
  -2   2   0  312.77   24.50
  -2   2   0  313.97   24.50
  -2   2   0  279.47   24.60
   2   2   0  336.37   24.40
  -3  -2   0  652.73   54.39
  -3  -2   0  683.63   57.89
   3  -2   0  616.04   54.09
  -3  -2   0  737.23   54.29
   3  -2   0  739.63   58.29
   3  -2   0  698.53   54.29
   3   2   0  727.63   57.79
   3   2   0  687.53   53.99
  -3   2   0  653.53   54.19
   3   2   0  767.42   54.19
  -3   2   0  629.74   54.39
   4  -2   0 1833.62  150.28
   4  -2   0 1855.41  145.39
   4  -2   0 1703.93  145.19
   4   2   0 2037.00  150.38
   5  -2   0   16.90    2.70
   5  -2   0   17.70    2.10
  -5  -2   0    5.30    4.80
  -5  -2   0   17.00    2.90
   5  -2   0   11.20    7.10
   5  -2   0   11.40    1.80
  -5  -2   0   16.80    2.20
   5   2   0   13.20    5.80
  -5   2   0   14.00    2.40
   5   2   0   16.90    1.70
  -5   2   0   10.50    2.50
   5   2   0   14.80    2.30
   5   2   0   16.50    2.20
   5   2   0   11.20    1.40
   6  -2   0   64.19    4.90
   6  -2   0   36.80   12.00
   6  -2   0   52.59    5.50
   6  -2   0   64.29    5.40
   6   2   0   52.89    5.30
   6   2   0   62.19    4.90
   6   2   0   41.20   11.90
  -6   2   0   49.99    5.40
   7  -2   0   70.59    5.70
  -7  -2   0   95.49   16.90
   7  -2   0   62.99    6.50
  -7  -2   0   68.79    6.30
   7  -2   0   63.59    5.70
   7  -2   0   84.99   16.30
   7  -2   0   78.99   15.80
  -7  -2   0   74.29    7.30
   7  -2   0   66.79    6.40
  -7  -2   0   62.99    5.70
  -7   2   0   65.99    6.40
   7   2   0   67.79    6.20
   7   2   0   67.79    5.80
   7   2   0   74.19   15.30
  -7   2   0   79.79    7.90
  -8  -2   0    8.00    9.00
   8  -2   0   11.80    9.90
   8  -2   0   10.40    7.70
   8  -2   0   23.70    2.10
  -8  -2   0   21.10    3.20
  -8  -2   0   12.70    3.70
   8  -2   0   26.00    3.40
   8  -2   0   20.60    3.40
  -8   2   0   21.20    3.40
   8   2   0    6.30    7.80
   8   2   0   21.00    3.10
  -8   2   0   11.80    3.90
   8   2   0   17.10    1.90
  -9  -2   0   33.60    7.20
  -9  -2   0   32.50    5.20
  -9  -2   0   33.70    3.70
   9  -2   0   44.60   16.40
   9  -2   0   23.10   14.30
   9  -2   0   31.30    3.10
   9  -2   0   31.60    4.20
   9   2   0   34.60    3.30
  -9   2   0   36.00    5.90
   9   2   0   27.60    3.80
   9   2   0   40.60   16.00
  10  -2   0   30.80    4.20
  10  -2   0    8.50   18.20
 -10  -2   0   32.30    6.10
 -10  -2   0   30.90    4.00
 -10  -2   0   34.50    4.40
  10   2   0   35.50    3.40
  10   2   0   32.30    3.30
 -10   2   0   33.10    4.60
  10   2   0   34.50   25.80
  10   2   0   28.40    3.70
 -10   2   0   31.80    6.10
  11  -2   0    9.50   45.60
 -11  -2   0   13.10    3.50
 -11  -2   0   11.50    2.70
 -11  -2   0    5.90    3.70
 -11   2   0   10.30    5.10
 -11   2   0    9.70    3.60
  11   2   0    6.30    1.80
  11   2   0   18.50   28.30
 -12  -2   0    2.40    4.60
 -12  -2   0    2.00    3.10
  12  -2   0    5.20    2.00
 -12  -2   0    3.10    2.40
  12   2   0    2.50    1.90
 -12   2   0    2.30    3.70
 -12   2   0    3.70    5.30
 -12   2   0    3.70    2.70
 -13  -2   0    4.00    4.80
 -13  -2   0    1.50    3.30
 -13  -2   0    1.60    2.20
  13  -2   0    3.80    2.00
 -13   2   0    1.60    5.50
 -13   2   0    2.10    2.80
  13   2   0   -1.00    1.60
 -13   2   0    1.00    2.10
  14  -2   0   11.70    3.60
 -14  -2   0   14.80    6.20
  14  -2   0    5.80    2.40
 -14  -2   0   11.00    3.40
 -14  -2   0   18.60    4.70
 -14   2   0    7.70    5.30
 -14   2   0   13.50    3.30
 -14   2   0   14.80    4.60
  14   2   0    6.10    2.20
  15  -2   0    2.10    2.30
 -15  -2   0    4.80    4.60
 -15  -2   0    3.70    5.50
 -15  -2   0    5.50    3.30
  15  -2   0    4.90    4.30
  15   2   0    9.40    7.70
 -15   2   0    8.90    5.80
 -15   2   0    7.80    3.40
 -15   2   0    9.90    6.60
 -16  -2   0   -1.20    5.80
  16  -2   0    1.30    3.30
 -16  -2   0    2.10    4.30
 -16   2   0    9.40    7.20
 -16   2   0    1.60    4.40
  16   2   0    3.50    3.60
 -17  -2   0   -2.00    3.90
  17  -2   0   -1.80    3.60
 -17   2   0   -2.80    3.40
  17   2   0    1.00    3.90
   0  -3   0    2.50    1.90
   0  -3   0    1.30    0.30
   0  -3   0    0.80    0.50
   0   3   0    1.00    0.40
   0   3   0    0.90    0.30
   0   3   0    1.80    1.90
   0   3   0    2.30    0.40
  -3  -3   0 1684.63  142.39
  -3  -3   0 1751.02  146.19
   3  -3   0 2083.99  146.99
   3  -3   0 1762.82  146.09
   3   3   0 1816.12  145.89
   4  -3   0  781.52   61.79
  -4  -3   0  712.63   63.59
   4  -3   0  665.43   56.09
   4  -3   0  802.62   55.89
  -4  -3   0  680.03   56.29
  -4  -3   0  638.14   55.69
   4  -3   0  671.93   55.79
   4   3   0  742.03   55.89
  -4   3   0  829.52   57.49
   4   3   0  621.14   60.09
  -4   3   0  688.63   55.99
  -5  -3   0   82.09    6.60
  -5  -3   0   88.09    7.70
   5  -3   0   86.69    7.00
   5  -3   0   91.29   14.00
  -5  -3   0   86.79   14.00
  -5  -3   0   78.89    7.00
   5  -3   0   75.09    7.20
   5  -3   0   96.99   15.90
   5  -3   0   68.39    6.70
   5   3   0   86.59    6.80
   5   3   0  107.59   13.70
   5   3   0   86.49    7.20
  -5   3   0   77.69    7.80
  -5   3   0   79.99    7.20
   6  -3   0   39.30   11.50
   6  -3   0   19.00    2.50
  -6  -3   0   19.30    7.70
   6  -3   0   20.90    3.00
  -6  -3   0   18.20    2.50
   6   3   0   14.80    2.60
   6   3   0   39.50   10.90
   6   3   0   15.90    2.00
   7  -3   0  120.89    9.50
   7  -3   0  102.69   18.40
  -7  -3   0  118.19   10.90
   7  -3   0  125.19   10.10
  -7  -3   0  113.89   10.00
   7  -3   0  110.79    9.60
  -7  -3   0  128.09   19.90
   7  -3   0  114.29   10.20
   7   3   0  122.19    9.70
  -7   3   0  118.99   10.20
  -7   3   0  114.89   11.00
   7   3   0  117.89   18.10
   7   3   0  115.99    9.90
   8  -3   0   73.09    6.70
   8  -3   0   83.39    6.70
   8  -3   0   90.69    7.60
  -8  -3   0   79.49    8.40
   8  -3   0   75.79    7.60
  -8  -3   0   87.39    7.20
   8  -3   0   84.69   19.70
  -8  -3   0   86.59    7.40
  -8   3   0   71.89    8.50
  -8   3   0   84.59    7.60
   8   3   0   87.79    7.00
   8   3   0   71.19    6.60
   8   3   0   72.89   16.60
   8   3   0   86.09    7.20
   9  -3   0    2.60   10.20
  -9  -3   0    5.70    1.70
   9  -3   0    4.10    1.00
   9  -3   0   -4.70   11.60
  -9  -3   0    2.30    2.30
   9  -3   0    7.70    2.40
  -9  -3   0    5.60   10.10
   9  -3   0    4.80    2.30
   9   3   0    3.00    1.20
  -9   3   0    1.60    2.80
   9   3   0    2.00    1.60
   9   3   0    5.20   10.70
 -10  -3   0   33.60    4.40
 -10  -3   0   29.20    6.00
  10  -3   0    5.00   17.70
  10  -3   0   29.70    4.40
 -10  -3   0   32.60    3.90
 -10   3   0   23.10    5.60
  10   3   0   38.20    3.40
 -10   3   0   34.40    4.80
  10   3   0   34.60    3.50
  10   3   0    6.30   18.00
 -11  -3   0   95.49   10.80
 -11  -3   0   95.59    8.40
 -11  -3   0   84.59    8.80
  11  -3   0  153.58   59.29
 -11   3   0   82.09    9.00
 -11   3   0   92.79   11.20
  11   3   0  109.29   33.30
  11   3   0   82.79    7.70
  12  -3   0   90.19    8.50
 -12  -3   0   97.99    9.20
 -12  -3   0   93.59   11.80
 -12  -3   0  107.09    9.80
 -12   3   0  103.09   10.10
 -12   3   0   91.69   12.30
  12   3   0   86.39    8.50
 -12   3   0  102.69    9.20
  13  -3   0   13.70    2.60
 -13  -3   0   15.70    3.10
 -13  -3   0   22.60    4.50
  13   3   0   11.60    2.50
 -13   3   0   14.70    4.10
 -13   3   0   19.80    3.40
 -13   3   0   20.30    9.30
  14  -3   0   47.60    6.30
  14  -3   0   31.60    4.60
 -14  -3   0   38.50    8.50
 -14  -3   0   42.80    5.80
 -14  -3   0   39.20    6.40
 -14   3   0   41.20    5.70
 -14   3   0   41.40    9.40
 -14   3   0   45.30    6.90
  14   3   0   32.90    4.40
  15  -3   0   14.70    3.20
 -15  -3   0   36.50    8.70
 -15  -3   0   36.60    8.80
  15  -3   0   16.20    4.30
 -15  -3   0   25.20    4.60
 -15   3   0   24.20    6.40
 -15   3   0   23.20    7.20
 -15   3   0   21.60    4.30
  16  -3   0   -3.80    3.10
 -16  -3   0    1.60    4.00
 -16  -3   0    1.70    8.50
  16  -3   0   -3.90    3.90
 -16   3   0   -0.10    4.10
  16   3   0   -1.10    3.50
 -17  -3   0   13.50    4.70
  17   3   0   11.90    4.10
 -17   3   0   14.00    5.00
   0  -4   0  212.88   18.50
   0  -4   0  242.38   18.50
   0  -4   0  246.58   18.40
   0   4   0  229.48   18.60
   0   4   0  238.98   18.40
  -1  -4   0   26.30    2.10
   1  -4   0   20.90    2.40
  -1  -4   0   23.50    1.90
   1  -4   0   25.10    2.10
   1  -4   0   25.50    2.00
  -1  -4   0   31.10    5.30
   1  -4   0   37.30    6.40
  -1  -4   0   21.60    2.10
   1  -4   0   26.40    2.10
   1  -4   0   20.50    2.50
  -1  -4   0   23.50    2.50
  -1  -4   0   26.60    2.10
   1   4   0   23.90    1.90
  -1   4   0   20.70    2.10
  -1   4   0   22.10    2.50
   1   4   0   26.00    4.80
  -1   4   0   21.70    2.80
  -1   4   0   23.60    2.20
   1   4   0   19.80    2.00
  -1   4   0   37.80    6.80
  -2  -4   0  277.17   20.30
  -2  -4   0  241.28   20.40
   2  -4   0  275.37   20.20
  -2  -4   0  303.97   24.00
  -2  -4   0  259.27   20.20
   2  -4   0  261.57   23.70
   2  -4   0  267.57   20.20
  -2  -4   0  244.88   20.00
   2  -4   0  243.88   20.20
  -2  -4   0  252.37   20.20
  -2   4   0  278.07   24.50
  -2   4   0  216.38   20.20
   2   4   0  242.28   20.00
  -2   4   0  257.67   20.30
   2   4   0  261.87   23.20
  -2   4   0  227.28   20.40
   3  -4   0  398.96   29.40
  -3  -4   0  372.36   29.80
  -3  -4   0  374.96   29.20
   3  -4   0  379.96   29.40
   3  -4   0  340.17   33.40
  -3  -4   0  325.27   29.40
   3  -4   0  394.36   29.40
  -3  -4   0  349.37   29.40
   3  -4   0  383.46   34.10
   3   4   0  440.86   33.90
   3   4   0  382.16   29.40
   3   4   0  405.86   29.40
  -3   4   0  334.97   29.70
  -3   4   0  342.67   29.50
   4  -4   0 2631.74  205.58
  -4  -4   0 2280.97  199.48
  -4  -4   0 2637.94  205.48
   4  -4   0 2508.95  204.88
   4   4   0 2708.13  204.78
   5  -4   0   15.40    2.50
   5  -4   0   17.90   12.00
  -5  -4   0   14.90    2.20
   5  -4   0   14.10    1.90
  -5  -4   0   15.70    2.00
  -5  -4   0   25.70    9.00
  -5  -4   0   12.50    1.40
   5  -4   0   15.40    2.00
   5  -4   0   16.50    6.40
   5  -4   0   15.60    2.20
  -5  -4   0   17.70    3.10
   5   4   0   16.50    1.80
   5   4   0   13.20    2.30
   5   4   0   16.10    7.20
  -5   4   0   21.60    2.70
  -5   4   0   15.10    3.20
  -6  -4   0  241.48   18.00
   6  -4   0  200.88   18.40
   6  -4   0  237.68   18.30
  -6  -4   0  235.58   18.90
   6  -4   0  229.78   25.90
  -6  -4   0  222.68   18.20
  -6  -4   0  234.98   26.90
   6  -4   0  245.98   26.90
  -6  -4   0  202.08   17.70
   6  -4   0  213.88   18.00
  -6   4   0  218.08   18.90
   6   4   0  257.57   26.00
   6   4   0  222.28   18.00
   6   4   0  224.38   18.10
  -6   4   0  222.48   18.30
  -7  -4   0   12.80    2.30
   7  -4   0   11.30    1.50
   7  -4   0    2.70    6.20
   7  -4   0   14.40    2.50
   7  -4   0   13.90    8.60
   7  -4   0    8.90    2.30
   7  -4   0   13.50    2.70
  -7  -4   0    5.50    2.50
  -7  -4   0    5.80    8.40
  -7   4   0    9.60    3.30
   7   4   0   10.10    1.90
  -7   4   0   11.20    2.30
   7   4   0   14.20    1.90
   7   4   0   15.30    8.90
  -8  -4   0   48.90    4.90
  -8  -4   0   61.69   16.50
   8  -4   0   50.99    5.10
   8  -4   0   74.29   17.50
   8  -4   0   47.40   13.70
   8  -4   0   44.20    4.00
   8   4   0   45.00   12.40
   8   4   0   46.80    4.30
  -8   4   0   47.60    5.30
   8   4   0   42.70    4.60
  -9  -4   0   40.30    4.00
   9  -4   0   19.10   11.50
  -9  -4   0   31.80    4.30
   9  -4   0   31.50    3.10
   9  -4   0   35.10    4.60
   9  -4   0   38.40   17.90
  -9  -4   0   37.60    6.10
   9  -4   0   40.40    4.60
  -9  -4   0   24.70   13.80
   9   4   0   32.40   12.60
  -9   4   0   36.00    4.60
  -9   4   0   26.50    6.40
   9   4   0   26.80    3.70
   9   4   0   33.90    3.60
   9   4   0   34.20    3.30
  10  -4   0   73.09   26.30
 -10  -4   0  106.09    9.10
 -10  -4   0   97.19    8.80
  10  -4   0   97.99    9.20
  10   4   0   81.69   30.50
 -10   4   0   96.09   10.90
 -10   4   0  102.79    9.50
  10   4   0  102.09    8.50
  10   4   0   97.89    8.30
 -11  -4   0    1.90    2.50
 -11  -4   0    2.50    2.10
 -11  -4   0    5.00    4.50
  11  -4   0    1.20   25.50
  11   4   0    2.60    1.50
  11   4   0   17.10   25.50
 -11   4   0    1.00    4.20
 -11   4   0    1.20    3.20
 -12  -4   0   -0.50    3.90
  12  -4   0    1.10    1.70
 -12  -4   0    1.30    2.90
 -12  -4   0   -0.40    2.20
 -12   4   0    1.30    2.20
  12   4   0    2.00    1.70
 -12   4   0    1.00    5.70
 -12   4   0   -1.30    4.10
  13  -4   0    6.40    2.00
 -13  -4   0    5.70    5.50
 -13  -4   0    8.00    4.10
 -13  -4   0    9.80    2.70
  13   4   0    5.40    1.90
 -13   4   0    4.90    3.70
 -13   4   0    7.80    2.60
 -14  -4   0   20.50    3.90
  14  -4   0   16.80    3.00
 -14  -4   0   22.50    4.60
  14  -4   0   29.50    5.40
 -14  -4   0   18.10    5.90
 -14   4   0   17.80    4.90
 -14   4   0   17.20    6.60
 -14   4   0   26.60    4.60
  15  -4   0    0.30    2.20
  15  -4   0    1.10    3.00
 -15  -4   0    4.50    4.50
 -15  -4   0    0.40    3.10
 -15  -4   0   -1.60    4.50
  15   4   0    3.90    6.80
 -15   4   0    1.10    3.10
 -15   4   0   -0.10    4.40
 -15   4   0   -1.70    4.80
 -16  -4   0   31.90    8.70
 -16  -4   0   56.29    7.50
  16  -4   0   62.29    8.70
  16  -4   0   29.30    6.50
 -16   4   0   43.50    7.30
  16   4   0   45.20    7.20
 -17  -4   0   -0.50    3.80
  17   4   0    1.30    3.30
 -17   4   0    2.50    4.20
   0  -5   0    1.30    2.90
   0   5   0    5.80    1.00
  -1  -5   0  953.70   77.99
   1  -5   0  902.71   78.19
   1  -5   0 1114.09   81.79
   1  -5   0 1025.50   78.29
  -1   5   0  893.41   78.39
   1   5   0 1107.49   80.89
  -2  -5   0    4.80    0.90
   2  -5   0    3.50    0.80
  -2  -5   0    2.00    1.40
   2  -5   0    2.90    1.00
  -2  -5   0    1.70    4.90
  -2  -5   0    4.90    0.90
   2  -5   0    3.00    4.80
   2  -5   0    3.60    0.80
   2  -5   0    3.20    1.00
   2   5   0    4.40    0.80
   2   5   0    4.20    0.50
  -2   5   0    1.60    4.40
   2   5   0    1.90    3.10
  -2   5   0    3.70    1.80
   3  -5   0  539.65   38.40
   3  -5   0  459.55   38.30
  -3  -5   0  492.05   38.70
  -3  -5   0  513.75   38.40
  -3  -5   0  437.86   38.40
  -3  -5   0  498.95   38.10
   3  -5   0  489.25   43.00
  -3   5   0  486.45   38.50
   3   5   0  473.85   38.20
  -3   5   0  480.85   38.80
   3   5   0  484.05   42.40
   4  -5   0 1370.16  105.59
  -4  -5   0 1232.38  104.69
  -4  -5   0 1248.68   98.49
   4  -5   0 1267.57  104.39
  -4   5   0 1176.78   99.29
   4   5   0 1284.27  103.79
   4   5   0 1251.27   98.79
   5  -5   0  315.47   25.00
  -5  -5   0  308.37   24.60
  -5  -5   0  276.27   31.40
   5  -5   0  307.97   32.20
   5  -5   0  255.07   33.70
  -5  -5   0  299.87   25.20
  -5  -5   0  298.97   24.50
   5  -5   0  350.16   24.80
   5  -5   0  339.17   24.50
   5   5   0  340.07   24.50
   5   5   0  288.37   30.40
  -5   5   0  284.17   25.30
   5   5   0  291.77   24.50
  -5   5   0  321.17   24.80
  -6  -5   0  133.29    9.60
  -6  -5   0  106.89   10.30
   6  -5   0   96.99   16.80
   6  -5   0   96.79    9.30
   6  -5   0  128.19   10.10
  -6  -5   0   92.69   17.10
  -6  -5   0  108.69    9.40
  -6   5   0   94.89   10.40
   6   5   0  128.79    9.50
  -6   5   0  130.39    9.90
   6   5   0   99.99   16.30
   7  -5   0    7.20    1.70
  -7  -5   0   13.00    2.00
  -7  -5   0   16.20    9.50
   7  -5   0    8.60    2.60
  -7  -5   0   16.40    3.50
   7  -5   0   22.50    9.80
  -7  -5   0    7.90    1.80
   7  -5   0    9.90    1.70
   7  -5   0   11.60    9.00
   7   5   0   10.80    7.40
   7   5   0   11.70    1.90
   7   5   0    8.70    1.80
  -7   5   0   13.70    3.70
  -7   5   0    7.30    2.10
   8  -5   0   83.69    7.40
  -8  -5   0   81.79    7.00
  -8  -5   0   58.29   17.10
   8  -5   0   86.29   20.40
  -8  -5   0   80.59    8.50
   8  -5   0   67.99    6.60
   8  -5   0   70.09    7.70
   8  -5   0   82.79   18.40
  -8  -5   0   81.49    7.20
   8  -5   0   78.99    6.40
   8   5   0   84.29   17.80
   8   5   0   86.59    6.80
  -8   5   0   72.09    7.50
   8   5   0   76.19    6.50
  -8   5   0   66.39    8.70
   8   5   0   69.19    6.70
  -9  -5   0  231.88   34.00
   9  -5   0  204.98   32.70
   9  -5   0  217.68   17.40
   9  -5   0  184.58   16.20
   9  -5   0  223.28   17.30
  -9  -5   0  227.28   18.40
   9   5   0  207.68   16.40
   9   5   0  179.18   16.30
  -9   5   0  202.98   17.30
   9   5   0  194.58   16.60
   9   5   0  220.48   31.30
 -10  -5   0   60.59    8.30
  10  -5   0   41.50    5.70
 -10  -5   0   16.00   17.20
 -10  -5   0   54.89    5.50
  10  -5   0   29.40   23.50
 -10  -5   0   54.19    5.10
 -10   5   0   49.50    7.60
 -10   5   0   50.69    6.00
  10   5   0   29.80   18.60
  10   5   0   43.80    4.60
  10   5   0   48.00    4.50
 -11  -5   0   17.20    3.60
 -11  -5   0   19.50    5.00
  11  -5   0   -6.20   32.10
 -11  -5   0   13.10    2.70
  11  -5   0   10.30    3.30
 -11   5   0   21.70    6.20
 -11   5   0   18.10    4.20
  11   5   0   17.30    2.40
 -12  -5   0   -0.20    4.20
 -12  -5   0    2.10    3.10
 -12  -5   0    1.00    2.40
  12  -5   0    1.30    1.60
 -12   5   0    0.20    3.40
 -12   5   0    1.40    4.40
  12   5   0    2.90    1.70
 -13  -5   0    5.30    5.40
 -13  -5   0    8.10    3.30
  13  -5   0    5.70    2.00
 -13  -5   0    6.10    2.60
  13   5   0    2.40    1.60
 -13   5   0    1.90    3.00
 -13   5   0    4.30    2.40
 -13   5   0    7.40    6.10
  14  -5   0   18.50    3.90
 -14  -5   0   13.60    3.30
 -14  -5   0   11.50    4.90
 -14  -5   0   15.50    4.00
  14  -5   0   11.70    2.50
 -14   5   0   12.10    3.00
 -14   5   0   18.60    7.40
 -14   5   0   13.80    4.40
 -15  -5   0    9.10    4.20
 -15  -5   0    1.60    3.30
  15  -5   0    1.10    2.10
 -15  -5   0   -0.70    4.40
  15  -5   0    4.10    3.10
 -15   5   0    5.10    6.30
 -15   5   0    1.50    3.50
 -15   5   0    4.90    6.00
  15   5   0    5.50    4.20
 -16  -5   0    0.70    4.30
  16  -5   0    0.90    2.40
  16  -5   0    7.30    4.30
 -16  -5   0   -3.40    5.30
  16   5   0   -1.60    3.80
 -16   5   0   -0.80    4.40
 -17  -5   0   -2.10    3.50
  17   5   0    0.10    3.10
 -17   5   0   -0.90    3.90
   0  -6   0 1540.05  130.69
   0   6   0 1729.03  131.39
  -1  -6   0  185.28   16.40
  -1  -6   0  197.28   16.40
   1  -6   0  209.88   16.30
  -1  -6   0  216.98   16.30
   1  -6   0  204.58   20.40
   1  -6   0  233.28   16.20
  -1   6   0  227.48   21.90
  -1   6   0  178.48   16.70
  -2  -6   0  360.36   28.10
   2  -6   0  400.56   33.30
   2  -6   0  323.57   28.10
  -2  -6   0  339.17   28.40
  -2  -6   0  351.26   32.00
   2  -6   0  379.36   28.00
  -2  -6   0  394.76   28.10
   2  -6   0  314.67   28.10
  -2   6   0  387.36   28.20
   2   6   0  328.77   27.90
  -2   6   0  387.46   34.10
   2   6   0  350.76   36.00
  -2   6   0  326.77   28.40
   3  -6   0   24.50    2.60
   3  -6   0   19.10    2.40
   3  -6   0   44.50    9.30
  -3   6   0   19.30    2.90
   3   6   0   27.80    2.00
  -5  -6   0  554.84   50.99
   5  -6   0  624.34   52.39
   5  -6   0  487.45   43.00
  -5  -6   0  552.44   43.20
   5  -6   0  538.95   43.60
   5  -6   0  595.14   43.10
   5  -6   0  526.65   50.09
  -5  -6   0  529.25   43.80
  -5   6   0  518.35   43.90
   5   6   0  525.75   49.40
   5   6   0  593.94   43.20
  -5   6   0  526.55   43.40
  -6  -6   0  446.46   35.40
   6  -6   0  384.36   35.20
  -6  -6   0  484.85   36.20
   6  -6   0  440.16   35.50
   6  -6   0  407.76   35.70
  -6  -6   0  535.85   46.00
   6  -6   0  549.95   53.39
   6  -6   0  475.55   44.10
   6   6   0  452.75   35.30
  -6   6   0  458.65   36.40
   6   6   0  422.56   42.50
  -6   6   0  411.46   35.60
   6   6   0  429.46   35.00
  -7  -6   0   72.29    7.90
  -7  -6   0   79.99    6.90
   7  -6   0   75.19    6.70
  -7  -6   0   71.29   16.80
   7  -6   0   92.69    7.80
   7  -6   0   65.59   15.60
   7  -6   0   77.59   17.90
  -7  -6   0   71.89    6.70
  -7   6   0   73.29    8.30
   7   6   0   90.99    6.70
   7   6   0   68.99    6.30
  -7   6   0   78.39    7.30
   7   6   0   57.69   14.10
   8  -6   0  598.74   62.49
  -8  -6   0  565.24   61.79
   8  -6   0  582.44   48.50
  -8  -6   0  700.93   50.09
   8  -6   0  639.34   61.39
  -8  -6   0  654.83   48.80
   8  -6   0  564.74   49.10
   8  -6   0  548.25   48.30
   8   6   0  597.44   48.30
  -8   6   0  599.14   49.10
  -8   6   0  673.13   50.29
   8   6   0  708.33   61.39
   8   6   0  584.14   48.60
  -9  -6   0  114.79   10.40
   9  -6   0  122.49   11.30
  -9  -6   0  114.89   27.30
   9  -6   0  103.19   24.50
  -9  -6   0  114.49   12.00
   9  -6   0  135.19   28.60
   9  -6   0  143.69   11.10
   9   6   0  126.09   25.90
  -9   6   0  132.49   11.20
  -9   6   0  126.49   12.70
   9   6   0  125.09   10.40
   9   6   0  106.49   10.00
  10  -6   0    2.40    2.30
  10  -6   0    0.60    2.40
  10  -6   0   -3.50   21.10
 -10  -6   0    1.30    1.70
 -10  -6   0    2.40    2.00
 -10  -6   0    0.30    2.60
 -10   6   0    1.80    2.30
  10   6   0   -5.80   17.00
  10   6   0    0.70    1.30
  10   6   0   -0.40    1.10
 -10   6   0    2.20    6.10
  11  -6   0   49.00   44.30
 -11  -6   0   45.80    5.70
 -11  -6   0   53.99    5.50
  11  -6   0   32.30    5.70
 -11  -6   0   58.19    8.00
 -11   6   0   50.89    6.70
  11   6   0   40.70    4.50
 -11   6   0   49.60    8.70
 -12  -6   0   46.10    5.70
 -12  -6   0   42.80    8.10
 -12  -6   0   56.29    6.20
  12   6   0   34.20    4.40
 -12   6   0   42.00    6.60
 -12   6   0   40.50    8.70
 -13  -6   0   -2.70    2.60
  13  -6   0   -0.10    1.70
 -13  -6   0    3.20    4.50
  13  -6   0    1.70    2.60
 -13  -6   0    0.00    2.40
 -13   6   0    3.70    5.20
 -13   6   0   -1.40    2.10
 -13   6   0   -1.50    3.40
 -14  -6   0    4.90    3.30
 -14  -6   0    2.50    4.30
  14  -6   0    2.00    2.00
 -14  -6   0    1.70    2.90
  14  -6   0    0.40    2.50
 -14   6   0    0.50    3.70
 -14   6   0    1.00    2.30
 -14   6   0    1.40    4.90
 -15  -6   0    0.00    3.10
 -15  -6   0    1.80    3.40
  15  -6   0   -0.70    1.80
  15  -6   0    0.20    2.70
 -15  -6   0   -3.20    4.50
  15   6   0   -1.60    3.60
 -15   6   0    6.50    5.70
 -15   6   0    0.60    4.10
  16  -6   0    1.90    2.70
 -16  -6   0    1.70    4.80
 -16  -6   0   -0.80    4.00
 -16   6   0    3.60    4.20
  16   6   0    0.20    3.90
 -17  -6   0    6.30    3.90
 -17   6   0    4.00    4.00
  17   6   0    0.20    3.30
   0  -7   0    1.80    0.70
   0  -7   0    0.60    1.10
   0  -7   0    1.60    0.40
   0  -7   0   -2.30    4.00
   0   7   0    0.90    1.40
   0   7   0    2.40    0.90
   0   7   0    2.30    4.40
   0   7   0    2.70    1.10
   0   7   0    3.60    0.90
  -1  -7   0  427.36   36.90
   1  -7   0  507.95   41.50
  -1  -7   0  526.55   41.00
   1  -7   0  411.26   37.20
   1  -7   0  503.85   36.90
  -1   7   0  450.85   37.30
   2  -7   0  723.63   64.99
   2  -7   0  771.92   64.89
   2  -7   0  925.41   70.49
   2  -7   0  855.81   64.89
   2   7   0  874.01   68.89
   2   7   0  858.91   64.59
  -2   7   0  862.31   71.29
  -2   7   0  764.72   65.29
   3  -7   0   15.80    7.80
   3  -7   0   12.50    1.60
   3  -7   0   10.20    1.60
  -3  -7   0    6.80    5.00
   3  -7   0    7.40    1.50
  -3  -7   0   15.50    2.70
   3   7   0    9.90    1.20
   3   7   0    6.90    5.20
   3   7   0   12.00    1.70
  -3   7   0   13.40    2.00
  -3   7   0   10.80    3.20
  -3   7   0    7.50    6.50
  -4  -7   0  151.08   11.60
   4  -7   0  168.28   18.90
  -4  -7   0  141.29   18.40
   4  -7   0  125.19   10.90
   4  -7   0  148.09   10.60
   4  -7   0  120.19   10.70
  -4   7   0  143.09   11.80
  -4   7   0  130.79   10.40
   4   7   0  117.49   10.70
  -4   7   0  112.09   11.00
   4   7   0  120.49   10.40
   4   7   0  136.09   17.00
  -5  -7   0  143.19   11.80
   5  -7   0  133.09   10.90
  -5  -7   0  117.59   18.60
   5  -7   0  156.18   20.80
   5  -7   0  136.49   18.60
   5  -7   0  148.59   11.10
  -5  -7   0  121.69   10.80
   5  -7   0  117.79   10.80
  -5  -7   0  143.99   11.40
   5   7   0  147.19   10.90
   5   7   0  143.69   17.90
  -5   7   0  127.29   12.00
  -5   7   0  133.19   12.60
   5   7   0  113.69   10.60
   6  -7   0  234.48   16.10
  -6  -7   0  207.48   16.20
   6  -7   0  167.38   16.70
   6  -7   0  213.48   25.00
   6  -7   0  210.98   26.90
  -6  -7   0  225.48   26.60
   6  -7   0  191.08   16.00
   6  -7   0  183.78   16.30
  -6   7   0  185.08   16.50
  -6   7   0  205.88   17.40
   6   7   0  222.58   24.40
   6   7   0  193.08   16.10
   6   7   0  196.98   15.80
   7  -7   0   80.59   17.10
  -7  -7   0   80.49    7.40
  -7  -7   0  109.39   19.80
   7  -7   0   93.29    7.80
   7  -7   0   76.39    7.30
  -7  -7   0   89.39    8.70
   7  -7   0   81.69    8.30
   7  -7   0   54.99   15.00
  -7  -7   0   86.49    7.60
  -7   7   0   86.19    8.00
   7   7   0   82.49    6.90
  -7   7   0   86.39    9.20
   7   7   0   89.19    7.40
   7   7   0   83.89   16.40
  -8  -7   0    2.00    7.80
   8  -7   0   11.00    3.50
  -8  -7   0    5.80    2.00
   8  -7   0    7.30    2.30
   8  -7   0    7.40    1.20
  -8  -7   0   11.50    2.40
   8  -7   0    3.40    1.80
  -8  -7   0   10.20    4.00
   8  -7   0    6.80   13.40
   8  -7   0    5.20    9.10
   8   7   0   -1.00    7.80
  -8   7   0    8.80    3.10
   8   7   0    5.20    1.40
   8   7   0    6.30    1.80
  -8   7   0   -1.10    3.00
   9  -7   0   -9.60   18.10
  -9  -7   0    5.20    3.30
   9  -7   0    5.40    2.20
  -9  -7   0   -1.50   12.70
   9  -7   0    9.00    3.50
  -9  -7   0    3.80    1.80
  -9  -7   0    2.40    2.00
   9  -7   0    0.40   11.90
   9  -7   0    3.60    2.20
   9   7   0    3.90    1.40
  -9   7   0    7.30    2.80
   9   7   0    0.20   11.30
  -9   7   0    4.80    3.90
   9   7   0    8.60    2.00
 -10  -7   0   31.60   19.30
  10  -7   0   29.80    5.70
 -10  -7   0   44.30    6.50
 -10  -7   0   40.80    4.60
 -10  -7   0   41.90    4.40
  10  -7   0   35.30   23.20
 -10   7   0   44.20    7.70
 -10   7   0   34.30    5.30
  10   7   0   32.10    3.80
  10   7   0   36.60    4.10
  10   7   0   50.49   23.00
 -11  -7   0    2.00    2.30
 -11  -7   0    0.00    3.20
 -11  -7   0    0.30    3.70
  11  -7   0    2.60    2.90
  11   7   0    4.20    1.40
  11   7   0    1.90    1.50
 -11   7   0   -0.10    2.90
 -11   7   0    2.30    4.10
 -12  -7   0    2.00    2.70
 -12  -7   0    4.30    4.10
 -12  -7   0    3.70    2.70
 -12   7   0    2.30    3.50
 -12   7   0   -0.10    4.10
  12   7   0    2.20    1.80
  13  -7   0    0.70    1.60
 -13  -7   0   -1.60    2.40
 -13  -7   0   -0.20    3.00
 -13  -7   0    5.40    4.90
  13  -7   0    1.20    2.60
 -13   7   0    4.40    5.20
 -13   7   0   -0.50    3.20
 -13   7   0    2.50    2.40
 -14  -7   0    6.50    3.50
 -14  -7   0    0.80    4.40
  14  -7   0    2.90    2.80
  14  -7   0    1.50    1.80
 -14  -7   0    5.70    3.10
 -14   7   0    2.00    5.70
 -14   7   0    4.80    2.70
 -14   7   0    0.90    3.00
  15  -7   0   -0.70    2.00
 -15  -7   0   -0.80    3.20
 -15  -7   0    1.00    2.90
  15  -7   0    2.30    2.90
 -15  -7   0    3.00    5.00
 -15   7   0    0.10    5.00
  15   7   0   -0.90    3.30
 -15   7   0   -0.90    3.90
  16  -7   0    1.90    2.70
 -16  -7   0    6.30    5.90
 -16  -7   0    2.30    4.30
  16   7   0    2.80    4.00
 -16   7   0    3.20    4.50
 -17  -7   0    2.40    3.80
 -17   7   0    1.80    3.70
  17   7   0    1.60    3.60
   0  -8   0  412.76   33.60
   0  -8   0  481.45   33.40
   0  -8   0  427.76   37.80
   0  -8   0  461.35   34.20
   0   8   0  384.46   33.80
   0   8   0  440.96   38.80
   0   8   0  372.56   33.90
   1  -8   0  814.42   61.79
  -1  -8   0  686.43   61.69
  -1  -8   0  767.02   62.09
   1  -8   0  912.91   67.09
  -1  -8   0  888.01   66.49
   1  -8   0  694.63   62.19
  -1   8   0  779.12   62.29
  -2  -8   0  139.49   15.60
  -2  -8   0  128.89   10.30
   2  -8   0  112.19    9.60
   2  -8   0  106.79    9.50
  -2  -8   0  134.49    9.90
   2  -8   0  107.09    9.80
   2  -8   0  123.69   16.40
  -2  -8   0  133.79    9.90
   2  -8   0  113.19   10.10
  -2   8   0  119.39   10.00
   2   8   0  137.49    9.90
  -2   8   0  138.19   18.00
  -2   8   0  101.99   10.50
   2   8   0  123.99   14.60
  -3  -8   0  753.92   67.99
  -3  -8   0  769.92   63.09
   3  -8   0  812.22   62.59
   3  -8   0  846.32   62.59
   3  -8   0  805.02   68.79
  -3   8   0  907.91   71.39
   3   8   0  734.83   67.19
  -3   8   0  751.42   63.19
  -4  -8   0  601.34   60.29
   4  -8   0  738.43   53.79
   4  -8   0  680.93   53.89
  -4  -8   0  738.93   54.59
  -4   8   0  776.52   54.29
  -4   8   0  682.33   54.69
   4   8   0  644.94   53.59
  -4   8   0  601.44   53.59
  -5  -8   0  300.07   25.40
  -5  -8   0  301.27   24.70
   5  -8   0  351.06   24.70
   5  -8   0  347.47   35.30
  -5  -8   0  267.77   32.20
   5  -8   0  347.37   24.80
   5  -8   0  306.57   32.50
  -5  -8   0  298.47   24.60
  -5   8   0  303.07   25.00
   5   8   0  347.37   32.20
   5   8   0  264.17   24.30
  -5   8   0  298.27   25.70
   6  -8   0  185.48   14.80
   6  -8   0  203.48   13.80
  -6  -8   0  180.78   14.00
   6  -8   0  132.99   21.90
   6  -8   0  153.08   13.70
   6   8   0  149.99   13.50
  -6   8   0  190.68   14.40
  -6   8   0  142.39   15.10
  -7  -8   0  457.55   38.60
  -7  -8   0  527.85   39.70
   7  -8   0  548.65   52.89
   7  -8   0  427.76   38.40
  -7  -8   0  551.64   38.60
   7  -8   0  472.85   38.70
   7  -8   0  428.96   39.10
  -7  -8   0  552.14   52.09
   7  -8   0  524.15   49.99
  -7   8   0  426.46   38.90
   7   8   0  584.74   49.60
   7   8   0  429.56   38.20
   7   8   0  463.15   38.50
  -7   8   0  518.05   40.10
   8  -8   0  236.28   33.80
   8  -8   0  234.78   48.40
   8  -8   0  245.98   21.70
  -8  -8   0  306.87   22.00
  -8  -8   0  253.97   23.10
  -8   8   0  248.98   23.60
  -8   8   0  326.17   22.70
   8   8   0  261.87   21.50
  -9  -8   0  503.15   37.60
   9  -8   0  517.45   53.69
  -9  -8   0  487.75   36.00
   9  -8   0  446.06   36.70
  -9  -8   0  435.66   36.00
  -9  -8   0  419.16   53.29
   9  -8   0  396.16   35.70
   9  -8   0  409.66   54.59
   9  -8   0  441.26   36.30
   9   8   0  401.76   35.50
  -9   8   0  422.66   36.50
   9   8   0  513.45   52.19
  -9   8   0  490.85   38.20
   9   8   0  449.66   35.90
  10  -8   0   89.09    8.80
 -10  -8   0   86.19    9.50
 -10  -8   0   92.99    7.90
  10  -8   0   41.80   27.80
 -10  -8   0   69.39   30.50
 -10  -8   0   89.79    7.70
  10  -8   0   71.39    9.50
 -10   8   0   88.89    8.70
  10   8   0   68.19   23.10
 -10   8   0   88.09   10.70
  10   8   0   74.99    7.00
  10   8   0   76.59    7.50
  11  -8   0   42.70    6.70
 -11  -8   0   50.39    5.70
 -11  -8   0   60.09    6.10
 -11  -8   0   37.20    7.60
  11   8   0   60.49    5.40
 -11   8   0   52.49    7.00
  11   8   0   39.50    4.70
 -11   8   0   37.20    8.60
 -12  -8   0    7.90    3.00
 -12  -8   0    1.60    3.50
 -12  -8   0    7.20    3.30
 -12   8   0    4.10    5.50
 -12   8   0    4.20    4.00
  13  -8   0    1.20    1.90
 -13  -8   0    0.80    4.50
  13  -8   0    1.50    2.60
 -13  -8   0   -1.60    2.60
 -13   8   0    4.00    6.00
 -13   8   0    1.90    3.90
  14  -8   0    7.60    3.10
 -14  -8   0   11.40    3.70
 -14  -8   0    3.30    4.80
 -14  -8   0    8.00    3.70
  14  -8   0    5.80    2.20
 -14   8   0    5.10    4.20
 -14   8   0   12.50    6.90
 -14   8   0    4.90    2.80
 -15  -8   0    6.40    3.80
  15  -8   0    4.80    2.40
 -15  -8   0    5.20    4.90
 -15  -8   0    7.50    3.30
  15  -8   0   -3.60    4.40
 -15   8   0    3.50    5.80
  15   8   0    9.40    4.10
 -15   8   0    6.70    4.10
  16  -8   0    2.90    2.60
 -16  -8   0    4.20    5.50
 -16  -8   0    4.10    3.90
  16   8   0    0.70    3.90
 -16   8   0    3.80    4.60
  17  -8   0    6.20    3.60
 -17  -8   0   -3.60    3.30
  17   8   0    1.70    3.80
 -17   8   0    1.10    5.20
   0   9   0   11.60    6.80
   0   9   0   12.00    2.00
   0   9   0   22.20    4.20
  -1  -9   0   55.79    4.40
   1  -9   0   42.20    5.30
   1  -9   0   50.09    4.50
   1  -9   0   54.29   11.40
  -1  -9   0   40.90    9.50
  -1  -9   0   61.89    4.50
   1  -9   0   55.69    4.30
  -1   9   0   51.79    6.40
   1   9   0   58.39    4.80
  -1   9   0   63.39   14.30
   1   9   0   44.70    5.10
  -1   9   0   50.49    4.70
   1   9   0   41.80    9.50
  -1   9   0   54.29    4.70
  -2  -9   0  672.93   54.09
   2  -9   0  743.93   60.09
   2  -9   0  660.93   53.79
  -2  -9   0  680.63   53.79
   2  -9   0  592.64   53.89
  -2  -9   0  761.62   59.59
  -2   9   0  680.63   61.49
  -2   9   0  618.94   54.29
   2   9   0  785.22   59.19
  -3  -9   0  720.03   54.19
  -3  -9   0  599.74   61.59
  -3  -9   0  721.43   54.69
   3  -9   0  635.64   54.09
   3  -9   0  690.83   63.99
   3  -9   0  689.33   54.19
   3  -9   0  676.03   54.19
   3   9   0  783.82   60.09
  -3   9   0  626.84   54.79
  -3   9   0  727.23   63.69
   3   9   0  636.14   53.79
  -3   9   0  760.72   54.39
   4  -9   0  999.10   81.19
  -4  -9   0 1070.29   81.79
   4  -9   0 1148.79   89.49
   4  -9   0 1004.70   80.99
  -4  -9   0  984.50   88.49
   4  -9   0 1108.59   81.09
  -4   9   0  942.81   81.89
  -4   9   0 1007.30   92.89
  -5  -9   0  310.97   35.80
  -5  -9   0  325.67   27.60
  -5  -9   0  380.56   28.50
   5  -9   0  383.06   38.40
  -5  -9   0  379.26   27.60
   5  -9   0  333.97   27.50
   5  -9   0  333.27   27.60
   5  -9   0  335.27   35.80
  -5   9   0  333.67   27.90
   5   9   0  338.97   27.60
  -5   9   0  338.47   28.70
   5   9   0  377.96   35.40
   6  -9   0 1423.26  116.89
   6  -9   0 1637.54  130.29
  -6  -9   0 1572.94  128.29
   6  -9   0 1611.54  116.89
   6  -9   0 1307.87  125.49
  -6   9   0 1404.16  117.39
   7  -9   0  184.38   16.40
   7  -9   0  222.48   15.80
   7  -9   0  209.98   30.90
  -7  -9   0  153.88   26.30
  -7  -9   0  178.68   15.50
   7  -9   0  169.38   15.40
   7  -9   0  207.18   30.10
  -7  -9   0  211.88   16.80
  -7   9   0  159.58   16.60
   7   9   0  204.18   15.60
   7   9   0  195.58   25.30
  -7   9   0  213.68   17.50
   7   9   0  166.08   15.10
   8  -9   0 1038.50   79.89
   8  -9   0  902.81   91.19
   8  -9   0  941.61   78.89
   8  -9   0  966.60   95.59
  -8  -9   0  881.81   93.09
  -8  -9   0 1064.69   80.49
  -8  -9   0 1050.69   79.09
  -8   9   0 1017.30   79.59
  -8   9   0 1033.10   80.89
   8   9   0 1138.69   79.09
   8   9   0  940.91   90.29
   8   9   0  960.40   78.59
   9  -9   0    9.20    3.70
   9  -9   0    5.20    3.40
  -9  -9   0   10.80    2.50
   9  -9   0   17.00   15.50
   9  -9   0    5.30    2.20
  -9  -9   0    6.70   16.40
   9  -9   0   -5.90   14.30
  -9  -9   0    2.60    3.10
  -9   9   0    1.70    2.50
  -9   9   0    3.10    4.30
   9   9   0    8.80   14.20
   9   9   0    3.30    1.30
   9   9   0    7.20    2.10
  10  -9   0    1.10    3.10
 -10  -9   0    2.90    3.40
  10  -9   0   10.20   29.00
 -10  -9   0   14.00   22.30
  10  -9   0    1.30    2.40
 -10  -9   0    0.70    2.00
 -10  -9   0   -0.10    1.80
 -10   9   0    3.20    3.90
  10   9   0    1.10   20.00
  10   9   0    1.70    1.20
  10   9   0    0.60    1.60
 -10   9   0    2.00    3.00
 -11  -9   0   50.99    7.90
 -11  -9   0   45.80    5.50
 -11  -9   0   56.09    6.60
  11  -9   0   34.30    5.80
 -11   9   0   29.50    6.90
 -11   9   0   40.60    6.70
  11   9   0   41.20    5.00
  12  -9   0    7.60    2.90
 -12  -9   0    1.80    3.20
 -12  -9   0    3.20    4.00
 -12  -9   0    7.90    3.20
 -12   9   0    2.50    4.60
 -12   9   0    0.60    6.70
  13  -9   0    0.60    1.70
  13  -9   0    1.70    2.40
 -13  -9   0    0.50    3.10
 -13  -9   0    2.40    3.00
 -13  -9   0    3.10    4.60
 -13   9   0   -1.50    4.80
 -13   9   0    4.20    4.10
 -14  -9   0    2.70    3.60
 -14  -9   0    4.80    3.20
  14  -9   0    1.20    1.50
  14  -9   0    4.70    2.20
 -14  -9   0    4.70    5.30
 -14   9   0    2.50    2.70
 -14   9   0    1.20    4.50
 -14   9   0    4.00    6.00
  15  -9   0   -1.30    2.10
 -15  -9   0   -0.20    3.50
 -15  -9   0    0.20    3.50
 -15  -9   0    1.80    4.10
 -15   9   0   -0.60    5.70
 -15   9   0    0.20    3.70
  15   9   0    1.60    3.50
 -16  -9   0    0.70    4.90
  16  -9   0    1.00    2.50
 -16  -9   0    5.50    4.20
  16   9   0    3.30    4.10
 -16   9   0    3.80    4.60
 -17  -9   0    5.50    3.50
  17  -9   0    9.00    3.90
  17   9   0    6.10    5.10
 -17   9   0    7.70    5.00
   0 -10   0 2066.89  174.08
   0  10   0 2261.97  176.68
   2 -10   0   86.59    6.80
  -2 -10   0   70.09    7.30
  -2 -10   0   84.09    7.10
  -2 -10   0   60.89   12.60
  -2  10   0   88.29    7.10
   2  10   0   71.39   12.30
  -2  10   0   84.89   16.60
  -2  10   0   95.89    7.10
  -2  10   0   75.49    7.90
   3 -10   0   75.89    7.10
   3 -10   0   76.19    6.50
   3 -10   0   55.29   13.60
  -3 -10   0   90.99    7.10
   3 -10   0   88.59    6.90
  -3 -10   0   82.19   13.80
  -3 -10   0   76.19    7.60
  -3 -10   0   95.49    7.10
  -3  10   0   68.99    8.10
   3  10   0   78.49   12.70
  -3  10   0   89.69    7.30
   4 -10   0  429.26   36.30
   4 -10   0  463.05   44.60
  -4 -10   0  476.85   37.20
  -4 -10   0  398.46   43.40
  -4  10   0  542.65   49.50
  -4  10   0  459.35   37.50
   4  10   0  445.66   36.10
   4  10   0  504.55   43.40
  -5 -10   0  892.01   66.89
   5 -10   0  947.81   78.59
   5 -10   0  775.42   73.49
   5 -10   0  884.51   64.89
  -5 -10   0  802.12   74.29
  -5 -10   0  770.02   64.89
  -5  10   0  869.01   65.29
   5  10   0  725.63   64.59
  -5  10   0  781.72   65.99
   6 -10   0  326.37   24.00
  -6 -10   0  290.27   23.80
   6 -10   0  251.77   23.60
   6 -10   0  259.27   33.40
   6 -10   0  273.67   36.10
  -6 -10   0  318.37   23.80
   6 -10   0  311.27   23.70
  -6 -10   0  284.47   24.70
  -6  10   0  315.77   24.30
  -6  10   0  266.17   25.20
   6  10   0  287.47   32.60
   6  10   0  332.37   23.90
   7 -10   0    0.80    8.90
   7 -10   0   11.10   13.50
  -7 -10   0    5.90    3.10
  -7 -10   0    2.60    8.00
   7 -10   0    8.80    3.10
   7  10   0    9.20    1.30
  -7  10   0    7.10    3.90
   7  10   0    5.40    7.10
  -7  10   0   12.40    3.00
   8 -10   0   18.30    3.50
  -8 -10   0   31.40    5.70
   8 -10   0   20.50    3.10
   8 -10   0   52.69   22.00
   8 -10   0   16.70   12.70
   8 -10   0   11.00    4.20
  -8 -10   0   24.60   13.90
   8  10   0   17.60    3.60
   8  10   0   35.60   16.30
   8  10   0   19.50    2.40
  -8  10   0   15.30    5.00
  -8  10   0   13.90    4.10
   9 -10   0  -12.80   19.40
  -9 -10   0   11.70    2.70
  -9 -10   0    0.20   13.40
   9 -10   0    7.40    2.30
  -9 -10   0    2.80    3.10
   9 -10   0    7.20    2.40
   9 -10   0    5.20    3.70
   9  10   0   -5.50   13.00
  -9  10   0    9.60    3.50
  -9  10   0    3.00    4.40
   9  10   0    9.90    2.30
  10 -10   0   50.19   33.40
  10 -10   0   74.29    7.50
 -10 -10   0   66.59    8.90
 -10 -10   0   82.09    7.50
  10 -10   0   58.79    8.30
  10  10   0   66.39   27.50
  10  10   0   68.79    6.90
 -10  10   0   94.99   10.80
 -10  10   0   62.49   10.00
 -11 -10   0    3.70    2.30
 -11 -10   0    6.10    4.50
 -11 -10   0    6.60    2.50
  11 -10   0   -1.90    3.20
 -11  10   0    1.50    3.40
  11  10   0    2.10    1.90
 -11  10   0    8.00    5.90
  12 -10   0   89.49    8.20
 -12 -10   0   71.19   10.40
 -12 -10   0   86.19    9.00
 -12 -10   0   75.79    8.40
 -12  10   0   73.99   12.20
 -12  10   0   80.59    9.60
 -13 -10   0    2.90    4.20
 -13 -10   0    1.70    3.10
 -13 -10   0    8.70    4.30
  13 -10   0    4.00    2.00
 -13  10   0    6.50    3.80
 -13  10   0    5.30    5.20
 -14 -10   0    1.40    3.20
  14 -10   0    0.50    2.10
 -14 -10   0    0.80    3.30
 -14 -10   0    3.60    4.90
 -14  10   0   -1.40    5.30
 -14  10   0    3.60    5.80
 -14  10   0   -0.90    2.60
 -15 -10   0   -0.50    3.90
 -15 -10   0    0.60    3.20
 -15 -10   0   -0.20    4.00
  15 -10   0   -1.50    2.20
 -15  10   0    6.20    6.50
 -15  10   0    1.60    3.80
  15  10   0    1.30    3.60
 -16 -10   0    3.20    4.50
 -16 -10   0    3.30    3.80
  16 -10   0    2.50    2.70
  16  10   0    0.60    4.00
 -16  10   0   -4.90    4.20
  17  10   0    4.20    4.10
   0 -11   0    2.50    1.70
   0  11   0    3.80    1.30
   0  11   0    1.10    7.10
   0  11   0    6.90    1.40
   0  11   0    2.40    2.30
  -1 -11   0  366.46   32.50
  -1 -11   0  398.36   32.00
   1 -11   0  390.96   32.20
   1 -11   0  417.26   38.60
  -1 -11   0  447.96   38.50
   1  11   0  431.66   32.30
  -1  11   0  369.86   32.90
   1  11   0  371.36   32.60
  -1  11   0  430.76   32.40
   1  11   0  409.46   38.60
  -1  11   0  417.76   41.30
  -1  11   0  463.35   32.40
  -2 -11   0  734.43   61.09
   2 -11   0  741.63   66.99
  -2 -11   0  868.41   68.09
  -2 -11   0  768.42   60.99
  -2 -11   0  677.63   60.69
   2  11   0  869.41   67.09
  -2  11   0  806.32   60.99
  -2  11   0  752.12   61.49
  -3 -11   0   33.50    4.10
   3 -11   0   30.50    8.80
   3 -11   0   28.70    3.60
   3 -11   0   29.80    3.10
  -3 -11   0   36.60    3.50
  -3 -11   0   44.70   11.70
  -3  11   0   32.20    3.80
  -3  11   0   16.80    9.80
   3  11   0   49.20   10.90
   3  11   0   35.80    3.40
  -3  11   0   28.60    5.00
   4 -11   0  497.45   36.90
  -4 -11   0  482.05   45.20
  -4 -11   0  475.25   36.60
  -4 -11   0  440.96   36.50
  -4 -11   0  468.15   37.10
   4 -11   0  431.46   36.40
   4 -11   0  474.45   45.10
  -4  11   0  398.86   37.40
  -4  11   0  380.86   47.20
  -4  11   0  501.75   36.90
   4  11   0  508.15   43.90
  -5 -11   0  188.28   25.30
   5 -11   0  175.68   24.80
  -5 -11   0  197.08   16.00
  -5 -11   0  195.48   16.90
   5 -11   0  229.18   16.00
  -5  11   0  216.28   16.50
   5  11   0  153.48   22.20
  -5  11   0  183.68   17.40
  -6 -11   0    7.00    2.00
  -6 -11   0   13.90    2.60
   6 -11   0   20.90   14.40
   6 -11   0   16.00    9.90
  -6 -11   0   12.80    3.20
  -6 -11   0    9.60    9.50
  -6  11   0   22.90    3.80
   6  11   0   17.50    9.90
  -6  11   0   13.40    4.00
   7 -11   0   53.89   17.00
  -7 -11   0   70.89   20.60
   7 -11   0   91.79   25.20
   7 -11   0   37.80    4.60
   7 -11   0   38.60    6.30
   7 -11   0   49.70    5.00
  -7 -11   0   49.50    6.50
  -7  11   0   46.20    7.50
   7  11   0   47.70    4.90
  -7  11   0   46.30    5.70
   7  11   0   43.70   12.50
   8 -11   0 1098.09  107.69
   8 -11   0 1247.08   88.89
   8 -11   0 1045.70  102.99
   8 -11   0  974.00   88.49
  -8 -11   0 1156.28   89.99
   8 -11   0 1092.39   89.49
   8  11   0 1243.78   88.79
   8  11   0 1054.99  101.49
  -8  11   0 1150.78   89.59
  -9 -11   0   23.70    6.50
   9 -11   0   24.80    5.00
  -9 -11   0   19.90    3.70
   9 -11   0   21.50    3.20
  -9 -11   0   24.20    3.60
   9 -11   0   14.50   23.30
  -9 -11   0   14.30   17.90
   9 -11   0   30.70    4.10
   9  11   0   14.00   15.80
  -9  11   0   12.80    4.90
  -9  11   0   14.20    3.70
 -10 -11   0   82.39    7.50
  10 -11   0   73.19    7.70
  10 -11   0   75.59   41.90
 -10 -11   0   79.29    9.40
 -10 -11   0   74.59    7.30
 -10 -11   0   51.89   35.40
 -10  11   0   66.19    8.30
  10  11   0   73.99    7.30
 -10  11   0   68.99   10.50
  10  11   0   64.39   33.30
 -11 -11   0    8.50    4.60
  11 -11   0    9.40    4.00
  11 -11   0   10.60    2.60
  11 -11   0   16.60    3.70
 -11 -11   0    8.90    3.00
 -11 -11   0    8.70    2.90
 -11  11   0    3.50    3.10
  11  11   0    9.40    2.40
 -11  11   0    3.90    4.70
 -12 -11   0    2.40    3.00
  12 -11   0    0.70    1.00
 -12 -11   0    3.70    3.10
 -12 -11   0    2.70    4.50
 -12  11   0    0.40    6.00
  12  11   0    1.00    1.20
 -12  11   0    3.90    4.30
 -13 -11   0    0.90    2.90
  13 -11   0    2.60    2.10
  13 -11   0    0.40    1.40
 -13 -11   0    0.10    3.10
 -13 -11   0    1.80    3.80
 -13  11   0    3.80    5.60
 -13  11   0    2.50    4.00
  14 -11   0    0.20    1.90
 -14 -11   0    0.30    3.20
 -14 -11   0    2.40    3.30
 -14 -11   0    2.40    4.50
 -14  11   0   -0.60    4.40
 -14  11   0    1.40    4.30
 -14  11   0    2.40    5.90
 -15 -11   0    3.10    4.00
 -15 -11   0   -2.50    6.10
  15 -11   0   -2.10    2.10
 -15 -11   0    0.40    3.40
 -15  11   0    2.20    6.30
  15  11   0    3.50    4.00
 -15  11   0   -1.10    3.30
 -16 -11   0   -2.20    3.50
  16 -11   0    1.00    2.50
 -16 -11   0    2.20    4.10
 -16  11   0   -0.30    4.40
  -1 -12   0  107.09    8.70
  -1 -12   0   98.79    9.40
   1 -12   0   97.59    8.90
   1 -12   0  129.79   16.60
   1 -12   0  107.99    8.70
  -1 -12   0  126.89   15.90
   1 -12   0   92.39    9.70
   1  12   0  118.19    9.20
   1  12   0  120.59    9.00
   1  12   0  106.29    9.60
   1  12   0  136.69   17.20
  -1  12   0  110.99    9.20
  -1  12   0   98.39   10.10
  -1  12   0  146.69   20.80
  -1  12   0  110.09    9.10
  -2 -12   0  130.99   10.80
  -2 -12   0  129.79   10.70
  -2 -12   0  150.78   11.30
  -2 -12   0  115.09   11.30
  -2 -12   0  105.19   17.10
   2 -12   0  143.79   10.90
  -2  12   0  130.89   12.10
  -2  12   0  154.48   11.20
  -2  12   0  131.49   21.20
   2  12   0  122.59   17.40
  -3 -12   0  139.39   10.80
  -3 -12   0  131.79   10.30
  -3 -12   0  104.29   10.10
   3 -12   0  123.89   10.30
   3 -12   0  107.59    9.90
  -3 -12   0  152.98   18.80
   3 -12   0  145.99   18.70
  -3  12   0  104.29   11.20
  -3  12   0  125.69   22.40
   3  12   0  122.29   10.10
  -4 -12   0  413.66   30.90
   4 -12   0  374.96   39.20
   4 -12   0  331.77   30.50
   4 -12   0  395.56   30.70
  -4 -12   0  360.56   39.30
  -4 -12   0  373.76   30.70
   4 -12   0  369.36   30.70
   4 -12   0  344.37   30.40
  -4 -12   0  421.36   33.30
   4  12   0  435.36   30.90
  -4  12   0  374.56   43.80
  -4  12   0  431.36   31.20
   4  12   0  386.76   38.10
  -5 -12   0   53.89    6.00
  -5 -12   0   53.29    5.20
   5 -12   0   38.10   11.10
  -5 -12   0   74.69   17.00
   5 -12   0   59.19    4.90
  -5 -12   0   51.09    5.10
   5 -12   0   57.79    5.00
  -5  12   0   68.29    5.80
   5  12   0   62.69   13.00
  -5  12   0   43.60    4.50
   5  12   0   49.40    6.10
  -5  12   0   56.39    8.10
  -6 -12   0  365.66   26.30
   6 -12   0  334.17   25.90
   6 -12   0  290.87   39.90
  -6 -12   0  341.37   38.50
  -6 -12   0  309.27   26.10
   6 -12   0  321.07   26.20
  -6 -12   0  316.17   27.10
  -6  12   0  326.47   27.90
   6  12   0  318.57   26.20
   6  12   0  331.17   35.30
  -6  12   0  315.87   26.60
   7 -12   0  461.35   41.10
   7 -12   0  484.15   40.10
   7 -12   0  431.76   52.09
   7 -12   0  490.35   57.39
  -7 -12   0  515.75   41.40
   7 -12   0  429.96   40.40
  -7 -12   0  581.74   40.30
   7 -12   0  542.65   40.40
  -7  12   0  498.25   42.20
   7  12   0  470.45   50.39
  -7  12   0  528.75   40.90
   7  12   0  571.54   40.40
  -8 -12   0   47.00    7.60
  -8 -12   0   58.29    6.10
   8 -12   0   35.60   23.10
  -8 -12   0   55.59    6.20
   8 -12   0   61.19    8.10
   8 -12   0   59.39   20.60
  -8  12   0   46.00    9.00
  -8  12   0   70.99    7.20
   8  12   0   72.99    6.30
   8  12   0   44.10   16.20
  -9 -12   0    5.70   17.00
   9 -12   0   32.00    4.30
  -9 -12   0   23.30    3.90
  -9 -12   0   27.50    4.10
  -9 -12   0   20.00    4.50
   9 -12   0   26.50    3.80
   9 -12   0   28.70    5.50
   9 -12   0   18.80   26.90
   9  12   0   12.50   18.60
  -9  12   0   39.40    5.70
   9  12   0   31.90    4.10
  -9  12   0   37.50    8.50
 -10 -12   0    5.80    2.10
 -10 -12   0    6.00    3.40
 -10 -12   0    5.70    2.40
  10 -12   0    4.40    2.00
  10 -12   0    5.10    2.60
  10 -12   0    3.60    3.80
  10 -12   0    2.00   68.49
 -10  12   0    2.60    3.00
  10  12   0    3.20    2.00
 -10  12   0    1.20    4.80
 -11 -12   0    7.30    2.60
 -11 -12   0    2.50    3.00
  11 -12   0    5.50    4.20
 -11 -12   0    6.50    2.90
  11 -12   0    5.20    2.50
 -11  12   0    5.40    3.60
  11  12   0    7.80    2.40
 -11  12   0    2.20    4.60
 -12 -12   0   24.70    4.50
 -12 -12   0   21.20    3.90
 -12 -12   0   19.60    6.50
 -12  12   0   24.60    5.60
 -12  12   0   15.00    7.40
 -13 -12   0    1.90    3.60
 -13 -12   0    1.70    3.30
 -13 -12   0   -1.80    3.10
  13 -12   0    0.20    2.10
 -13  12   0    3.00    4.50
 -13  12   0    1.60    6.00
 -14 -12   0    1.50    4.00
 -14 -12   0    1.70    3.10
  14 -12   0    2.70    2.10
 -14 -12   0   -0.60    4.40
 -14  12   0    1.60    4.60
 -14  12   0    1.10    6.40
 -14  12   0    3.50    3.20
  15 -12   0    2.70    2.40
 -15 -12   0    4.40    4.20
 -15 -12   0    4.80    4.10
 -15 -12   0   -0.40    3.30
 -15  12   0   -0.20    6.00
  15  12   0    4.30    3.70
 -15  12   0    5.50    4.20
 -16 -12   0    2.20    5.50
  16 -12   0    1.70    2.50
 -16 -12   0    1.80    3.90
  16  12   0    9.70    4.20
 -16  12   0    6.10    4.70
   0  13   0    1.10    6.10
   1 -13   0  266.17   22.80
  -1 -13   0  295.27   23.00
  -1 -13   0  328.17   32.30
  -1 -13   0  274.17   21.80
   1 -13   0  241.28   22.00
   1 -13   0  283.77   29.20
   1 -13   0  292.87   21.80
   1  13   0  315.37   30.30
  -1  13   0  282.67   23.00
   1  13   0  272.47   22.20
   1  13   0  270.97   22.10
   1  13   0  272.97   22.60
  -1  13   0  268.07   22.20
  -1  13   0  281.67   22.20
  -1  13   0  233.38   31.70
   2 -13   0   60.29    5.10
   2 -13   0   60.39   13.70
  -2 -13   0   60.99   13.80
  -2 -13   0   55.69    4.90
  -2 -13   0   57.69    5.70
  -2  13   0   61.19   16.80
  -2  13   0   68.79    5.60
   2  13   0   54.19    5.80
  -2  13   0   49.40    6.70
  -2  13   0   68.39    5.80
   3 -13   0  671.73   60.39
  -3 -13   0  815.22   60.59
  -3 -13   0  841.02   60.99
   3 -13   0  713.63   67.89
   3 -13   0  652.43   60.49
  -3  13   0  914.81   75.29
  -3  13   0  742.13   61.39
  -3  13   0  824.62   60.69
   4 -13   0  101.89    8.90
  -4 -13   0  120.09    9.20
  -4 -13   0   99.99   17.80
  -4 -13   0  112.89    9.80
   4 -13   0   99.89    9.00
   4 -13   0  111.59   18.20
   4 -13   0  107.79    8.80
   4  13   0  104.69    9.10
  -4  13   0   87.69   10.60
  -4  13   0  109.59   22.90
   4  13   0  122.49   17.20
  -4  13   0  112.59    9.60
   5 -13   0    9.50    1.60
  -5 -13   0    5.90    1.80
   5 -13   0    7.10    1.20
  -5 -13   0    8.50    9.40
  -5 -13   0    3.80    2.20
   5 -13   0   11.40    2.30
   5 -13   0    3.50    7.10
  -5  13   0    7.60    1.20
  -5  13   0    6.70    3.50
  -5  13   0   16.80    4.60
  -5  13   0    4.50   12.20
   5  13   0    8.90    7.50
   6 -13   0   11.30    1.80
   6 -13   0   13.20    1.70
   6 -13   0   10.00    1.90
   6 -13   0   13.00   13.40
  -6 -13   0   21.10    3.90
  -6 -13   0   12.70   10.70
   6 -13   0   14.70   10.20
   6  13   0   18.40    9.90
   6  13   0    7.30    2.00
  -6  13   0   12.00    3.20
  -6  13   0   22.00    5.30
   7 -13   0   27.80    5.00
   7 -13   0   23.70    2.90
   7 -13   0   22.30    3.40
  -7 -13   0   26.80    3.90
   7 -13   0   17.00   13.00
  -7 -13   0   23.00    5.90
  -7 -13   0   19.90   14.60
  -7 -13   0   29.20    3.60
   7 -13   0   28.00    3.60
   7 -13   0   20.40   20.70
  -7  13   0   34.30    5.10
   7  13   0   25.60    3.70
   7  13   0   12.90   10.00
  -7  13   0   24.80    6.20
   8 -13   0  140.99   10.90
   8 -13   0  127.09   28.80
   8 -13   0   72.79   26.10
  -8 -13   0   88.79   27.20
   8 -13   0  108.59   12.10
   8 -13   0  113.59   10.10
  -8 -13   0  118.99   12.10
  -8  13   0   99.79   13.40
   8  13   0  137.69   10.80
  -8  13   0  124.29   11.60
  -9 -13   0    2.50    3.40
   9 -13   0    0.90   49.90
  -9 -13   0    3.30    2.20
   9 -13   0    1.90    4.30
   9 -13   0    0.80    2.00
   9 -13   0    3.40    2.10
  -9 -13   0   -5.80   26.30
   9 -13   0    1.70    1.50
  -9 -13   0    1.80    1.90
  -9  13   0    2.40    2.90
  -9  13   0    5.60    4.80
   9  13   0    2.10    1.90
   9  13   0   -2.20   13.90
  10 -13   0   18.20    5.10
 -10 -13   0   27.90    4.50
  10 -13   0   14.20   48.40
 -10 -13   0   31.90    5.00
 -10 -13   0   26.10    5.40
  10 -13   0   24.20    4.30
  10  13   0   26.10    4.40
 -10  13   0   21.40    6.00
 -10  13   0   26.80    7.30
 -11 -13   0   11.80    3.30
 -11 -13   0   10.50    4.60
  11 -13   0   14.50    3.40
  11 -13   0    4.50    4.30
 -11 -13   0   12.80    3.30
  11  13   0   11.20    2.90
 -11  13   0   10.50    4.50
 -11  13   0   10.80    6.60
 -12 -13   0    5.80    3.50
 -12 -13   0    4.30    3.70
 -12 -13   0    4.40    3.40
 -12  13   0    0.90    4.10
  13 -13   0   16.20    3.10
 -13 -13   0   14.20    4.10
 -13 -13   0   12.80    4.10
 -13 -13   0   10.20    4.20
 -13  13   0    7.40    4.70
 -13  13   0   13.70    7.40
 -14 -13   0   43.10    7.80
  14 -13   0   36.90    5.30
 -14 -13   0   40.30    7.00
 -14 -13   0   38.40   11.80
  14  13   0   58.99    7.60
 -14  13   0   43.20    6.60
 -14  13   0   42.20    7.60
 -14  13   0   34.90   11.50
  15 -13   0    7.10    2.60
 -15 -13   0    6.40    4.20
 -15 -13   0    4.50    4.00
 -15 -13   0    4.80    4.20
 -15  13   0    8.10    5.10
 -15  13   0    1.00    8.40
  15  13   0   15.40    4.40
  16 -13   0   -3.00    2.20
 -16 -13   0    5.40    4.30
 -16  13   0   -0.20    4.50
  16  13   0    3.20    3.80
   0 -14   0  565.54   53.39
   0 -14   0  608.04   47.00
   0  14   0  652.03   47.20
   0  14   0  560.44   46.10
   0  14   0  538.45   55.19
  -1 -14   0  630.54   55.09
   1 -14   0  554.04   48.00
   1 -14   0  633.84   47.10
  -1 -14   0  592.54   47.00
  -1 -14   0  580.84   47.70
   1 -14   0  497.85   53.49
   1 -14   0  547.75   47.20
   1  14   0  641.84   47.60
  -1  14   0  586.34   48.20
   1  14   0  703.93   56.59
  -1  14   0  633.54   58.79
   1  14   0  650.13   47.50
   1  14   0  568.84   47.80
   2 -14   0  148.99   12.70
  -2 -14   0  190.58   22.10
   2 -14   0  151.88   20.50
  -2 -14   0  142.39   12.50
  -2 -14   0  141.19   13.20
   2  14   0  152.68   13.40
  -2  14   0  183.98   25.80
  -2  14   0  165.08   13.10
  -2  14   0  158.88   14.20
  -2  14   0  172.28   13.20
   2  14   0  182.28   21.70
  -3 -14   0  344.27   29.20
  -3 -14   0  368.86   29.00
  -3 -14   0  373.86   29.00
  -3 -14   0  347.67   28.50
  -3 -14   0  306.77   36.80
   3 -14   0  347.47   36.70
   3 -14   0  331.97   28.90
   3 -14   0  391.76   28.60
  -3  14   0  333.47   29.90
   3  14   0  405.66   37.30
  -3  14   0  402.26   29.10
  -3  14   0  358.86   42.30
   4 -14   0  186.68   16.10
  -4 -14   0  190.88   16.20
  -4 -14   0  196.68   16.30
   4 -14   0  196.98   16.00
  -4 -14   0  192.38   16.80
   4 -14   0  201.98   25.70
  -4 -14   0  212.28   26.50
   4  14   0  220.98   16.30
  -4  14   0  185.28   30.60
  -4  14   0  218.08   16.60
  -4  14   0  157.38   17.50
   4  14   0  223.58   25.20
  -5 -14   0  174.58   27.10
   5 -14   0  210.38   16.30
  -5 -14   0  177.38   17.10
   5 -14   0  219.18   16.40
  -5 -14   0  213.88   16.50
  -5 -14   0  195.08   16.60
  -5  14   0  224.68   17.10
   5  14   0  215.08   16.60
   5  14   0  201.38   25.50
  -5  14   0  164.28   18.00
  -5  14   0  157.48   32.70
   6 -14   0   25.40    2.80
   6 -14   0   12.00   10.50
  -6 -14   0   21.80    3.50
  -6 -14   0   28.10    3.30
   6 -14   0   21.50    2.60
  -6 -14   0   33.20   15.10
   6 -14   0    9.40   12.00
  -6 -14   0   21.80    4.20
  -6  14   0   35.20    4.30
  -6  14   0   18.80    5.50
   6  14   0   29.40   12.10
  -7 -14   0   71.19    8.30
   7 -14   0   79.19    7.60
  -7 -14   0   79.19    7.10
   7 -14   0   63.19    6.90
   7 -14   0   74.89    6.90
   7 -14   0   48.60   19.90
   7 -14   0   57.99   19.10
   7 -14   0   75.79    6.40
  -7 -14   0   74.89    7.30
  -7  14   0   73.29   10.10
  -7  14   0   82.09    8.40
   7  14   0   83.99   19.40
   7  14   0   87.09    7.30
   8 -14   0   91.99    8.40
   8 -14   0   75.79   28.40
   8 -14   0   89.09    8.60
  -8 -14   0  107.19   11.80
   8 -14   0  151.88   38.70
  -8 -14   0   96.19    8.50
   8 -14   0   73.19    9.90
   8 -14   0   89.59    8.20
  -8 -14   0   87.99   28.20
   8  14   0  117.19   25.60
  -8  14   0   98.09   12.10
  -8  14   0   90.39    9.50
   8  14   0   90.79    8.60
   9 -14   0   13.80    3.00
  -9 -14   0   20.60   27.50
   9 -14   0   27.40   30.80
  -9 -14   0   21.10    4.70
   9 -14   0   17.20    4.00
   9 -14   0   18.70    4.90
  -9 -14   0   10.60    2.70
  -9  14   0   15.90    6.40
  -9  14   0   14.20    5.20
   9  14   0   18.60    3.70
   9  14   0    6.00   20.00
 -10 -14   0    0.10    3.40
 -10 -14   0   -0.20    2.10
  10 -14   0    0.20    1.90
  10 -14   0    1.10    3.70
 -10 -14   0    0.90    2.40
  10 -14   0   -0.90    2.60
 -10  14   0   -2.40    2.80
 -10  14   0   -0.10    3.80
  10  14   0    1.30    1.90
 -11 -14   0   11.50    3.40
  11 -14   0   14.00    3.70
  11 -14   0    7.40    5.00
 -11 -14   0   16.40    5.20
 -11 -14   0   18.90    3.70
 -11  14   0   11.60    7.10
  11  14   0   14.40    3.20
 -11  14   0   12.90    5.00
 -12 -14   0    0.10    3.60
 -12 -14   0   -1.80    3.70
 -12 -14   0    2.30    3.40
  12  14   0   -1.90    1.30
 -12  14   0    2.30    4.70
 -12  14   0   -0.40    6.10
  13 -14   0    2.50    2.30
 -13 -14   0    0.20    3.60
 -13 -14   0    1.80    3.40
 -13 -14   0   -4.40    3.20
 -13  14   0    1.30    4.40
 -13  14   0    6.90    6.90
 -14 -14   0   33.10    6.50
 -14 -14   0   39.70    7.10
 -14 -14   0   34.70    7.30
  14  14   0   45.00    9.50
 -14  14   0   14.60    7.40
 -14  14   0   30.50    9.80
 -15 -14   0    3.70    4.40
 -15 -14   0    1.90    3.80
 -15 -14   0    7.70    4.20
  15 -14   0    2.70    2.40
 -15  14   0    2.70    5.10
  15  14   0    1.50    3.90
  16 -14   0    4.50    2.60
 -16 -14   0    1.10    4.20
 -16  14   0    5.60    4.20
  16  14   0    6.90    4.10
   0 -15   0    5.20    6.00
   0  15   0   21.20   11.10
   0  15   0    3.90    1.70
   0  15   0    7.30    1.50
  -1 -15   0  149.19   11.60
  -1 -15   0  152.58   12.70
  -1 -15   0  160.18   20.40
   1 -15   0  143.39   13.00
   1 -15   0  127.29   11.80
  -1  15   0  146.49   24.40
   1  15   0  156.78   21.90
  -1  15   0  143.99   13.20
  -1  15   0  150.38   12.20
   1  15   0  148.09   12.20
   1  15   0  139.29   12.70
  -1  15   0  152.58   12.30
   1  15   0  148.69   12.10
  -2 -15   0 1392.86  120.09
  -2 -15   0 1250.87  111.09
   2 -15   0 1592.94  120.99
  -2  15   0 1429.66  112.49
   2  15   0 1370.36  111.89
   2  15   0 1426.76  120.19
  -2  15   0 1523.95  125.29
  -3 -15   0   35.20    3.40
  -3 -15   0   38.90    3.40
  -3 -15   0   39.90    4.70
   3 -15   0   28.40    4.40
  -3 -15   0   37.50   12.20
   3 -15   0   32.30   10.50
  -3 -15   0   42.40    4.40
   3 -15   0   40.70    3.60
   3 -15   0   33.30    4.40
  -3  15   0   40.80    4.30
  -3  15   0   40.20   17.50
  -3  15   0   29.30    5.70
   3  15   0   33.70   10.40
   4 -15   0 2182.78  194.78
   4 -15   0 2515.25  180.48
   4 -15   0 2120.29  180.18
  -4  15   0 2116.59  181.68
  -4  15   0 2607.24  199.58
  -5 -15   0  486.75   54.39
  -5 -15   0  537.05   42.20
  -5 -15   0  541.25   42.30
  -5 -15   0  544.45   42.80
   5 -15   0  497.55   41.80
   5 -15   0  488.45   52.19
   5 -15   0  556.44   42.00
   5  15   0  590.04   42.30
   5  15   0  531.15   51.99
  -5  15   0  424.86   59.79
   6 -15   0   54.89   20.00
   6 -15   0   56.59    5.50
  -6 -15   0   63.09    6.10
   6 -15   0   70.29    5.90
  -6 -15   0   41.10   17.70
  -6 -15   0   64.09    9.10
  -6 -15   0   57.99    6.20
   6 -15   0   40.80   14.10
   6  15   0   50.29   14.10
  -6  15   0   54.59    8.60
  -6  15   0   73.19    6.90
   6  15   0   74.19    6.20
  -7 -15   0   82.39    7.70
   7 -15   0   64.59   18.30
   7 -15   0   84.69    7.60
   7 -15   0   76.79    7.20
   7 -15   0   78.89    7.60
  -7 -15   0   89.29    8.00
  -7 -15   0   98.09    9.10
   7 -15   0   72.19   24.60
  -7 -15   0   48.30   17.30
  -7  15   0   86.29    8.60
   7  15   0   72.79   24.20
   7  15   0   86.29    7.90
  -7  15   0   86.99   11.00
  -8 -15   0   45.20   23.80
  -8 -15   0   59.09    6.00
   8 -15   0   41.80    5.20
   8 -15   0   48.20    5.40
  -8 -15   0   59.39    5.70
   8 -15   0   21.40   39.30
  -8 -15   0   44.00    6.90
   8 -15   0   41.90    8.60
   8  15   0   50.69    5.70
  -8  15   0   39.10    8.30
   8  15   0   55.39   19.60
  -8  15   0   53.99    6.80
  -9 -15   0    3.40    2.40
   9 -15   0   -1.00    3.60
   9 -15   0    1.10    1.90
   9 -15   0  -11.00   50.49
  -9 -15   0    2.20    3.10
  -9 -15   0   20.00   45.30
   9 -15   0    0.90    2.10
  -9 -15   0    1.10    2.20
   9  15   0    3.10    2.30
  -9  15   0    0.30    2.60
  -9  15   0    2.10    4.50
 -10 -15   0    4.50    2.30
 -10 -15   0    2.70    2.80
  10 -15   0    7.10    4.70
  10 -15   0    6.20    2.60
 -10 -15   0    7.30    3.00
 -10  15   0    3.40    3.20
 -10  15   0    2.50    4.50
  10  15   0    5.00    2.30
 -11 -15   0    7.80    3.90
 -11 -15   0   11.10    4.20
  11 -15   0    9.20    3.10
  11 -15   0    9.70    5.20
 -11 -15   0    7.90    3.50
  11  15   0   12.70    3.40
 -11  15   0   12.10    7.40
 -12 -15   0  104.29   12.50
 -12 -15   0  113.59   11.20
 -12 -15   0  101.09   11.50
 -12  15   0  125.69   12.70
 -12  15   0   94.99   16.30
 -13 -15   0   18.60    4.80
 -13 -15   0   17.60    5.60
  13 -15   0   15.10    3.00
 -13 -15   0   16.20    4.10
 -13  15   0    8.40    6.50
 -13  15   0   18.20    5.40
  14 -15   0    4.40    2.50
 -14 -15   0    3.60    4.00
 -14 -15   0   10.50    4.40
 -14 -15   0    9.80    5.10
 -14  15   0    5.40    4.90
  14  15   0    7.40    4.00
 -14  15   0    4.20    6.70
 -15 -15   0   -0.10    3.70
 -15 -15   0   -0.30    3.60
  15 -15   0    2.00    2.40
 -15 -15   0   -1.60    5.30
  15  15   0    3.00    3.90
 -15  15   0    1.60    3.90
 -16 -15   0    5.60    4.60
  16 -15   0    4.70    2.70
  16  15   0    4.70    4.10
 -16  15   0    2.60    4.80
   0 -16   0 6062.59  511.35
   0  16   0 6805.12  515.15
  -1 -16   0  134.79   13.40
   1 -16   0  137.89   20.20
   1 -16   0  149.19   13.80
  -1 -16   0  143.89   21.00
   1 -16   0  161.28   12.60
  -1 -16   0  160.68   12.30
  -1  16   0  148.39   25.60
   1  16   0  111.69   21.70
  -1  16   0  178.58   13.10
   1  16   0  166.08   12.90
  -1  16   0  153.18   14.70
   1  16   0  185.08   13.20
   1  16   0  137.09   13.60
   2 -16   0    6.90    2.60
   2 -16   0   11.40    1.70
   2 -16   0   13.70    8.30
  -2 -16   0    9.30    8.60
  -2 -16   0    8.00    1.20
  -2 -16   0   11.50    2.50
   2  16   0    4.10    6.60
   2  16   0   15.00    2.30
  -2  16   0   12.20    2.50
   2  16   0    9.90    2.60
   2  16   0    7.00    1.80
  -2  16   0   12.40    2.30
  -2  16   0   12.00   11.00
  -2  16   0   10.90    3.90
   3 -16   0 2608.74  224.68
  -3 -16   0 2916.41  227.48
  -3 -16   0 2511.25  215.58
   3  16   0 3002.40  226.18
  -3  16   0 2768.62  217.18
   4 -16   0 2325.47  175.38
  -4 -16   0 2111.19  187.28
   4 -16   0 2360.36  186.08
   4 -16   0 2042.70  175.18
  -4 -16   0 2177.58  175.08
  -4 -16   0 2543.25  175.88
  -4  16   0 2022.60  176.78
  -4  16   0 2313.87  194.68
  -5 -16   0   80.29    8.50
  -5 -16   0   92.89    8.00
  -5 -16   0   88.49    7.80
   5 -16   0   66.09    7.00
  -5 -16   0   95.19   23.10
   5 -16   0   78.09    7.20
  -5  16   0   55.19   25.70
   5  16   0   88.09    7.70
  -5  16   0   54.99    9.80
   5  16   0   69.09   17.80
  -5  16   0   85.69    8.20
   6 -16   0  102.89    8.30
  -6 -16   0   92.79    9.40
  -6 -16   0   95.99    8.50
  -6 -16   0   89.69   23.90
  -6 -16   0   95.19    8.70
   6 -16   0   83.59    7.90
   6  16   0   89.29    8.50
  -6  16   0   78.09   10.80
  -6  16   0  116.49    9.30
   6  16   0   94.49   20.00
   7 -16   0    3.60    1.40
   7 -16   0    7.00    2.10
  -7 -16   0    9.60    2.80
  -7 -16   0    6.50    2.40
   7 -16   0   -4.70   19.90
   7 -16   0    3.50    1.90
  -7 -16   0   10.20    3.40
   7 -16   0    9.90   10.80
  -7 -16   0    3.70   13.90
  -7  16   0    0.90    4.70
  -7  16   0    8.10    3.50
   7  16   0   10.90   11.70
   7  16   0   13.10    2.80
  -8 -16   0   54.69    6.80
  -8 -16   0   38.60    5.20
  -8 -16   0   51.19    5.70
   8 -16   0   44.60    4.90
   8 -16   0   39.80    4.90
   8 -16   0  101.69   39.40
   8 -16   0   39.30    7.00
  -8 -16   0   59.29   28.70
  -8  16   0   39.50    6.40
   8  16   0   33.20   18.40
  -8  16   0   29.50   12.10
   8  16   0   37.30    5.30
  -9 -16   0    3.70    3.40
  -9 -16   0    5.10    3.10
  -9 -16   0    4.80    2.90
   9 -16   0   24.30   44.90
   9 -16   0    7.70    4.60
   9 -16   0    8.00    2.60
  -9  16   0    0.90    4.80
  -9  16   0    4.40    3.20
   9  16   0    6.80    4.50
 -10 -16   0   -0.40    3.10
 -10 -16   0    0.40    2.40
  10 -16   0    0.30    4.20
 -10 -16   0   -0.40    2.60
  10 -16   0   -0.70    2.00
  10 -16   0   -1.70    2.40
 -10  16   0    0.10    2.90
 -10  16   0   -1.30    4.10
  10  16   0    2.30    2.20
  11 -16   0   37.70    8.00
 -11 -16   0   53.89    8.30
 -11 -16   0   57.69    7.60
 -11 -16   0   55.59    6.90
  11 -16   0   47.60    6.80
  11  16   0   45.40    6.60
 -11  16   0   35.70    9.60
 -11  16   0   57.49    8.60
 -12 -16   0   57.39    9.70
 -12 -16   0   73.19    9.00
 -12 -16   0   86.39   11.00
 -12  16   0   83.39   11.00
 -12  16   0   68.79   14.60
  12  16   0   78.09    9.70
 -13 -16   0   10.90    4.40
 -13 -16   0    8.40    4.30
 -13 -16   0    7.10    4.80
  13 -16   0    4.50    2.30
  13  16   0    3.00    3.30
 -13  16   0    7.80    5.70
 -13  16   0    7.30    7.40
  14 -16   0    2.40    2.50
 -14 -16   0    0.30    3.30
 -14 -16   0   -0.30    3.80
 -14 -16   0    1.20    3.70
 -14  16   0   -2.10    4.90
  14  16   0    1.30    3.50
 -14  16   0   -3.00    6.10
 -15 -16   0   -0.60    3.10
  15 -16   0    4.80    2.60
 -15 -16   0    3.40    3.60
 -15 -16   0   -2.40    5.40
 -15  16   0    0.20    4.70
  15  16   0   -0.50    3.70
 -16 -16   0   26.60    8.10
  16 -16   0   12.30    3.20
  16  16   0   13.30    4.80
 -16  16   0   14.20    5.10
   0 -17   0    1.60    2.60
   0 -17   0    0.90    7.30
   0 -17   0    3.40    1.40
   0 -17   0    3.30    1.30
   0  17   0    1.10    1.90
   0  17   0   14.50   11.90
   0  17   0    4.80    2.20
   1 -17   0 1313.77  112.09
  -1 -17   0 1255.97  103.79
   1 -17   0 1366.16  104.19
  -1 -17   0 1289.77  102.79
  -1 -17   0 1094.79  111.39
   1  17   0 1420.56  115.39
   1  17   0 1325.47  103.89
   1  17   0 1343.77  102.89
  -1  17   0 1297.77  116.79
  -1  17   0 1410.26  104.29
   2 -17   0   74.39    8.80
   2 -17   0   91.89    9.30
  -2 -17   0   96.99    8.90
  -2 -17   0   88.49    7.60
   2 -17   0   77.79   16.20
   2 -17   0   94.39    8.00
  -2 -17   0  111.89   18.70
   2  17   0  104.69    8.60
  -2  17   0  121.89   24.20
   2  17   0  103.99    8.30
  -2  17   0   93.79    8.50
  -2  17   0  100.59    8.70
   2  17   0   96.99   18.40
   2  17   0   90.59    9.00
  -2  17   0  103.49   10.10
   3 -17   0 1747.23  152.58
  -3 -17   0 2044.00  156.08
   3 -17   0 1572.64  143.19
  -3 -17   0 1771.42  142.69
   3  17   0 1744.23  153.08
  -3  17   0 1937.11  160.88
  -3  17   0 1983.40  144.59
   4 -17   0   49.90    5.60
   4 -17   0   46.60    5.20
   4 -17   0   60.49    5.90
   4 -17   0   79.19   17.30
   4  17   0   63.09   15.30
  -4  17   0   44.40    6.30
   4  17   0   61.39    6.10
  -4  17   0   86.59   23.20
   5 -17   0  291.47   24.10
  -5 -17   0  336.47   39.70
   5 -17   0  259.37   23.90
   5 -17   0  283.37   35.80
  -5 -17   0  317.37   24.70
  -5 -17   0  281.67   24.50
  -5 -17   0  337.07   26.70
   5  17   0  316.87   24.50
   5  17   0  342.57   37.00
  -5  17   0  248.48   26.10
  -5  17   0  339.07   50.69
  -5  17   0  301.17   24.80
   6 -17   0    8.20    1.60
  -6 -17   0    9.00   12.00
   6 -17   0    1.00   10.00
  -6 -17   0   15.50    3.70
   6 -17   0    6.40    1.80
   6  17   0    4.20    2.20
  -6  17   0    9.60    6.60
   6  17   0   10.40   12.30
  -6  17   0    5.90    4.70
   7 -17   0  198.98   16.60
  -7 -17   0  211.18   17.60
  -7 -17   0  221.68   19.10
   7 -17   0  157.38   40.10
   7 -17   0  198.38   37.30
   7 -17   0  193.38   16.90
  -7 -17   0  190.78   38.40
  -7 -17   0  187.58   17.20
   7 -17   0  212.68   17.10
   7  17   0  222.98   17.50
  -7  17   0  237.48   18.20
  -7  17   0  176.78   20.10
   7  17   0  201.28   33.40
   8 -17   0  101.69   45.70
   8 -17   0  140.79   12.80
  -8 -17   0  164.38   13.20
  -8 -17   0  147.99   41.20
  -8 -17   0  150.38   14.20
   8 -17   0  129.19   14.40
   8  17   0  146.09   36.00
   8  17   0  146.49   13.20
  -8  17   0  160.68   14.20
   9 -17   0  157.28   13.70
   9 -17   0  135.99   15.50
   9 -17   0  127.29   13.40
  -9 -17   0  176.88   14.20
  -9 -17   0  142.59   13.70
  -9 -17   0  178.08   15.30
   9  17   0  154.98   13.80
  -9  17   0  151.18   17.90
  -9  17   0  171.68   15.00
  10 -17   0   -0.40    2.60
 -10 -17   0    2.30    3.30
  10 -17   0    2.00    2.20
  10 -17   0    0.40    4.30
 -10 -17   0    1.40    2.80
 -10 -17   0   -0.80    2.30
 -10  17   0    2.60    5.30
  10  17   0    0.80    2.20
 -10  17   0    0.50    4.00
 -11 -17   0   -0.90    5.30
 -11 -17   0   -1.10    3.50
  11 -17   0   -0.90    2.70
  11 -17   0   -2.30    5.20
 -11 -17   0   -0.70    3.60
  11  17   0    1.70    3.00
 -11  17   0   -1.20    5.30
 -11  17   0   -1.20    4.30
 -12 -17   0   50.79    8.70
 -12 -17   0   50.69    7.70
 -12 -17   0   57.09    9.10
 -12  17   0   35.80    7.40
 -12  17   0   40.10   10.90
  12  17   0   50.99    8.10
 -13 -17   0    5.30    4.00
  13 -17   0    5.40    2.70
 -13 -17   0    3.50    3.80
 -13 -17   0    5.50    4.70
  13  17   0    3.20    3.90
 -13  17   0    1.30    6.60
 -13  17   0    8.70    5.40
  14 -17   0    0.70    2.20
 -14 -17   0    1.90    3.90
 -14 -17   0   -2.10    3.70
 -14 -17   0    2.90    3.50
 -14  17   0    0.40    6.50
 -14  17   0   -4.60    4.60
  14  17   0    2.50    3.70
 -15 -17   0    7.10    8.50
 -15 -17   0    0.00    3.20
  15 -17   0   -1.50    2.50
 -15 -17   0   -4.50    4.60
 -15  17   0   -0.40    7.30
  15  17   0    0.60    3.90
  16 -17   0   -1.10    2.60
 -16 -17   0    3.00    5.10
 -16  17   0    2.10    5.30
  16  17   0    2.90    5.10
  16  17   0    2.10    4.70
   0 -18   0 5588.04  438.66
   0  18   0 5357.36  441.76
  -1 -18   0  896.01   75.09
  -1 -18   0  925.11   73.99
  -1 -18   0  990.30   85.49
   1 -18   0  905.71   83.79
   1 -18   0  887.51   74.39
   1  18   0  879.01   74.09
   1  18   0 1021.90   74.79
  -1  18   0  966.60   89.49
  -1  18   0  946.51   75.49
  -1  18   0  940.81   74.69
   1  18   0  992.50   87.39
  -1  18   0  998.00   74.89
   1  18   0  977.00   74.59
   1  18   0  923.41   75.19
   2 -18   0  702.83   53.09
   2 -18   0  576.04   53.59
  -2 -18   0  646.54   53.89
   2 -18   0  583.94   61.59
  -2 -18   0  655.73   52.69
   2 -18   0  605.44   54.09
  -2 -18   0  620.34   63.69
  -2  18   0  756.02   53.69
   2  18   0  777.32   53.69
  -2  18   0  729.93   54.69
  -2  18   0  601.04   68.29
   2  18   0  706.13   53.99
   2  18   0  609.44   63.59
   2  18   0  764.42   53.39
   3 -18   0  138.89   12.30
  -3 -18   0  137.19   12.50
  -3 -18   0  116.09   25.50
  -3 -18   0  156.88   11.20
  -3  18   0  125.19   13.90
   3  18   0  118.49   22.80
   3  18   0  149.49   12.90
  -4 -18   0 3111.29  237.38
  -4 -18   0 2550.14  221.18
   4 -18   0 2553.24  231.78
   4  18   0 3118.19  234.48
  -4  18   0 2732.83  223.38
  -4  18   0 2972.30  244.88
  -5 -18   0  277.37   21.20
  -5 -18   0  250.07   21.10
  -5 -18   0  218.58   20.10
   5 -18   0  259.57   20.50
  -5 -18   0  260.57   21.50
  -5 -18   0  254.17   36.50
   5 -18   0  265.57   33.20
  -5  18   0  255.27   21.30
   5  18   0  255.17   20.90
   5  18   0  289.47   34.70
  -5  18   0  223.28   23.00
  -5  18   0  228.08   46.40
  -6 -18   0   17.70    3.60
   6 -18   0   30.30   16.40
  -6 -18   0    9.10    1.90
  -6 -18   0   19.20   16.20
  -6 -18   0   11.20    3.00
   6 -18   0    8.60    2.10
  -6  18   0   12.30    5.20
   6  18   0    5.50    2.30
  -6  18   0   12.80    3.70
   6  18   0   12.70   12.80
  -7 -18   0    5.00   19.80
  -7 -18   0    2.90    1.70
  -7 -18   0    2.50    2.60
   7 -18   0   31.50   37.30
   7 -18   0    1.90    1.30
   7 -18   0    3.30    1.80
  -7 -18   0    0.60    2.20
  -7 -18   0    2.70    2.70
   7  18   0   -7.00   24.40
  -7  18   0    4.50    5.60
   7  18   0    2.60    2.30
  -7  18   0    1.70    2.70
  -8 -18   0  166.88   13.80
   8 -18   0  104.49   51.89
  -8 -18   0  163.68   14.50
   8 -18   0  127.99   14.60
  -8 -18   0  150.58   13.30
   8 -18   0  145.89   12.80
   8 -18   0  152.58   13.30
  -8  18   0  116.49   16.60
  -8  18   0  145.19   14.10
  -9 -18   0   18.60    4.50
  -9 -18   0   35.90    5.80
   9 -18   0   28.00    4.40
   9 -18   0   23.20    4.00
   9 -18   0   19.00    5.80
  -9  18   0   22.20    8.30
   9  18   0   25.20    4.90
  -9  18   0   28.80    5.90
 -10 -18   0   15.10    4.00
  10 -18   0   11.10    3.40
 -10 -18   0   10.90    4.10
  10 -18   0   12.40    3.10
  10 -18   0   14.20    5.70
 -10 -18   0   19.00    4.40
 -10  18   0   19.80    5.40
  10  18   0   10.90    3.10
 -10  18   0    6.30    7.10
 -11 -18   0    4.00    4.20
 -11 -18   0    3.10    4.30
  11 -18   0    3.90    3.00
 -11 -18   0    5.50    3.90
 -11  18   0   10.70    5.90
  11  18   0    5.30    3.40
 -11  18   0    2.30    6.80
 -12 -18   0    6.90    4.60
 -12 -18   0    4.50    4.20
 -12 -18   0   11.50    4.70
 -12  18   0    4.70    7.00
 -12  18   0    4.50    5.80
  12  18   0   15.80    3.50
  12  18   0   10.00    4.30
 -13 -18   0   35.10    7.20
 -13 -18   0   18.90    5.00
  13 -18   0   19.10    3.20
 -13  18   0    4.90    6.70
 -13  18   0   37.90    7.00
 -14 -18   0    0.80    4.20
 -14 -18   0    1.90    3.30
  14 -18   0    1.30    2.30
 -14  18   0    3.10    5.00
 -14  18   0   -2.90    5.60
  14  18   0    1.40    3.60
  15 -18   0    3.20    2.70
 -15 -18   0   -6.70    4.10
 -15  18   0   -3.40    4.40
  15  18   0   -0.30    4.20
   0 -19   0   -0.90    1.00
   0 -19   0    4.90    6.50
   0 -19   0    0.30    2.70
   0  19   0    1.10    1.70
   0  19   0    1.80    2.00
   0  19   0    5.50   10.60
   0  19   0    0.80    3.30
  -1 -19   0   50.19   15.30
  -1 -19   0   51.99    6.10
   1 -19   0   45.30    4.20
   1 -19   0   35.20   11.30
  -1 -19   0   43.80    3.60
   1  19   0   43.30   16.20
   1  19   0   36.90    6.20
  -1  19   0   58.49   20.60
  -1  19   0   53.29    5.40
  -1  19   0   40.90    5.00
   1  19   0   37.40    3.80
  -1  19   0   41.40    6.70
   2 -19   0  495.85   39.30
  -2 -19   0  485.45   40.20
   2 -19   0  447.56   40.10
  -2 -19   0  468.05   50.99
  -2 -19   0  458.95   38.80
  -2  19   0  558.04   40.00
   2  19   0  563.64   39.60
  -2  19   0  528.45   57.29
  -2  19   0  492.35   40.80
   2  19   0  494.15   40.20
   2  19   0  433.26   52.29
  -3 -19   0  297.77   26.60
  -3 -19   0  297.47   39.20
   3 -19   0  368.96   28.00
   3 -19   0  287.97   27.80
   3 -19   0  270.97   36.40
  -3 -19   0  328.07   27.90
  -3  19   0  333.27   27.60
   3  19   0  377.46   27.60
   3  19   0  369.86   27.30
  -3  19   0  357.66   29.10
   3  19   0  398.66   41.30
   3  19   0  344.97   29.30
  -3  19   0  373.76   48.50
   4 -19   0  315.47   24.70
  -4 -19   0  312.77   40.50
  -4 -19   0  301.57   24.40
   4 -19   0  235.58   35.60
  -4 -19   0  323.47   25.60
  -4  19   0  309.87   27.30
  -4  19   0  328.37   50.49
  -4  19   0  314.47   25.50
   4  19   0  327.87   25.00
   4  19   0  298.37   25.70
   4  19   0  333.17   25.30
   4  19   0  228.28   36.00
  -5 -19   0  176.08   14.50
  -5 -19   0  144.79   13.20
   5 -19   0  162.18   26.80
  -5 -19   0  140.69   14.70
  -5 -19   0  211.88   32.60
   5 -19   0  157.98   13.60
   5  19   0  172.48   13.80
  -5  19   0  167.88   16.70
  -5  19   0  174.28   14.70
  -5  19   0  226.78   45.80
   5  19   0  207.98   29.80
   5  19   0  159.48   14.10
  -6 -19   0   40.20   19.60
  -6 -19   0   37.90    4.10
  -6 -19   0   47.60    5.80
   6 -19   0   42.40   25.90
   6 -19   0   37.20    4.10
  -6 -19   0   40.90    5.70
  -6 -19   0   44.90    6.20
   6  19   0   52.69    5.50
  -6  19   0   48.30    6.00
  -6  19   0   30.10    8.00
   6  19   0   28.20   17.30
  -7 -19   0   16.40   24.60
   7 -19   0   41.10    4.60
  -7 -19   0   58.69    9.10
   7 -19   0   37.40   36.10
  -7 -19   0   46.30    6.60
   7 -19   0   43.20    5.00
   7 -19   0   41.60    4.90
  -7 -19   0   54.69    6.10
  -7  19   0   49.30    6.60
   7  19   0   50.19   22.90
   7  19   0   46.70    5.70
   8 -19   0   49.50   47.40
  -8 -19   0    9.40    3.50
   8 -19   0    7.10    2.40
  -8 -19   0    5.70    2.80
   8 -19   0    1.90    4.10
   8 -19   0    8.20    2.60
  -8 -19   0    5.10    3.20
  -8 -19   0    8.60    3.20
   8  19   0    9.00    3.10
  -8  19   0    6.70    6.80
  -8  19   0    2.20    3.50
  -9 -19   0    6.20    3.40
   9 -19   0   11.40    5.50
  -9 -19   0   10.00    4.40
  -9 -19   0   15.80    5.10
   9 -19   0   13.90    3.00
   9 -19   0    8.60    3.00
  -9  19   0   10.00    4.30
   9  19   0   15.90    3.80
  -9  19   0    7.00    6.70
 -10 -19   0    8.30    4.40
  10 -19   0   -0.20    2.80
  10 -19   0    3.60    5.00
 -10 -19   0    5.10    3.70
  10 -19   0    4.90    2.60
 -10  19   0    5.90    6.60
 -10  19   0    0.60    3.80
  10  19   0    4.30    2.90
 -11 -19   0   15.00    4.50
 -11 -19   0    9.60    4.10
  11 -19   0   13.30    4.40
  11 -19   0    6.90    6.00
 -11 -19   0   16.30    5.20
  11  19   0   11.10    4.70
  11  19   0   12.30    3.30
 -11  19   0    6.10    4.40
 -11  19   0   18.80    8.60
 -12 -19   0   53.29    8.10
  12 -19   0   42.30    5.30
 -12 -19   0   45.50    7.60
 -12 -19   0   46.30    7.60
 -12  19   0   24.60   10.10
 -12  19   0   34.50    6.90
  12  19   0   46.00    7.50
  12  19   0   39.80    5.30
 -13 -19   0    2.00    3.90
 -13 -19   0    0.00    4.20
 -13 -19   0    2.80    3.50
  13 -19   0    0.60    4.10
  13  19   0    3.40    6.30
 -13  19   0    3.30    7.30
 -13  19   0   -0.10    6.70
 -14 -19   0   -0.60    3.20
 -14 -19   0    3.20    4.10
  14 -19   0    0.50    2.30
 -14 -19   0    1.70    4.20
 -14  19   0    5.90    4.90
  14  19   0    2.90    3.60
  15 -19   0    2.20    2.40
 -15 -19   0    1.50    4.70
  15  19   0    4.40    4.10
 -15  19   0    9.40    5.30
  15  19   0    5.30    4.60
   0 -20   0 9859.11  734.83
   0  20   0 8606.54  737.53
   1 -20   0  289.17   25.90
  -1 -20   0  313.37   38.50
   1 -20   0  277.67   36.00
  -1 -20   0  292.17   27.10
   1  20   0  372.06   26.70
  -1  20   0  338.87   26.50
   1  20   0  284.67   40.20
  -1  20   0  323.57   44.20
   1  20   0  357.16   26.40
  -1  20   0  363.96   26.80
  -1  20   0  320.87   27.60
   1  20   0  312.57   27.30
   2 -20   0   11.60    3.60
   2 -20   0    1.50    7.50
  -2 -20   0   14.40    3.30
   2 -20   0   17.60    2.30
   2 -20   0   14.40    3.30
  -2 -20   0   11.60   11.60
   2  20   0   19.20    3.70
   2  20   0   24.30    3.30
  -2  20   0   22.90    3.70
   2  20   0   21.50    6.30
  -2  20   0   12.80    4.30
   2  20   0   18.40   11.50
  -2  20   0    3.80   11.80
   2  20   0   14.60    2.00
   3 -20   0  117.79   23.10
   3 -20   0  151.98   13.00
  -3 -20   0  152.58   27.20
  -3  20   0  144.99   33.50
  -3  20   0  160.18   15.60
   3  20   0  169.68   13.50
   3  20   0  165.58   28.40
   3  20   0  157.68   13.70
  -3  20   0  161.38   13.90
   3  20   0  170.48   14.40
   4 -20   0   55.09    5.50
  -4 -20   0   75.39   21.80
   4 -20   0   32.80   12.40
  -4 -20   0   57.99    6.90
   4  20   0   65.79    6.50
  -4  20   0   61.39    7.40
   4  20   0   64.49    6.00
   4  20   0   59.69    7.20
  -4  20   0   73.69   28.60
   4  20   0   44.50   16.70
  -4  20   0   54.39    9.10
   5 -20   0    9.20    2.00
   5 -20   0   13.80   13.50
  -5 -20   0   -2.60   11.90
   5 -20   0    7.80    1.90
  -5 -20   0   13.30    3.20
  -5  20   0    8.30   25.10
  -5  20   0    7.60    4.80
   5  20   0    8.00    3.40
   5  20   0    0.90   13.00
   5  20   0   11.20    2.90
   5  20   0    6.70    3.20
  -5  20   0    5.30    2.90
   6 -20   0   63.39    6.30
   6 -20   0   62.59    5.90
  -6 -20   0   63.89    7.60
  -6 -20   0   76.89   27.60
  -6 -20   0   76.99    7.60
   6  20   0   65.49   20.40
   6  20   0   73.19    6.60
  -6  20   0   63.09    7.50
   6  20   0   65.29    7.00
  -6  20   0   52.79   12.40
   7 -20   0   61.69    6.40
  -7 -20   0   68.79    7.90
  -7 -20   0   72.29    7.60
  -7 -20   0   76.49    7.70
   7 -20   0    0.20   38.10
   7 -20   0   60.39    6.40
   7  20   0   66.29    6.60
  -7  20   0   42.80   10.10
   7  20   0   58.29    7.40
  -7  20   0   69.09    8.00
   8 -20   0  119.69   10.50
   8 -20   0   97.09   12.50
   8 -20   0  112.29   10.50
  -8 -20   0  118.09   11.40
  -8 -20   0  111.69   11.90
  -8  20   0  121.79   12.20
   8  20   0  121.69   11.10
   9 -20   0   44.90    8.60
   9 -20   0   44.60    6.20
  -9 -20   0   58.59    7.60
  -9 -20   0   56.09    7.60
   9 -20   0   48.10    6.00
   9  20   0   45.60    6.70
  -9  20   0   32.90    9.10
  -9  20   0   79.69   10.70
   9  20   0   47.00    5.80
  10 -20   0   25.90    6.90
 -10 -20   0   39.10    6.50
 -10 -20   0   50.39    7.00
  10 -20   0   40.80    5.50
  10 -20   0   26.30    5.20
 -10 -20   0   40.00    7.20
  10  20   0   58.59    6.00
  10  20   0   42.70    6.20
 -11 -20   0    2.70    3.60
 -11 -20   0    2.70    3.80
  11 -20   0    4.10    5.70
  11 -20   0    2.90    2.70
 -11 -20   0    2.40    3.90
  11  20   0    2.90    3.20
  11  20   0    2.40    2.80
 -11  20   0    4.20    5.20
 -11  20   0   -0.20    6.10
  12 -20   0   -0.60    2.00
 -12 -20   0    0.70    4.20
 -12 -20   0    0.30    3.80
 -12 -20   0    2.40    3.90
  12  20   0    1.40    3.30
 -12  20   0    0.80    5.30
  12  20   0    2.90    3.60
 -12  20   0    0.10    6.10
  12  20   0    1.70    1.80
  12  20   0    2.20    1.80
 -13 -20   0    0.70    3.80
 -13 -20   0   -0.50    3.10
  13 -20   0    0.50    2.10
 -13 -20   0   -0.90    3.90
 -13  20   0    3.00    6.60
  13  20   0    1.40    3.50
 -13  20   0    3.80    5.70
 -14 -20   0    3.10    4.70
  14 -20   0    7.00    2.70
 -14 -20   0    7.50    5.20
 -14  20   0    6.90    5.10
  14  20   0    6.60    4.60
  14  20   0    7.50    4.10
  15 -20   0    5.10    2.70
 -15  20   0    4.50    4.70
  15  20   0    8.40    4.70
  15  20   0    6.60    4.00
   0 -21   0    5.40    3.30
   0 -21   0    6.70    9.60
   0 -21   0    2.50    1.30
   0  21   0    5.50    6.40
   0  21   0    3.10    1.90
   0  21   0  -17.30   16.40
   0  21   0    2.10    2.50
  -1 -21   0 1448.26  132.19
   1 -21   0 1579.04  132.19
   1 -21   0 1601.44  133.39
  -1 -21   0 1642.24  133.39
  -1 -21   0 1851.01  147.39
   1 -21   0 1500.55  143.09
   1  21   0 1784.72  150.18
  -1  21   0 1881.01  153.68
   1  21   0 1884.61  133.99
  -1  21   0 1770.22  133.99
  -2 -21   0  216.08   19.60
   2 -21   0  216.28   18.40
   2 -21   0  219.68   19.10
   2 -21   0  215.68   19.70
   2 -21   0  187.68   29.10
  -2 -21   0  230.48   32.50
   2  21   0  210.28   34.50
   2  21   0  222.88   18.20
  -2  21   0  251.87   40.70
   2  21   0  232.18   19.80
   2  21   0  250.57   18.90
  -2  21   0  241.78   19.20
   2  21   0  249.97   19.20
  -3 -21   0  489.25   58.29
   3 -21   0  458.85   54.09
  -3 -21   0  583.34   44.80
   3 -21   0  531.75   43.60
   3  21   0  560.14   44.70
  -3  21   0  596.74   45.80
   3  21   0  599.94   44.00
   3  21   0  514.45   58.69
  -3  21   0  538.85   66.99
  -3  21   0  546.55   44.30
   4 -21   0  206.78   31.30
   4 -21   0  196.48   18.90
  -4 -21   0  239.38   37.50
   4 -21   0  229.58   18.80
  -4 -21   0  232.78   19.90
   4  21   0  212.18   21.60
  -4  21   0  225.18   50.49
  -4  21   0  244.68   21.70
   4  21   0  251.37   19.60
   4  21   0  264.87   36.70
  -4  21   0  253.47   19.90
   5 -21   0  245.78   40.50
   5 -21   0  215.18   19.40
  -5 -21   0  249.38   20.50
   5  21   0  273.37   39.00
   5  21   0  232.88   19.60
   5  21   0  231.78   20.00
  -5  21   0  231.08   20.30
   5  21   0  264.67   20.70
  -5  21   0  228.68   22.40
  -6 -21   0   29.00   24.00
   6 -21   0   33.60    4.00
   6 -21   0   34.30    3.70
  -6  21   0   30.70    7.60
   6  21   0   35.20    5.90
  -6  21   0   29.40    5.20
   6  21   0   39.60   20.30
   6  21   0   33.60    4.40
   6  21   0   28.00    4.90
   7 -21   0  255.97   22.40
  -7 -21   0  239.98   23.20
   7 -21   0  243.78   22.30
  -7 -21   0  313.87   23.50
  -7  21   0  287.57   23.60
   7  21   0  280.87   23.00
   7  21   0  290.37   22.60
   8 -21   0   45.30    5.60
   8 -21   0   38.20    5.40
   8 -21   0   42.20    7.80
  -8 -21   0   59.19    7.40
  -8 -21   0   43.90    7.20
  -8 -21   0   50.29    7.10
  -8  21   0   38.60    6.90
  -8  21   0   35.70   10.00
   8  21   0   42.60    6.40
   8  21   0   46.60    5.60
   9 -21   0   37.20    5.10
   9 -21   0   28.20    4.80
  -9 -21   0   43.80    7.00
  -9 -21   0   54.79    6.90
   9 -21   0   37.50    7.80
   9  21   0   38.50    5.20
   9  21   0   38.60    6.20
  -9  21   0   17.60    8.20
  -9  21   0   43.10    7.10
 -10 -21   0   15.10    4.20
 -10 -21   0   22.70    5.10
 -10 -21   0   12.30    3.80
  10 -21   0    9.70    6.50
  10 -21   0   12.90    3.00
  10 -21   0   11.40    3.80
 -10  21   0   23.70    5.90
 -10  21   0    9.00   10.60
  10  21   0   12.40    3.60
  10  21   0    9.90    2.80
 -11 -21   0    6.30    4.20
  11 -21   0    2.40    5.60
  11 -21   0    3.60    2.60
 -11 -21   0    3.00    3.70
 -11 -21   0    9.40    4.50
 -11  21   0    6.40    5.00
 -11  21   0    3.60    6.20
  11  21   0    5.70    3.50
  11  21   0    6.00    2.90
 -12 -21   0    2.30    4.20
 -12 -21   0    0.00    3.50
  12 -21   0    1.40    2.00
  12  21   0   -2.60    4.50
 -12  21   0   -1.50    5.90
  12  21   0    0.00    3.30
 -12  21   0    1.50    4.60
  12  21   0   -2.80    2.00
 -13 -21   0   10.40    4.80
  13 -21   0   13.20    3.00
 -13 -21   0   20.60    6.10
  13  21   0   19.50    5.80
  13  21   0   21.60    5.10
 -13  21   0    5.70    7.10
 -13  21   0   23.00    6.30
  14 -21   0    0.60    2.20
 -14 -21   0    3.30    5.90
 -14  21   0   -2.90    4.40
  14  21   0    1.40    4.20
  14  21   0    1.70    3.80
  15 -21   0    3.60    2.50
  15  21   0    0.70    3.90
 -15  21   0   -1.50    4.20
  15  21   0    1.30    3.90
   0 -22   0   11.00    2.00
   0 -22   0   18.80   10.40
   0  22   0   30.50   17.10
   0  22   0   10.10    3.00
   0  22   0   12.70    2.90
  -1 -22   0   45.20   15.50
  -1 -22   0   57.79    7.60
   1 -22   0   57.29    5.60
   1 -22   0   59.99    7.50
   1 -22   0   30.80   21.20
   1 -22   0   70.49    7.10
  -1  22   0   68.19    6.60
  -1  22   0   69.89    8.40
  -1  22   0  104.89   29.40
   1  22   0   62.69   19.00
  -1  22   0   64.69    6.90
   1  22   0   60.09    6.80
   2 -22   0  140.09   12.70
  -2 -22   0  117.19   26.00
  -2 -22   0  146.39   13.50
   2 -22   0  134.29   13.40
   2 -22   0  149.59   31.20
   2 -22   0  127.79   11.80
   2  22   0  183.58   35.50
   2  22   0  152.48   13.60
  -2  22   0  150.18   14.20
   2  22   0  157.88   12.90
  -2  22   0  138.39   32.00
   2  22   0  147.49   12.40
   3 -22   0    3.70    1.30
  -3 -22   0    1.70    2.70
   3 -22   0    4.00   12.70
  -3 -22   0    2.60   11.80
   3 -22   0    2.90    2.20
   3  22   0    4.90    2.30
   3  22   0    3.20    2.40
  -3  22   0    0.60   19.40
   3  22   0    5.10    1.50
   3  22   0    4.20    3.30
   3  22   0   12.20   15.90
  -3  22   0    3.60    2.70
  -3  22   0    5.20    4.60
   4 -22   0    4.40    1.90
   4 -22   0   -4.20   17.20
   4 -22   0    3.00    1.40
  -4 -22   0    1.90   16.30
  -4 -22   0    2.90    2.90
  -4  22   0    4.00    2.30
   4  22   0    5.90   19.10
  -4  22   0    0.40   25.10
  -4  22   0    4.40    4.90
   4  22   0    5.00    2.40
   4  22   0    4.30    3.40
   4  22   0    1.40    1.90
   5 -22   0   11.40    2.20
   5 -22   0   12.10    2.20
  -5 -22   0    4.30   16.80
   5  22   0   21.80    4.10
   5  22   0    9.80    2.80
  -5  22   0   15.00    4.10
   5  22   0   17.80    3.10
  -5  22   0   14.80    5.40
   5  22   0   23.10   18.40
   6 -22   0  157.28   14.20
  -6 -22   0  176.18   15.40
  -6  22   0  171.88   15.40
  -6  22   0  170.38   18.20
   6  22   0  176.08   14.50
   6  22   0  163.68   14.90
  -7 -22   0    8.10    3.80
   7 -22   0    5.40    2.40
   7 -22   0    6.40    2.20
  -7  22   0    2.30    3.30
   7  22   0    7.30    3.00
  -7  22   0   -2.00    4.80
   7  22   0   10.20    4.50
   7  22   0    5.50    2.80
  -8 -22   0   16.50    4.20
   8 -22   0   16.30    5.60
  -8 -22   0   11.80    4.00
   8 -22   0   25.50    3.80
   8 -22   0   14.00    3.00
  -8  22   0   11.50    4.40
   8  22   0   13.10    3.10
  -8  22   0   12.70    7.90
   8  22   0   16.40    3.90
  -9 -22   0   13.50    4.40
   9 -22   0    9.30    3.10
   9 -22   0    5.30    2.50
   9 -22   0    0.90    4.70
  -9 -22   0    4.40    4.70
  -9  22   0   14.70    8.10
  -9  22   0    0.90    4.30
   9  22   0    6.70    3.30
   9  22   0    7.80    3.10
  10 -22   0    9.60    5.60
  10 -22   0   12.80    4.10
 -10 -22   0    8.10    4.20
  10 -22   0    5.20    3.80
 -10 -22   0    7.10    4.10
 -10  22   0   12.00    4.50
  10  22   0   17.40    3.50
 -10  22   0    3.00    6.90
 -11 -22   0    2.90    3.70
 -11 -22   0   -1.60    4.20
  11 -22   0    5.80    5.80
 -11  22   0    2.50    4.00
  11  22   0    2.10    3.80
  11  22   0    1.70    3.40
  11  22   0    3.60    2.90
 -11  22   0    3.20    7.30
  11  22   0    1.90    2.80
  12 -22   0    9.10    2.50
 -12 -22   0   18.20    5.70
  12  22   0    6.50    4.30
 -12  22   0    4.50    8.30
  12  22   0    0.70    2.10
  12  22   0    6.80    4.30
  12  22   0    6.50    3.90
 -12  22   0    1.00    4.70
 -13 -22   0    7.20    5.40
  13 -22   0   12.00    3.00
 -13  22   0   13.30    5.40
  13  22   0   14.70    5.40
  13  22   0   14.90    4.20
 -13  22   0    8.60    7.90
  14 -22   0    4.10    3.00
 -14 -22   0    3.40    6.20
  14  22   0    3.10    4.20
  14  22   0    9.20    4.00
 -14  22   0    7.10    5.30
  15 -22   0    1.30    2.90
  15  22   0    1.50    3.90
  15  22   0   -0.30    5.50
 -15  22   0    5.60    4.90
   0 -23   0   -0.50    2.90
   0 -23   0    0.00    9.90
   0  23   0    0.60   17.20
   0  23   0    0.50    3.80
   0  23   0    3.60    2.40
   0  23   0    0.80    2.20
   1 -23   0  178.18   17.50
   1 -23   0  177.68   15.90
   1 -23   0  169.28   29.20
  -1 -23   0  170.78   17.50
   1 -23   0  229.78   17.10
  -1 -23   0  165.38   30.80
  -1  23   0  201.68   16.80
   1  23   0  201.98   16.70
   1  23   0  201.88   17.00
   1  23   0  213.38   18.00
  -1  23   0  203.28   17.10
   1  23   0  192.48   37.40
  -1  23   0  206.18   18.20
  -1  23   0  191.38   41.00
   2 -23   0   49.30   17.10
  -2 -23   0   77.29   22.90
  -2 -23   0   47.30    7.10
   2 -23   0   53.09    5.00
   2 -23   0   61.39    6.40
   2  23   0   57.29    6.40
   2  23   0   56.09   23.00
  -2  23   0   23.70   19.40
  -2  23   0   51.89    8.10
   2  23   0   58.59    5.90
  -2  23   0   53.29    6.30
   2  23   0   41.30    8.80
   3 -23   0  197.28   18.90
   3 -23   0  217.78   18.50
  -3 -23   0  211.78   19.90
  -3 -23   0  210.78   37.40
   3  23   0  194.78   39.50
   3  23   0  251.97   19.50
   3  23   0  215.58   18.40
   3  23   0  246.08   19.10
  -3  23   0  233.58   49.00
  -3  23   0  247.28   21.30
  -3  23   0  244.48   19.50
   3  23   0  235.08   20.10
   4 -23   0   17.00    3.00
  -4 -23   0   31.70   32.70
   4 -23   0   18.30    3.10
  -4 -23   0   32.50    5.40
   4  23   0    8.10   21.20
  -4  23   0   28.70    7.30
   4  23   0   20.80    4.00
  -4  23   0   25.60    4.90
   4  23   0   27.80    3.10
   4  23   0   29.80    5.40
   4  23   0   25.30    5.10
  -5 -23   0   17.30    4.70
   5 -23   0   28.10    3.50
   5 -23   0   19.40    3.20
  -5  23   0   24.80    4.80
   5  23   0   28.10    4.20
   5  23   0   28.50    5.10
   5  23   0   22.50    5.30
  -5  23   0   13.20    6.10
  -6 -23   0   28.90    5.90
   6 -23   0   38.90    4.40
   6  23   0   42.90    5.70
   6  23   0   32.80    6.20
  -6  23   0   28.20    8.40
   6  23   0   37.30    4.90
  -6  23   0   41.50    6.40
  -7 -23   0   47.30    7.70
   7 -23   0   54.79    6.30
   7 -23   0   60.89    6.10
   7  23   0   61.39    8.20
   7  23   0   57.99    6.40
   7  23   0   57.29    7.30
   8 -23   0  194.78   17.60
  -8 -23   0  182.68   18.70
   8 -23   0  191.88   17.50
   8 -23   0  191.18   19.60
   8  23   0  215.88   17.70
   8  23   0  210.88   18.50
  -8  23   0  240.68   19.40
   8  23   0  229.78   19.30
  -9 -23   0    5.70    3.90
   9 -23   0    4.50    2.60
   9 -23   0    3.80    2.90
   9  23   0    3.20    4.30
  -9  23   0    4.60    6.70
   9  23   0    3.00    3.50
   9  23   0    2.00    2.90
  -9  23   0    8.10    8.50
  10 -23   0    9.90    5.40
  10 -23   0    7.70    3.60
 -10 -23   0   11.80    4.00
  10 -23   0   14.50    3.20
  10  23   0   12.90    3.20
 -10  23   0    1.70    6.30
  10  23   0   12.40    3.30
 -10  23   0   12.00    4.50
  10  23   0   14.60    5.00
  10  23   0   10.80    4.30
 -11 -23   0   17.10    4.70
  11 -23   0   15.80    6.60
 -11  23   0   16.30    5.20
  11  23   0   19.90    3.90
  11  23   0   12.60    4.50
  11  23   0   13.30    3.60
  11  23   0   21.00    4.80
 -11  23   0   -1.20    6.60
 -12 -23   0   12.90    5.00
  12 -23   0   17.30    3.50
 -12  23   0   21.90    7.00
  12  23   0   17.80    5.30
  12  23   0   21.20    4.90
  12  23   0   16.00    5.60
 -13 -23   0    3.90    4.80
  13 -23   0    2.30    2.50
  13  23   0    3.50    4.30
  13  23   0    2.10    3.70
 -13  23   0    7.30    5.00
 -13  23   0   -1.40    8.70
  14 -23   0    1.00    2.30
 -14 -23   0    9.10    8.20
 -14  23   0    2.50    4.60
  14  23   0    3.10    4.10
  14  23   0    3.50    3.90
   0 -24   0 1210.08  108.69
   0 -24   0 1025.30   91.69
   0  24   0 1209.08  115.99
   0  24   0 1184.98   92.49
   0  24   0 1236.08   92.79
   1 -24   0   27.40    3.10
  -1 -24   0   34.20   17.30
  -1 -24   0   23.80    5.10
   1 -24   0   39.30    5.90
  -1 -24   0   26.80    3.10
   1 -24   0    7.40   11.10
  -1  24   0   16.30    3.90
   1  24   0   20.40    4.20
  -1  24   0   17.20    6.40
   1  24   0   31.20   21.00
  -1  24   0   26.60    4.50
   1  24   0   21.80    4.10
  -1  24   0   37.70   25.90
  -2 -24   0   91.29    8.40
   2 -24   0   98.79    9.50
   2 -24   0   93.39    8.40
   2 -24   0   86.39   10.00
  -2 -24   0   70.49   22.90
  -2 -24   0  106.49   10.70
   2  24   0   71.09   26.30
   2  24   0  110.19    9.40
  -2  24   0   76.99   36.30
   2  24   0   96.39   10.60
   2  24   0  100.49    9.80
  -2  24   0  104.99    9.70
  -2  24   0  125.59   14.90
   3 -24   0   11.10    2.00
  -3 -24   0    5.20    3.30
   3 -24   0   15.40    3.10
  -3 -24   0    6.10   20.90
   3  24   0   16.20    3.80
   3  24   0   10.60    2.80
   3  24   0   -2.90   22.10
   3  24   0    9.60    4.30
  -3  24   0   14.90    5.80
  -3  24   0    2.90    5.20
  -4 -24   0    6.50    3.80
   4 -24   0    3.60    1.90
   4 -24   0    1.60    1.50
  -4  24   0    4.30    5.90
   4  24   0    7.00    1.90
   4  24   0    2.40    3.70
   4  24   0    4.70    2.30
   4  24   0    2.30    4.50
  -4  24   0    6.80    4.90
  -5 -24   0  268.57   21.40
   5 -24   0  219.38   19.60
   5  24   0  245.78   20.70
  -5  24   0  232.78   23.30
   5  24   0  226.08   19.60
   5  24   0  235.48   20.10
   5  24   0  256.67   21.40
   6  24   0    6.20    2.30
   6  24   0    5.90    2.80
   6  24   0   11.30    3.90
  -6  24   0    3.40    3.10
  -6  24   0   15.20    6.80
  -7 -24   0  245.18   20.20
   7 -24   0  223.18   18.60
   7 -24   0  204.88   18.40
   7  24   0  235.38   19.60
   7  24   0  210.98   18.70
  -7  24   0  185.88   22.80
  -7  24   0  236.78   20.10
   8 -24   0   69.59   10.30
   8 -24   0   70.49    7.50
   8 -24   0   52.29    7.50
  -8 -24   0   63.59    9.30
   8  24   0   82.79    9.10
   8  24   0   73.89    7.70
   8  24   0   75.79   10.00
   9 -24   0   85.79    9.20
   9 -24   0   95.69   12.70
   9 -24   0  102.09    9.80
   9  24   0  113.59    9.70
   9  24   0   90.79    9.50
   9  24   0   95.79   11.30
  10 -24   0    0.20    5.00
 -10 -24   0   -0.50    3.50
  10 -24   0   -1.10    2.00
  10 -24   0    0.70    3.20
  10  24   0    0.20    2.50
 -10  24   0   -0.40    5.90
  10  24   0    1.00    3.40
  10  24   0   -0.90    2.50
  10  24   0   -0.30    3.40
 -10  24   0   -0.60    4.00
  11 -24   0    1.70    2.10
 -11 -24   0    2.40    4.00
  11 -24   0   -0.40    5.30
  11  24   0    3.00    4.50
  11  24   0    0.00    3.70
 -11  24   0   -4.70    5.40
  11  24   0    0.80    2.90
 -11  24   0   -4.40    4.30
  11  24   0   -2.60    3.00
 -12 -24   0    4.10    4.70
  12 -24   0    0.80    2.40
  12  24   0   -0.50    3.50
  12  24   0    2.00    4.70
  12  24   0   10.00    3.00
 -12  24   0    8.10    8.00
 -12  24   0   -1.40    5.00
  12  24   0   -1.90    4.80
  13 -24   0    1.10    2.40
 -13 -24   0    3.30    5.40
 -13  24   0   -1.00    4.70
  13  24   0    0.40    4.10
  13  24   0    0.00    3.80
  14 -24   0    0.70    2.20
 -14  24   0   -0.60    4.30
  14  24   0    2.20    4.40
  14  24   0   -5.40    3.40
   0 -25   0   -0.20    1.10
   0 -25   0    0.60   14.70
   0  25   0   -2.70    2.50
   0  25   0   -1.00    2.60
   0  25   0    3.90    4.00
   1 -25   0   50.39    7.50
   1 -25   0   66.39    7.00
  -1 -25   0   48.70    4.90
   1 -25   0   49.40    4.90
  -1 -25   0   50.29    7.80
  -1 -25   0   25.60   28.90
   1  25   0   49.10    8.30
  -1  25   0   61.19    6.60
  -1  25   0   56.49    8.40
   1  25   0   54.69    6.90
   1  25   0   51.19    6.30
   2 -25   0   73.29    8.20
   2 -25   0   69.29    8.90
  -2 -25   0   78.49    9.70
  -2 -25   0   73.99    7.10
   2 -25   0   77.59    7.10
  -2  25   0   95.29   10.70
  -2  25   0   82.29    8.60
   2  25   0   94.59    9.00
   2  25   0   83.69    9.90
   2  25   0   93.69    8.40
  -3 -25   0  803.42   69.29
   3 -25   0  747.53   67.59
   3  25   0  923.91   68.99
   3  25   0  888.41   69.39
   3  25   0  897.81   68.29
  -3  25   0  833.92   68.69
  -3  25   0  908.31   70.29
   4 -25   0   10.20    2.40
   4 -25   0   10.90    2.20
  -4 -25   0   23.50    5.30
   4  25   0   14.10    3.30
  -4  25   0   17.80    4.70
  -4  25   0    8.10    6.30
   4  25   0    8.00    2.70
   4  25   0   14.70    4.00
   4  25   0    9.50    4.40
   5 -25   0  440.46   37.20
  -5 -25   0  446.86   38.70
   5  25   0  434.56   37.10
   5  25   0  459.65   38.70
   5  25   0  490.75   37.80
  -5  25   0  481.05   40.90
   5  25   0  480.45   38.30
  -5  25   0  493.85   38.50
   6 -25   0  126.99   12.60
  -6 -25   0  164.48   14.70
   6  25   0  164.58   14.80
   6  25   0  156.78   12.70
  -6  25   0  159.38   17.50
   6  25   0  133.49   13.80
   6  25   0  141.29   13.10
  -6  25   0  147.49   14.20
  -7 -25   0    1.90    4.00
   7 -25   0    3.90    2.50
   7 -25   0    1.20    2.00
   7  25   0    1.90    4.20
   7  25   0    0.70    3.10
   7  25   0    2.00    2.90
   7  25   0    0.20    2.30
  -7  25   0    4.90    5.90
  -7  25   0    1.90    4.50
  -8 -25   0   10.70    5.10
   8 -25   0    7.10    7.00
   8 -25   0    7.40    2.80
   8 -25   0    4.20    3.40
   8  25   0    6.60    4.40
   8  25   0    4.80    3.10
  -8  25   0    6.60    5.30
   8  25   0    5.40    4.10
  -8  25   0    2.70    6.20
   8  25   0    8.30    6.10
   9 -25   0   30.00    7.40
   9 -25   0   43.70    6.10
   9 -25   0   37.30    5.60
  -9 -25   0   50.29    8.10
   9  25   0   39.10    5.70
   9  25   0   45.30    7.90
  -9  25   0   27.10    6.30
   9  25   0   37.40    7.20
   9  25   0   44.40    5.80
  10 -25   0   20.70    6.60
  10 -25   0   18.40    3.60
 -10 -25   0   29.80    5.90
  10 -25   0   15.40    4.30
  10  25   0   25.20    5.30
  10  25   0   20.60    5.00
 -10  25   0    5.10    6.50
  10  25   0   28.20    4.70
 -10  25   0   32.50   10.00
  10  25   0   32.10    5.10
  11 -25   0    5.60    2.80
  11 -25   0    1.30    7.20
  11  25   0    4.80    4.80
  11  25   0    2.50    2.90
 -11  25   0    4.00    4.70
 -11  25   0    0.30    6.50
  11  25   0    3.00    4.60
  11  25   0   -0.20    4.60
 -12 -25   0    8.60    5.20
  12 -25   0    6.40    2.70
  12  25   0    6.50    8.30
  12  25   0   10.10    5.30
 -12  25   0    5.30    4.80
 -12  25   0    4.00    7.80
  12  25   0   11.90    3.90
  12  25   0   12.10    4.30
  13 -25   0    2.30    3.20
 -13 -25   0    5.50    7.60
 -13  25   0    3.20    5.60
  13  25   0    0.50    3.60
  13  25   0    4.10    4.50
  14 -25   0    2.10    2.20
 -14  25   0    1.50    4.30
  14  25   0    4.00    3.80
  14  25   0    6.40    3.60
   0 -26   0  112.69   10.30
   0 -26   0  112.69   12.50
   0  26   0  125.39   12.00
   0  26   0  127.29   13.00
   0  26   0  144.99   11.70
   1 -26   0   33.70    5.50
  -1 -26   0   26.90    3.20
   1 -26   0   31.80    6.20
   1 -26   0   25.80    3.20
  -1 -26   0   26.20    5.80
   1  26   0   44.60    7.50
   1  26   0   30.10    4.90
  -1  26   0   25.20    5.70
  -1  26   0   31.40    5.20
   1  26   0   19.80    5.30
  -2 -26   0  265.77   22.10
  -2 -26   0  207.98   19.70
   2 -26   0  223.88   20.50
  -2  26   0  237.88   20.90
   2  26   0  236.68   21.20
   2  26   0  258.17   22.20
  -2  26   0  263.27   22.60
   2  26   0  276.07   20.80
   3 -26   0   96.79   10.80
   3 -26   0  110.49   10.30
  -3 -26   0  130.49   13.00
   3  26   0  136.49   13.30
   3  26   0  129.89   11.50
  -3  26   0  126.49   14.30
   3  26   0  130.29   12.20
  -4 -26   0  304.17   25.50
   4 -26   0  263.27   24.10
   4 -26   0  261.27   23.50
   4  26   0  289.87   24.80
   4  26   0  312.87   25.70
  -4  26   0  307.37   25.00
   4  26   0  297.77   24.20
  -5 -26   0    3.80    4.10
   5  26   0    3.30    2.50
   5  26   0    3.80    4.20
  -5  26   0    2.30    3.00
  -5  26   0    9.00    5.60
   5  26   0    4.30    3.70
   5  26   0    5.30    2.10
   6 -26   0   93.29    8.50
  -6 -26   0   97.19   10.90
  -6  26   0  103.19   10.60
  -6  26   0   81.39   13.20
   6  26   0   98.99   10.20
   6  26   0   75.79    8.30
   6  26   0   99.49    9.10
   6  26   0   89.79   10.70
  -7 -26   0  159.58   14.90
   7 -26   0  142.79   12.60
   7 -26   0  134.39   12.80
   7  26   0  139.39   15.60
   7  26   0  126.19   12.50
   7  26   0  151.18   14.20
   7  26   0  151.98   13.00
   8 -26   0  227.78   19.50
  -8 -26   0  242.58   22.50
   8 -26   0  192.68   21.30
   8 -26   0  195.38   19.10
  -8  26   0  221.58   24.50
   8  26   0  241.28   19.60
   8  26   0  253.97   21.80
  -8  26   0  251.57   21.20
  -9 -26   0   44.80    8.60
   9 -26   0   43.30    5.90
   9 -26   0   45.60    6.60
   9 -26   0   46.80    8.70
   9  26   0   50.19    8.50
   9  26   0   48.60    6.30
   9  26   0   48.30    7.90
  -9  26   0   54.69    8.70
   9  26   0   48.50    6.40
  10 -26   0   21.50    3.20
  10 -26   0   19.00    6.50
  10 -26   0   15.90    3.50
  10 -26   0   17.90    4.30
 -10 -26   0   24.30    5.70
 -10  26   0    7.30    7.20
  10  26   0   14.30    3.80
 -10  26   0   19.70    6.00
  10  26   0   20.70    4.30
  10  26   0   19.00    5.20
  10  26   0   32.10    6.60
 -11 -26   0   11.10    5.50
  11 -26   0    0.80    5.90
  11 -26   0    6.90    2.70
  11  26   0    5.50    4.60
 -11  26   0    8.50    5.40
  11  26   0    2.40    2.50
 -11  26   0   -2.00    6.50
  11  26   0    7.40    4.80
  11  26   0   12.60    4.10
 -12 -26   0   74.09   12.30
  12 -26   0   53.39    6.60
  12  26   0   49.70    9.20
  12  26   0   68.49    8.40
 -12  26   0   26.00   15.50
  12  26   0   56.89    8.60
 -12  26   0   70.19   10.30
  13 -26   0    6.10    2.60
 -13 -26   0   -0.10    7.30
  13  26   0   14.70    5.00
 -13  26   0    7.60    5.60
  13  26   0    5.40    3.90
   0 -27   0    3.70    3.10
   0 -27   0    5.40    1.50
   0 -27   0    1.90    3.70
   0  27   0    6.80    3.30
   0  27   0    1.30    2.90
   0  27   0   -0.60    3.50
   1 -27   0   67.29    7.50
   1 -27   0   68.59    8.20
  -1 -27   0   53.89    5.40
   1  27   0   61.89    9.00
   1  27   0   59.59    7.80
   1  27   0   60.69    7.00
  -1  27   0   76.79    9.40
  -1  27   0   40.40    7.00
  -2 -27   0  118.39   12.60
   2 -27   0  112.59   11.00
   2 -27   0  101.29    9.90
   2  27   0  124.89   13.20
  -2  27   0  144.59   13.80
   2  27   0  119.89   11.90
   2  27   0  110.79   11.00
  -2  27   0  124.79   11.60
  -3 -27   0   83.69   10.30
   3 -27   0   65.49    7.90
   3 -27   0   78.39    7.50
  -3  27   0   97.79    9.60
  -3  27   0   86.29   11.80
   3  27   0   90.39   10.90
   3  27   0   88.09    9.70
   3  27   0   86.09    8.80
   4 -27   0   27.30    3.60
  -4 -27   0   44.00    7.20
  -4  27   0   16.20    4.40
   4  27   0   18.10    4.50
  -4  27   0   48.10    9.50
   4  27   0   31.70    5.10
   4  27   0   26.60    5.90
   5 -27   0    7.50    2.30
  -5 -27   0   10.00    4.60
   5  27   0    2.50    3.00
   5  27   0    3.50    3.70
  -5  27   0    3.80    4.30
   5  27   0    5.70    4.40
  -5  27   0    2.60    6.60
  -6 -27   0    3.70    4.00
   6 -27   0    1.60    1.90
   6  27   0    5.60    3.20
  -6  27   0    1.50    4.20
   6  27   0    0.30    3.20
   6  27   0    4.40    2.30
  -6  27   0   -0.80    6.40
   6  27   0    6.30    4.90
   7 -27   0  103.59   10.50
  -7 -27   0  123.49   13.10
   7 -27   0  109.29   10.90
  -7  27   0  130.99   20.30
  -7  27   0  120.79   12.80
   7  27   0  103.79   11.00
   7  27   0  119.09   10.70
   7  27   0  131.09   13.10
   7  27   0  106.89   12.40
  -8 -27   0  236.78   21.60
   8 -27   0  207.08   19.50
   8 -27   0  220.68   21.80
   8  27   0  219.38   19.60
  -8  27   0  244.78   21.40
   8  27   0  222.18   20.90
   8  27   0  253.07   21.60
  -8  27   0  195.88   24.40
   8  27   0  240.58   19.60
  -9 -27   0    2.40    4.70
   9 -27   0    6.70    2.80
   9 -27   0    5.30    3.40
   9 -27   0   13.30    6.50
   9  27   0    3.80    3.10
   9  27   0    3.60    4.50
  -9  27   0   -0.40    7.30
   9  27   0    6.20    4.10
  -9  27   0   13.50    5.80
   9  27   0    6.60    3.20
  10 -27   0    9.20    2.40
  10 -27   0   12.70    6.50
 -10 -27   0    6.80    4.90
  10  27   0   13.50    5.50
  10  27   0    9.40    4.10
 -10  27   0   14.50    6.20
 -10  27   0   -2.00    7.90
  10  27   0   11.00    6.80
  10  27   0   11.70    5.30
  11 -27   0   23.70    7.50
  11 -27   0   18.30    3.40
 -11 -27   0   15.50    6.10
  11  27   0   30.10    4.40
  11  27   0   24.10    5.90
 -11  27   0   43.60    7.70
  11  27   0   23.30    4.90
 -11  27   0    7.30    7.90
  11  27   0   38.60    6.90
 -12 -27   0    1.10    5.70
  12 -27   0    6.20    2.90
  12  27   0    5.50    4.40
 -12  27   0    6.10    6.40
  12  27   0    3.10    4.90
  12  27   0    0.00    5.90
  13 -27   0   -1.80    2.10
 -13  27   0   -2.90    4.10
  13  27   0   -0.30    3.70
  13  27   0    1.60    3.50
   0 -28   0  131.49   12.10
   0 -28   0  128.39   13.20
   0  28   0  117.29   12.70
   0  28   0  123.49   12.00
   0  28   0  127.19   13.80
   1 -28   0   10.00    3.50
   1 -28   0    5.80    3.90
  -1  28   0   11.70    4.10
   1  28   0    8.80    3.20
   1  28   0    5.40    5.20
  -1  28   0    8.40    5.60
   1  28   0    7.30    3.50
   2 -28   0   82.99    9.10
  -2 -28   0   92.69   11.00
  -2  28   0   79.69    9.60
   2  28   0   93.49   10.20
   2  28   0   86.29    9.20
   2  28   0   88.29   11.40
  -2  28   0  105.59   12.20
   3 -28   0   29.60    3.40
  -3 -28   0   41.70    7.30
   3  28   0   25.50    5.10
  -3  28   0   41.20    6.60
   3  28   0   21.30    4.20
   4 -28   0  111.09   11.10
  -4 -28   0  146.69   14.00
  -4  28   0  117.49   15.30
   4  28   0  131.19   13.10
   4  28   0  126.89   13.80
  -4  28   0  129.89   13.00
   4  28   0  121.69   11.90
  -5 -28   0  439.56   39.20
   5 -28   0  409.16   37.20
   5  28   0  453.15   38.70
  -5  28   0  525.85   41.40
   5  28   0  465.05   37.90
   5  28   0  489.75   39.30
  -5  28   0  484.95   38.70
  -6 -28   0    2.80    4.00
   6 -28   0    1.00    1.80
  -6  28   0    3.10    5.40
   6  28   0    1.10    5.00
   6  28   0    0.90    3.60
  -6  28   0   -1.00    3.50
   6  28   0    5.30    5.40
   7 -28   0   46.40    6.10
  -7 -28   0   54.99    9.80
   7 -28   0   35.40    5.30
   7  28   0   34.80    9.20
   7  28   0   49.20    8.70
  -7  28   0   55.79    8.70
   7  28   0   45.30    6.20
  -7  28   0   27.20    8.90
  -8 -28   0  170.18   17.50
   8 -28   0  152.58   15.20
   8 -28   0  171.88   17.90
   8 -28   0  171.48   15.10
  -8  28   0  137.19   20.10
   8  28   0  178.58   15.60
   8  28   0  178.98   17.30
   8  28   0  171.08   15.30
  -8  28   0  203.68   17.50
   8  28   0  191.28   17.20
   9 -28   0    8.30    5.90
   9 -28   0    4.70    2.80
  -9 -28   0   12.20    5.30
   9 -28   0    5.70    3.40
   9 -28   0    8.00    2.30
  -9  28   0    5.50    7.50
   9  28   0    6.40    4.20
   9  28   0    8.90    3.50
  -9  28   0    6.50    8.90
   9  28   0   10.40    4.80
   9  28   0   11.20    3.80
 -10 -28   0    3.00    4.60
  10 -28   0    3.10    3.80
  10 -28   0    1.00    2.10
  10 -28   0   -1.10    5.50
  10  28   0    5.50    3.30
 -10  28   0   -0.60    6.20
  10  28   0    2.20    3.30
 -10  28   0    4.70    7.10
  10  28   0    2.50    4.00
  11 -28   0    8.70    2.80
  11 -28   0   10.40    6.60
 -11 -28   0   13.20    6.20
  11  28   0   10.80    3.30
 -11  28   0   -3.70    5.80
 -11  28   0    4.20    5.40
  11  28   0    8.90    6.60
  11  28   0   10.30    4.00
  11  28   0   13.50    5.60
 -12 -28   0    2.70    8.00
  12 -28   0   16.00    3.70
  12  28   0   20.10    6.70
 -12  28   0   13.10    6.60
  13 -28   0    0.00    2.20
  13  28   0   -1.60    3.90
 -13  28   0    0.40    4.30
   0 -29   0    2.20    3.30
   0 -29   0   -0.30    0.60
   0 -29   0    0.70    3.90
   0  29   0    1.60    4.60
   0  29   0   -2.00    3.20
  -1 -29   0   92.89   10.70
   1 -29   0   81.09    8.90
   1  29   0   79.89    9.90
  -1  29   0   87.99   11.50
   1  29   0   72.69    8.80
  -1  29   0   81.49    9.30
   1  29   0   83.59   10.90
   2 -29   0   99.39   10.80
  -2 -29   0  134.59   13.30
  -2  29   0  111.59   11.80
   2  29   0  107.99   12.20
   2  29   0  115.19   11.50
   2  29   0  140.49   13.60
  -3 -29   0  603.54   51.39
   3  29   0  594.14   50.69
   3  29   0  582.24   49.99
  -3  29   0  595.34   50.49
  -3  29   0  707.73   52.69
   3  29   0  636.54   51.49
  -4 -29   0    2.90    4.60
   4 -29   0    0.60    0.90
   4  29   0    2.50    3.60
   4  29   0    4.10    4.30
   4  29   0    2.70    4.80
  -4  29   0    2.20    3.70
  -4  29   0    2.30    5.00
  -5 -29   0   15.50    5.50
   5  29   0    7.90    4.70
  -5  29   0    5.40    4.40
   5  29   0    7.50    4.90
  -5  29   0   15.80    7.30
  -6 -29   0  100.69   13.40
   6  29   0  115.29   12.50
   6  29   0  109.79   12.60
   6  29   0  100.89   10.80
  -6  29   0  114.09   12.10
  -6  29   0  130.19   15.60
  -7 -29   0  132.59   14.40
   7 -29   0  118.29   12.10
   7  29   0  131.99   14.30
  -7  29   0  165.08   14.30
   7  29   0  132.69   12.50
  -7  29   0  120.89   17.10
   7  29   0  131.89   13.80
   8 -29   0    2.30    2.90
   8 -29   0    9.30    5.90
   8 -29   0    0.10    3.10
  -8 -29   0    2.50    4.60
   8 -29   0    5.10    2.10
  -8  29   0    1.50    6.20
   8  29   0    2.70    4.30
   8  29   0    8.60    3.90
   8  29   0    4.30    4.30
  -8  29   0    5.30    5.20
   9 -29   0    0.20    2.00
  -9 -29   0   -0.30    4.40
   9 -29   0    4.80    5.80
   9 -29   0    1.00    3.20
   9  29   0    7.20    6.30
  -9  29   0    3.30    5.30
   9  29   0   -1.80    4.40
  -9  29   0   -1.90    5.50
   9  29   0    2.70    4.20
  10 -29   0   16.20    3.10
  10 -29   0    8.80    6.20
 -10 -29   0   15.50    5.90
  10  29   0   11.80    5.10
 -10  29   0   17.20    6.30
  10  29   0   17.40    4.30
  10  29   0   20.80    5.70
 -10  29   0    9.20    6.70
  11 -29   0   -2.40    7.90
 -11 -29   0    1.30    5.60
  11 -29   0    2.50    2.30
 -11  29   0    3.70    5.30
  11  29   0    4.30    4.50
  11  29   0    1.70    2.90
  11  29   0    6.70    5.40
 -11  29   0   -4.50    6.70
 -12 -29   0   -0.70    6.30
  12 -29   0    3.90    2.40
 -12  29   0    3.70    5.30
  12  29   0    3.50    4.00
   0 -30   0  290.07   24.80
   0 -30   0  274.67   23.60
   0  30   0  248.48   23.60
   0  30   0  282.97   25.20
   1 -30   0  225.88   20.70
  -1 -30   0  243.98   21.10
   1  30   0  234.88   21.10
   1  30   0  255.47   22.70
   1  30   0  234.68   22.00
  -1  30   0  265.07   23.10
  -1  30   0  235.08   21.20
   2  30   0  187.08   17.50
  -2  30   0  165.68   16.10
   2  30   0  159.78   15.60
  -2  30   0  193.08   18.30
   2  30   0  158.98   16.40
  -3 -30   0   93.49   12.20
   3  30   0  112.29   11.90
   3  30   0  102.39   10.70
  -3  30   0  121.99   11.90
   3  30   0   91.99   12.60
  -3  30   0  110.89   14.00
  -4 -30   0   54.89    9.60
   4  30   0   59.99    9.30
   4  30   0   58.29    8.30
  -4  30   0   55.69    8.60
  -5 -30   0  418.06   36.60
  -5  30   0  483.15   38.50
   5  30   0  401.56   35.70
   5  30   0  403.46   34.80
  -5  30   0  413.96   35.60
   6 -30   0    0.20    2.60
  -6 -30   0    4.30    4.40
   6  30   0   -1.80    3.00
   6  30   0   -1.50    3.50
  -6  30   0    1.00    4.70
  -6  30   0    4.20    5.50
   6  30   0    1.00    4.00
   7 -30   0    0.00    2.90
  -7 -30   0   -0.40    4.60
   7 -30   0    1.50    1.80
  -7  30   0    1.80    6.40
  -7  30   0    1.50    4.20
   7  30   0    6.80    3.80
   7  30   0    4.20    4.50
   7  30   0    0.70    4.40
  -8 -30   0   20.60    5.90
   8 -30   0   20.60    3.10
   8 -30   0   13.90    3.80
   8 -30   0   19.50    6.60
  -8  30   0   22.20    6.70
   8  30   0   19.80    5.30
  -8  30   0   22.50    9.30
   8  30   0   21.70    5.80
   8  30   0   17.50    4.50
   9 -30   0    4.00    6.00
   9 -30   0    4.50    2.20
  -9 -30   0    0.60    4.60
   9 -30   0    1.20    3.30
   9  30   0    0.60    4.30
  -9  30   0   -3.60    5.10
   9  30   0    1.30    3.50
  -9  30   0   10.60    7.80
  10 -30   0    5.10    6.50
 -10 -30   0    2.30    5.40
  10 -30   0    1.40    2.10
 -10  30   0   -1.70    4.60
 -10  30   0   15.50    7.70
  10  30   0    1.40    4.70
  10  30   0    4.40    4.70
 -11 -30   0    7.90    5.70
  11 -30   0    7.60    7.90
  11 -30   0   10.40    3.00
 -11  30   0   10.20    5.00
  11  30   0   10.10    4.60
  11  30   0    9.30    3.40
  12 -30   0   -0.30    2.00
 -12  30   0    6.10    4.90
  12  30   0    5.60    4.60
   0 -31   0    0.50    3.50
   0 -31   0    2.70    4.90
   0  31   0    1.10    3.80
   0  31   0    1.50    5.30
   1 -31   0   49.20    7.00
  -1 -31   0   49.30    8.90
  -1 -31   0   51.29    7.50
   1  31   0   53.89    9.60
  -1  31   0   48.10    8.40
   1  31   0   58.89    8.40
  -1  31   0   50.89    9.50
  -2 -31   0  136.29   15.80
  -2  31   0  158.48   16.50
   2  31   0  147.49   15.20
   2  31   0  148.49   16.30
  -2  31   0  171.38   15.80
  -3 -31   0   47.30    9.30
   3  31   0   69.39    9.10
  -3  31   0   65.99    8.60
   3  31   0   64.89    7.80
   3  31   0   46.50    9.30
  -4 -31   0  362.46   31.80
   4  31   0  308.57   30.30
   4  31   0  328.37   29.20
   4  31   0  360.06   31.10
  -4  31   0  401.06   32.40
  -4  31   0  336.77   29.90
  -5 -31   0   68.29   10.40
   5  31   0   74.29   10.70
   5  31   0   64.69    9.80
  -5  31   0   67.69   12.30
   5  31   0   70.99    8.40
  -5  31   0   75.89    9.70
  -6 -31   0   31.90    7.20
   6 -31   0   36.40    4.40
   6 -31   0   43.20    5.90
  -6  31   0   48.60    8.10
   6  31   0   43.30    8.60
   6  31   0   53.29    8.30
  -6  31   0   35.40    8.80
   6  31   0   53.59    6.60
   7 -31   0   96.89    9.20
  -7 -31   0  106.59   13.30
   7 -31   0   95.99   10.40
   7  31   0  104.09   10.80
  -7  31   0  116.09   12.20
   7  31   0  122.09   13.10
   7  31   0  100.79   12.20
  -7  31   0  123.49   16.20
   8 -31   0  129.39   13.50
   8 -31   0  149.19   16.10
  -8 -31   0  144.89   16.40
   8 -31   0  116.49   13.40
  -8  31   0  184.88   15.80
  -8  31   0  153.68   22.80
   8  31   0  169.38   16.00
   8  31   0  159.98   15.60
   8  31   0  110.99   14.60
  -9 -31   0    3.60    5.20
   9 -31   0   -0.10    3.20
   9 -31   0    0.60    2.10
   9 -31   0    1.30    5.60
   9  31   0    1.60    4.30
  -9  31   0   -0.20    4.90
   9  31   0   -0.20    4.40
  -9  31   0   -2.00    5.70
   9  31   0   -2.90    3.50
  10 -31   0   33.20    8.50
 -10 -31   0   39.20    8.10
  10 -31   0   32.70    4.30
  10  31   0   36.70    7.30
 -10  31   0   25.90    8.90
 -10  31   0   42.10    7.40
  10  31   0   22.80    5.70
 -11 -31   0   -3.50    5.10
  11 -31   0    1.70    2.00
  11  31   0    2.90    4.60
 -11  31   0    1.40    4.80
  11  31   0    2.30    2.80
  12 -31   0   -2.30    1.90
  12  31   0    0.60    4.10
 -12  31   0    1.50    3.90
   0 -32   0  399.96   33.90
   0  32   0  383.06   34.20
   0  32   0  449.16   36.20
   1 -32   0  164.38   15.70
  -1 -32   0  184.88   16.30
  -1 -32   0  180.98   17.70
  -1  32   0  169.68   16.50
  -1  32   0  191.48   18.50
   1  32   0  166.58   16.30
   1  32   0  175.08   17.80
  -2 -32   0   20.20    6.30
   2  32   0   34.50    5.90
  -2  32   0   29.20    8.00
  -2  32   0   28.70    6.00
   3  32   0  130.99   12.80
   3  32   0  121.99   14.50
  -3  32   0  139.89   16.00
  -3  32   0  126.49   13.40
  -4 -32   0  162.88   17.30
  -4  32   0  190.88   18.90
  -4  32   0  158.68   16.00
   4  32   0  137.89   16.20
   4  32   0  151.08   15.20
   4  32   0  185.68   17.60
  -5 -32   0    2.00    4.70
   5 -32   0   -1.00    1.10
   5  32   0    2.60    3.50
  -5  32   0    1.80    5.70
   5  32   0    0.20    3.90
  -5  32   0   -0.60    3.80
   5  32   0    2.30    4.90
  -6 -32   0    3.10    4.80
   6 -32   0    4.20    3.20
   6  32   0    6.10    4.50
   6  32   0    5.00    4.60
  -6  32   0    6.90    7.00
   6  32   0    3.10    3.30
  -6  32   0   -0.70    4.40
  -7 -32   0   58.59   10.20
   7 -32   0   44.60    5.80
   7 -32   0   47.40    6.80
   7  32   0   51.49    9.50
  -7  32   0   38.70   10.20
   7  32   0   47.20    7.20
   7  32   0   56.49    9.30
  -7  32   0   54.39    8.80
   8 -32   0    3.40    3.40
   8 -32   0    8.00    2.30
  -8 -32   0   -1.40    5.20
   8 -32   0    1.20    5.60
   8  32   0   -1.20    4.40
  -8  32   0    3.10    6.70
   8  32   0    1.10    3.80
   8  32   0    6.90    5.80
  -8  32   0    3.10    5.40
   9 -32   0    3.20    3.70
  -9 -32   0    5.90    6.20
   9 -32   0    1.80    2.20
   9 -32   0    7.10    6.10
   9  32   0   11.50    5.90
   9  32   0    7.50    4.90
  -9  32   0    8.40    5.50
  -9  32   0   -0.20    6.00
   9  32   0    7.80    5.40
 -10 -32   0    5.50    5.80
  10 -32   0    3.20    2.10
  10 -32   0    1.00    5.60
 -10  32   0    0.60    6.10
  10  32   0    2.00    4.60
 -10  32   0    5.20    5.30
 -11 -32   0   19.50    8.90
  11 -32   0    4.00    2.90
 -11  32   0    2.40    4.80
  11  32   0    0.00    3.80
  11  32   0    2.10    3.90
   0 -33   0   -0.40    5.60
   0  33   0   -0.80    3.80
   0  33   0    1.90    5.70
  -1 -33   0   43.10    6.30
  -1  33   0   32.20    7.50
  -1  33   0   26.00    5.70
   1  33   0   42.10    7.00
  -2 -33   0    6.40    5.20
  -2 -33   0    1.60    3.80
   2  33   0   -0.80    4.40
  -2  33   0    1.80    5.50
   2  33   0    4.70    4.30
  -2  33   0    0.80    4.10
  -3 -33   0   21.10    6.70
   3  33   0   24.50    7.20
  -3  33   0   18.20    7.10
  -3  33   0   12.10    5.80
   4  33   0  357.56   34.30
   4  33   0  382.26   33.30
   4  33   0  456.95   35.20
  -4  33   0  398.16   33.90
  -5 -33   0   93.69   12.30
   5  33   0   86.99   12.30
   5  33   0   85.29   11.70
  -5  33   0  104.49   14.20
   5  33   0   82.69   10.00
  -5  33   0  101.09   11.50
   6 -33   0   78.39    8.10
  -6 -33   0   73.99   11.30
   6  33   0   71.29    8.60
   6  33   0   69.69   10.30
  -6  33   0   66.99   10.00
  -6  33   0   74.69   12.90
   6  33   0   68.79   10.80
  -7 -33   0   16.50    9.10
   7 -33   0    8.70    2.00
   7 -33   0    6.60    4.40
   7 -33   0    1.70    7.50
   7  33   0    5.30    5.40
   7  33   0    5.20    3.90
   7  33   0    5.10    5.20
  -7  33   0    1.50    6.40
   8 -33   0   28.90    3.60
   8 -33   0   30.30    5.00
   8 -33   0   36.60    8.10
  -8 -33   0   32.60    7.40
   8  33   0   16.80    5.90
  -8  33   0   26.00    6.60
   8  33   0   18.30    6.00
  -8  33   0   36.80    9.80
   8  33   0   28.80    5.60
   9 -33   0   22.00    6.80
  -9 -33   0   27.30    8.00
   9 -33   0   36.50    8.00
   9 -33   0   18.20    3.70
   9  33   0   27.80    7.20
  -9  33   0   43.40    7.60
  -9  33   0   29.70    9.20
  10 -33   0    6.30    5.50
  10 -33   0    4.20    2.20
 -10 -33   0    0.60    6.30
  10  33   0    2.30    4.50
 -10  33   0    5.80    5.30
  10  33   0    3.30    2.70
  11 -33   0    3.70    3.20
 -11  33   0    1.30    4.80
  11  33   0    5.20    4.50
  11  33   0   -0.90    2.90
   0 -34   0  121.19   13.90
   0  34   0  140.99   15.10
   0  34   0  152.48   16.90
  -1 -34   0  608.44   49.40
  -1  34   0  663.23   51.69
   1  34   0  641.14   51.09
   1  34   0  555.44   49.60
  -1  34   0  562.44   49.80
  -2 -34   0    1.70    3.90
  -2 -34   0    1.70    5.20
  -2  34   0    7.80    6.00
  -2  34   0   12.80    5.40
   2  34   0   -0.30    5.20
   2  34   0   11.40    5.00
  -3 -34   0    7.90    5.60
  -3 -34   0    1.00    4.00
  -3  34   0    3.30    4.20
   3  34   0    2.50    4.00
   3  34   0    3.40    5.90
  -3  34   0    2.00    5.60
  -4 -34   0  474.75   41.00
  -4  34   0  460.05   39.30
   4  34   0  455.05   40.00
  -4  34   0  510.35   41.70
   4  34   0  447.06   38.80
   5 -34   0    3.50    3.00
   5  34   0    4.80    5.30
  -5  34   0    3.40    5.60
   5  34   0    8.20    4.40
   5  34   0    2.30    5.80
  -5  34   0    5.70    6.50
   6 -34   0   -3.60    4.20
  -6  34   0   12.40    9.50
   6  34   0    1.10    4.10
  -6  34   0    0.50    5.90
   6  34   0    9.30    7.20
   7 -34   0   16.80    4.20
  -7 -34   0   26.40    7.10
   7 -34   0    7.90    5.80
   7  34   0   13.00    5.70
  -7  34   0   25.30    6.90
   7  34   0   14.70    4.80
  -7  34   0   18.70    8.00
   8 -34   0    3.30    6.10
  -8 -34   0    4.10    6.50
   8 -34   0    0.10    3.60
   8  34   0    3.40    5.30
  -8  34   0    3.60    7.80
  -8  34   0   -0.60    5.20
   8  34   0    4.30    5.40
   9 -34   0   24.20    4.70
   9 -34   0   20.70    7.30
  -9 -34   0   11.80    6.40
  -9  34   0   11.80    5.90
  -9  34   0   26.10    8.40
   9  34   0    9.70    5.10
  10 -34   0    6.20    6.40
 -10 -34   0    2.10    8.10
  10  34   0    1.50    2.60
 -10  34   0    2.60    4.80
  10  34   0    0.20    4.20
   0  35   0    2.20    5.60
   0  35   0   -0.90    4.60
  -1 -35   0   -2.30    3.50
   1  35   0   -0.80    4.80
  -1  35   0   -0.60    5.10
   1  35   0    2.50    4.80
  -1  35   0    3.30    5.00
  -2 -35   0   10.90    4.20
   2  35   0   17.10    6.80
  -2  35   0   10.60    5.10
   2  35   0   16.30    5.30
  -2  35   0   13.10    7.10
  -3 -35   0   47.30    9.50
  -3 -35   0   54.89    8.40
  -3  35   0   51.39    8.60
   3  35   0   57.69   10.10
  -3  35   0   51.99    9.80
   3  35   0   58.89    8.40
  -4 -35   0   15.30    6.20
  -4  35   0   15.40    6.80
   4  35   0   14.40    5.00
   4  35   0   14.30    6.50
  -4  35   0    4.90    5.00
  -5 -35   0   15.20    7.90
   5 -35   0    8.30    3.80
  -5  35   0   10.10    6.60
   5  35   0   14.30    7.30
  -5  35   0   19.30    8.40
   5  35   0    1.30    4.40
   6 -35   0    1.40    3.20
  -6  35   0   -0.30    7.20
  -6  35   0    2.30    5.50
   6  35   0    1.00    3.90
   6  35   0    1.60    5.30
   7 -35   0    4.00    3.40
   7 -35   0   -0.30    5.40
  -7 -35   0   -0.60    5.20
   7  35   0    1.00    3.70
  -7  35   0    5.80    5.40
  -7  35   0    0.30    6.40
   7  35   0    7.80    5.70
  -8 -35   0   80.89   12.20
   8 -35   0   81.69   11.90
   8 -35   0   72.59   10.30
  -8  35   0   87.99   11.20
  -8  35   0   87.09   13.80
   8  35   0   76.99   10.90
  -9 -35   0   37.10    8.40
   9 -35   0   36.30    7.90
  -9  35   0   29.40    6.50
   9  35   0   47.60    8.00
 -10 -35   0    4.60    5.20
  10  35   0    5.20    2.90
  10  35   0    2.10    4.50
 -10  35   0   -0.30    5.60
   0  36   0  505.95   42.80
   0  36   0  525.05   44.10
  -1  36   0    3.20    6.10
   1  36   0    0.90    5.10
   1  36   0    5.90    5.10
  -1  36   0   -0.20    4.20
  -2 -36   0   21.10    4.90
   2  36   0   18.80    5.50
  -2  36   0   15.00    6.30
  -2  36   0    9.60    5.00
   2  36   0   25.10    7.20
  -3 -36   0   46.80   10.10
   3  36   0   45.60    8.00
   3  36   0   46.10    9.20
  -3  36   0   53.19   10.60
  -4 -36   0   37.00    7.80
  -4 -36   0   28.40    5.80
   4 -36   0   17.50    7.50
  -4  36   0   52.29   10.50
   4  36   0   47.70   10.40
   4  36   0   36.20    6.60
  -4  36   0   40.60    8.50
   5 -36   0   19.30    4.20
  -5 -36   0   23.60    7.10
   5  36   0   27.20    7.20
  -5  36   0   12.10    5.60
  -5  36   0   22.00    8.50
   5  36   0   23.10    5.80
   6 -36   0   37.30    5.60
  -6 -36   0   33.30    8.10
  -6  36   0   59.09   11.30
   6  36   0   44.10    6.90
  -6  36   0   57.69    8.60
   6  36   0   27.90    6.50
   7 -36   0   22.00    6.90
   7 -36   0   16.90    4.40
  -7 -36   0   12.10    6.70
   7  36   0   26.40    6.50
   7  36   0   18.40    4.90
  -7  36   0   17.90    8.40
  -7  36   0   20.30    6.20
   8 -36   0   51.89    8.90
   8 -36   0   64.99    7.80
  -8 -36   0   62.89   10.70
   8  36   0   59.49    9.20
  -8  36   0   57.99    9.20
  -8  36   0   59.99   11.60
  -9 -36   0   -0.80    7.10
   9 -36   0   -1.30    6.20
   9  36   0    1.60    2.60
   9  36   0    1.60    4.00
  -9  36   0    0.20    4.20
   0  37   0   -4.80    5.80
   0  37   0   -2.50    5.70
   1  37   0   27.00    9.90
   1  37   0   31.90   10.80
  -1  37   0   24.10   10.30
  -1  37   0   10.70    6.50
  -2  37   0   -1.00    4.90
   2  37   0    3.00    4.50
   2  37   0    1.50    6.30
  -2  37   0    3.70    6.70
  -3 -37   0   23.10    4.70
  -3  37   0   19.30    6.10
   3  37   0   18.50    5.60
  -3  37   0    8.50    6.00
   3  37   0   20.50    6.70
   4 -37   0   15.00    3.70
  -4 -37   0   13.50    4.50
  -4  37   0   13.90    5.50
  -4  37   0   24.20    7.60
   4  37   0   13.00    4.80
   4  37   0   12.70    5.30
  -5 -37   0   27.60    5.40
  -5 -37   0   30.20    7.10
   5 -37   0   22.10    4.50
   5  37   0   17.30    5.00
  -5  37   0   27.50    8.10
  -5  37   0   35.60    7.30
   5  37   0   21.80    6.20
   6 -37   0    3.00    4.80
  -6 -37   0    0.40    8.00
  -6 -37   0    0.30    4.10
   6 -37   0   -2.60    2.90
   6  37   0   -2.20    3.90
   6  37   0    0.50    3.90
  -6  37   0   -1.00    4.90
   7 -37   0   -1.00    5.80
   7 -37   0    4.80    3.60
  -7 -37   0    1.20    5.10
   7  37   0    1.10    4.00
  -7  37   0   -2.10    5.20
   8 -37   0    3.30    5.30
   8 -37   0   -3.10    4.80
  -8 -37   0    3.40    6.00
   8  37   0   -1.10    4.30
  -8  37   0    2.40    4.70
   9 -37   0   41.40    8.50
  -9  37   0   27.70    6.00
   9  37   0   35.30    4.70
   0  38   0   22.40    6.00
   0  38   0   20.50    6.40
   1  38   0   -3.20    4.30
  -1  38   0    1.50    4.50
   1  38   0    3.20    5.40
  -1  38   0    1.40    5.10
  -2  38   0    6.00    5.40
   2  38   0   13.20    5.80
   2  38   0    9.70    4.50
  -2  38   0   16.90    5.70
   3 -38   0    4.90    3.20
  -3  38   0    2.00    5.20
  -3  38   0    9.80    6.50
   3  38   0    3.70    4.20
   3  38   0    6.40    5.50
   4 -38   0  172.18   17.50
  -4 -38   0  212.78   20.40
   4  38   0  212.08   19.70
  -4  38   0  210.58   19.20
   4  38   0  181.48   18.30
  -4  38   0  242.98   21.70
  -5 -38   0   30.00    6.50
   5 -38   0   32.40    5.30
  -5  38   0   38.20    6.70
   5  38   0   50.29    8.80
  -5  38   0   34.10    9.70
   5  38   0   45.10    7.20
  -6 -38   0    7.00    3.90
  -6 -38   0    1.40    4.60
   6 -38   0    6.90    5.70
   6 -38   0    3.30    4.10
   6  38   0    7.00    6.30
  -6  38   0    2.70    6.70
   6  38   0    4.00    4.20
  -6  38   0   -0.60    6.50
  -7 -38   0    2.00    4.60
  -7 -38   0   11.60    5.70
   7 -38   0    5.20    3.60
   7 -38   0   11.70    5.50
  -7  38   0    6.00    5.20
  -7  38   0   18.40    8.60
   7  38   0   11.70    5.50
  -8 -38   0   28.50    5.20
  -8 -38   0   33.60    7.80
   8 -38   0   16.80    6.40
   8 -38   0   18.60    4.70
  -8  38   0   28.30    5.80
   8  38   0   27.00    6.40
   8  38   0   33.00    4.50
   0  39   0    4.10    4.30
   0  39   0    0.00    4.90
   1  39   0    3.50    4.70
  -1  39   0   -1.10    5.10
  -1  39   0    5.60    4.80
   1  39   0    6.20    5.60
   2  39   0    6.50    5.70
  -2  39   0   12.00    5.30
   2  39   0   10.70    5.20
  -2  39   0    6.50    5.80
   3 -39   0  100.99   10.90
  -3  39   0  125.59   12.70
   3  39   0  116.59   13.00
  -3  39   0  128.69   14.90
   3  39   0  109.19   12.10
   4 -39   0   16.80    3.90
   4  39   0   16.60    5.80
   4  39   0   18.00    5.00
  -4  39   0   21.40    7.00
  -4  39   0   16.30    5.90
   5 -39   0   58.49    8.80
  -5 -39   0   58.89    6.80
  -5  39   0   70.39    9.10
  -5  39   0   88.89   12.10
   5  39   0   52.89    8.30
   6 -39   0   -0.20    3.20
   6 -39   0    3.20    4.90
   6  39   0    1.70    4.00
  -6  39   0    0.20    4.20
  -6  39   0   -4.30    8.30
   7 -39   0   -3.60    6.70
  -7 -39   0    2.30    4.20
   7 -39   0    3.10    3.50
   7  39   0    1.50    5.20
   7  39   0    2.40    2.70
  -7  39   0    2.10    4.30
   0  40   0  168.58   17.80
   0  40   0  171.78   16.50
   1 -40   0    0.00    2.70
  -1  40   0    1.60    2.50
   1  40   0   10.30    7.10
   1  40   0    7.80    5.60
  -1  40   0    4.10    6.40
  -1  40   0    3.00    4.40
  -2  40   0   40.40    8.90
   2  40   0   28.40    6.10
  -2  40   0   31.70    7.50
   2  40   0   37.50    8.50
   3 -40   0    1.20    2.80
  -3  40   0    7.60    4.90
  -3  40   0    2.50    5.50
   3  40   0   -1.50    4.80
   3  40   0    2.00    4.00
  -4 -40   0    5.60    2.70
   4 -40   0    5.40    3.60
   4  40   0    4.20    4.50
  -4  40   0    3.10    4.80
  -4  40   0    9.80    6.10
   4  40   0    5.30    4.80
  -5 -40   0   57.19    7.80
   5 -40   0   43.90    8.20
   5 -40   0   56.69    7.10
  -5  40   0   67.29    9.00
   5  40   0   56.59    8.80
  -5  40   0   80.79   13.40
   6 -40   0   21.20    5.70
   6 -40   0   24.70    5.20
   6  40   0   43.40    8.60
  -6  40   0   20.00    5.10
   0 -41   0    2.60    3.00
   0  41   0   -0.30    4.10
   0  41   0   -0.30    5.00
   0  41   0    0.00    2.60
   1 -41   0   43.30    6.80
  -1 -41   0   51.09    6.60
   1  41   0   58.59    8.30
  -1  41   0   68.29   10.10
  -1  41   0   56.79    8.40
   1  41   0   64.29    9.60
  -2 -41   0   -1.10    2.40
   2 -41   0    0.70    2.50
   2  41   0   -2.10    4.30
   2  41   0    1.90    4.90
  -2  41   0    4.80    4.90
  -2  41   0    4.10    5.40
  -3 -41   0    3.90    2.70
   3 -41   0    1.40    2.90
  -3  41   0    2.90    5.90
   3  41   0   -1.30    5.50
  -3  41   0    2.00    4.40
   3  41   0    0.30    4.60
  -4 -41   0   40.20    5.70
   4 -41   0   34.20    5.50
  -4  41   0   48.60    7.90
   4  41   0   43.90    8.20
  -4  41   0   60.19   10.00
   5 -41   0   28.80    6.60
   5 -41   0   23.90    5.40
   5  41   0   28.40    4.30
  -5  41   0   30.80    5.80
   5  41   0   37.60    7.10
   0 -42   0   73.69    8.00
   0  42   0   95.19   12.70
   0  42   0   71.39    7.60
   1 -42   0   20.20    3.80
  -1 -42   0   12.10    3.30
   1  42   0   17.50    4.90
   1  42   0   20.10    6.20
   1  42   0   13.90    3.70
  -1  42   0    7.90    6.60
  -1  42   0   28.90    9.40
  -2 -42   0   17.60    3.50
   2 -42   0   14.90    3.50
   2  42   0   17.40    3.80
   2  42   0   21.20    5.30
   2  42   0   23.50    6.20
  -2  42   0   13.80    5.60
  -3 -42   0   -1.40    2.70
   3 -42   0    2.20    3.00
  -3  42   0    1.50    5.20
  -3  42   0    5.00    4.70
   3  42   0   -0.20    3.10
   3  42   0   -0.70    4.70
  -4 -42   0  206.98   20.10
   4 -42   0  234.18   20.80
  -4  42   0  233.38   21.00
   4  42   0  246.98   19.90
   4  42   0  251.87   21.50
   0 -43   0   -3.40    3.20
   0  43   0   -2.30    4.40
   0  43   0   -0.30    6.40
  -1 -43   0   -1.90    2.60
   1 -43   0   -2.10    2.90
  -1  43   0    5.20    6.10
   1  43   0    1.30    4.40
   1  43   0   -2.70    5.90
   1  43   0    1.20    2.90
  -1  43   0    7.70    5.30
 -17   0   1    5.90    4.10
  17   0  -1    4.70    5.00
 -16   0   1    1.50    4.40
  16   0  -1    1.30    3.50
 -15   0   1   14.70    4.30
 -15   0   1   15.60    7.70
  15   0  -1   18.30    5.40
 -15   0   1   16.80    5.20
  15   0  -1   12.10    4.80
  14   0  -1   13.00    2.60
 -14   0   1   11.20    4.10
  14   0  -1   10.10    3.50
 -14   0   1   12.20    5.30
 -14   0   1   13.50    3.40
  13   0  -1   10.20    3.10
 -13   0   1    4.00    4.70
 -13   0   1   10.30    3.10
 -13   0   1    7.30    3.40
  12   0  -1  229.98   19.00
 -12   0   1  252.77   20.10
 -12   0   1  223.58   19.50
 -12   0   1  221.08   21.90
  11   0  -1   82.19    6.90
 -11   0   1   73.29    8.10
 -11   0   1   79.09    7.50
  11   0  -1   50.79   23.60
 -11   0   1   91.79   10.30
  11   0  -1   54.29    8.80
  10   0  -1  288.07   21.50
 -10   0   1  250.77   23.20
  10   0  -1  258.87   21.90
 -10   0   1  280.07   22.10
  10   0  -1  220.88   40.00
  -9   0   1    5.20    2.30
  -9   0   1    9.30    3.70
   9   0  -1    7.60   11.00
   9   0  -1   12.00   11.90
   9   0  -1    4.20    1.10
   9   0  -1    4.50    2.40
   8   0  -1   44.70    3.70
  -8   0   1   32.50    5.40
   8   0  -1   37.10    3.60
   8   0  -1   51.69    4.90
  -8   0   1   44.20    4.70
   8   0  -1   31.80   11.20
  -7   0   1   64.39    5.90
   7   0  -1   54.19    6.00
  -7   0   1   82.89   15.10
   7   0  -1   67.89    5.20
  -7   0   1   74.19    7.00
   7   0  -1   83.19   14.60
   7   0  -1   55.49    5.20
   7   0  -1   55.99    5.00
  -6   0   1  584.54   50.39
  -6   0   1  529.45   42.60
   6   0  -1  516.65   49.20
   6   0  -1  495.45   42.20
   6   0  -1  507.35   42.30
   6   0  -1  537.15   42.70
   6   0  -1  550.94   42.60
  -6   0   1  555.04   43.20
   6   0  -1  571.14   42.30
  -5   0   1  405.96   30.80
  -5   0   1  422.96   36.90
   5   0  -1  335.67   30.30
   5   0  -1  351.36   30.00
  -5   0   1  353.46   30.20
   5   0  -1  408.96   30.30
   5   0  -1  347.77   29.90
   5   0  -1  447.76   36.70
   5   0  -1  393.36   30.00
   3   0  -1 1618.84  118.49
   3   0  -1 1440.76  115.29
  -3   0   1 1435.36  115.29
  -3   0   1 1408.26  118.29
   3   0  -1 1450.25  115.09
   0   0   1    0.00    0.20
   0   0   1   -0.10    0.10
   0   0   1   -0.10    0.30
   0   0   1    0.10    0.30
   0   0   1   -0.30    0.30
   0   0   1   -0.20    0.20
   0   0   1   -0.30    0.20
   0   0   1   -0.10    0.20
   0   0   1    0.10    0.20
   0   0   1    0.10    0.20
   2   0   1  856.91   61.69
   2   0   1  699.63   58.79
  -2   0  -1  816.22   61.59
   2   0   1  663.03   58.69
  -2   0  -1  734.43   58.89
  -4   0  -1   91.79   14.40
  -4   0  -1  125.99    9.80
   4   0   1  122.19    9.40
   4   0   1  128.09    9.80
   4   0   1  105.19   14.70
   4   0   1  117.99    9.80
   5   0   1  627.84   52.69
   5   0   1  693.53   59.59
  -5   0  -1  623.04   59.09
  -5   0  -1  745.23   53.09
  -5   0  -1  669.03   53.59
   5   0   1  674.03   52.99
   6   0   1  796.72   67.09
   6   0   1  869.11   75.39
  -6   0  -1  916.51   75.89
  -6   0  -1  866.61   68.29
   7   0   1   20.30    3.30
  -7   0  -1   18.40    3.00
   7   0   1   20.30    2.40
   7   0   1   17.50    3.00
  -8   0  -1  242.98   18.90
   8   0   1  211.08   29.80
   8   0   1  224.08   18.60
  -8   0  -1  228.88   19.90
  -9   0  -1  311.47   26.00
  -9   0  -1  305.77   24.20
   9   0   1  316.67   24.30
   9   0   1  287.27   24.40
   9   0   1  289.47   39.10
   9   0   1  301.87   40.90
 -10   0  -1   17.60    3.00
  10   0   1   14.70    2.40
 -10   0  -1   20.00    3.60
  10   0   1   45.70   30.20
 -10   0  -1   13.50    5.80
 -11   0  -1    5.30    3.90
 -11   0  -1    1.90    2.50
  12   0   1  126.49   12.50
 -12   0  -1  160.18   16.40
 -12   0  -1  164.78   13.10
 -12   0  -1  148.49   13.70
 -13   0  -1   10.80    3.70
 -13   0  -1    3.40    2.30
 -13   0  -1    6.40    7.20
  14   0   1    9.70    2.50
 -14   0  -1   22.20    4.80
 -14   0  -1   14.90    3.40
 -14   0  -1   22.00    7.00
  15   0   1   10.60    4.30
 -15   0  -1    2.90    4.30
 -15   0  -1    3.60    5.00
  15   0   1    4.20    1.90
 -16   0  -1    2.60    7.20
  16   0   1    7.30    3.90
 -16   0  -1    7.30    4.30
  17   0   1    0.90    3.10
 -17   0  -1    0.20    3.80
  17  -1  -1   -1.00    3.40
 -17  -1   1   -2.70    3.80
 -17   1   1   -2.70    4.10
  17   1  -1   -3.80    3.60
 -16  -1   1    1.70    4.10
  16  -1  -1    2.20    3.40
  16   1  -1    2.50    3.40
 -16   1   1    2.10    4.10
 -15  -1   1    3.40    4.30
 -15  -1   1    6.90    5.80
  15  -1  -1    0.80    2.10
 -15  -1   1    3.30    3.30
  15  -1  -1    7.50    6.00
 -15   1   1    0.60    5.00
 -15   1   1    4.50    4.00
  15   1  -1    7.30    4.40
 -15   1   1    4.20    3.40
  15   1  -1    5.00    3.00
 -14  -1   1    5.10    5.30
  14  -1  -1    3.70    2.00
 -14  -1   1    4.60    2.70
  14  -1  -1    7.90    3.50
 -14  -1   1    3.60    3.20
 -14   1   1    8.30    4.00
 -14   1   1    4.30    2.90
  14   1  -1    1.80    1.80
 -14   1   1    4.60    5.10
  14   1  -1    3.40    3.40
 -13  -1   1    1.90    3.00
 -13  -1   1   10.80    5.40
  13  -1  -1    2.40    2.30
 -13  -1   1    4.90    2.80
  13   1  -1    4.50    2.20
 -13   1   1    3.20    3.10
 -13   1   1    4.50    4.50
 -13   1   1    3.30    2.60
 -12  -1   1    2.70    4.10
  12  -1  -1    4.10    2.00
 -12  -1   1    1.40    3.00
  12   1  -1    3.20    2.00
 -12   1   1    7.80    2.90
 -12   1   1    4.40    4.40
  11  -1  -1   51.99    5.20
 -11  -1   1   64.89    8.70
  11  -1  -1   42.20   30.20
 -11  -1   1   42.80    6.30
 -11  -1   1   61.89    6.00
 -11   1   1   63.89    8.80
  11   1  -1   50.79    5.20
 -11   1   1   43.80    6.60
 -11   1   1   56.59    5.90
  11   1  -1   60.89   27.20
  10  -1  -1   77.89   23.50
 -10  -1   1   84.19    7.40
 -10  -1   1   76.89    7.80
 -10  -1   1   94.59    9.50
  10  -1  -1   76.19    7.70
 -10   1   1   69.79    7.80
  10   1  -1   80.39   21.10
  10   1  -1   75.49    7.50
 -10   1   1   93.79    9.60
   9  -1  -1    4.40   11.90
  -9  -1   1   10.00    3.10
   9  -1  -1    5.80    7.30
  -9  -1   1    4.40    3.10
   9  -1  -1    6.80    2.50
   9   1  -1    7.10   10.00
  -9   1   1    4.00    2.70
   9   1  -1   14.60   22.40
  -9   1   1    4.30    2.20
   9   1  -1    7.80    2.40
  -8  -1   1   15.60   10.50
  -8  -1   1   17.50    4.20
   8  -1  -1   24.80    2.40
   8  -1  -1    9.20    7.60
  -8  -1   1   25.50    3.50
   8  -1  -1   18.30    9.30
   8   1  -1   17.20    9.20
  -8   1   1   30.00    3.70
  -8   1   1   21.90    4.40
   8   1  -1   25.90    2.50
   8   1  -1   26.00    3.70
  -7  -1   1  844.42   63.29
   7  -1  -1  809.12   62.59
   7  -1  -1  759.32   62.59
   7  -1  -1  707.53   62.19
  -7  -1   1  787.22   62.49
   7  -1  -1  929.21   72.39
  -7  -1   1  941.31   73.39
  -7   1   1  739.93   62.59
   7   1  -1  778.62   62.19
   7   1  -1  710.93   61.99
   7   1  -1  729.13   62.09
  -7   1   1  832.22   63.39
   7   1  -1  853.11   71.69
   7   1  -1  764.12   62.59
   6  -1  -1   29.00    8.40
  -6  -1   1   29.70    8.60
   6  -1  -1   32.60    3.40
   6  -1  -1   27.60    2.70
   6  -1  -1   28.20    2.70
  -6  -1   1   32.30    3.40
   6  -1  -1   28.30    3.80
   6  -1  -1   31.00    3.00
   6   1  -1   26.50    3.60
   6   1  -1   36.50    2.80
   6   1  -1   27.10    2.70
   6   1  -1   50.29   10.80
  -6   1   1   32.40    3.50
   6   1  -1   30.10    2.70
   5  -1  -1  255.47   20.50
   5  -1  -1  236.78   19.90
   5  -1  -1  275.47   20.00
  -5  -1   1  246.58   20.80
   5  -1  -1  212.68   25.30
   5  -1  -1  287.67   20.30
  -5  -1   1  269.27   26.70
   5  -1  -1  225.88   20.00
  -5  -1   1  252.97   20.30
  -5   1   1  221.78   20.70
   5   1  -1  288.77   20.00
   5   1  -1  270.07   20.40
   5   1  -1  240.78   25.70
  -5   1   1  220.28   25.50
  -5   1   1  258.67   20.30
   5   1  -1  256.57   20.00
  -4  -1   1 1713.43  127.89
   4  -1  -1 1440.66  122.49
   4  -1  -1 1463.35  122.59
   4  -1  -1 1385.76  122.89
   4  -1  -1 1662.53  127.59
   4   1  -1 1503.35  122.59
   4   1  -1 1610.74  122.89
   4   1  -1 1545.65  126.99
  -4   1   1 1808.92  127.89
   3  -1  -1  257.77   21.40
  -3  -1   1  248.98   21.50
   3  -1  -1  240.28   21.30
   3  -1  -1  279.27   21.50
   3  -1  -1  263.57   21.60
   3  -1  -1  278.07   21.50
  -3  -1   1  311.47   21.80
  -3  -1   1  316.67   25.50
  -3  -1   1  239.68   21.50
   3  -1  -1  261.57   21.30
   3   1  -1  291.57   21.40
  -3   1   1  285.47   21.80
  -3   1   1  244.08   21.50
   3   1  -1  284.27   21.40
   3   1  -1  248.58   21.60
  -3   1   1  323.17   25.50
   2  -1  -1  276.57   22.70
   2  -1  -1  268.47   22.60
  -2  -1   1  286.27   22.60
   2  -1  -1  269.27   22.50
  -2  -1   1  303.37   22.50
   2  -1  -1  303.77   22.70
  -2  -1   1  278.07   22.60
   2  -1  -1  321.97   22.70
  -2  -1   1  258.17   22.70
   2  -1  -1  281.17   24.70
  -2  -1   1  297.67   22.50
   2   1  -1  309.37   22.60
   2   1  -1  317.97   24.90
  -2   1   1  277.27   22.60
  -2   1   1  239.38   25.10
  -2   1   1  289.77   22.60
   2   1  -1  285.87   22.50
   2   1  -1  293.87   22.70
   1   1  -1 1041.60   81.59
  -1  -1  -1  168.28   14.30
  -1  -1  -1  148.29   12.70
  -1  -1  -1  182.38   12.70
  -1  -1  -1  161.28   12.70
   1  -1   1  189.08   14.50
   1  -1   1  150.78   12.70
  -1  -1  -1  166.08   12.70
   1  -1   1  178.28   12.80
  -1  -1  -1  155.58   12.90
   1   1   1  154.88   14.10
  -1   1  -1  136.79   12.70
  -1   1  -1  139.29   12.80
  -1   1  -1  160.48   12.80
   1   1   1  184.78   12.70
  -1   1  -1  153.68   12.70
  -3  -1  -1   97.99    7.90
   3  -1   1   81.89    7.50
  -3  -1  -1   89.79    8.20
  -3  -1  -1   90.49   12.10
  -3  -1  -1  110.89    7.90
   3   1   1  101.29   12.20
  -3   1  -1   89.69    8.20
  -3   1  -1   94.39    7.50
  -3   1  -1   86.59   11.80
   3   1   1   99.09    7.50
   3   1   1  108.99    7.80
  -3   1  -1   88.49    7.80
   4  -1   1 2893.01  247.98
   4  -1   1 3123.49  253.17
  -4  -1  -1 3385.46  253.77
   4   1   1 2997.90  252.77
  -4   1  -1 3469.75  253.57
   5  -1   1   40.00    3.60
   5  -1   1   24.40    8.10
   5  -1   1   32.60    3.00
  -5  -1  -1   30.20    4.30
  -5  -1  -1   49.99   11.50
   5  -1   1   34.40    3.60
   5   1   1   35.40    3.20
  -5   1  -1   30.70    4.30
  -5   1  -1   38.30    3.70
  -5   1  -1   29.80    9.40
   5   1   1   40.00    3.50
   5   1   1   36.00    3.50
   5   1   1   34.10    9.10
  -6  -1  -1  581.94   58.89
  -6  -1  -1  619.94   52.09
   6  -1   1  656.63   59.49
  -6  -1  -1  632.24   51.49
   6  -1   1  616.34   51.49
   6  -1   1  684.83   51.59
   6   1   1  674.83   51.59
   6   1   1  729.73   60.09
  -6   1  -1  639.24   51.59
  -6   1  -1  623.34   52.09
   6   1   1  712.43   51.29
  -7  -1  -1   69.69    6.90
   7  -1   1   67.49    6.80
   7  -1   1   83.89    6.50
   7  -1   1   82.29    7.00
   7   1   1   79.29    6.50
   7   1   1   48.90   14.50
   7   1   1   65.09    6.60
  -7   1  -1   71.59    7.00
   7   1   1   86.19    7.10
   8  -1   1  235.68   21.30
   8  -1   1  269.67   22.00
  -8  -1  -1  278.27   21.30
   8  -1   1  347.97   36.20
   8  -1   1  246.98   21.60
  -8  -1  -1  272.57   21.90
   8  -1   1  326.17   35.60
   8   1   1  344.37   35.40
   8   1   1  248.98   21.50
   8   1   1  238.28   21.40
  -8   1  -1  275.57   21.90
   9  -1   1   56.09    5.20
   9  -1   1   46.40   17.10
  -9  -1  -1   45.10    6.80
  -9  -1  -1   48.20    5.00
   9  -1   1   39.60   15.20
   9   1   1   69.09   21.10
   9   1   1   54.29    4.90
  -9   1  -1   53.79    7.10
   9   1   1   42.70   15.50
 -10  -1  -1  103.79    8.00
 -10  -1  -1   86.59    8.40
  10  -1   1   78.99    7.40
  10  -1   1   90.09   24.90
  10   1   1   83.49    7.50
  10   1   1  145.59   30.70
 -10   1  -1   81.49    8.40
 -10   1  -1   99.79   12.30
 -11  -1  -1    6.50    2.70
 -11  -1  -1   11.60    4.50
  11   1   1    8.90    1.80
 -11   1  -1   11.70    3.50
 -11   1  -1    8.60    4.10
 -12  -1  -1   13.50    4.20
  12  -1   1    6.70    2.30
 -12  -1  -1   13.80    3.20
 -12  -1  -1   10.90    5.80
 -12   1  -1   15.70    3.30
 -12   1  -1   21.60    5.40
 -12   1  -1   10.80    5.50
  12   1   1    7.50    2.20
 -13  -1  -1   42.80    9.70
 -13  -1  -1   38.20    5.80
 -13  -1  -1   36.00    4.90
  13  -1   1   29.50    4.40
 -13   1  -1   36.90    4.80
 -13   1  -1   35.60    5.90
 -13   1  -1   40.00   11.20
 -14  -1  -1    2.20    2.80
 -14  -1  -1    2.00    5.30
  14  -1   1    1.60    1.90
 -14  -1  -1    0.90    3.60
 -14   1  -1    3.80    3.50
  14   1   1    1.30    1.80
 -14   1  -1    2.00    4.50
 -14   1  -1    2.80    2.70
  15  -1   1   -0.10    3.20
 -15  -1  -1    8.70    6.20
 -15  -1  -1    4.60    5.50
 -15  -1  -1    0.30    4.60
  15  -1   1    0.30    1.70
 -15   1  -1    2.30    5.10
 -15   1  -1    1.70    5.60
  15   1   1    2.10    4.40
 -16  -1  -1    6.00    4.50
 -16  -1  -1   11.50    7.90
  16  -1   1    9.40    4.00
  16   1   1    8.60    3.90
 -16   1  -1    9.30    4.70
 -16   1  -1    3.70   10.90
 -17  -1  -1    0.30    3.50
  17  -1   1    2.50    4.00
 -17   1  -1    0.30    3.90
  17   1   1    1.10    3.30
  17  -2  -1    9.60    4.40
 -17  -2   1    5.60    3.80
 -17   2   1    5.60    4.40
  17   2  -1    8.20    3.90
  16  -2  -1    1.20    4.00
  16  -2  -1    2.10    3.30
 -16  -2   1    1.30    3.90
  16   2  -1    1.20    3.50
 -16   2   1    1.60    4.60
 -15  -2   1    4.10    3.80
  15  -2  -1   -0.50    3.30
 -15  -2   1    0.70    3.10
 -15  -2   1    5.40    6.80
  15  -2  -1    1.50    2.90
  15   2  -1    2.00    4.20
 -15   2   1    1.60    5.90
 -15   2   1    4.40    3.40
 -15   2   1    4.80    4.50
 -14  -2   1    6.70    5.20
 -14  -2   1    4.80    3.00
  14  -2  -1    2.80    2.00
  14  -2  -1    5.80    3.50
 -14  -2   1    1.20    3.30
 -14   2   1    3.30    4.00
 -14   2   1    4.30    2.80
 -14   2   1    5.20    5.40
  14   2  -1    3.30    3.10
  14   2  -1    2.60    1.80
 -13  -2   1   12.90    3.70
 -13  -2   1   18.30    6.10
 -13  -2   1   14.10    3.20
  13  -2  -1    8.70    2.90
 -13   2   1   11.90    3.00
 -13   2   1   12.30    5.90
  13   2  -1   13.90    2.50
 -13   2   1   16.90    4.30
 -12  -2   1   77.09   10.70
 -12  -2   1   86.79    8.30
 -12  -2   1   85.39    8.80
  12  -2  -1   79.19    7.50
 -12   2   1   79.79    9.00
  12   2  -1   77.39    7.50
 -12   2   1   91.49    8.30
 -12   2   1   77.59   11.10
  11  -2  -1   36.00   29.60
 -11  -2   1   37.00    6.90
  11  -2  -1   34.00    3.70
 -11  -2   1   36.80    4.60
  11  -2  -1   28.70    4.90
 -11  -2   1   36.60    5.10
 -11   2   1   31.20    5.30
  11   2  -1   27.50   27.80
  11   2  -1   32.10    3.70
 -11   2   1   24.00    5.60
  11   2  -1   30.80    4.10
  10  -2  -1    4.50    2.40
  10  -2  -1    5.70   13.20
 -10  -2   1    2.00    1.70
 -10  -2   1    5.10    2.50
 -10  -2   1    4.40    3.20
  10   2  -1    9.50   16.30
 -10   2   1    4.30    3.30
 -10   2   1    7.50    2.70
  10   2  -1    3.00    1.90
  10   2  -1    3.70    1.30
  -9  -2   1    3.60    2.90
   9  -2  -1   -0.40    6.60
   9  -2  -1   -1.70    9.10
   9   2  -1    1.20   11.30
  -9   2   1    5.20    3.50
  -8  -2   1  571.54   46.90
  -8  -2   1  620.14   46.20
  -8  -2   1  488.35   55.99
   8  -2  -1  556.34   56.79
   8  -2  -1  575.44   57.09
   8  -2  -1  633.34   46.30
   8  -2  -1  545.65   45.70
   8  -2  -1  511.65   45.60
  -8   2   1  563.34   47.00
   8   2  -1  600.14   46.10
   8   2  -1  580.74   56.29
  -8   2   1  600.84   46.30
   8   2  -1  646.64   45.70
  -7  -2   1    4.20    7.20
   7  -2  -1    4.80    2.20
   7  -2  -1    4.10    1.50
   7  -2  -1    6.50    1.10
  -7  -2   1    6.00    2.60
   7  -2  -1    3.30    5.40
   7  -2  -1    6.10    6.80
   7  -2  -1    6.20    1.30
  -7  -2   1    5.00    1.60
   7   2  -1    4.30    1.00
  -7   2   1    5.40    2.00
   7   2  -1    5.90    0.90
  -7   2   1    8.80    3.00
   7   2  -1    4.80    1.90
   7   2  -1    5.20    6.00
   6  -2  -1   97.49    8.80
   6  -2  -1  106.29   15.80
   6  -2  -1   95.89   15.20
  -6  -2   1  116.89   16.50
  -6  -2   1   99.89    8.50
   6  -2  -1   94.29    8.50
  -6  -2   1  116.79    9.30
   6  -2  -1   92.99    8.20
   6  -2  -1   93.59    8.00
   6   2  -1  104.49    8.60
  -6   2   1   99.99    9.20
   6   2  -1  103.59   15.20
  -6   2   1   99.49    8.60
   6   2  -1   99.19    8.10
   6   2  -1   97.89    8.10
   5  -2  -1  105.69    7.80
   5  -2  -1   93.09    8.00
   5  -2  -1  108.39    8.20
  -5  -2   1   81.39    8.60
   5  -2  -1   97.69    8.50
  -5  -2   1   89.69   14.10
   5  -2  -1   98.79   14.50
   5  -2  -1  101.89    7.70
   5  -2  -1  113.59    8.20
  -5  -2   1   93.49    8.20
   5  -2  -1   75.59   13.70
   5   2  -1   93.29   13.60
  -5   2   1   82.79    8.70
  -5   2   1   97.69    8.30
   5   2  -1  107.99    8.40
   5   2  -1   94.89    7.90
  -4  -2   1  334.27   26.70
   4  -2  -1  356.96   26.90
   4  -2  -1  384.46   26.70
   4  -2  -1  291.87   26.50
  -4  -2   1  314.97   27.00
   4  -2  -1  311.07   26.40
  -4  -2   1  334.97   31.70
   4  -2  -1  375.96   26.70
   4  -2  -1  305.57   31.10
   4   2  -1  363.96   31.50
   4   2  -1  384.76   26.50
   4   2  -1  332.97   26.50
  -4   2   1  285.87   27.00
   4   2  -1  334.67   26.80
  -4   2   1  334.47   26.80
  -3  -2   1   34.00    2.90
   3  -2  -1   28.10    2.80
   3  -2  -1   34.40    7.50
  -3  -2   1   25.30    6.10
   3  -2  -1   32.70    3.00
   3  -2  -1   29.60    3.30
   3  -2  -1   38.30    7.60
  -3  -2   1   33.70    2.90
   3  -2  -1   35.00    2.90
   3  -2  -1   27.20    3.00
   3  -2  -1   28.90    2.60
  -3  -2   1   29.70    3.40
  -3   2   1   27.20    3.40
   3   2  -1   35.50    3.20
  -3   2   1   32.60    3.10
   3   2  -1   31.50    6.70
  -3   2   1   29.00    3.00
   3   2  -1   35.60    2.80
  -2  -2   1    9.40    1.70
   2  -2  -1    8.60    1.50
  -2  -2   1   10.30    1.20
   2  -2  -1    9.00    1.10
   2  -2  -1   13.10    1.80
   2  -2  -1    8.50    1.20
  -2  -2   1   10.60    1.00
   2  -2  -1    5.80    3.10
  -2  -2   1   12.60    4.10
   2  -2  -1   11.50    1.00
  -2   2   1    8.70    1.10
  -2   2   1    8.60    1.40
  -2   2   1    8.40    1.70
   2   2  -1    9.90    1.00
   2   2  -1   11.10    3.50
   2   2  -1   11.90    1.20
   0  -2  -1  433.96   39.00
   0   2  -1  534.85   38.90
   0   2  -1  520.65   39.00
  -2  -2  -1    6.80    1.40
  -2  -2  -1    7.40    1.10
  -2  -2  -1    8.80    1.10
  -2  -2  -1   12.00    4.10
   2  -2   1    8.40    4.10
   2  -2   1    9.50    4.40
  -2  -2  -1   11.50    1.10
  -2  -2  -1   11.30    1.00
  -2   2  -1    8.00    1.70
  -2   2  -1   11.30    1.20
  -2   2  -1    7.30    1.20
   2   2   1    4.30    3.10
  -2   2  -1    9.50    0.80
  -2   2  -1   10.30    1.10
  -3  -2  -1  587.34   45.20
  -3  -2  -1  474.35   41.00
   3  -2   1  496.95   45.20
   3   2   1  516.05   44.70
   3   2   1  591.14   40.70
  -3   2  -1  477.05   41.00
  -3   2  -1  488.55   40.50
   4  -2   1  482.25   43.30
   4  -2   1  614.94   49.40
  -4  -2  -1  538.45   43.80
  -4  -2  -1  564.54   43.40
   4  -2   1  520.85   43.40
  -4  -2  -1  619.74   49.30
  -4   2  -1  482.45   43.70
   4   2   1  525.85   43.30
   4   2   1  597.24   48.60
  -4   2  -1  595.84   43.50
   5  -2   1  342.97   36.90
  -5  -2  -1  399.26   31.00
   5  -2   1  334.57   30.70
   5  -2   1  392.06   31.00
  -5  -2  -1  374.66   37.50
   5  -2   1  440.36   31.10
  -5  -2  -1  350.66   31.40
   5   2   1  403.96   37.20
   5   2   1  409.86   30.90
  -5   2  -1  335.67   31.40
   5   2   1  434.36   31.10
  -5   2  -1  412.06   31.10
   5   2   1  424.86   30.80
   6  -2   1   17.20    1.90
  -6  -2  -1   19.30    3.80
  -6  -2  -1   23.80    9.70
   6  -2   1   36.50   12.00
   6  -2   1   28.70   10.60
  -6  -2  -1   22.00    2.80
   6  -2   1   16.80    2.80
   6   2   1   13.10    2.10
  -6   2  -1   12.60    2.50
   6   2   1   20.00    2.80
  -6   2  -1   21.10    4.00
   6   2   1   32.90   10.60
  -7  -2  -1  330.27   29.30
  -7  -2  -1  396.36   30.60
   7  -2   1  416.46   40.80
   7  -2   1  354.66   29.70
  -7  -2  -1  366.76   29.70
   7  -2   1  355.56   29.40
   7  -2   1  458.25   41.60
   7  -2   1  378.06   29.80
   7   2   1  339.57   29.50
   7   2   1  369.46   29.40
   7   2   1  383.56   39.50
  -7   2  -1  402.36   30.70
  -7   2  -1  351.56   29.80
   8  -2   1   35.00    4.10
   8  -2   1   28.10   13.20
  -8  -2  -1   25.00   12.00
  -8  -2  -1   36.10    4.10
   8  -2   1   41.20    4.40
  -8   2  -1   25.00    5.40
   8   2   1   30.20    3.60
  -8   2  -1   34.00    4.30
   8   2   1   36.70    3.60
   9  -2   1    1.30    1.70
   9  -2   1    1.30    2.00
   9  -2   1    5.90   12.90
  -9  -2  -1    1.80    1.40
  -9  -2  -1    2.00    2.90
   9  -2   1    1.50    1.10
   9  -2   1    2.70   11.60
  -9   2  -1    3.70    2.90
   9   2   1    2.60    1.20
  -9   2  -1    2.30    2.90
   9   2   1    2.10    1.30
   9   2   1   -0.10   10.60
  10  -2   1   55.09   24.20
  10  -2   1   59.99    5.40
 -10  -2  -1   65.39    6.00
 -10  -2  -1   69.99    8.40
 -10  -2  -1   69.89    6.60
 -10   2  -1   64.19    6.70
 -10   2  -1   56.49    8.80
  10   2   1   58.69    5.60
  10   2   1   59.39   22.10
 -11  -2  -1   17.70    3.60
 -11  -2  -1   11.50    3.10
 -11  -2  -1    9.00    4.80
 -11   2  -1    3.20    3.60
  11   2   1    6.20    1.80
 -11   2  -1   18.10    4.80
  12  -2   1   45.80    5.10
 -12  -2  -1   48.50    6.80
 -12  -2  -1   54.79    9.40
 -12  -2  -1   49.99    6.00
 -12   2  -1   47.60    6.00
  12   2   1   44.20    5.00
 -12   2  -1   47.80    7.10
  13  -2   1    3.30    1.80
 -13  -2  -1    5.80    4.80
 -13  -2  -1   10.30    3.50
 -13  -2  -1    7.50    2.60
 -13   2  -1    8.20    2.60
 -13   2  -1    4.50    5.40
 -13   2  -1    4.60    3.00
  13   2   1    5.00    3.20
  14  -2   1    0.60    1.80
 -14  -2  -1    1.50    2.60
 -14  -2  -1   -1.10    3.90
 -14  -2  -1    1.40    3.30
  14   2   1    0.30    1.60
 -14   2  -1    1.40    5.40
 -14   2  -1    1.40    3.60
 -14   2  -1    1.20    2.50
  15  -2   1    7.60    2.40
 -15  -2  -1   17.70    5.60
 -15  -2  -1   15.20    6.50
  15  -2   1    8.80    3.70
 -15  -2  -1   14.70    4.20
 -15   2  -1    6.20    5.80
 -15   2  -1    6.40    4.30
  15   2   1   11.70    4.60
 -16  -2  -1    3.30    4.40
  16  -2   1    5.40    4.20
 -16  -2  -1   -2.10    7.00
 -16   2  -1    5.90    4.60
  16   2   1    7.20    4.00
 -16   2  -1    2.30    6.20
  17  -2   1   -4.50    4.20
 -17  -2  -1   -1.40    3.50
 -17   2  -1    0.10    3.20
  17   2   1    0.70    3.30
 -17  -3   1   -1.60    3.90
  17   3  -1    2.60    3.60
 -17   3   1    0.20    3.70
  16  -3  -1   29.10    6.20
 -16  -3   1   31.80    5.90
  16  -3  -1   23.10    5.20
  16   3  -1   18.40    4.60
 -16   3   1   30.20    5.70
  15  -3  -1   -0.10    4.50
 -15  -3   1   -1.70    4.40
  15  -3  -1    2.70    2.40
 -15  -3   1   -0.80    3.00
 -15  -3   1    0.30    3.50
  15   3  -1   -2.00    5.30
 -15   3   1    0.00    4.90
 -15   3   1   -1.00    2.90
 -15   3   1    3.80    7.00
  14  -3  -1   52.49    5.90
 -14  -3   1   60.69    7.70
 -14  -3   1   58.49    6.90
  14  -3  -1   65.89    7.40
 -14   3   1   52.19    8.00
  14   3  -1   66.19    7.60
  14   3  -1   51.59    6.40
 -14   3   1   56.29    6.80
 -14   3   1   50.79   10.40
  13  -3  -1   28.10    4.00
 -13  -3   1   31.60    4.90
 -13  -3   1   38.10    8.00
 -13  -3   1   43.00    5.90
 -13   3   1   39.40    8.40
  13   3  -1   25.40    3.90
 -13   3   1   37.70    6.30
 -13   3   1   30.40    5.00
 -12  -3   1   39.10    7.60
  12  -3  -1   37.80    4.30
 -12  -3   1   39.50    5.30
 -12  -3   1   40.10    5.70
  12   3  -1   33.40    4.20
 -12   3   1   33.10    5.20
 -12   3   1   30.60    7.00
 -12   3   1   61.69    9.20
  11  -3  -1    2.80    2.60
  11  -3  -1   -2.60   24.90
 -11  -3   1    0.80    3.10
 -11  -3   1    0.60    2.30
 -11  -3   1    3.40    2.20
  11  -3  -1    0.20    1.40
 -11   3   1   -2.60    3.20
  11   3  -1    9.20   25.00
 -11   3   1    0.60    3.10
  11   3  -1    0.70    1.40
 -10  -3   1   20.90    3.50
  10  -3  -1   26.40    4.40
 -10  -3   1   24.30    4.00
  10  -3  -1   47.10   21.00
 -10  -3   1   27.10    5.30
 -10   3   1   27.10    4.40
 -10   3   1   27.80    5.60
  10   3  -1   30.40    2.90
  10   3  -1   27.10    2.90
  10   3  -1   20.50    3.50
  10   3  -1    7.20   14.50
   9  -3  -1  322.97   28.40
  -9  -3   1  340.97   28.10
   9  -3  -1  306.57   40.70
  -9  -3   1  365.96   29.50
   9  -3  -1  344.77   43.10
  -9  -3   1  281.17   40.90
   9  -3  -1  396.26   27.70
   9   3  -1  353.86   27.80
   9   3  -1  353.46   41.70
  -9   3   1  367.86   29.80
   9   3  -1  324.17   28.10
   9   3  -1  368.76   27.70
   8  -3  -1  100.19    8.50
   8  -3  -1   79.49    7.70
  -8  -3   1   67.29   19.40
   8  -3  -1  103.99    7.60
   8  -3  -1   92.89    8.80
  -8  -3   1  104.69    8.40
  -8   3   1  102.19    8.60
   8   3  -1   95.49    8.30
   8   3  -1   80.69    7.50
   8   3  -1   89.09    7.70
   8   3  -1   84.09    7.60
   7  -3  -1   45.70    4.20
  -7  -3   1   43.60    4.50
  -7  -3   1   37.80   10.30
   7  -3  -1   71.29   16.30
   7  -3  -1   47.00    3.80
   7  -3  -1   41.50    4.50
   7  -3  -1   65.99   13.80
   7  -3  -1   39.70    5.00
  -7   3   1   52.89    5.70
   7   3  -1   62.79   13.10
   7   3  -1   41.80    4.00
   7   3  -1   42.20    4.60
  -7   3   1   42.80    4.70
   6  -3  -1  161.78   12.10
   6  -3  -1  143.59   12.30
   6  -3  -1  185.98   29.70
   6  -3  -1  140.89   11.90
   6  -3  -1  133.19   12.60
  -6  -3   1  133.49   11.80
  -6  -3   1  185.28   21.30
  -6  -3   1  147.69   12.30
   6   3  -1  149.49   12.00
  -6   3   1  174.48   13.20
  -6   3   1  143.79   12.50
   6   3  -1  156.28   11.90
   6   3  -1  151.18   12.40
   5  -3  -1  430.16   39.20
   5  -3  -1  434.06   32.80
   5  -3  -1  384.76   32.60
   5  -3  -1  419.26   39.00
  -5  -3   1  396.86   33.20
   5  -3  -1  465.35   32.70
   5  -3  -1  408.26   33.00
  -5  -3   1  410.56   32.70
  -5  -3   1  367.36   32.40
  -5   3   1  382.16   33.20
   5   3  -1  447.56   32.80
  -5   3   1  409.06   32.80
   5   3  -1  435.66   32.60
   5   3  -1  393.16   32.40
   5   3  -1  421.16   38.40
   4  -3  -1 1579.74  117.19
   4  -3  -1 1441.46  122.19
   4  -3  -1 1333.97  117.39
  -4  -3   1 1503.55  122.59
   4  -3  -1 1538.75  122.49
   4  -3  -1 1455.35  117.69
   4   3  -1 1693.03  117.59
   4   3  -1 1505.65  117.29
   4   3  -1 1425.76  121.69
   3  -3  -1  116.79    9.50
   3  -3  -1  129.49    9.70
   3  -3  -1  116.79    9.40
   3  -3  -1  116.69    9.60
   3  -3  -1  109.39    9.90
  -3  -3   1  102.89    9.60
  -3  -3   1  131.69   10.10
  -3   3   1  117.19   10.00
  -3   3   1  105.49    9.70
   3   3  -1  131.39    9.50
   3   3  -1  125.19    9.70
   3   3  -1  143.99   13.80
   3   3  -1  112.69    9.50
  -2  -3   1 1726.73  133.89
   2  -3  -1 1758.82  133.89
  -2   3   1 1588.24  133.99
  -2   3   1 1631.04  131.09
   1  -3  -1   57.79    4.30
   1  -3  -1   52.69    4.30
   1  -3  -1   60.09    4.30
  -1  -3   1   46.30    4.30
  -1  -3   1   39.70    6.30
   1  -3  -1   61.09    4.30
   1  -3  -1   50.09    4.60
  -1  -3   1   56.19    4.40
   1   3  -1   45.60    6.00
  -1   3   1   60.29    4.30
  -1   3   1   44.30    7.00
  -1   3   1   51.19    4.30
   1   3  -1   49.99    4.30
  -1   3   1   59.29    4.40
   1  -3   1  490.85   42.40
  -1  -3  -1  530.25   42.00
   1  -3   1  526.45   40.00
  -1   3  -1  426.96   40.20
   1   3   1  547.65   42.00
  -1   3  -1  487.65   40.10
  -1   3  -1  572.54   42.80
  -2  -3  -1    7.50    0.80
  -2  -3  -1    9.60    1.70
  -2  -3  -1    4.80    1.00
   2  -3   1    5.50    0.90
   2  -3   1    4.80    3.40
  -2  -3  -1    5.10    0.90
   2  -3   1    7.50    1.10
  -2  -3  -1    7.00    3.40
  -2   3  -1    8.30    0.90
   2   3   1    6.20    1.00
  -2   3  -1    8.30    1.70
  -2   3  -1    7.20    1.30
   2   3   1    7.60    3.30
   2   3   1    4.80    0.80
  -2   3  -1    3.20    0.80
  -3  -3  -1  541.85   46.70
  -3  -3  -1  617.64   50.89
   3  -3   1  685.23   51.59
   3  -3   1  648.44   46.30
  -3  -3  -1  587.64   46.60
  -3  -3  -1  519.55   46.30
  -3   3  -1  548.55   46.30
  -3   3  -1  558.74   46.80
  -3   3  -1  631.64   46.60
   4  -3   1 2058.59  175.58
   4  -3   1 2264.67  181.38
   4  -3   1 2243.78  181.18
   4  -3   1 2265.87  175.88
   4   3   1 2394.06  181.08
   5  -3   1  177.38   21.00
   5  -3   1  160.08   20.50
  -5  -3  -1  152.68   14.30
  -5  -3  -1  145.69   13.50
  -5  -3  -1  167.28   13.60
   5  -3   1  189.58   13.90
  -5  -3  -1  172.18   20.50
   5   3   1  181.18   13.90
   5   3   1  183.58   13.70
  -5   3  -1  180.28   14.00
   5   3   1  190.08   13.70
  -5   3  -1  142.89   14.40
   5   3   1  159.88   19.70
   6  -3   1  288.67   37.00
  -6  -3  -1  325.67   23.70
  -6  -3  -1  250.77   23.20
   6  -3   1  298.07   23.80
   6  -3   1  328.47   32.80
   6  -3   1  262.77   23.30
  -6  -3  -1  273.77   24.20
  -6  -3  -1  301.47   23.50
   6  -3   1  319.87   23.80
  -6  -3  -1  296.17   32.00
   6   3   1  324.57   23.50
  -6   3  -1  302.47   23.80
  -6   3  -1  286.37   24.40
   6   3   1  274.87   30.80
   7  -3   1  194.38   24.70
   7  -3   1  153.48   13.70
  -7  -3  -1  188.08   15.20
  -7  -3  -1  199.08   25.00
  -7  -3  -1  151.68   13.70
  -7  -3  -1  188.98   14.00
   7  -3   1  149.29   14.20
   7  -3   1  176.58   14.30
  -7   3  -1  193.98   15.40
   7   3   1  218.98   24.50
   7   3   1  153.28   13.90
  -7   3  -1  170.08   14.40
   8  -3   1    6.40    8.50
   8  -3   1    0.90    1.40
   8  -3   1    6.00    6.40
   8  -3   1    3.50    1.00
  -8  -3  -1   11.40   10.90
  -8  -3  -1    9.00    3.00
  -8  -3  -1    4.00    1.60
   8  -3   1    1.60    1.90
  -8   3  -1    6.70    3.40
   8   3   1   11.70    8.30
   8   3   1    3.20    1.20
   8   3   1    1.20    1.30
  -8   3  -1    4.40    3.30
  -9  -3  -1   10.10    3.30
   9  -3   1   18.10   15.20
   9  -3   1    4.70    1.90
  -9  -3  -1   10.30    2.60
   9  -3   1    6.50    9.50
  -9  -3  -1   13.50    2.10
   9  -3   1    8.50    2.30
  -9  -3  -1   15.90   18.70
   9   3   1    6.70    1.80
   9   3   1   19.90   13.90
  -9   3  -1   11.40    3.00
  -9   3  -1   10.20    3.60
  10  -3   1    6.10   23.00
 -10  -3  -1   15.90    2.70
 -10  -3  -1   12.30    2.80
 -10  -3  -1    9.50    3.90
  10  -3   1   17.10    2.80
 -10   3  -1    5.80    3.80
  10   3   1   13.90    2.00
  10   3   1   13.30   15.30
  10   3   1   20.90    2.50
 -10   3  -1   21.80    3.80
 -11  -3  -1    7.00    3.10
 -11  -3  -1    7.60    2.30
 -11  -3  -1   11.70    5.00
  11   3   1    8.50    1.80
 -11   3  -1    1.90    3.90
 -11   3  -1    5.20    3.30
 -12  -3  -1   31.50    7.20
 -12  -3  -1   35.90    5.80
 -12  -3  -1   35.00    5.00
  12   3   1   27.60    3.90
 -12   3  -1   21.70    4.80
 -12   3  -1   22.40    6.70
 -12   3  -1   33.90    4.90
  13  -3   1    3.80    1.70
 -13  -3  -1    4.10    3.10
 -13  -3  -1    6.60    2.60
 -13  -3  -1    3.90    4.00
  13   3   1    5.60    1.90
 -13   3  -1    6.10    3.20
 -13   3  -1   11.80    7.20
 -13   3  -1    5.20    2.20
 -14  -3  -1    0.40    4.10
 -14  -3  -1   -0.50    3.00
 -14  -3  -1   -1.10    2.50
  14  -3   1    0.40    1.80
 -14   3  -1   -3.30    4.40
 -14   3  -1    0.90    2.50
  14   3   1   -1.10    1.40
 -14   3  -1   -2.00    3.30
 -15  -3  -1    0.50    3.60
 -15  -3  -1    3.30    4.70
  15  -3   1    1.10    3.00
 -15  -3  -1   -0.30    5.00
  15  -3   1   -0.60    1.90
 -15   3  -1    3.10    4.30
 -15   3  -1    2.80    6.10
  15   3   1    2.20    3.80
  16  -3   1   13.40    7.50
  16  -3   1    7.40    4.30
 -16  -3  -1    9.40    6.80
 -16  -3  -1    5.20    4.00
 -16   3  -1    1.90    4.20
  16   3   1    7.80    4.10
 -16   3  -1    5.10    7.10
 -17  -3  -1    1.50    3.90
  17   3   1   -5.10    3.50
 -17   3  -1    4.90    3.90
 -17  -4   1   -1.60    4.00
  17   4  -1   -0.60    3.50
 -17   4   1   -2.60    3.90
  16  -4  -1    1.90    4.30
 -16  -4   1    0.30    3.80
  16  -4  -1    3.10    4.10
 -16   4   1    2.50    4.40
  16   4  -1    1.90    3.70
 -15  -4   1    6.10    4.90
 -15  -4   1    5.30    4.30
  15  -4  -1    3.20    3.00
 -15  -4   1    3.00    3.10
  15  -4  -1    3.20    2.20
 -15   4   1    1.40    4.50
 -15   4   1    2.40    2.90
 -15   4   1    6.50    5.80
  15   4  -1    6.70    4.10
 -14  -4   1    9.20    3.10
 -14  -4   1    7.60    4.70
  14  -4  -1   11.90    3.70
 -14  -4   1   14.30    4.20
  14  -4  -1    7.20    2.30
 -14   4   1   17.20    5.00
 -14   4   1   11.00    3.10
  14   4  -1   12.40    3.00
 -14   4   1    8.60    6.10
  14   4  -1   20.80    4.40
 -13  -4   1    0.40    2.60
 -13  -4   1    2.00    2.40
 -13  -4   1    0.80    4.70
  13  -4  -1    1.60    1.90
  13  -4  -1    2.20    2.80
  13   4  -1    2.80    1.70
 -13   4   1    7.50    5.20
 -13   4   1    0.70    2.40
 -13   4   1    1.10    3.40
 -12  -4   1    3.50    4.10
 -12  -4   1    7.60    3.40
  12  -4  -1    4.90    1.90
 -12  -4   1    6.10    2.60
 -12   4   1    4.60    3.30
 -12   4   1    2.90    4.80
  12   4  -1    2.50    1.80
 -11  -4   1   25.20    3.90
  11  -4  -1   20.50    4.00
 -11  -4   1   33.90    5.50
 -11  -4   1   25.30    5.90
  11  -4  -1   23.10   25.10
  11   4  -1   24.20    3.10
  11   4  -1    3.00   26.00
 -11   4   1   18.60    5.10
 -11   4   1   27.10    4.90
  10  -4  -1    0.60    2.40
  10  -4  -1   17.10   19.10
 -10  -4   1    0.10    2.90
 -10  -4   1    1.60    1.70
 -10  -4   1    1.10    1.90
  10   4  -1    9.50   16.60
  10   4  -1    0.00    1.70
  10   4  -1    0.70    1.20
  10   4  -1    0.30    1.50
 -10   4   1    2.20    3.20
 -10   4   1    3.00    4.20
   9  -4  -1  137.29   28.20
   9  -4  -1  207.58   16.70
   9  -4  -1  157.88   30.70
  -9  -4   1  220.68   17.20
  -9  -4   1  161.58   30.20
  -9  -4   1  183.58   16.00
  -9  -4   1  193.38   17.50
   9   4  -1  161.68   27.90
  -9   4   1  219.28   17.90
   9   4  -1  202.18   16.00
   9   4  -1  209.98   15.70
   9   4  -1  187.98   15.50
  -9   4   1  177.68   17.70
   9   4  -1  184.78   15.40
   8  -4  -1   92.49    7.20
   8  -4  -1   69.59   17.60
  -8  -4   1   90.29    9.20
   8  -4  -1   86.89   21.20
   8  -4  -1   93.39    8.70
  -8  -4   1   87.99   19.50
  -8  -4   1   93.39    8.00
  -8  -4   1   92.79    7.80
   8  -4  -1   77.69    7.50
   8  -4  -1   98.79    8.30
   8   4  -1   83.59   18.20
   8   4  -1   83.49    7.70
   8   4  -1   81.29    8.00
   8   4  -1   87.19    7.30
  -8   4   1   80.59    9.40
  -8   4   1   83.29    8.30
   8   4  -1   97.69    7.40
   7  -4  -1    2.30    1.40
  -7  -4   1    2.10    1.60
   7  -4  -1    0.80    5.90
   7  -4  -1    3.90    2.30
  -7  -4   1    2.90    1.30
   7  -4  -1    2.70    0.60
   7  -4  -1    1.10    6.40
  -7  -4   1    2.80    5.50
   7  -4  -1    0.70    1.20
   7   4  -1    4.70    1.80
  -7   4   1    0.10    1.90
   7   4  -1    1.90    0.80
  -7   4   1    1.10    1.50
   7   4  -1   -2.90    4.80
   7   4  -1    4.80    1.10
   6  -4  -1  178.98   23.30
   6  -4  -1  193.08   16.30
   6  -4  -1  188.98   16.50
  -6  -4   1  208.48   16.70
   6  -4  -1  199.68   17.00
  -6  -4   1  205.68   26.00
   6  -4  -1  237.48   16.60
   6  -4  -1  220.08   26.00
   6  -4  -1  217.18   16.80
  -6  -4   1  203.18   17.40
   6   4  -1  226.68   16.80
   6   4  -1  200.88   16.50
  -6   4   1  207.58   16.90
   6   4  -1  187.48   23.20
  -6   4   1  201.78   17.40
   5  -4  -1 1009.10   72.19
   5  -4  -1  970.20   79.19
   5  -4  -1  884.11   72.19
  -5  -4   1  974.90   79.39
   5  -4  -1  872.31   72.49
   5  -4  -1 1014.90   78.99
  -5  -4   1  869.01   72.69
  -5   4   1  903.11   72.39
   5   4  -1 1013.90   72.39
  -5   4   1  810.92   72.69
   5   4  -1  807.12   71.99
   5   4  -1  933.71   78.09
  -4  -4   1   73.49   11.80
   4  -4  -1   67.09   11.70
   4  -4  -1   68.69    5.80
   4  -4  -1   67.69    5.60
   4  -4  -1   68.19    5.80
   4  -4  -1   61.09    5.70
   4  -4  -1   72.69    6.30
   4  -4  -1   72.49   11.70
  -4  -4   1   76.39    5.80
   4   4  -1   65.79    5.40
   4   4  -1   63.79    6.10
  -4   4   1   53.79    5.90
   4   4  -1   70.99   11.00
  -4   4   1   63.09    6.50
  -3  -4   1    8.80    1.50
   3  -4  -1    6.10    1.40
   3  -4  -1    8.70    5.20
  -3  -4   1    9.40    1.20
   3  -4  -1   10.20    1.20
  -3  -4   1    8.10    1.30
  -3  -4   1    5.20    1.70
   3  -4  -1    3.40    3.60
  -3  -4   1    5.30    4.50
   3  -4  -1    6.20    1.30
   3   4  -1    8.80    1.20
   3   4  -1    9.80    1.70
   3   4  -1    8.60    1.10
   3   4  -1    9.30    4.90
  -3   4   1    9.30    1.30
  -3   4   1   12.60    2.20
   3   4  -1    7.80    1.00
  -3   4   1    9.30    1.70
   2  -4  -1   79.79    9.60
   2  -4  -1   68.89    6.00
  -2  -4   1   64.69    5.70
   2  -4  -1   69.69    5.70
  -2  -4   1   69.49    9.30
  -2  -4   1   67.19    5.80
  -2  -4   1   69.59    6.20
   2  -4  -1   75.39    5.70
  -2  -4   1   64.99    5.80
   2   4  -1   78.89    5.90
   2   4  -1   77.29    9.00
   2   4  -1   76.19    5.80
  -2   4   1   69.69   10.20
  -2   4   1   67.19    5.90
   2   4  -1   68.89    5.60
   0  -4   1  763.52   63.49
   0   4  -1  771.12   60.99
   0   4  -1  718.43   61.19
   0   4   1  844.52   63.29
   0   4  -1  804.72   63.49
  -1  -4  -1  640.24   52.09
   1  -4   1  636.74   49.90
  -1   4  -1  632.04   50.09
  -2  -4  -1   33.70    2.70
   2  -4   1   34.30    2.80
  -2  -4  -1   34.10    2.80
   2  -4   1   31.10    7.20
  -2  -4  -1   32.10    2.90
  -2  -4  -1   31.70    2.80
  -2  -4  -1   21.70    5.50
   2  -4   1   37.30    2.90
  -2  -4  -1   28.70    3.50
  -2   4  -1   27.60    7.10
  -2   4  -1   29.40    2.90
   2   4   1   37.60    2.90
   2   4   1   27.60    6.70
  -2   4  -1   29.70    3.00
  -2   4  -1   31.20    3.60
  -2   4  -1   33.60    3.20
  -3  -4  -1 3023.40  262.67
   3  -4   1 3703.43  267.77
   4  -4   1 3659.23  274.77
  -4  -4  -1 3696.63  274.57
   4   4   1 2936.31  272.57
  -5  -4  -1 1705.13  124.09
   5  -4   1 1560.44  123.59
   5  -4   1 1436.06  115.99
  -5  -4  -1 1426.66  115.59
   5  -4   1 1627.14  123.39
   5  -4   1 1336.67  115.69
   5   4   1 1297.27  115.69
   5   4   1 1488.75  122.19
   6  -4   1  278.77   28.50
   6  -4   1  205.68   18.20
   6  -4   1  270.77   27.70
  -6  -4  -1  244.38   27.60
  -6  -4  -1  207.78   18.10
  -6  -4  -1  246.68   19.30
   6  -4   1  196.98   18.60
  -6  -4  -1  258.17   18.40
   6  -4   1  219.98   18.50
  -6  -4  -1  224.08   18.50
  -6   4  -1  209.38   18.60
  -6   4  -1  240.98   19.40
   6   4   1  216.08   18.30
   6   4   1  272.17   27.00
  -7  -4  -1   49.60    5.50
  -7  -4  -1   58.59   15.30
   7  -4   1   35.20    4.60
   7  -4   1   40.50    3.70
   7  -4   1   41.20    4.40
   7  -4   1   51.89   15.30
  -7  -4  -1   42.90    4.20
  -7  -4  -1   38.50    3.50
   7  -4   1   49.50   14.20
   7   4   1   37.90    3.80
  -7   4  -1   43.70    5.80
   7   4   1   37.90    3.90
   7   4   1   60.59   13.80
  -7   4  -1   35.40    4.50
   8  -4   1    3.80    1.70
  -8  -4  -1    3.80    1.60
  -8  -4  -1    5.80    6.80
   8  -4   1    5.10    6.40
  -8  -4  -1   11.60    3.40
   8  -4   1   14.80   12.00
   8  -4   1    7.00    2.30
   8  -4   1    3.40    1.00
  -8   4  -1    9.80    2.40
   8   4   1    4.20    1.30
  -8   4  -1    8.80    3.10
   8   4   1    7.40    7.80
  -9  -4  -1   12.60    2.20
   9  -4   1   13.90   12.30
  -9  -4  -1   14.30    3.70
   9  -4   1   14.30    3.90
  -9  -4  -1   24.20   19.30
   9  -4   1   12.70    2.70
  -9  -4  -1    7.20    2.00
   9  -4   1    2.40    8.40
   9  -4   1   10.30    1.60
   9   4   1    9.30    1.90
  -9   4  -1   18.00    4.70
   9   4   1   10.90   11.20
  -9   4  -1    8.10    2.40
  10  -4   1   20.20    3.70
 -10  -4  -1   21.30    3.50
 -10  -4  -1   18.40    3.00
  10  -4   1    4.40   35.50
 -10  -4  -1   15.20    4.30
  10  -4   1   17.40    3.00
 -10   4  -1   16.10    4.60
  10   4   1   20.10   18.00
  10   4   1   19.30    2.30
  10   4   1   15.10    2.50
 -10   4  -1   19.30    3.60
 -11  -4  -1  212.98   16.30
 -11  -4  -1  190.28   16.60
 -11  -4  -1  209.28   18.70
  11   4   1  172.58   15.70
 -11   4  -1  182.88   18.60
 -12  -4  -1   60.09    9.70
 -12  -4  -1   66.89    7.60
 -12   4  -1   72.49   10.90
 -12   4  -1   57.49    7.90
  12   4   1   60.79    6.20
 -12   4  -1   71.29    7.00
 -13  -4  -1   -0.20    2.70
 -13  -4  -1    2.70    2.20
 -13  -4  -1   -0.20    3.30
  13  -4   1   -0.80    1.40
 -13   4  -1   -0.70    3.30
 -13   4  -1   -0.20    4.50
 -13   4  -1    0.90    1.90
  13   4   1    0.20    1.50
 -14  -4  -1   31.20    7.80
 -14  -4  -1   21.80    4.30
  14  -4   1   27.10    3.90
 -14  -4  -1   34.10    5.20
  14  -4   1   36.50    5.50
 -14   4  -1   26.60    8.20
 -14   4  -1   28.60    4.80
 -14   4  -1   23.40    4.90
 -15  -4  -1   -2.30    3.20
  15  -4   1    0.80    3.00
 -15  -4  -1    1.40    5.40
 -15  -4  -1    0.70    3.80
  15  -4   1   -0.60    1.90
  15   4   1   -0.90    4.00
 -15   4  -1   -4.30    5.20
 -15   4  -1   -0.70    4.20
 -16  -4  -1    7.20    8.90
 -16  -4  -1    4.30    4.50
  16  -4   1    4.90    3.60
  16  -4   1    7.20    2.80
 -16   4  -1    9.60    7.70
 -16   4  -1    6.70    4.70
  16   4   1    8.30    4.20
 -17  -4  -1   12.30    4.20
  17   4   1   13.70    4.90
 -17   4  -1   13.10    4.40
 -17  -5   1   -1.30    3.70
  17   5  -1    0.80    3.70
 -17   5   1   -3.10    4.00
  16  -5  -1   -3.30    3.60
 -16  -5   1    1.60    3.60
  16  -5  -1    1.30    4.10
  16   5  -1   -0.40    3.60
 -16   5   1    1.90    4.70
 -15  -5   1    2.20    6.60
  15  -5  -1   -0.10    2.20
  15  -5  -1    1.90    2.80
 -15  -5   1    8.40    5.50
 -15  -5   1   -0.60    3.10
  15   5  -1    2.90    6.50
 -15   5   1   -0.30    2.90
 -15   5   1    3.60    4.80
 -14  -5   1    5.40    4.80
 -14  -5   1   10.60    3.90
 -14  -5   1    8.40    3.10
  14  -5  -1   10.30    2.40
  14  -5  -1    8.30    3.10
  14   5  -1   13.10    3.90
 -14   5   1    9.40    7.30
 -14   5   1   11.10    3.00
 -14   5   1    7.90    5.40
  13  -5  -1    4.90    2.10
 -13  -5   1    4.50    3.00
  13  -5  -1   10.70    3.40
 -13  -5   1    5.00    2.80
 -13   5   1    9.30    2.90
 -13   5   1    3.80    3.50
  13   5  -1    2.60    2.20
 -13   5   1    7.80    7.20
 -12  -5   1    4.70    2.50
 -12  -5   1    6.70    4.60
  12  -5  -1    4.90    1.90
 -12  -5   1    3.80    2.60
 -12   5   1    7.80    5.10
  12   5  -1    3.10    1.80
 -12   5   1   -0.60    4.10
 -11  -5   1   18.60    3.60
  11  -5  -1   23.40    4.00
  11  -5  -1   20.40   24.40
 -11  -5   1   13.40    3.10
 -11  -5   1   20.70    5.30
  11   5  -1    7.30   28.70
  11   5  -1   16.80    2.40
 -11   5   1   12.10    4.70
 -10  -5   1   40.20   22.00
 -10  -5   1   65.49    8.10
  10  -5  -1   72.29   26.00
 -10  -5   1   69.49    6.40
 -10  -5   1   65.79    6.60
 -10   5   1   66.59    7.20
  10   5  -1   46.50   19.70
 -10   5   1   78.49    9.00
  10   5  -1   64.69    6.00
  10   5  -1   60.39    5.80
   9  -5  -1  114.59   11.20
   9  -5  -1  136.29   27.10
   9  -5  -1  125.49   11.00
  -9  -5   1  128.99   12.30
  -9  -5   1  133.29   10.70
   9  -5  -1  105.69    9.90
   9  -5  -1  103.39   24.00
   9   5  -1  115.89    9.90
   9   5  -1  139.69   25.70
   9   5  -1  114.69   10.30
  -9   5   1  128.29   12.60
   9   5  -1  115.79   10.10
  -9   5   1  125.19   11.10
   9   5  -1  116.99    9.80
   8  -5  -1   67.69   17.20
  -8  -5   1   68.69   18.50
  -8  -5   1  106.09    9.20
   8  -5  -1  102.89    9.90
   8  -5  -1   97.79    8.20
  -8  -5   1  119.79    9.10
  -8  -5   1  103.09   10.40
   8  -5  -1  121.49    9.50
   8  -5  -1   99.29    8.80
   8  -5  -1   78.39   18.60
   8   5  -1  104.69    8.70
   8   5  -1   92.69    8.50
  -8   5   1  103.59   10.70
  -8   5   1  116.69    9.70
   8   5  -1   87.09   18.80
   7  -5  -1    9.40    1.20
  -7  -5   1   14.80    2.40
  -7  -5   1    0.80    5.40
   7  -5  -1    6.90    6.10
  -7  -5   1    7.20    2.80
   7  -5  -1   13.00    3.30
   7  -5  -1   10.30    2.00
  -7  -5   1    6.50    1.60
   7  -5  -1   10.30    1.80
   7  -5  -1    8.70    7.10
   7   5  -1    9.60    1.30
  -7   5   1   13.30    3.00
   7   5  -1    8.50    1.50
  -7   5   1    6.90    2.20
   7   5  -1   13.10    2.20
   7   5  -1   13.00    8.10
   6  -5  -1  370.76   36.00
  -6  -5   1  404.56   28.60
  -6  -5   1  359.16   27.70
   6  -5  -1  369.96   36.70
  -6  -5   1  320.67   27.70
   6  -5  -1  349.96   27.80
   6  -5  -1  313.37   28.10
   6  -5  -1  382.16   27.70
   6  -5  -1  320.07   27.60
   6   5  -1  400.16   45.00
  -6   5   1  352.06   28.60
   6   5  -1  341.67   27.80
   6   5  -1  333.47   27.60
   6   5  -1  345.97   27.40
  -6   5   1  312.17   27.90
  -5  -5   1 2726.23  212.68
   5  -5  -1 2621.14  205.38
   5  -5  -1 2856.61  211.98
   5  -5  -1 2331.27  204.88
   5  -5  -1 2509.05  211.98
   5   5  -1 2681.53  210.88
  -3  -5   1  504.65   40.10
  -3  -5   1  602.04   45.60
  -3  -5   1  481.65   40.20
   3  -5  -1  537.85   40.30
   3  -5  -1  478.65   40.00
   3  -5  -1  513.75   44.40
   3  -5  -1  500.35   40.20
  -3  -5   1  516.55   40.50
   3   5  -1  506.75   40.20
  -3   5   1  557.24   46.00
  -3   5   1  490.25   40.30
   3   5  -1  485.75   39.90
  -3   5   1  484.65   40.50
   2  -5  -1  839.62   67.19
  -2  -5   1  780.42   63.69
  -2  -5   1  838.42   66.99
  -2  -5   1  884.91   63.39
   2  -5  -1  807.62   63.79
   2  -5  -1  846.82   63.49
  -2  -5   1  862.31   63.39
  -2   5   1  853.81   68.09
   2   5  -1  710.33   63.29
  -2   5   1  731.63   63.39
  -2   5   1  746.73   63.69
   1  -5  -1  360.06   30.10
  -1  -5   1  343.07   30.00
  -1  -5   1  454.65   33.50
   1  -5  -1  410.66   33.00
  -1  -5   1  390.66   29.90
   1   5  -1  347.47   29.80
  -1   5   1  349.96   30.20
  -1   5   1  347.27   29.80
  -1   5   1  434.96   29.90
   1  -5   1   33.30    7.70
  -1  -5  -1   32.90    2.50
   1  -5   1   27.40    2.70
   1  -5   1   31.50    2.70
  -1  -5  -1   29.90    2.70
  -1  -5  -1   32.00    2.60
  -1  -5  -1   43.30    6.40
  -1  -5  -1   32.00    3.10
  -1  -5  -1   24.10    2.70
   1   5   1   36.00    6.10
  -1   5  -1   24.30    2.90
  -1   5  -1   45.90    8.40
  -1   5  -1   25.70    3.30
  -1   5  -1   32.60    2.80
   2  -5   1  374.06   35.90
  -2  -5  -1  376.66   32.30
  -2  -5  -1  406.96   32.00
   2  -5   1  428.36   32.00
  -2  -5  -1  427.36   35.80
  -2  -5  -1  454.35   31.90
  -2  -5  -1  409.66   32.00
  -2   5  -1  363.86   32.30
   2   5   1  351.96   35.10
  -2   5  -1  449.16   32.20
  -2   5  -1  419.16   36.90
  -3  -5  -1  197.28   20.20
  -3  -5  -1  197.78   15.00
  -3  -5  -1  200.88   14.80
  -3  -5  -1  158.98   14.90
   3  -5   1  184.18   14.90
  -3  -5  -1  191.68   15.50
   3  -5   1  185.98   15.00
  -3  -5  -1  197.28   14.90
  -3   5  -1  170.78   14.80
  -3   5  -1  178.08   15.10
  -3   5  -1  188.78   14.70
   3   5   1  199.78   14.90
   4  -5   1  561.84   44.10
  -4  -5  -1  550.54   44.20
  -4  -5  -1  574.54   44.70
  -4  -5  -1  619.74   50.99
  -4  -5  -1  520.55   44.10
   4  -5   1  556.74   44.30
   4  -5   1  607.34   51.49
   4  -5   1  565.84   50.29
  -4   5  -1  538.55   44.80
  -4   5  -1  535.25   44.40
   4   5   1  568.84   49.70
  -5  -5  -1  123.19   11.30
  -5  -5  -1  118.19   10.50
   5  -5   1  128.89   18.50
  -5  -5  -1  133.19   10.70
   5  -5   1  126.59   11.10
   5  -5   1  147.59   10.90
  -5  -5  -1  153.98   19.00
   5  -5   1  116.89   17.50
   5  -5   1  112.19   10.40
  -5   5  -1  132.09   11.60
  -5   5  -1  136.39   11.00
   5   5   1  108.99   16.50
   5   5   1  147.29   10.60
  -6  -5  -1 1111.19  100.59
   6  -5   1 1222.88  100.89
   6  -5   1 1298.07  102.29
   6  -5   1 1057.69   91.49
   6  -5   1 1121.09   91.99
  -6   5  -1 1170.58   92.59
  -6   5  -1 1240.28   91.99
   6   5   1 1137.49   99.39
   7  -5   1  162.88   24.00
  -7  -5  -1  202.58   26.30
  -7  -5  -1  166.08   14.70
   7  -5   1  171.38   25.20
   7  -5   1  179.98   15.30
  -7  -5  -1  182.98   15.90
   7  -5   1  189.98   15.10
  -7  -5  -1  176.98   14.90
   7   5   1  202.08   14.80
   7   5   1  187.38   24.10
  -7   5  -1  180.78   15.20
  -7   5  -1  176.58   16.10
  -8  -5  -1  301.57   23.40
  -8  -5  -1  322.47   37.50
   8  -5   1  273.07   36.40
  -8  -5  -1  319.97   23.30
   8  -5   1  261.37   23.30
   8  -5   1  256.57   22.90
   8  -5   1  305.17   35.70
   8  -5   1  289.57   23.60
  -8  -5  -1  319.47   24.60
   8  -5   1  251.47   23.50
  -8   5  -1  279.67   23.60
   8   5   1  305.47   34.70
   8   5   1  282.67   23.40
  -8   5  -1  309.17   24.90
   9  -5   1   23.00    3.60
   9  -5   1   18.90   12.70
  -9  -5  -1   34.10    5.30
  -9  -5  -1   19.50   11.40
   9  -5   1   31.00   17.30
   9  -5   1   22.40    3.80
   9  -5   1   22.40    2.40
  -9   5  -1   29.40    5.80
   9   5   1   27.00   13.10
   9   5   1   26.30    2.60
   9   5   1   21.90    2.90
  -9   5  -1   26.80    4.00
 -10  -5  -1    5.60    2.10
 -10  -5  -1   10.70    2.10
  10  -5   1    5.00    2.40
 -10  -5  -1    9.30    4.10
  10  -5   1    3.80    2.50
  10  -5   1   -0.80   22.10
 -10  -5  -1   -5.20   19.40
  10   5   1   11.30   15.60
 -10   5  -1    5.90    2.60
  10   5   1    2.30    1.40
  10   5   1    5.50    1.30
 -10   5  -1    5.70    3.80
 -11  -5  -1    2.00    2.90
 -11  -5  -1    1.60    2.10
 -11  -5  -1    3.60    3.80
 -11   5  -1    1.90    3.20
  11   5   1    5.20    1.50
 -11   5  -1    0.50    4.30
  11   5   1   -1.20    1.30
 -12  -5  -1  141.39   15.50
 -12  -5  -1  161.88   13.10
 -12   5  -1  152.98   12.90
 -12   5  -1  139.39   16.40
  12   5   1  122.49   12.20
 -12   5  -1  158.98   13.90
 -13  -5  -1    0.00    3.20
 -13  -5  -1    3.10    3.10
 -13  -5  -1   -0.50    2.20
  13  -5   1    0.20    1.70
 -13   5  -1    1.30    2.10
 -13   5  -1    3.40    5.30
  13   5   1    2.70    1.60
 -13   5  -1    1.30    2.80
  14  -5   1    8.00    2.40
 -14  -5  -1    5.90    3.10
  14  -5   1    8.40    3.10
 -14  -5  -1   13.60    3.50
 -14  -5  -1    7.00    5.50
 -14   5  -1    9.00    5.50
 -14   5  -1    9.50    3.00
 -14   5  -1   10.90    4.20
 -15  -5  -1    3.50    3.60
  15  -5   1    5.50    3.20
 -15  -5  -1    5.70    3.40
  15  -5   1    3.30    2.20
 -15  -5  -1    5.10    5.70
 -15   5  -1    4.70    3.90
 -15   5  -1   -0.80    5.10
  15   5   1    5.50    4.10
 -16  -5  -1   15.00    7.10
 -16  -5  -1   16.90    5.10
  16  -5   1   12.80    3.50
  16  -5   1   16.20    4.40
  16   5   1   24.50    5.40
 -16   5  -1   11.60    4.90
 -16   5  -1   18.20    8.10
 -17  -5  -1    2.70    4.00
  17   5   1   -1.00    3.10
 -17   5  -1    0.50    3.90
 -17  -6   1    1.70    3.70
  17   6  -1    7.70    4.10
 -17   6   1    3.00    4.40
  16  -6  -1   11.20    3.20
 -16  -6   1   10.40    4.50
 -16   6   1   26.70    6.10
  16   6  -1   17.90    4.60
  15  -6  -1    3.20    3.00
 -15  -6   1    2.40    4.80
 -15  -6   1   -1.20    3.60
 -15  -6   1    0.70    3.00
  15  -6  -1   -0.70    2.00
 -15   6   1    1.60    4.90
  15   6  -1   -1.40    3.70
 -15   6   1   -1.50    5.90
 -15   6   1    0.70    2.90
  14  -6  -1    6.70    3.00
  14  -6  -1    6.70    2.30
 -14  -6   1    5.50    3.10
 -14  -6   1    2.80    4.90
 -14  -6   1   11.60    3.90
  14   6  -1    9.00    3.50
 -14   6   1    5.70    3.00
 -14   6   1    5.20    5.50
 -14   6   1    8.00    4.50
 -13  -6   1   72.09   11.30
  13  -6  -1   46.40    5.60
 -13  -6   1   54.99    6.60
 -13  -6   1   50.89    6.90
  13  -6  -1   68.89    7.00
  13   6  -1   47.00    5.80
 -13   6   1   51.89    7.60
 -13   6   1   57.59    6.50
  12  -6  -1    3.90    2.00
 -12  -6   1    5.60    2.70
 -12  -6   1    3.80    4.50
 -12  -6   1    3.60    2.70
 -12   6   1    2.30    4.30
  12   6  -1    2.30    1.70
 -12   6   1    5.60    4.00
 -11  -6   1   88.09   11.10
 -11  -6   1  112.19    9.40
 -11  -6   1  115.39    9.70
  11  -6  -1   62.49   52.19
  11  -6  -1   94.19   10.10
 -11   6   1   97.49   12.10
 -11   6   1  110.79   10.50
  11   6  -1   97.19    8.70
  11   6  -1   82.79   34.30
 -10  -6   1    9.30    2.40
 -10  -6   1   10.90   18.40
 -10  -6   1    3.20    2.90
  10  -6  -1   27.20   22.20
 -10  -6   1    7.20    2.10
  10  -6  -1    4.70    3.00
  10   6  -1   -5.80   16.70
  10   6  -1    4.40    1.40
 -10   6   1    3.00    2.60
  10   6  -1    5.20    1.60
 -10   6   1    1.90    3.60
  -9  -6   1   44.60    5.00
  -9  -6   1   42.70    9.70
   9  -6  -1   39.10    4.30
  -9  -6   1   24.50   14.30
   9  -6  -1   33.00    5.40
   9  -6  -1   58.99   19.70
   9  -6  -1   47.70   20.80
   9  -6  -1   41.60    6.30
  -9   6   1   42.80    5.70
  -9   6   1   45.30    7.40
   9   6  -1   43.20    4.00
   9   6  -1   38.70   16.70
   9   6  -1   32.20    4.30
   8  -6  -1 1608.14  149.79
  -8  -6   1 1794.92  153.28
  -8  -6   1 1860.51  140.19
   8  -6  -1 1540.75  138.89
   8  -6  -1 2057.09  154.98
   8  -6  -1 1717.63  139.59
   8   6  -1 1834.12  138.99
  -8   6   1 1723.73  140.29
   8   6  -1 1646.54  138.99
   8   6  -1 1940.01  150.78
  -8   6   1 1792.12  139.49
   8   6  -1 1794.12  138.69
  -7  -6   1  220.08   20.00
  -7  -6   1  260.37   19.30
   7  -6  -1  241.08   19.80
  -7  -6   1  233.58   19.10
   7  -6  -1  187.68   28.20
   7  -6  -1  241.98   18.70
   7  -6  -1  211.78   28.00
   7  -6  -1  256.37   19.40
   7  -6  -1  213.18   19.00
  -7  -6   1  218.58   29.50
   7   6  -1  251.07   19.20
   7   6  -1  230.68   27.70
   7   6  -1  220.58   18.80
  -7   6   1  248.08   19.60
   7   6  -1  263.57   19.10
   6  -6  -1  256.07   20.80
  -6  -6   1  232.68   28.90
  -6  -6   1  243.58   20.70
  -6  -6   1  279.87   20.70
   6  -6  -1  249.48   20.60
  -6  -6   1  265.27   21.50
   6  -6  -1  261.77   29.60
   6  -6  -1  294.57   20.70
   6  -6  -1  257.27   21.20
   6  -6  -1  291.27   29.40
   6   6  -1  248.28   20.60
   6   6  -1  240.28   20.70
   6   6  -1  248.38   20.40
  -6   6   1  253.17   21.70
   6   6  -1  252.97   28.10
  -6   6   1  254.97   21.00
  -5  -6   1   11.00    6.80
   5  -6  -1   19.70    7.10
  -5  -6   1   16.40    2.20
   5  -6  -1   12.60    2.90
   5  -6  -1   18.10    2.10
   5  -6  -1   10.50    1.60
  -5  -6   1   15.50    3.10
   5  -6  -1   12.00    1.90
   5  -6  -1   16.60    7.00
   5  -6  -1   12.70    2.10
  -5   6   1   12.40    2.90
  -5   6   1    9.40    2.50
   5   6  -1   13.50    1.50
   5   6  -1   11.00    1.90
   5   6  -1   16.90    6.80
  -4  -6   1   83.49   13.90
  -4  -6   1   74.99    7.10
  -4  -6   1   88.29    7.90
   4  -6  -1   96.69   13.80
   4  -6  -1   78.69    7.10
  -4  -6   1   96.89    7.10
   4  -6  -1   96.19   14.50
   4  -6  -1   88.99    7.20
   4   6  -1  111.89   13.40
   4   6  -1   83.59    7.10
  -4   6   1   68.79    7.40
   4   6  -1   81.69    7.20
  -4   6   1   85.19    8.50
   4   6  -1   82.99    6.80
   3  -6  -1  789.72   68.59
  -3  -6   1  899.01   69.19
  -3  -6   1 1031.20   77.09
   3  -6  -1  817.52   68.79
   3  -6  -1  857.61   73.39
   3  -6  -1  945.71   68.89
   3   6  -1 1003.50   73.39
   3   6  -1  795.22   68.59
  -3   6   1  816.92   69.19
  -3   6   1  848.72   68.89
   2  -6  -1   72.49    5.50
   2  -6  -1   61.49   10.80
   2  -6  -1   79.29    5.50
  -2  -6   1   68.39    5.80
  -2  -6   1   64.99    6.20
   2  -6  -1   67.79    6.10
  -2  -6   1   62.19   10.40
   2  -6  -1   73.19    5.60
  -2   6   1   76.29    5.90
  -2   6   1   59.49    6.40
  -2   6   1   59.09   12.30
  -2   6   1   57.89    5.60
   2   6  -1   62.79    5.50
   2   6  -1   87.19    9.90
  -1  -6   1  392.06   29.40
   1  -6  -1  414.36   29.30
   1  -6  -1  349.37   32.50
  -1  -6   1  341.77   29.40
   1  -6  -1  385.96   29.20
  -1  -6   1  360.76   29.40
   1  -6  -1  314.97   29.70
  -1  -6   1  371.76   32.80
   1  -6  -1  368.76   29.30
  -1   6   1  382.16   29.40
  -1   6   1  382.96   34.90
   1   6  -1  380.86   29.20
   1   6  -1  403.66   33.00
   0  -6   1  143.39   11.60
   0  -6   1  122.59   11.60
   0  -6  -1  143.69   11.50
   0  -6  -1  134.09   11.70
   0  -6  -1  155.58   11.50
   0  -6   1  149.88   15.90
   0  -6   1  149.29   11.30
   0  -6  -1  154.78   11.40
   0   6  -1  164.78   15.80
   0   6   1  171.38   15.90
   0   6  -1  135.59   11.80
   0   6  -1  139.09   11.40
   0   6   1  133.79   11.80
   0   6  -1  147.79   11.50
  -1  -6  -1  220.98   19.70
  -1  -6  -1  201.28   16.10
  -1  -6  -1  207.68   16.10
   1  -6   1  219.78   16.10
   1  -6   1  185.18   15.90
   1  -6   1  227.68   21.20
  -1  -6  -1  173.58   16.30
  -1   6  -1  200.58   16.50
  -2  -6  -1   15.70    1.60
  -2  -6  -1   20.90    1.90
  -2  -6  -1   18.30    2.90
  -2  -6  -1   13.40    5.10
   2  -6   1   16.80    2.00
   2  -6   1   16.50    6.60
   2  -6   1   14.70    1.70
  -2  -6  -1   19.90    2.00
  -2  -6  -1   19.70    2.00
   2  -6   1   20.60    2.20
   2  -6   1   20.70    2.00
  -2   6  -1   12.70    2.40
   2   6   1   22.70    2.10
  -2   6  -1   16.90    2.00
  -2   6  -1   17.60    7.30
   2   6   1   19.30    6.50
  -2   6  -1   19.20    3.00
  -3  -6  -1 2307.97  192.48
  -3  -6  -1 2438.86  197.38
   3  -6   1 2638.74  197.88
   3  -6   1 2308.07  192.48
   3   6   1 2511.15  196.88
  -3   6  -1 2561.44  202.08
   4  -6   1 2071.29  160.88
   4  -6   1 1909.01  159.48
  -4  -6  -1 1983.70  159.98
  -4   6  -1 1799.62  153.28
   4   6   1 2046.00  159.28
   5  -6   1  181.38   13.10
  -5  -6  -1  139.49   12.80
   5  -6   1  192.48   22.60
  -5  -6  -1  140.49   20.30
  -5  -6  -1  159.88   13.70
   5  -6   1  153.18   20.20
  -5  -6  -1  143.49   12.60
   5   6   1  167.78   19.80
  -5   6  -1  159.88   13.30
  -5   6  -1  170.58   14.00
   6  -6   1 1118.49   84.79
  -6  -6  -1 1074.79   85.19
   6  -6   1 1174.68   95.39
  -6  -6  -1 1066.99   93.89
   6  -6   1 1008.10   93.39
   6  -6   1  928.91   84.19
   6   6   1 1089.59   92.29
  -6   6  -1 1186.98   84.69
  -6   6  -1 1024.00   85.29
  -7  -6  -1   62.39    6.90
   7  -6   1   64.29    6.40
  -7  -6  -1   40.10   11.80
   7  -6   1   73.69   15.70
   7  -6   1   62.99    6.00
   7  -6   1   62.49   16.80
  -7  -6  -1   58.69    5.70
  -7   6  -1   69.49    7.50
  -7   6  -1   59.19    6.20
   7   6   1   64.09   14.30
   7   6   1   65.59    5.60
  -8  -6  -1  107.29    9.60
  -8  -6  -1  120.39    9.90
   8  -6   1  100.89    9.40
   8  -6   1  120.59   12.20
  -8  -6  -1  107.09   11.00
   8  -6   1  120.09   24.70
   8   6   1   81.29   19.60
  -8   6  -1  112.79   10.20
   8   6   1  135.49    9.70
  -8   6  -1  109.99   11.50
   8   6   1  112.69    9.20
  -9  -6  -1    1.70    2.80
   9  -6   1   -2.00   15.80
   9  -6   1    2.40    2.40
  -9  -6  -1    8.20    9.20
   9  -6   1    2.00    1.80
  -9  -6  -1    1.20    1.70
   9  -6   1    4.30   12.60
   9  -6   1    1.10    0.80
  -9  -6  -1    5.40    1.60
  -9   6  -1    2.30    2.30
   9   6   1    4.20    1.10
   9   6   1   10.10   13.00
  -9   6  -1    2.60    3.00
   9   6   1    1.70    1.30
 -10  -6  -1   84.49    7.90
  10  -6   1   69.89    7.90
 -10  -6  -1   75.09   28.10
  10  -6   1   96.89   32.40
  10  -6   1   97.19    9.00
 -10  -6  -1   88.89    9.60
 -10  -6  -1   88.39    7.60
  10   6   1   75.99    7.00
 -10   6  -1   90.09   10.40
  10   6   1   78.19    7.40
 -10   6  -1   77.49    8.30
 -11  -6  -1  178.08   16.10
 -11  -6  -1  184.88   13.60
 -11  -6  -1  161.58   13.80
 -11   6  -1  156.78   16.80
 -11   6  -1  142.49   14.30
  11   6   1  137.39   12.80
  11   6   1  140.69   13.20
 -12  -6  -1   15.70    3.90
 -12  -6  -1    9.30    3.20
 -12   6  -1    8.00    5.60
 -12   6  -1    9.00    4.30
  12   6   1    9.20    2.20
 -13  -6  -1   26.40    4.80
  13  -6   1   29.50    3.80
 -13  -6  -1   31.20    5.10
 -13   6  -1   21.70    6.80
 -13   6  -1   29.40    4.30
 -13   6  -1   31.20    5.60
  14  -6   1    0.90    2.80
 -14  -6  -1   -2.90    4.30
 -14  -6  -1    0.40    2.70
  14  -6   1    0.70    1.90
 -14  -6  -1    0.50    2.60
 -14   6  -1    0.70    2.30
 -14   6  -1    2.00    3.70
 -14   6  -1    3.60    6.10
  15  -6   1    0.50    2.00
  15  -6   1    1.00    2.90
 -15  -6  -1    0.80    4.40
 -15  -6  -1    2.30    3.30
 -15  -6  -1    0.60    3.40
 -15   6  -1    6.20    6.40
 -15   6  -1    0.70    4.10
  15   6   1   -1.10    3.50
 -16  -6  -1    3.50    4.60
  16  -6   1    4.00    3.00
 -16  -6  -1   10.90    6.00
 -16   6  -1    5.30    4.30
  16   6   1    5.90    4.20
 -16   6  -1    1.00    6.70
 -17  -6  -1    4.80    5.80
 -17   6  -1    1.30    4.70
  17   6   1    1.70    3.40
 -17  -7   1    0.90    3.80
  17  -7  -1   -4.20    3.30
  17   7  -1    0.30    3.60
 -17   7   1    3.30    4.30
  16  -7  -1   -1.20    2.40
 -16  -7   1    0.40    4.30
 -16   7   1   -1.80    4.70
  16   7  -1   -1.40    3.70
 -15  -7   1    3.80    3.80
 -15  -7   1    2.70    3.50
 -15  -7   1    3.20    4.60
  15  -7  -1    0.90    2.00
  15  -7  -1    0.40    3.40
 -15   7   1    0.10    4.70
 -15   7   1    0.10    5.80
 -15   7   1    1.90    2.90
  15   7  -1    0.40    3.60
 -14  -7   1   -1.70    3.00
 -14  -7   1   -0.90    2.70
  14  -7  -1    3.10    1.90
 -14  -7   1    0.50    4.50
  14  -7  -1    0.60    2.60
  14   7  -1    0.40    3.10
 -14   7   1   -1.60    5.00
 -14   7   1   -0.20    3.60
 -14   7   1    1.40    2.60
  13  -7  -1    1.70    1.80
 -13  -7   1    7.00    5.00
 -13  -7   1    5.30    3.40
  13  -7  -1    5.80    3.00
 -13  -7   1    6.40    3.40
 -13   7   1    4.80    6.50
 -13   7   1    1.60    3.50
  12  -7  -1   14.30    3.40
 -12  -7   1   13.90    3.70
 -12  -7   1   11.00    3.10
 -12  -7   1   12.00    5.00
  12  -7  -1    8.10    2.00
 -12   7   1    4.20    3.60
  12   7  -1    4.60    2.10
 -12   7   1   14.00    6.00
 -11  -7   1   11.90    2.80
 -11  -7   1    9.30    4.30
  11  -7  -1   44.10   46.50
  11  -7  -1    1.30    4.00
 -11  -7   1    4.80   42.10
 -11   7   1    1.30    5.60
 -11   7   1    4.60    4.90
  11   7  -1    6.10   27.90
  10  -7  -1   26.00    4.40
 -10  -7   1    8.00   18.10
 -10  -7   1   18.80    3.10
  10  -7  -1   21.10   23.60
 -10  -7   1   22.60    6.60
 -10   7   1   14.80    3.30
  10   7  -1   15.30    2.10
  10   7  -1   11.50    1.90
 -10   7   1   14.70    5.00
  10   7  -1   20.60    2.80
  10   7  -1   10.40   18.50
   9  -7  -1   74.89    9.70
  -9  -7   1   88.09    8.70
  -9  -7   1  104.79   25.70
   9  -7  -1  111.69   29.00
   9  -7  -1  132.99   30.10
   9  -7  -1   95.59    8.30
   9  -7  -1   98.19    9.20
  -9   7   1   89.19    9.30
   9   7  -1   85.79    8.40
  -9   7   1  119.99   11.40
   9   7  -1   94.29    8.00
   9   7  -1  139.39   27.70
  -8  -7   1   35.20    6.00
  -8  -7   1   17.40   14.20
   8  -7  -1   30.10    3.90
   8  -7  -1   22.70    4.70
   8  -7  -1   38.00    4.60
   8  -7  -1    2.00   12.30
   8  -7  -1   10.50   11.80
   8   7  -1   24.60    3.70
  -8   7   1   21.80    5.60
   8   7  -1   28.40    3.10
   8   7  -1   18.30   12.70
  -7  -7   1   14.20    2.50
   7  -7  -1   12.20    7.80
  -7  -7   1   16.00    2.80
   7  -7  -1   14.60    3.60
  -7  -7   1    9.30    9.60
   7  -7  -1   25.70   13.00
  -7  -7   1   19.40    4.10
   7  -7  -1   18.00    3.00
   7  -7  -1   15.70    2.40
   7   7  -1   14.80    2.00
  -7   7   1    9.40    2.70
   7   7  -1   18.60    2.50
   7   7  -1   16.60    8.10
  -7   7   1   17.50    4.40
  -6  -7   1   50.09    4.80
   6  -7  -1   61.49    4.70
   6  -7  -1   45.60    4.80
   6  -7  -1   59.29    4.80
   6  -7  -1   47.20    5.70
   6   7  -1   46.30    4.60
   6   7  -1   46.50    4.70
   6   7  -1   56.49    4.30
  -6   7   1   46.60    5.30
  -5  -7   1   18.10    3.70
   5  -7  -1   23.60    2.50
   5  -7  -1   19.20    2.80
   5  -7  -1   20.20    2.70
   5  -7  -1   15.50    9.40
  -5  -7   1    8.80    6.40
   5  -7  -1   24.80    3.70
   5  -7  -1    8.30    7.40
   5   7  -1    7.30    6.50
  -5   7   1   13.30    3.50
   5   7  -1   21.60    2.40
   4  -7  -1  156.78   11.40
   4  -7  -1  116.39   17.30
  -4  -7   1  120.79   17.80
   4  -7  -1  144.19   11.30
   4  -7  -1  130.09   11.00
  -4  -7   1  135.59   11.90
   4  -7  -1  152.58   11.30
  -4   7   1  126.19   12.10
   4   7  -1  135.89   16.70
   4   7  -1  149.29   11.30
  -4   7   1  139.69   11.60
   4   7  -1  126.99   11.00
   3  -7  -1 2596.94  209.18
  -3  -7   1 2575.34  209.18
   3   7  -1 2727.13  208.58
   3   7  -1 2450.55  203.68
  -3   7   1 2679.43  210.88
  -2  -7   1  715.33   55.09
  -2  -7   1  781.52   59.99
   2  -7  -1  698.43   59.69
  -2  -7   1  678.03   55.39
   2  -7  -1  690.93   55.49
   2  -7  -1  674.63   55.29
   2  -7  -1  741.03   55.19
   2  -7  -1  694.83   54.89
  -2   7   1  766.22   61.89
   2   7  -1  682.23   54.89
  -2   7   1  612.24   55.49
   1  -7  -1   34.20    7.90
  -1  -7   1   22.50    2.20
   1  -7  -1   26.20    2.40
  -1  -7   1   27.20    2.60
  -1  -7   1   39.00    8.30
  -1  -7   1   19.00    2.90
   1  -7  -1   23.80    2.30
  -1  -7   1   23.20    2.70
   1  -7  -1   27.40    2.20
  -1  -7   1   24.20    2.90
  -1   7   1   29.00    2.50
   1   7  -1   26.40    6.00
  -1   7   1   24.30    4.00
   1   7  -1   30.30    2.50
   1   7  -1   31.60    2.70
  -1   7   1   20.50    7.50
  -1   7   1   33.30    2.60
   0  -7  -1   28.60    6.60
   0  -7   1   17.20    7.20
   0  -7  -1   13.30    1.70
   0  -7   1   16.00    2.30
   0  -7  -1   12.00    2.30
   0  -7   1   17.10    1.30
   0  -7   1   15.00    1.80
   0  -7  -1   17.90    1.70
   0   7   1   18.60    2.80
   0   7  -1   15.50    1.50
   0   7  -1   11.20    6.50
   0   7   1   15.30    6.30
   0   7  -1   16.40    2.70
   0   7   1   17.00    1.80
  -1  -7  -1   21.30    3.00
   1  -7   1   25.00    2.40
  -1  -7  -1   21.20    2.60
  -1  -7  -1   22.30    3.00
   1  -7   1   32.60   10.00
  -1  -7  -1   22.30    2.30
   1  -7   1   22.40    3.40
  -1  -7  -1   32.70    7.50
   1  -7   1   28.30    2.50
  -1   7  -1   19.50    2.60
  -1   7  -1   30.30    2.60
   1   7   1   22.70    2.50
  -1   7  -1   17.40    6.50
   1   7   1   38.20    8.00
  -1   7  -1   26.80    3.50
   2  -7   1  487.45   42.90
   2  -7   1  579.34   43.20
   2  -7   1  571.04   50.19
  -2  -7  -1  627.44   48.20
   2  -7   1  597.14   43.10
  -2  -7  -1  528.95   43.40
  -2   7  -1  533.55   49.00
  -2   7  -1  470.35   43.50
   3  -7   1 2160.18  176.08
  -3  -7  -1 2290.57  181.18
   3  -7   1 2262.07  181.58
  -3   7  -1 2418.56  183.48
   3   7   1 1917.71  175.58
   3   7   1 2456.95  181.08
   4  -7   1   52.39    4.70
   4  -7   1   55.29    4.40
  -4  -7  -1   47.80   13.60
   4  -7   1   41.80   11.30
   4  -7   1   46.60    4.70
  -4   7  -1   44.40    5.80
   4   7   1   56.19    4.60
   4   7   1   44.20   10.80
  -4   7  -1   54.59    4.20
   4   7   1   42.00    4.00
  -5  -7  -1   12.80    2.90
   5  -7   1   12.90    8.50
   5  -7   1    5.70    7.40
   5  -7   1   11.20    2.00
   5  -7   1    6.00    1.20
  -5  -7  -1    6.30    5.90
  -5  -7  -1    7.00    0.80
  -5  -7  -1   10.20    1.80
  -5   7  -1    4.70    1.70
  -5   7  -1    6.80    2.90
   5   7   1   10.20    6.90
   5   7   1    5.80    1.30
  -6  -7  -1  159.88   11.90
   6  -7   1  123.89   12.50
  -6  -7  -1  147.39   12.00
  -6  -7  -1  164.38   22.10
   6  -7   1  162.58   23.60
  -6  -7  -1  153.48   13.00
  -6   7  -1  130.69   12.30
   6   7   1  159.18   20.60
   6   7   1  137.99   11.90
  -7  -7  -1  204.18   15.20
   7  -7   1  191.28   15.50
   7  -7   1  196.28   27.80
  -7  -7  -1  189.18   16.30
  -7  -7  -1  178.98   26.30
   7  -7   1  189.58   25.50
   7  -7   1  164.88   15.70
  -7  -7  -1  191.88   15.30
   7  -7   1  154.88   15.00
   7   7   1  208.78   15.30
  -7   7  -1  185.78   15.70
  -7   7  -1  197.88   16.80
   7   7   1  195.98   25.20
   7   7   1  168.48   14.80
  -8  -7  -1   17.70    9.20
   8  -7   1   22.30   10.50
   8  -7   1   16.60    3.50
  -8  -7  -1   19.80    3.20
   8  -7   1   28.90   16.10
  -8   7  -1   18.20    4.10
   8   7   1   24.50   11.00
   8   7   1   12.80    2.60
  -8   7  -1    9.00    2.70
   9  -7   1    1.50    0.90
  -9  -7  -1    2.00    1.90
  -9  -7  -1    4.70    2.80
  -9  -7  -1    6.10    1.80
  -9  -7  -1   -5.50    9.20
   9  -7   1    0.20    2.40
   9  -7   1   -2.90   12.60
   9  -7   1   10.50   16.60
   9  -7   1    3.00    2.10
  -9   7  -1    2.20    3.20
   9   7   1    2.60    1.50
   9   7   1   -6.40   11.40
   9   7   1    2.70    1.10
  -9   7  -1    1.60    3.30
 -10  -7  -1    5.20    2.30
  10  -7   1   33.10   26.20
 -10  -7  -1    7.70    4.10
 -10  -7  -1    7.80    2.10
  10  -7   1    2.20    2.70
 -10  -7  -1    3.20   17.30
  10  -7   1    3.80    2.70
 -10   7  -1    2.60    3.50
  10   7   1    4.20   17.70
 -10   7  -1    5.50    4.00
  10   7   1    4.10    1.70
 -11  -7  -1   43.60    5.20
 -11  -7  -1   38.80    5.40
 -11  -7  -1   47.60    8.10
 -11   7  -1   34.60    7.60
 -11   7  -1   38.00    6.50
  11   7   1   37.00    4.90
 -12  -7  -1    8.10    4.40
 -12  -7  -1    9.10    3.30
 -12  -7  -1    8.90    3.30
 -12   7  -1    6.60    3.70
  12   7   1    9.70    2.50
 -12   7  -1    9.70    6.40
  13  -7   1    5.50    1.90
 -13  -7  -1    4.20    3.90
 -13  -7  -1   11.00    3.40
 -13   7  -1    5.40    3.20
 -13   7  -1    9.10    6.40
 -13   7  -1    7.90    2.70
  14  -7   1    0.90    1.90
 -14  -7  -1    2.50    3.00
 -14  -7  -1    4.40    4.50
  14  -7   1   -1.80    2.50
 -14  -7  -1    0.90    3.10
 -14   7  -1    3.10    2.40
 -14   7  -1   -0.80    6.10
 -14   7  -1   -0.30    6.60
 -15  -7  -1    4.10    3.90
 -15  -7  -1    7.60    3.80
  15  -7   1    6.90    2.50
  15  -7   1    5.30    3.10
 -15  -7  -1    1.00    4.90
  15   7   1    5.30    4.00
 -15   7  -1    3.50    6.30
 -15   7  -1    6.60    4.20
 -16  -7  -1    2.60    4.10
 -16  -7  -1    1.10    4.70
  16  -7   1    3.40    2.90
  16   7   1    2.40    4.00
 -16   7  -1    5.00    4.20
 -16   7  -1    1.10    6.50
 -17  -7  -1    0.40    3.70
  17   7   1    1.00    4.00
 -17   7  -1   -0.40    4.10
 -17  -8   1   10.60    4.40
  17  -8  -1    8.90    3.60
  17   8  -1   16.40    4.50
 -17   8   1   10.80    4.90
  16  -8  -1    2.30    2.70
 -16  -8   1    0.60    3.80
 -16   8   1    1.00    4.60
  16   8  -1   -1.10    3.80
  15  -8  -1   -0.90    3.00
  15  -8  -1    0.90    2.20
 -15  -8   1    1.60    3.70
 -15  -8   1    0.30    3.80
 -15  -8   1    0.60    3.80
 -15   8   1   -1.00    4.60
 -15   8   1   -4.80    6.40
  15   8  -1    3.10    3.70
 -15   8   1   -3.20    2.70
 -14  -8   1    9.70    3.70
  14  -8  -1    8.00    2.40
 -14  -8   1   12.20    5.70
 -14  -8   1   11.10    3.50
  14  -8  -1    6.50    3.10
 -14   8   1    4.90    3.90
 -14   8   1    4.40    5.10
  14   8  -1   13.80    4.20
 -14   8   1   10.20    3.10
 -13  -8   1   15.20    6.00
  13  -8  -1   12.60    2.60
  13  -8  -1   15.20    3.50
 -13  -8   1   13.50    3.80
 -13   8   1    6.70    4.50
 -13   8   1   10.60    5.50
 -12  -8   1    1.50    3.60
 -12  -8   1    2.00    2.60
  12  -8  -1    2.10    3.70
  12  -8  -1   -0.20    1.90
  12  -8  -1    0.70    2.50
 -12  -8   1    0.20    2.50
 -12   8   1   -0.20    3.90
 -12   8   1    1.00    4.10
 -11  -8   1   45.80    7.40
 -11  -8   1   41.40    5.20
  11  -8  -1   28.50    5.60
  11  -8  -1   57.39   54.09
 -11  -8   1   52.49    6.30
 -11   8   1   30.30    5.70
 -10  -8   1    7.50   14.40
  10  -8  -1    2.60    3.40
 -10  -8   1    4.80    3.00
 -10  -8   1    3.30    1.90
 -10  -8   1    3.60    2.20
  10  -8  -1   -0.20   24.70
  10   8  -1    3.50    1.10
 -10   8   1    2.60    3.70
 -10   8   1    1.30    2.40
  10   8  -1    2.50    1.60
  10   8  -1   12.70   18.40
   9  -8  -1  117.79   43.50
  -9  -8   1  142.49   12.40
   9  -8  -1  186.58   37.00
   9  -8  -1  114.69   10.90
  -9  -8   1  183.68   31.90
   9  -8  -1  104.69   11.70
  -9  -8   1  113.79   10.50
   9   8  -1  148.49   26.20
   9   8  -1  115.69   10.30
   9   8  -1  116.69    9.80
  -9   8   1  100.79   11.10
   8  -8  -1  760.82   64.69
   8  -8  -1  892.61   78.09
  -8  -8   1  890.01   64.79
  -8  -8   1  863.81   64.79
  -8  -8   1  821.12   65.89
   8  -8  -1  677.33   77.49
   8  -8  -1  784.22   65.49
   8   8  -1  917.11   64.69
   8   8  -1  700.03   75.29
  -8   8   1  780.02   66.19
  -8   8   1  860.61   65.29
  -7  -8   1  982.30   75.49
   7  -8  -1  992.60   87.49
  -7  -8   1 1026.80   87.59
   7  -8  -1  824.62   74.39
   7  -8  -1 1060.09   74.49
  -7  -8   1  941.21   74.49
   7  -8  -1  871.91   75.09
   7  -8  -1  942.61   74.59
   7   8  -1  947.51   74.19
  -7   8   1  962.10   75.79
  -7   8   1  895.81   74.89
   7   8  -1  953.90   74.49
   7   8  -1  913.41   83.49
  -6  -8   1  804.12   63.79
   6  -8  -1  887.31   63.09
  -6  -8   1  759.82   72.89
   6  -8  -1  837.02   62.99
   6  -8  -1  709.73   64.69
  -6  -8   1  796.72   62.99
   6  -8  -1  708.33   62.89
   6  -8  -1  891.61   74.69
   6  -8  -1  884.51   76.59
   6   8  -1  724.13   62.69
  -6   8   1  749.73   63.99
  -6   8   1  753.82   63.29
   6   8  -1  852.01   62.99
   6   8  -1  882.41   71.49
   5  -8  -1 1226.88   95.49
   5  -8  -1 1145.19   84.99
  -5  -8   1 1171.08   94.29
   5  -8  -1 1204.48   93.29
  -5  -8   1 1047.70   85.69
   5  -8  -1 1054.09   84.99
   5  -8  -1 1153.78   85.09
   5   8  -1  939.21   84.79
  -5   8   1  970.60   85.29
  -5   8   1 1033.50   85.89
   5   8  -1 1017.10   91.19
  -4  -8   1 5860.61  472.45
  -4   8   1 6033.00  474.35
   3  -8  -1  462.75   42.30
  -3  -8   1  555.84   42.90
   3  -8  -1  525.25   42.70
  -3  -8   1  483.55   42.40
   3  -8  -1  593.84   42.20
   3  -8  -1  630.04   49.30
  -3  -8   1  533.05   48.40
   3  -8  -1  486.85   42.60
  -3   8   1  608.54   51.59
  -3   8   1  542.55   42.60
  -3   8   1  547.35   43.20
   2  -8  -1  101.79   13.80
   2  -8  -1   86.39    8.20
   2  -8  -1  102.89    7.70
  -2  -8   1   83.99   13.40
  -2  -8   1   78.09    8.10
  -2  -8   1  100.39    7.80
  -2   8   1   77.99    8.60
   2   8  -1   95.89    7.50
  -2   8   1   80.89   15.40
  -2   8   1  111.19    8.00
   2   8  -1  113.19   12.70
   1  -8  -1 3072.49  235.58
  -1  -8   1 2677.73  235.48
  -1   8   1 3127.89  238.28
   0   8  -1 2874.21  225.08
  -1  -8  -1  241.38   20.40
  -1  -8  -1  279.77   20.30
  -1  -8  -1  295.77   25.00
  -1  -8  -1  226.28   20.40
   1  -8   1  251.57   20.20
   1  -8   1  212.18   20.60
  -1  -8  -1  242.98   20.10
  -1  -8  -1  233.68   19.90
   1  -8   1  243.28   20.10
  -1   8  -1  287.37   20.20
  -1   8  -1  288.97   20.80
   2  -8   1    4.90    1.30
   2  -8   1    2.00    4.90
   2  -8   1    2.20    0.80
  -2  -8  -1    4.10    1.80
   2  -8   1    2.50    1.00
  -2  -8  -1    2.50    4.10
   2  -8   1    4.30    1.30
   2   8   1   10.70    6.50
  -2   8  -1    0.40    1.20
   2   8   1    2.70    0.80
  -2   8  -1    3.70    2.30
  -2   8  -1    3.70    6.50
   3  -8   1 1643.24  128.99
  -3  -8  -1 1853.41  135.39
   3  -8   1 1712.93  135.69
   3  -8   1 1538.65  128.79
   3  -8   1 1470.45  129.19
  -3   8  -1 1748.33  137.09
   3   8   1 1592.14  134.29
  -4  -8  -1 3230.78  232.58
   4  -8   1 2893.21  231.88
  -4   8  -1 2547.45  224.48
  -4   8  -1 2589.04  224.38
   4   8   1 3135.69  231.28
  -5  -8  -1  459.45   35.50
   5  -8   1  419.86   43.30
   5  -8   1  480.95   46.10
   5  -8   1  468.25   35.70
  -5  -8  -1  450.35   35.50
   5  -8   1  475.35   35.40
  -5  -8  -1  406.96   43.50
  -5  -8  -1  461.65   36.30
   5   8   1  477.75   35.60
   5   8   1  382.26   35.20
  -5   8  -1  446.96   36.50
   5   8   1  467.65   42.80
  -5   8  -1  428.66   35.80
  -6  -8  -1   39.70    4.90
   6  -8   1   30.50    4.60
  -6  -8  -1   35.50    3.60
   6  -8   1   26.70    3.60
  -6  -8  -1   34.80   12.00
   6  -8   1   42.00   12.80
   6  -8   1   32.70    3.40
   6  -8   1   22.60   10.30
   6   8   1   38.90    2.90
  -6   8  -1   31.10    4.20
   6   8   1   29.10    9.00
  -6   8  -1   41.30    5.70
   6   8   1   29.80    3.50
  -7  -8  -1  148.89   10.70
  -7  -8  -1  135.19   22.60
   7  -8   1  111.19   11.30
   7  -8   1  106.69   10.40
   7  -8   1  133.39   21.30
  -7  -8  -1  138.39   11.90
   7  -8   1  126.79   10.90
   7  -8   1  132.59   24.40
   7   8   1  134.19   10.70
  -7   8  -1  121.29   11.10
   7   8   1  114.99   10.10
  -7   8  -1  132.79   12.40
   7   8   1  116.09   20.10
   8  -8   1   87.99    7.80
   8  -8   1   84.09    9.00
   8  -8   1   98.79    8.50
   8  -8   1  123.69   25.70
  -8  -8  -1   64.79   12.10
  -8  -8  -1   93.69    8.10
   8  -8   1   73.89   18.90
   8   8   1   99.39    8.00
   8   8   1   89.69    7.40
   8   8   1   95.29   20.00
  -8   8  -1   93.19   10.40
  -8   8  -1   76.89    8.60
   9  -8   1   32.30   14.60
  -9  -8  -1   31.60   13.90
   9  -8   1   76.69   26.20
   9  -8   1   56.29    6.20
   9  -8   1   52.49    4.80
  -9  -8  -1   60.89    5.80
  -9  -8  -1   63.79    7.70
   9  -8   1   52.39    6.50
  -9   8  -1   65.39    8.50
   9   8   1   61.49   18.50
   9   8   1   58.59    5.60
   9   8   1   55.89    4.90
  -9   8  -1   49.99    6.30
 -10  -8  -1   40.40    7.20
  10  -8   1   26.80   28.40
  10  -8   1   44.60    6.20
 -10  -8  -1   49.70    5.40
  10  -8   1   58.09    6.30
  10   8   1   61.39    5.40
  10   8   1   45.00    4.60
 -10   8  -1   43.00    8.40
  10   8   1   41.20   24.10
 -10   8  -1   52.89    6.40
 -11  -8  -1    0.50    3.10
 -11  -8  -1    0.90    2.40
  11  -8   1    1.60    3.30
 -11  -8  -1    2.80    2.30
 -11   8  -1    4.80    5.10
  11   8   1    1.90    2.10
  11   8   1   -0.70    1.20
 -11   8  -1    1.10    4.40
 -12  -8  -1   27.80    5.10
 -12  -8  -1   24.90    6.60
 -12  -8  -1   17.40    4.20
 -12   8  -1   20.40    6.40
 -12   8  -1   29.60    5.50
 -13  -8  -1    4.00    4.20
  13  -8   1    1.10    1.80
  13  -8   1   -1.30    2.30
 -13  -8  -1    1.10    2.60
 -13  -8  -1   -1.10    3.40
 -13   8  -1    0.10    4.80
 -13   8  -1    0.40    3.40
  14  -8   1    0.30    2.10
 -14  -8  -1    1.70    3.10
  14  -8   1    1.50    2.80
 -14  -8  -1    4.40    3.50
 -14  -8  -1    1.40    4.10
 -14   8  -1    3.00    4.00
 -14   8  -1   -0.30    2.50
 -14   8  -1    0.20    5.70
 -15  -8  -1   -0.80    4.90
 -15  -8  -1    1.20    3.60
  15  -8   1    0.20    2.00
 -15  -8  -1    0.10    4.10
  15   8   1   -0.10    3.60
 -15   8  -1    1.00    6.30
 -15   8  -1   -2.50    3.50
  16  -8   1    0.10    2.40
 -16  -8  -1    1.90    5.00
 -16  -8  -1   -0.90    6.30
  16   8   1    2.20    3.90
 -16   8  -1   -3.60    4.10
 -16   8  -1   -0.60    6.50
 -17  -8  -1    1.20    3.40
 -17   8  -1    1.50    3.80
  17   8   1    0.20    4.10
 -17  -9   1    2.80    5.50
  17  -9  -1   -0.10    3.30
  17   9  -1    5.70    4.90
 -17   9   1    7.00    4.80
  16  -9  -1    4.80    3.30
 -16  -9   1   12.40    4.60
 -16   9   1    9.70    5.00
  16   9  -1   16.90    4.80
 -15  -9   1    2.00    3.80
 -15  -9   1    2.40    3.60
  15  -9  -1    1.00    2.20
 -15  -9   1    2.20    4.00
  15   9  -1    4.30    3.60
 -15   9   1    5.50    3.60
 -15   9   1    2.80    4.50
 -14  -9   1   -0.60    4.30
 -14  -9   1   -0.20    2.90
  14  -9  -1    1.00    1.70
 -14  -9   1   -0.10    2.80
  14  -9  -1   -1.50    1.90
  14   9  -1    1.40    3.40
 -14   9   1   -2.60    4.70
 -14   9   1    2.00    4.40
 -14   9   1    1.00    2.70
  13  -9  -1    3.80    2.80
 -13  -9   1    4.50    4.80
  13  -9  -1    2.90    2.00
 -13  -9   1    7.40    3.70
 -13  -9   1    4.00    3.10
 -13   9   1    2.00    5.60
 -13   9   1   -0.70    4.10
  12  -9  -1    0.30    1.60
 -12  -9   1   -0.20    3.30
 -12  -9   1   -0.20    2.70
  12  -9  -1    3.40    2.50
 -12  -9   1    3.80    2.80
  12  -9  -1    1.50    3.40
 -12   9   1   -1.10    4.80
 -12   9   1    2.90    5.70
 -11  -9   1   45.80    5.40
 -11  -9   1   37.20    7.30
  11  -9  -1   47.90    5.30
 -11  -9   1   29.70    5.20
  11  -9  -1   52.29    7.00
 -11   9   1   52.29    6.90
  11   9  -1   36.60    4.30
 -11   9   1   38.80    8.40
  10  -9  -1   89.19    9.70
 -10  -9   1   81.99    9.00
 -10  -9   1   60.69   28.30
 -10  -9   1  100.59    8.30
 -10  -9   1   95.99   10.20
  10  -9  -1   41.30   26.40
  10   9  -1   74.99   24.50
  10   9  -1   83.29    7.50
  10   9  -1   98.39    8.10
  10   9  -1   84.79    7.90
 -10   9   1   79.99   12.90
  -9  -9   1  942.01   76.69
   9  -9  -1  934.71   76.29
  -9  -9   1 1018.80   75.49
   9  -9  -1 1072.29   75.79
   9  -9  -1  810.12   75.19
  -9  -9   1  973.20   75.49
   9  -9  -1  902.21   94.49
   9   9  -1  942.71   89.29
  -9   9   1  951.40   76.09
   9   9  -1 1046.60   75.39
   9   9  -1  895.11   74.99
  -9   9   1  929.91   77.29
   8  -9  -1    8.30    3.80
   8  -9  -1    1.30    2.10
   8  -9  -1    2.90   11.10
   8  -9  -1    7.90   10.30
  -8  -9   1   -1.20   12.80
   8  -9  -1    6.60    2.40
  -8  -9   1    8.10    3.40
   8   9  -1    6.20    2.00
  -8   9   1    3.50    3.70
   8   9  -1    2.70    1.40
  -8   9   1    7.10    3.00
   8   9  -1    8.30   11.10
  -7  -9   1    2.40    8.00
   7  -9  -1    2.90    1.50
   7  -9  -1    7.20    2.00
   7  -9  -1    8.70    3.10
   7  -9  -1    2.40    1.60
  -7  -9   1    3.30    2.60
   7  -9  -1   -1.20    8.90
   7  -9  -1   -1.10    6.00
   7   9  -1   11.20    9.20
   7   9  -1    4.70    1.80
   7   9  -1    5.70    1.20
  -7   9   1    5.10    3.40
   6  -9  -1  131.99    9.30
   6  -9  -1  109.59    9.10
  -6  -9   1  112.19    9.20
  -6  -9   1   82.09   18.40
   6  -9  -1   99.89   21.10
  -6  -9   1   91.39   10.10
   6  -9  -1  129.29   10.30
   6  -9  -1   87.19   19.20
  -6   9   1  114.59    9.80
   6   9  -1   97.59   16.90
   6   9  -1  105.99    8.80
  -6   9   1   95.49   10.70
   5  -9  -1  351.76   47.40
  -5  -9   1  312.27   23.40
   5  -9  -1  285.87   22.50
  -5  -9   1  298.47   31.90
   5  -9  -1  283.67   22.50
   5  -9  -1  301.67   22.50
  -5  -9   1  256.47   22.40
  -5  -9   1  281.47   22.50
   5   9  -1  287.17   22.70
  -5   9   1  243.48   22.80
  -5   9   1  278.67   23.60
   5   9  -1  258.67   22.20
   4  -9  -1 1163.18   96.19
   4  -9  -1 1172.08   95.99
  -4  -9   1 1176.28  103.49
  -4  -9   1 1272.67   96.79
   4  -9  -1 1243.08  103.39
   4  -9  -1 1261.27   96.19
   4   9  -1 1340.57  102.59
   4   9  -1 1105.59   95.89
  -4   9   1 1207.68   96.99
  -4   9   1 1337.97  107.29
  -3  -9   1   33.20    3.00
   3  -9  -1   26.50    2.60
   3  -9  -1   28.10    2.60
  -3  -9   1   34.50    3.00
   3  -9  -1   24.40    7.70
   3  -9  -1   33.40    2.80
  -3  -9   1   25.20    9.30
  -3  -9   1   22.80    3.60
   3  -9  -1   19.80    3.40
  -3   9   1   19.00    3.80
  -3   9   1   27.70    3.40
   3   9  -1   28.70    7.70
   3   9  -1   25.20    2.40
  -3   9   1   17.70    9.40
  -2  -9   1  151.18   13.00
  -2  -9   1  177.18   12.70
   2  -9  -1  133.79   13.40
  -2  -9   1  169.68   19.00
   2  -9  -1  176.68   12.40
   2  -9  -1  159.98   12.50
   2  -9  -1  144.59   12.60
  -2  -9   1  147.59   12.70
   2   9  -1  167.28   12.70
  -2   9   1  159.48   12.70
  -2   9   1  161.28   21.60
  -2   9   1  159.58   12.60
  -2   9   1  128.09   13.30
   1  -9  -1  668.43   53.59
   1  -9  -1  777.02   58.79
   1  -9  -1  631.14   54.09
  -1  -9   1  669.23   53.39
  -1  -9   1  751.92   59.19
   1   9  -1  683.63   53.89
  -1   9   1  671.63   60.99
  -1   9   1  630.54   54.19
   0   9   1 2754.02  220.98
  -1  -9  -1 1160.18   97.59
   1  -9   1 1223.28   98.99
   1   9   1 1320.37   98.59
  -1   9  -1 1070.89   93.69
  -2  -9  -1   96.19    9.00
   2  -9   1  115.09    8.50
   2  -9   1   91.19    8.30
   2  -9   1   94.39    8.60
   2  -9   1  114.19   15.70
  -2  -9  -1  115.49    8.70
  -2  -9  -1  105.89   13.80
  -2   9  -1  137.79   17.90
  -2   9  -1   95.59    9.30
  -3  -9  -1  293.37   24.00
  -3  -9  -1  359.16   31.00
  -3  -9  -1  257.87   23.90
  -3  -9  -1  310.27   24.50
   3  -9   1  341.07   32.10
   3  -9   1  289.57   23.70
   3  -9   1  293.77   23.90
   3  -9   1  267.17   23.80
   3   9   1  309.37   29.60
  -3   9  -1  359.06   33.90
  -3   9  -1  273.57   24.70
   3   9   1  341.07   24.00
  -3   9  -1  296.37   24.20
  -4  -9  -1 2889.01  237.68
   4  -9   1 2936.11  238.28
  -4   9  -1 3001.10  240.38
   5  -9   1  280.17   22.10
   5  -9   1  297.57   31.50
  -5  -9  -1  288.77   22.30
   5  -9   1  273.67   32.70
  -5  -9  -1  287.17   31.20
  -5  -9  -1  311.27   22.30
   5  -9   1  260.37   22.40
   5   9   1  272.77   22.30
   5   9   1  273.57   29.50
  -5   9  -1  267.77   23.40
  -5   9  -1  256.87   22.60
  -6  -9  -1   22.10    4.20
   6  -9   1   13.80    8.90
  -6  -9  -1   13.50    7.80
   6  -9   1   18.40   10.80
   6  -9   1   27.00    3.10
  -6   9  -1   24.00    3.70
   6   9   1   26.80    2.90
   6   9   1   18.30    2.10
  -6   9  -1   25.40    5.10
   6   9   1   21.00    9.70
   7  -9   1  234.98   31.20
  -7  -9  -1  258.47   21.50
   7  -9   1  254.57   21.10
  -7  -9  -1  275.67   20.40
  -7  -9  -1  249.08   32.60
   7  -9   1  220.48   20.20
  -7  -9  -1  255.47   21.00
   7  -9   1  232.78   34.20
   7   9   1  249.78   30.50
   7   9   1  244.38   19.90
  -7   9  -1  240.58   21.90
  -7   9  -1  279.67   21.00
  -8  -9  -1   10.00   10.10
   8  -9   1   18.20    2.80
   8  -9   1   25.20   19.00
   8  -9   1   24.10    4.50
  -8  -9  -1   18.50    4.90
   8  -9   1    6.80   11.70
  -8   9  -1   15.90    3.70
   8   9   1   14.50   12.00
  -8   9  -1   14.60    5.20
   8   9   1   22.30    2.40
  -9  -9  -1    9.30    2.50
   9  -9   1   11.00   12.80
  -9  -9  -1   10.80    4.90
  -9  -9  -1    0.90   15.20
   9  -9   1    4.80    2.50
   9  -9   1    6.10    1.20
   9  -9   1    5.60    3.20
  -9  -9  -1   10.40    2.30
   9  -9   1  -11.00   15.30
  -9   9  -1    9.70    4.80
  -9   9  -1    9.50    3.30
   9   9   1    0.70   14.10
   9   9   1    5.40    2.00
   9   9   1    7.60    1.40
  10  -9   1    9.70    3.50
 -10  -9  -1    6.80    3.20
 -10  -9  -1    1.10   26.60
 -10  -9  -1    3.40    2.20
 -10  -9  -1    4.80    4.00
  10  -9   1    5.70    2.60
  10  -9   1    0.90   27.00
 -10   9  -1    1.20    2.60
  10   9   1    7.00    2.10
  10   9   1    4.30    1.30
  10   9   1    0.90   19.30
 -10   9  -1    5.20    4.80
  11  -9   1    4.40    3.00
 -11  -9  -1   10.70    4.10
 -11  -9  -1    9.40    4.70
 -11  -9  -1    8.20    2.70
 -11   9  -1   12.60    5.90
 -11   9  -1    3.30    3.20
  11   9   1    4.50    2.30
 -12  -9  -1   49.60   10.20
 -12  -9  -1   53.19    6.70
 -12  -9  -1   55.99    9.20
 -12   9  -1   53.69   10.90
 -13  -9  -1   -1.20    2.50
 -13  -9  -1    0.20    3.50
  13  -9   1   -0.70    2.30
  13  -9   1    0.00    1.50
 -13  -9  -1   -0.90    2.60
 -13   9  -1   -1.00    2.30
 -13   9  -1    6.30    4.00
 -13   9  -1   -2.80    4.60
  14  -9   1   17.40    3.10
 -14  -9  -1   15.40    5.40
 -14  -9  -1   21.70    4.40
 -14  -9  -1   25.50    4.80
 -14   9  -1   26.10    5.00
 -14   9  -1   30.60    6.00
 -14   9  -1   15.50    7.10
  15  -9   1    2.20    2.30
 -15  -9  -1   -0.80    4.80
 -15  -9  -1    4.00    3.70
 -15  -9  -1   -1.20    5.50
  15   9   1    0.90    3.50
 -15   9  -1    3.10    6.60
 -15   9  -1   -1.80    3.20
  16  -9   1    1.10    2.40
 -16  -9  -1    1.20    5.20
 -16  -9  -1    0.20    5.60
  16   9   1   -1.60    3.80
 -16   9  -1   -5.00    4.50
 -17  -9  -1    0.70    3.40
  17  -9   1    6.60    3.90
  17   9   1    1.80    3.60
 -17   9  -1    4.30    3.70
 -17 -10   1   16.00    5.20
  17 -10  -1    8.10    3.50
  17  10  -1   14.20    4.80
 -17  10   1    5.60    5.00
  16 -10  -1    2.00    3.00
 -16 -10   1    1.10    4.00
  16  10  -1    3.40    4.00
 -16  10   1   -1.50    4.50
 -15 -10   1    4.90    3.60
  15 -10  -1   -1.60    2.10
 -15 -10   1   -1.70    3.60
 -15 -10   1    0.90    4.10
 -15  10   1    3.90    4.30
  15  10  -1    2.70    3.60
  14 -10  -1    0.10    2.10
 -14 -10   1   -2.90    2.90
 -14 -10   1   -2.50    2.90
 -14 -10   1   -3.60    3.90
  14  10  -1    0.40    3.10
 -14  10   1   -0.40    2.70
 -14  10   1   -3.20    4.30
 -14  10   1   -0.10    5.10
  13 -10  -1    0.20    1.90
 -13 -10   1    0.80    4.60
  13 -10  -1   -0.60    1.20
 -13 -10   1    3.30    3.40
 -13 -10   1    2.20    3.00
 -13  10   1    3.30    4.20
 -13  10   1    3.30    5.90
  12 -10  -1   22.80    5.10
  12 -10  -1   32.00    4.60
  12 -10  -1   19.50    3.70
 -12 -10   1   25.60    5.90
 -12 -10   1   31.00    5.20
 -12 -10   1   30.00    5.10
 -12  10   1   16.60    6.10
 -12  10   1   20.60    5.90
  11 -10  -1   -0.70    3.50
 -11 -10   1    2.90    2.40
  11 -10  -1    3.00    2.20
 -11 -10   1    3.00    3.90
 -11 -10   1    5.80    2.80
  11  10  -1    5.80    1.70
 -11  10   1   -2.40    3.60
 -11  10   1    1.80    3.50
  10 -10  -1    8.60    3.80
 -10 -10   1    5.00    2.30
 -10 -10   1    3.40    2.10
 -10 -10   1    3.90    3.10
  10 -10  -1    3.60    2.10
  10 -10  -1   37.90   33.70
 -10 -10   1  -16.90   24.70
 -10  10   1    4.60    4.80
 -10  10   1    4.80    3.20
  10  10  -1    3.60    1.80
  10  10  -1  -10.80   21.80
  10  10  -1    4.30    1.50
  -9 -10   1  344.17   24.80
   9 -10  -1  315.07   24.90
  -9 -10   1  270.47   43.90
   9 -10  -1  316.17   58.49
   9 -10  -1  275.37   25.80
  -9 -10   1  348.97   26.50
   9 -10  -1  282.77   24.60
  -9 -10   1  295.17   24.70
  -9  10   1  277.57   25.40
   9  10  -1  267.47   24.10
   9  10  -1  297.67   24.60
   9  10  -1  348.67   42.70
  -9  10   1  321.87   27.10
   8 -10  -1    5.40    3.60
   8 -10  -1    8.00    2.40
   8 -10  -1    1.60   11.00
   8 -10  -1    6.30   11.40
   8 -10  -1   10.50    2.60
  -8 -10   1   15.30    4.40
  -8 -10   1    1.20   13.60
  -8  10   1    3.90    2.80
  -8  10   1    8.60    4.30
   8  10  -1    9.50    2.30
   8  10  -1    8.20    9.50
   8  10  -1   12.20    1.70
   7 -10  -1   40.60   16.90
   7 -10  -1   48.10    4.70
   7 -10  -1   32.80   13.10
   7 -10  -1   41.60    4.70
  -7 -10   1   50.49    4.90
   7 -10  -1   46.00    6.20
   7 -10  -1   59.19    5.10
  -7 -10   1   52.49    4.90
  -7 -10   1   44.50    6.20
  -7  10   1   40.40    7.00
   7  10  -1   52.99   15.30
   7  10  -1   37.90    4.20
   7  10  -1   55.39    4.90
  -7  10   1   46.80    5.80
   6 -10  -1   23.10    2.90
  -6 -10   1   22.40    4.30
   6 -10  -1   24.40    2.90
   6 -10  -1   39.40   15.50
  -6 -10   1   19.90    2.90
  -6 -10   1   15.40    2.80
  -6 -10   1   28.50   12.70
   6 -10  -1   25.60   10.50
   6 -10  -1   22.80    2.90
  -6  10   1   16.80    3.10
   6  10  -1   28.40    9.30
   6  10  -1   26.40    2.90
  -6  10   1   23.60    4.90
   5 -10  -1 1643.04  123.59
   5 -10  -1 1593.64  132.49
   5 -10  -1 1547.65  123.49
   5 -10  -1 1819.92  135.49
  -5 -10   1 1516.65  132.89
   5  10  -1 1565.14  130.79
  -5  10   1 1554.94  124.59
   5  10  -1 1390.26  123.19
   4 -10  -1    7.20    1.30
  -4 -10   1    8.10    2.70
   4 -10  -1    6.60    6.20
  -4 -10   1    5.30    6.10
   4 -10  -1   11.80    2.00
  -4 -10   1   10.80    1.80
   4  10  -1    2.90    5.70
  -4  10   1    5.80    9.00
   4  10  -1   10.10    1.10
  -4  10   1    4.50    3.30
   3 -10  -1  758.22   65.99
   3 -10  -1  762.42   66.09
  -3 -10   1  941.01   66.29
  -3 -10   1  968.90   74.19
  -3 -10   1  859.81   66.69
   3 -10  -1  753.62   66.39
   3 -10  -1  765.22   66.49
  -3  10   1  873.61   66.49
   3  10  -1  851.11   65.89
  -3  10   1  778.12   66.99
   3  10  -1 1009.80   72.79
  -2 -10   1  542.05   41.90
  -2 -10   1  444.86   42.00
   2 -10  -1  513.35   47.30
  -2 -10   1  510.35   47.90
  -2  10   1  596.24   42.00
  -2  10   1  481.65   42.50
  -2  10   1  593.84   52.09
   2  10  -1  585.44   47.30
  -1 -10   1  427.46   39.50
   1 -10  -1  391.56   38.50
  -1 -10   1  412.96   33.90
   1 -10  -1  427.06   33.60
   1 -10  -1  386.66   34.20
   1 -10  -1  462.65   33.60
  -1 -10   1  420.26   33.50
  -1  10   1  444.16   33.80
   1  10  -1  387.26   34.00
   1  10  -1  499.95   40.00
  -1  10   1  437.86   42.40
   1  10  -1  447.36   33.80
  -1 -10  -1   17.80    2.10
  -1 -10  -1   16.00    2.20
  -1 -10  -1   22.30    8.20
   1 -10   1   12.10    2.70
   1 -10   1   23.70    8.80
   1 -10   1   14.90    2.20
  -1 -10  -1   18.40    2.70
   1  10   1   29.80    8.80
  -1  10  -1   13.00    7.00
  -1  10  -1   20.20    2.60
   1  10   1   22.20    2.30
   1  10   1   19.00    3.10
  -1  10  -1   19.80    2.50
  -1  10  -1   19.40    3.70
   2 -10   1    5.80    1.70
   2 -10   1    9.20    7.00
   2 -10   1    5.80    1.10
  -2 -10  -1    5.00    5.70
   2 -10   1    5.90    2.10
  -2  10  -1    7.40    7.60
   2  10   1    5.50    5.00
   2  10   1    8.10    1.60
  -2  10  -1    6.80    2.40
   3 -10   1   90.99    7.50
  -3 -10  -1   94.19    7.60
  -3 -10  -1   87.59   14.40
  -3 -10  -1   82.89    8.10
  -3 -10  -1   89.99    7.60
   3 -10   1   82.59   15.40
  -3  10  -1   72.79   16.80
  -3  10  -1   73.59    8.60
  -3  10  -1  107.19    8.00
   3  10   1   93.09   13.60
  -4 -10  -1   22.90    4.10
  -4 -10  -1   30.80    3.00
  -4 -10  -1   37.60   10.50
  -4 -10  -1   32.60    3.20
   4 -10   1   16.90    8.70
   4  10   1   24.00    2.90
  -4  10  -1   24.20    4.50
   4  10   1   27.60    9.50
  -4  10  -1   15.10    9.90
   5 -10   1   36.30   12.20
  -5 -10  -1   32.00   10.00
  -5 -10  -1   23.80    2.80
   5 -10   1   17.30    2.70
   5 -10   1   24.10    2.40
  -5  10  -1   30.20    5.10
  -5  10  -1   22.60    3.50
   5  10   1   16.90    2.70
   5  10   1   22.00    2.20
   5  10   1   41.50   10.30
   6 -10   1  368.66   42.80
   6 -10   1  403.26   29.30
  -6 -10  -1  341.17   30.40
  -6 -10  -1  353.06   29.50
  -6 -10  -1  378.96   29.50
   6 -10   1  329.87   39.30
   6  10   1  422.66   30.20
  -6  10  -1  305.47   30.70
   6  10   1  349.67   43.10
  -6  10  -1  414.56   30.10
  -7 -10  -1   15.80    4.20
   7 -10   1   20.90    3.50
   7 -10   1   25.20    4.40
   7 -10   1   17.20    2.60
   7 -10   1   16.20   12.10
  -7 -10  -1   13.90   11.90
   7 -10   1   22.60   15.80
   7  10   1   17.70    2.10
   7  10   1    8.60    9.00
  -7  10  -1   24.50    3.90
  -7  10  -1   13.50    4.20
   7  10   1   21.80    3.20
   8 -10   1 1461.65  132.79
  -8 -10  -1 1818.82  133.59
   8 -10   1 1727.73  147.29
  -8 -10  -1 1537.15  147.59
   8 -10   1 1921.11  153.88
  -8  10  -1 1688.63  134.29
   8  10   1 1779.32  145.69
   8  10   1 1818.02  132.39
   8  10   1 1453.65  131.69
   9 -10   1   15.00    3.00
   9 -10   1   18.00    4.20
  -9 -10  -1   26.40    3.60
  -9 -10  -1   -8.70   15.30
  -9 -10  -1   12.60    3.80
   9 -10   1   13.70    3.20
  -9 -10  -1   22.90    3.60
   9 -10   1   11.80   19.30
  -9  10  -1   18.30    5.80
  -9  10  -1   23.20    5.80
   9  10   1    8.00   14.50
   9  10   1   18.00    2.40
   9  10   1   18.40    3.30
 -10 -10  -1   93.69    8.50
  10 -10   1   64.99   37.00
  10 -10   1   87.69    9.40
 -10 -10  -1   88.59    9.30
  10 -10   1  104.09    9.20
 -10 -10  -1   84.49   10.40
 -10  10  -1   80.99    9.30
 -10  10  -1   89.89   11.80
  10  10   1   91.99    8.40
 -11 -10  -1   16.20    5.40
 -11 -10  -1   13.80    3.20
  11 -10   1    6.80    3.70
  11 -10   1    5.70    3.00
 -11 -10  -1    6.70    2.90
 -11  10  -1    7.80    3.90
 -11  10  -1   12.40    6.30
  11  10   1    3.60    3.10
 -12 -10  -1   -2.50    2.70
  12 -10   1    0.20    2.30
 -12 -10  -1   -0.80    4.30
 -12 -10  -1    0.90    2.70
 -12  10  -1   -4.90    3.30
  12  10   1   -0.40    1.10
 -12  10  -1   -0.90    6.00
 -13 -10  -1    1.00    3.60
  13 -10   1   -1.50    1.60
 -13 -10  -1   -0.50    2.80
 -13 -10  -1   -0.30    2.80
  13 -10   1    0.30    1.20
 -13  10  -1   -0.50    5.50
 -13  10  -1   -1.30    3.50
 -14 -10  -1    2.80    3.70
 -14 -10  -1    1.30    4.20
  14 -10   1    1.80    2.20
 -14 -10  -1    3.00    3.60
 -14  10  -1   -0.30    5.90
 -14  10  -1    4.20    4.60
 -15 -10  -1    0.00    4.80
 -15 -10  -1   -0.30    3.30
  15 -10   1    0.00    2.20
 -15 -10  -1    4.10    5.60
 -15  10  -1    3.30    6.90
  15  10   1   -3.00    3.40
 -15  10  -1   -2.50    3.30
 -16 -10  -1   -1.30    3.50
  16 -10   1    0.60    2.50
 -16 -10  -1    0.90    4.80
  16  10   1   -2.80    5.60
 -16  10  -1   -0.60    4.20
  16 -11  -1   -0.10    2.40
 -16 -11   1    1.10    4.80
  16  11  -1   -2.60    5.40
 -16  11   1    0.10    5.40
 -15 -11   1    3.90    3.70
 -15 -11   1    2.10    3.60
  15 -11  -1    1.50    2.20
 -15 -11   1    1.20    4.00
 -15  11   1    0.40    4.20
  15  11  -1    2.30    3.90
 -14 -11   1    1.20    3.50
  14 -11  -1    1.50    2.00
 -14 -11   1    2.30    4.50
 -14 -11   1   -0.80    3.00
 -14  11   1   -1.60    5.40
  14  11  -1    0.60    3.60
 -14  11   1    0.30    2.80
 -14  11   1   -0.80    4.70
  13 -11  -1   26.00    3.60
 -13 -11   1   26.90    5.00
 -13 -11   1   28.60    5.10
 -13 -11   1   23.30    6.40
 -13  11   1   13.40    6.60
 -13  11   1   19.00    5.70
 -12 -11   1    3.00    3.00
  12 -11  -1    3.20    3.90
  12 -11  -1    2.40    2.00
  12 -11  -1    1.20    1.00
 -12 -11   1    4.10    4.30
 -12 -11   1    1.60    2.50
 -12  11   1    5.20    5.20
 -12  11   1    1.90    4.30
  11 -11  -1   12.50    2.60
  11 -11  -1    2.60    4.00
 -11 -11   1   15.00    3.20
 -11 -11   1   15.50    5.00
 -11 -11   1   20.50    3.50
 -11  11   1    7.10    3.50
 -11  11   1   16.30    6.50
  10 -11  -1    8.30   29.00
 -10 -11   1    6.80    2.50
 -10 -11   1    3.10    2.20
  10 -11  -1    4.60    3.80
  10 -11  -1    6.90    2.60
 -10 -11   1    7.80   25.80
  10 -11  -1    4.90    2.50
  10 -11  -1    8.60    3.60
 -10 -11   1   11.60    4.40
  10  11  -1    3.30    1.90
 -10  11   1    2.50    3.20
 -10  11   1    0.90    3.70
  10  11  -1   25.40   35.80
  -9 -11   1    6.90    2.10
   9 -11  -1    5.90    2.20
   9 -11  -1    2.40    2.30
  -9 -11   1   12.00    2.60
  -9 -11   1    2.20   18.40
  -9 -11   1    9.60    4.20
   9 -11  -1    1.90   19.00
   9 -11  -1    5.50    3.80
   9 -11  -1    6.20    2.10
  -9  11   1    1.60    4.40
   9  11  -1    5.80    2.10
  -9  11   1    4.10    3.50
   9  11  -1    6.10   14.50
   8 -11  -1  121.59   11.00
  -8 -11   1  147.79   11.40
   8 -11  -1  116.19   26.00
   8 -11  -1  121.49   11.10
  -8 -11   1   98.19   25.80
   8 -11  -1  114.99   27.50
  -8 -11   1  153.08   13.20
  -8  11   1  112.29   12.50
   8  11  -1  124.59   24.10
  -8  11   1  150.18   14.00
   8  11  -1  112.99   10.30
   8  11  -1  122.39   11.00
  -7 -11   1  215.68   32.90
  -7 -11   1  230.58   20.40
  -7 -11   1  272.57   19.40
   7 -11  -1  209.28   19.10
   7 -11  -1  176.58   32.90
   7 -11  -1  257.27   19.10
   7 -11  -1  202.08   30.50
  -7 -11   1  262.37   19.30
   7 -11  -1  226.38   20.20
   7 -11  -1  245.78   19.40
   7  11  -1  267.97   19.40
   7  11  -1  230.18   29.60
  -7  11   1  210.88   21.00
  -7  11   1  224.18   19.80
   7  11  -1  225.38   18.80
  -6 -11   1    3.90    2.50
   6 -11  -1    4.60    1.40
   6 -11  -1    7.30    1.60
  -6 -11   1    8.30    1.80
  -6 -11   1    4.60    9.50
   6 -11  -1    5.60    1.60
   6 -11  -1    8.50   11.20
   6 -11  -1    3.20    7.50
  -6  11   1    8.40    3.90
   6  11  -1    3.10    5.40
   6  11  -1    5.60    1.00
   6  11  -1   10.40    2.40
  -6  11   1    8.90    2.70
  -5 -11   1  531.55   71.49
   5 -11  -1  691.53   50.69
   5 -11  -1  663.73   50.89
  -5 -11   1  596.34   50.79
   5 -11  -1  650.13   50.79
  -5 -11   1  678.33   52.59
   5 -11  -1  654.33   50.89
  -5  11   1  632.74   51.29
   5  11  -1  683.83   50.99
  -5  11   1  594.04   52.09
   4 -11  -1   40.80    4.10
   4 -11  -1   43.50    3.90
   4 -11  -1   43.90    3.60
   4 -11  -1   46.90   12.00
  -4 -11   1   44.30    5.00
   4 -11  -1   39.60    4.30
  -4 -11   1   29.90    9.90
  -4  11   1   20.80   11.60
   4  11  -1   49.60    4.20
   4  11  -1   30.60    8.60
  -4  11   1   33.50    5.90
   3 -11  -1  125.29   18.00
  -3 -11   1  139.69   12.00
  -3 -11   1  158.98   19.90
   3 -11  -1  144.49   11.90
   3  11  -1  148.99   17.80
  -3  11   1  115.89   22.30
  -2 -11   1 1735.83  132.29
  -2 -11   1 1632.04  124.99
   2 -11  -1 1458.75  130.09
   2  11  -1 1751.72  130.89
  -2  11   1 1400.86  125.49
   1 -11  -1  704.33   57.79
   1 -11  -1  691.93   51.99
  -1 -11   1  606.94   52.49
  -1 -11   1  646.04   51.99
   1 -11  -1  650.53   52.79
  -1  11   1  756.62   62.19
   1  11  -1  682.03   52.59
   1  11  -1  655.93   52.19
  -1  11   1  644.84   52.99
  -1  11   1  634.64   52.29
   0 -11  -1 2648.44  191.48
   0 -11   1 2234.58  191.48
   0  11  -1 2046.10  185.68
   0  11  -1 2640.54  193.18
   0  11   1 2323.77  192.68
  -1 -11  -1 1210.58  102.49
  -1 -11  -1 1390.66  108.29
   1 -11   1 1309.17  109.09
  -1 -11  -1 1176.18  102.39
  -1  11  -1 1271.97  103.09
  -1  11  -1 1537.15  111.99
  -2 -11  -1  405.76   34.90
  -2 -11  -1  382.56   35.10
   2 -11   1  438.96   41.90
  -2 -11  -1  467.05   35.00
   2 -11   1  422.86   34.70
  -2 -11  -1  497.15   41.40
  -2  11  -1  484.75   44.50
   2  11   1  491.45   41.10
  -2  11  -1  452.05   34.90
  -2  11  -1  404.26   35.40
   3 -11   1  940.81   77.39
   3 -11   1  947.51   85.09
   3 -11   1  918.11   77.49
  -3 -11  -1 1031.00   78.19
  -3  11  -1 1087.19   77.89
  -3  11  -1  857.81   78.29
  -3  11  -1 1170.68   89.49
  -4 -11  -1  731.43   59.09
  -4 -11  -1  747.63   58.29
   4 -11   1  728.73   58.09
   4 -11   1  664.43   66.49
  -4 -11  -1  763.82   66.69
  -4  11  -1  707.33   69.69
   4  11   1  856.51   66.19
  -4  11  -1  823.52   58.59
  -4  11  -1  630.74   59.09
  -5 -11  -1   12.70    2.50
   5 -11   1   18.90    2.40
  -5 -11  -1    3.40    6.30
  -5 -11  -1   20.80    2.50
  -5 -11  -1   10.70    3.20
   5 -11   1   18.00    2.10
   5 -11   1    8.10    9.10
  -5  11  -1   23.20    3.20
   5  11   1   10.50    7.50
  -5  11  -1   13.30    1.90
  -5  11  -1   14.50    3.60
   6 -11   1  538.65   43.10
  -6 -11  -1  475.45   53.39
   6 -11   1  465.45   52.99
   6 -11   1  542.35   57.69
   6 -11   1  568.54   42.70
  -6 -11  -1  578.74   43.00
  -6 -11  -1  527.55   43.90
  -6 -11  -1  590.04   43.10
  -6  11  -1  536.35   44.50
   6  11   1  582.94   43.10
  -6  11  -1  553.94   43.40
   6  11   1  463.25   51.39
   7 -11   1 1066.99  103.79
  -7 -11  -1 1133.29   88.19
   7 -11   1 1038.00   99.69
  -7 -11  -1 1066.49  100.89
   7 -11   1  987.90   87.69
   7 -11   1 1176.88   87.19
  -7 -11  -1 1116.49   86.99
  -7  11  -1 1138.29   87.49
  -7  11  -1 1101.69   88.69
   7  11   1 1191.28   99.29
   8 -11   1   24.00    5.10
   8 -11   1   35.10    4.70
  -8 -11  -1   24.70   17.10
   8 -11   1   15.40   16.70
   8 -11   1   22.50    3.40
   8 -11   1    4.60   12.10
  -8  11  -1   19.80    4.50
  -8  11  -1   28.60    7.10
   8  11   1   21.60   15.70
   8  11   1   25.30    4.30
  -9 -11  -1  171.68   15.00
   9 -11   1  156.78   16.00
   9 -11   1  188.58   15.40
   9 -11   1  211.98   48.60
  -9 -11  -1  174.18   15.00
  -9 -11  -1  175.98   16.70
   9  11   1  187.68   15.10
   9  11   1  185.68   33.30
  -9  11  -1  184.38   15.70
 -10 -11  -1   76.49    7.40
 -10 -11  -1   85.19    9.70
  10 -11   1   66.49    7.70
  10 -11   1   54.59    8.40
 -10 -11  -1   89.09    7.50
  10 -11   1   87.19   43.80
  10  11   1   68.79    7.30
 -10  11  -1   60.79    8.10
 -10  11  -1   92.19   11.40
  11 -11   1   20.80    4.10
  11 -11   1    7.90    3.70
 -11 -11  -1   11.90    3.30
 -11 -11  -1    4.10    3.60
 -11 -11  -1   10.30    3.20
 -11  11  -1    5.70    5.00
 -11  11  -1   11.90    5.40
  11  11   1    9.00    2.70
 -12 -11  -1   28.10    6.80
 -12 -11  -1   34.80    5.90
 -12 -11  -1   37.00    5.70
 -12  11  -1   47.40    7.90
 -12  11  -1   19.80    7.60
 -13 -11  -1   19.30    4.40
 -13 -11  -1   29.20    4.70
  13 -11   1   27.30    3.50
 -13 -11  -1   15.50    5.20
 -13  11  -1   21.10    4.80
 -13  11  -1   21.00    8.20
 -14 -11  -1    1.10    3.80
 -14 -11  -1    3.30    5.40
  14 -11   1   -0.70    2.00
 -14 -11  -1   -0.70    3.20
 -14  11  -1   -2.20    5.70
 -14  11  -1   -4.90    3.70
 -15 -11  -1    1.30    4.10
 -15 -11  -1    3.60    5.00
 -15 -11  -1   -1.30    3.30
  15 -11   1   -0.50    2.20
  15  11   1    0.10    3.60
 -15  11  -1   -5.40    3.30
 -15  11  -1    5.80    7.30
 -16 -11  -1   12.80    5.30
 -16 -11  -1    9.10    4.00
  16 -11   1   10.10    3.00
  16  11   1   17.80    5.40
 -16  11  -1    7.30    4.40
  16 -12  -1   -1.20    2.30
 -16 -12   1    0.90    3.90
 -16  12   1    0.60    4.90
  16  12  -1    2.90    4.20
  15 -12  -1   -0.50    2.10
 -15 -12   1    2.30    4.30
 -15 -12   1   -4.40    3.30
 -15 -12   1    0.20    3.80
  15  12  -1   -2.80    3.20
 -15  12   1    1.80    4.70
 -14 -12   1    0.90    3.30
  14 -12  -1   -0.60    1.90
 -14 -12   1   -0.70    3.50
 -14 -12   1    2.40    4.40
  14  12  -1    0.30    3.20
 -14  12   1   -0.10    4.70
 -14  12   1   -4.60    5.60
 -13 -12   1    5.50    3.80
  13 -12  -1    1.70    2.40
 -13 -12   1    2.00    4.10
 -13 -12   1   10.40    4.20
 -13  12   1    5.40    5.00
 -13  12   1    5.10    5.60
  12 -12  -1   18.80    5.30
 -12 -12   1   20.00    4.10
  12 -12  -1   24.90    3.40
 -12 -12   1   21.10    5.80
 -12 -12   1   22.20    4.40
 -12  12   1   14.00    5.20
 -12  12   1   23.00    7.80
 -11 -12   1    3.40    3.00
 -11 -12   1    0.50    2.30
  11 -12  -1    2.00    4.00
 -11 -12   1    2.70    2.50
  11  12  -1    0.00    0.80
 -11  12   1    3.20    3.70
 -11  12   1    2.60    4.70
  11  12  -1    2.60    1.80
  10 -12  -1   49.70    7.80
 -10 -12   1   62.09    7.70
 -10 -12   1   49.80    5.90
 -10 -12   1  -15.20   46.80
  10 -12  -1   58.99    5.40
  10 -12  -1   49.99    6.00
  10 -12  -1   67.99   44.00
 -10 -12   1   50.39    5.70
 -10  12   1   47.80    9.10
 -10  12   1   43.70    6.90
  10  12  -1   50.39    5.50
  10  12  -1   46.40   25.90
  -9 -12   1    7.20    2.20
   9 -12  -1    2.30   22.30
  -9 -12   1   -2.90   19.00
   9 -12  -1    7.80    2.40
   9 -12  -1   11.90    2.20
  -9 -12   1   14.00    2.60
   9 -12  -1    9.10    2.60
   9 -12  -1    7.70    4.10
  -9 -12   1   11.40    4.90
  -9  12   1    5.00    4.10
   9  12  -1   13.00   16.80
   9  12  -1    7.80    2.30
  -9  12   1   14.00    6.10
   8 -12  -1  145.19   45.00
  -8 -12   1  155.68   12.50
   8 -12  -1  120.09   12.20
   8 -12  -1  147.89   12.50
  -8 -12   1  143.89   13.80
   8 -12  -1  171.88   36.90
   8 -12  -1  168.48   12.10
   8 -12  -1  133.59   13.70
   8  12  -1  143.09   12.40
   8  12  -1  148.79   25.40
  -8  12   1  142.59   15.00
  -8  12   1  132.79   13.20
  -7 -12   1  595.84   42.80
   7 -12  -1  597.84   42.40
   7 -12  -1  546.25   42.50
   7 -12  -1  485.75   54.39
  -7 -12   1  533.75   42.60
   7 -12  -1  466.25   43.40
   7 -12  -1  498.65   42.50
   7 -12  -1  656.83   78.89
   7 -12  -1  556.94   42.70
  -7 -12   1  513.25   43.60
   7  12  -1  552.44   53.39
  -7  12   1  512.65   43.20
  -7  12   1  500.55   44.40
   7  12  -1  542.85   42.70
   6 -12  -1   40.10    4.20
   6 -12  -1   34.80   15.30
   6 -12  -1   43.20    3.80
  -6 -12   1   46.40    4.40
  -6 -12   1   40.00    5.50
  -6 -12   1   51.29    4.50
  -6 -12   1   23.10   10.80
   6 -12  -1   39.70    4.20
   6 -12  -1   25.10   12.40
   6  12  -1   36.50    3.50
  -6  12   1   34.20    6.60
   6  12  -1   31.70   10.00
  -6  12   1   53.59    5.40
  -5 -12   1   20.70    3.20
   5 -12  -1   17.80    2.30
   5 -12  -1   24.10    3.10
  -5 -12   1   30.00    3.20
   5 -12  -1   14.80    9.60
  -5 -12   1    9.50    9.60
   5 -12  -1   27.40    2.90
  -5  12   1    9.20   13.10
   5  12  -1   24.80    3.10
  -5  12   1   27.90    4.00
  -4 -12   1  683.33   52.99
  -4 -12   1  698.23   53.59
   4 -12  -1  708.83   52.99
  -4 -12   1  675.23   62.49
   4 -12  -1  657.53   52.99
   4 -12  -1  637.74   53.09
  -4  12   1  751.22   74.69
  -4  12   1  698.33   53.39
  -4  12   1  568.74   53.89
  -3 -12   1  458.15   33.30
   3 -12  -1  364.76   33.30
  -3 -12   1  400.06   41.30
  -3 -12   1  422.06   33.60
   3 -12  -1  437.46   40.70
   3  12  -1  454.95   39.80
  -3  12   1  373.56   44.70
  -2 -12   1   15.90    8.80
   2 -12  -1   21.50    8.60
  -2 -12   1   15.50    2.40
   2 -12  -1   12.60    1.60
  -2 -12   1   15.90    2.70
   2 -12  -1   14.50    2.90
   2 -12  -1   15.40    3.40
   2 -12  -1   14.80    1.50
   2  12  -1   13.60    2.80
  -2  12   1   12.00    2.00
  -2  12   1   11.30    8.90
  -2  12   1   16.60    2.30
   2  12  -1   11.30    6.00
   2  12  -1   12.80    2.30
  -2  12   1   22.20    4.00
   2  12  -1   13.30    1.90
   1 -12  -1 2041.70  154.78
  -1 -12   1 1734.93  152.18
   1  12  -1 1990.80  152.48
  -1  12   1 1687.33  146.29
   0 -12   1  155.68   18.40
   0 -12   1  125.49    9.60
   0 -12  -1  111.99    9.70
   0 -12   1  122.49   10.60
   0 -12  -1  117.39   10.50
   0  12  -1  162.38   19.40
   0  12   1  124.49   10.10
   0  12  -1  131.69   10.70
   0  12  -1  121.89   10.20
   0  12   1  112.29   10.00
   0  12   1  122.19   10.80
   0  12  -1  122.59   10.00
   0  12  -1  109.09    9.70
  -1 -12  -1 1303.67   96.49
  -1 -12  -1 1223.88  102.49
  -1 -12  -1 1240.48   96.49
   1 -12   1 1064.99  102.79
   1  12   1 1143.99   96.99
   1  12   1 1360.36  104.29
  -1  12  -1 1209.08   97.29
  -1  12  -1 1319.17  106.09
  -2 -12  -1   20.70    7.70
   2 -12   1   12.80    6.50
  -2 -12  -1   13.20    2.40
  -2 -12  -1   14.10    2.00
   2 -12   1   14.50    2.00
   2 -12   1   14.10    2.80
  -2 -12  -1   16.40    2.90
  -2 -12  -1   18.70    3.00
  -2 -12  -1   18.60    2.80
   2 -12   1   15.70    2.60
  -2  12  -1   19.60    3.80
   2  12   1   20.20    7.40
   2  12   1   17.30    2.40
  -2  12  -1   23.10    9.70
  -3 -12  -1  295.87   22.40
  -3 -12  -1  275.07   29.70
  -3 -12  -1  317.27   22.50
   3 -12   1  279.77   30.70
   3 -12   1  234.28   22.20
   3 -12   1  237.28   22.10
   3 -12   1  260.57   22.20
  -3 -12  -1  287.87   22.90
   3  12   1  315.77   29.80
  -3  12  -1  346.87   34.90
   3  12   1  300.47   22.40
  -3  12  -1  253.57   23.20
  -4 -12  -1    0.20    6.00
  -4 -12  -1    9.20    2.80
   4 -12   1    4.30    7.00
  -4 -12  -1    4.00    1.50
   4 -12   1    3.30    1.20
  -4  12  -1    2.50    2.80
   4  12   1    3.60    1.20
   4  12   1    2.00    6.40
  -4  12  -1    5.30   10.90
  -4  12  -1    1.80    1.50
  -5 -12  -1   59.49   15.80
  -5 -12  -1   40.00    3.90
  -5 -12  -1   34.80    5.00
  -5 -12  -1   42.10    4.10
   5 -12   1   33.80    3.50
   5 -12   1   42.80   12.90
   5  12   1   35.40    3.90
   5  12   1   46.60   12.30
  -5  12  -1   35.20    4.50
  -5  12  -1   28.90    5.90
  -6 -12  -1  103.49   21.20
  -6 -12  -1  107.49   11.10
  -6 -12  -1  118.99   10.10
  -6 -12  -1  116.79   10.20
   6 -12   1  119.69    9.80
   6 -12   1   94.49   20.20
  -6  12  -1  139.59   10.90
   6  12   1  112.49   18.90
  -6  12  -1  102.19   12.00
   6  12   1  142.09   10.40
   7 -12   1   58.99    6.50
   7 -12   1   48.80    7.50
  -7 -12  -1   80.59    6.60
   7 -12   1   75.99   20.30
  -7 -12  -1   75.69    6.40
  -7 -12  -1   55.09    8.60
   7 -12   1   41.20   17.20
   7 -12   1   68.29    6.20
  -7  12  -1   57.19    9.00
   7  12   1   72.39   17.80
  -7  12  -1   84.29    9.30
   7  12   1   62.29    6.40
   8 -12   1  584.54   41.70
   8 -12   1  455.35   61.89
  -8 -12  -1  504.75   42.70
  -8 -12  -1  529.95   41.40
   8 -12   1  414.86   55.29
   8 -12   1  471.75   42.50
  -8 -12  -1  399.96   56.79
  -8  12  -1  543.05   42.00
   8  12   1  591.44   41.50
  -8  12  -1  516.45   43.70
   8  12   1  549.85   59.69
   9 -12   1   20.10    3.50
  -9 -12  -1   18.30   19.90
  -9 -12  -1   26.80    3.80
   9 -12   1   19.40    4.80
   9 -12   1   14.70    2.90
   9 -12   1   -3.60   24.90
  -9 -12  -1   19.90    4.70
   9  12   1   17.70    3.10
  -9  12  -1   20.30    6.20
  -9  12  -1   10.30    3.20
   9  12   1    4.40   18.50
  10 -12   1   78.79    7.80
  10 -12   1   65.69    9.40
 -10 -12  -1   78.19    7.40
 -10 -12  -1   68.99    7.50
 -10 -12  -1   67.59    9.20
 -10  12  -1   70.49   11.00
  10  12   1   77.99    7.50
 -11 -12  -1    1.50    2.80
  11 -12   1    0.10    0.90
  11 -12   1   -0.40    3.60
 -11 -12  -1    0.70    3.60
  11 -12   1    1.40    2.60
 -11 -12  -1    2.40    2.50
 -11  12  -1    1.60    5.60
  11  12   1    2.20    2.40
 -11  12  -1    2.20    3.30
 -12 -12  -1  178.18   19.40
 -12 -12  -1  201.58   17.60
 -12 -12  -1  207.68   17.30
 -12  12  -1  203.48   18.30
 -13 -12  -1    0.20    3.10
 -13 -12  -1    4.60    4.40
 -13 -12  -1    1.80    3.10
  13 -12   1    0.60    2.10
 -13  12  -1    5.70    6.70
 -13  12  -1    4.70    4.00
  14 -12   1    7.10    2.40
 -14 -12  -1    6.70    4.90
 -14 -12  -1   12.20    5.50
 -14 -12  -1    9.70    3.90
 -14  12  -1   -0.40    8.70
 -14  12  -1    6.10    4.70
 -15 -12  -1   -0.50    5.50
 -15 -12  -1    6.90    4.80
 -15 -12  -1    1.80    3.40
  15 -12   1    3.10    2.60
 -15  12  -1    6.80    4.30
  15  12   1    2.50    3.80
 -15  12  -1    2.80    7.10
 -16 -12  -1    2.20    3.50
  16 -12   1    1.90    2.50
 -16 -12  -1    2.00    4.90
 -16  12  -1    4.20    4.30
  16  12   1    0.20    3.70
 -16 -13   1   -1.10    3.60
  16 -13  -1    0.70    2.30
  16  13  -1    2.00    3.70
 -16  13   1   -2.70    4.40
  15 -13  -1    1.00    2.30
 -15 -13   1    0.00    3.40
 -15 -13   1   -1.60    3.80
 -15 -13   1   -1.70    3.70
 -15  13   1    1.90    5.10
  15  13  -1    0.10    3.70
  14 -13  -1    4.00    2.30
 -14 -13   1   12.20    4.10
 -14 -13   1    6.40    7.40
  14  13  -1    6.80    4.00
 -14  13   1    3.60    5.30
 -14  13   1    7.60    9.10
  13 -13  -1   12.30    3.00
 -13 -13   1   12.90    6.20
 -13 -13   1    8.80    4.40
 -13 -13   1    8.30    4.20
 -13  13   1    4.70    5.10
 -13  13   1    5.50    5.90
 -12 -13   1    3.00    3.10
 -12 -13   1    5.90    3.20
  12 -13  -1    5.30    4.70
 -12 -13   1   -1.10    5.40
  12 -13  -1    5.30    2.20
 -12  13   1    3.90    4.30
 -12  13   1    6.00    6.60
 -11 -13   1    5.00    2.60
 -11 -13   1    8.30    4.00
 -11 -13   1    5.90    2.70
  11 -13  -1    2.60    4.50
  11  13  -1    4.60    2.20
 -11  13   1    8.30    4.40
 -11  13   1    1.20    4.30
 -10 -13   1    3.80    3.40
 -10 -13   1    2.00    2.40
 -10 -13   1    3.40    2.10
  10 -13  -1    1.70    2.30
  10 -13  -1   -0.10    3.70
  10 -13  -1    0.60    0.80
  10 -13  -1    0.80   46.60
  10 -13  -1    1.80    2.20
  10  13  -1    1.50    1.90
 -10  13   1    0.60    3.20
 -10  13   1    3.40    4.70
   9 -13  -1   15.90   26.40
   9 -13  -1    5.80    4.10
   9 -13  -1    5.10    1.70
  -9 -13   1    3.80    2.40
   9 -13  -1   -1.10    2.00
  -9 -13   1    6.80    2.20
   9 -13  -1    3.20    1.90
  -9 -13   1    3.90   19.30
  -9 -13   1    3.90    3.10
   9  13  -1    8.40   16.30
  -9  13   1    3.50    3.40
  -9  13   1    0.80    4.50
   9  13  -1    5.40    2.10
   8 -13  -1  215.88   41.80
   8 -13  -1  211.98   20.20
  -8 -13   1  239.08   19.10
   8 -13  -1  231.58   18.60
   8 -13  -1  177.68   33.70
  -8 -13   1  203.08   36.90
   8 -13  -1  198.48   18.80
  -8 -13   1  242.58   20.30
   8 -13  -1  264.97   19.20
   8  13  -1  216.28   32.50
  -8  13   1  244.08   19.90
  -8  13   1  233.48   22.10
   8  13  -1  236.48   19.10
   7 -13  -1  240.68   19.70
  -7 -13   1  225.78   19.80
  -7 -13   1  247.68   20.00
  -7 -13   1  184.48   33.40
   7 -13  -1  279.87   20.00
   7 -13  -1  206.58   32.10
  -7 -13   1  239.98   21.00
   7 -13  -1  251.77   39.20
   7 -13  -1  257.37   19.60
   7 -13  -1  235.68   19.80
  -7  13   1  252.17   20.70
  -7  13   1  231.58   22.20
   7  13  -1  259.87   20.00
   7  13  -1  230.68   30.70
   6 -13  -1  120.59    9.20
   6 -13  -1  121.29   20.50
   6 -13  -1  102.89    9.50
  -6 -13   1  117.59    9.70
   6 -13  -1  122.49   25.40
   6 -13  -1  105.49    9.40
  -6 -13   1  125.99   23.30
   6  13  -1  103.59    9.60
  -6  13   1  114.69   10.40
  -6  13   1  114.49   12.00
   5 -13  -1  610.94   52.29
  -5 -13   1  560.54   62.79
   5 -13  -1  607.14   61.59
   5 -13  -1  652.33   52.49
  -5 -13   1  715.73   52.59
   5 -13  -1  720.23   52.49
  -5 -13   1  729.03   53.29
   5 -13  -1  616.54   52.09
  -5 -13   1  638.94   52.49
  -5  13   1  712.63   52.99
  -5  13   1  633.24   68.99
   5  13  -1  699.83   52.59
   5  13  -1  674.13   61.19
   4 -13  -1  266.37   19.80
  -4 -13   1  229.48   29.40
   4 -13  -1  228.88   20.00
   4 -13  -1  214.48   19.90
  -4 -13   1  282.07   20.10
   4 -13  -1  240.68   28.20
  -4 -13   1  251.47   22.40
   4  13  -1  212.98   26.80
  -4  13   1  248.08   34.60
  -4  13   1  258.57   20.40
   4  13  -1  262.07   20.10
   3 -13  -1  202.38   22.90
   3 -13  -1  146.99   15.40
  -3 -13   1  223.58   25.00
  -3 -13   1  173.38   15.00
   3 -13  -1  183.68   14.70
  -3 -13   1  197.98   15.10
  -3 -13   1  191.18   15.30
  -3  13   1  184.98   15.10
   3  13  -1  223.48   22.60
  -3  13   1  193.78   33.50
  -3  13   1  145.09   16.00
   3  13  -1  188.38   15.00
   2 -13  -1  417.26   35.30
  -2 -13   1  487.25   44.60
   2 -13  -1  384.06   41.40
   2 -13  -1  494.35   35.20
  -2 -13   1  420.36   35.80
  -2 -13   1  464.85   35.70
   2  13  -1  490.85   35.40
   2  13  -1  470.05   35.60
  -2  13   1  452.95   35.50
  -2  13   1  435.06   35.70
   2  13  -1  423.76   35.80
  -2  13   1  419.26   36.40
   2  13  -1  446.36   42.50
   1 -13  -1  498.15   41.40
  -1 -13   1  443.46   42.30
  -1 -13   1  385.86   34.90
   1 -13  -1  407.46   34.40
   1 -13  -1  474.85   34.30
   1 -13  -1  413.66   35.40
  -1  13   1  364.66   44.60
  -1  13   1  492.95   34.70
   1  13  -1  454.05   42.00
  -1  13   1  396.26   35.40
  -1  13   1  440.66   34.70
   1  13  -1  478.15   34.60
   1  13  -1  417.56   35.00
   0 -13  -1  967.10   80.29
   0 -13   1 1085.59   82.39
   0 -13   1  856.61   74.49
   0 -13  -1  849.81   73.79
   0  13   1  905.31   74.59
   0  13  -1  953.70   74.59
   0  13   1 1030.70   83.69
  -1 -13  -1   73.49   12.90
   1 -13   1   83.09   19.30
  -1 -13  -1   68.89    6.20
  -1 -13  -1   84.49    6.20
   1 -13   1   69.09    6.50
  -1  13  -1   77.89    6.70
  -1  13  -1   80.09    6.90
  -1  13  -1   71.99    7.60
   1  13   1   86.59    6.80
   1  13   1   71.59    7.30
   1  13   1   80.39    6.60
   1  13   1   80.09   14.90
  -1  13  -1   62.29   14.60
  -2 -13  -1  166.58   14.20
  -2 -13  -1  156.08   13.70
   2 -13   1  159.88   13.80
  -2 -13  -1  182.78   21.10
  -2 -13  -1  173.28   14.10
  -2 -13  -1  150.68   14.30
  -2  13  -1  181.58   24.80
   2  13   1  192.38   14.10
  -2  13  -1  175.28   14.90
   2  13   1  185.28   21.50
  -2  13  -1  183.68   14.20
   3 -13   1  378.36   40.00
  -3 -13  -1  383.86   31.70
   3 -13   1  393.46   31.70
  -3 -13  -1  370.76   38.60
  -3 -13  -1  419.56   31.40
  -3  13  -1  357.76   42.40
  -3  13  -1  409.46   31.40
   3  13   1  366.66   38.20
  -3  13  -1  361.26   32.10
   3  13   1  433.06   31.30
  -4 -13  -1  587.54   47.00
   4 -13   1  532.75   55.49
  -4 -13  -1  509.35   47.20
   4 -13   1  611.84   47.00
   4 -13   1  556.54   46.80
  -4 -13  -1  580.34   55.89
  -4 -13  -1  637.54   47.70
   4  13   1  614.84   47.20
   4  13   1  635.44   55.69
  -4  13  -1  639.54   47.30
  -4  13  -1  630.54   61.29
   5 -13   1  203.28   17.20
  -5 -13  -1  212.88   17.20
   5 -13   1  216.58   16.90
  -5 -13  -1  230.28   18.20
  -5 -13  -1  236.18   17.40
   5 -13   1  182.68   26.70
  -5 -13  -1  221.88   27.80
  -5  13  -1  177.58   16.80
  -5  13  -1  193.78   18.70
   5  13   1  222.08   17.40
  -5  13  -1  214.08   17.70
   5  13   1  242.68   26.70
  -5  13  -1  187.18   32.10
   6 -13   1    6.10    1.70
  -6 -13  -1    6.00    1.80
  -6 -13  -1    4.90    2.50
  -6 -13  -1    4.80    3.00
   6 -13   1   10.30   13.10
   6 -13   1    8.00    1.30
   6 -13   1    4.80    8.90
  -6 -13  -1    8.90    9.20
   6  13   1    6.60    1.70
  -6  13  -1    6.00    3.80
   6  13   1    6.30    6.60
  -6  13  -1    3.30    2.00
   7 -13   1  243.18   37.10
   7 -13   1  266.07   24.00
  -7 -13  -1  279.67   24.20
  -7 -13  -1  260.07   38.30
   7 -13   1  304.27   24.40
  -7 -13  -1  322.07   25.60
   7 -13   1  288.47   44.20
   7  13   1  325.27   24.40
  -7  13  -1  306.87   27.30
   7  13   1  321.87   36.40
  -7  13  -1  328.77   24.90
  -8 -13  -1  512.75   37.10
  -8 -13  -1  472.45   36.90
   8 -13   1  544.55   63.89
   8 -13   1  422.46   53.79
   8 -13   1  448.26   37.10
   8 -13   1  387.96   37.80
  -8 -13  -1  506.65   38.70
  -8 -13  -1  399.36   54.49
   8  13   1  450.75   37.00
   8  13   1  383.36   49.20
  -8  13  -1  464.35   37.50
  -8  13  -1  499.55   39.70
   9 -13   1    4.80    2.40
  -9 -13  -1    9.40    2.60
  -9 -13  -1   10.40    2.60
   9 -13   1    8.60   21.20
  -9 -13  -1   -2.10   23.90
  -9 -13  -1    4.40    3.20
[truncated: 7,274,199 more chars]
